# Supplementary material for: Single‐Cell Chromatin Accessibility Analysis Reveals Subgroup‐Specific TF‐NTR Regulatory Circuits in Medulloblastoma
Source: Adv Sci (Weinh). 2024 Jun 17;11(30):2309554. doi: 10.1002/advs.202309554 (PMC11321678; doi:10.1002/advs.202309554)
Supplement: Supplementary file 2 — Supplemental Table 1 [file ADVS-11-2309554-s009.xlsx]

## Sheet: sample information
Sample	Label	Gender	Age	Collection year	Histologically defined		Delivery Date	Sample Source
A1	N101708GN1	Male	9	2016	CMB		2020.07.31	Huashan hospital affiliated to Fudan University
A2	N101368GN1	Male	5	2015	DNMB		2020.07.31	Huashan hospital affiliated to Fudan University
A3	N101301GN2	Male	31	2014	CMB		2020.07.31	Huashan hospital affiliated to Fudan University
A4	N101775GN2	Female	40	2016	CMB		2020.07.31	Huashan hospital affiliated to Fudan University
A5	N101999GN1	Male	28	2017	CMB		2020.07.31	Huashan hospital affiliated to Fudan University
A6	N101811GN2	Male	4	2016	CMB		2020.07.31	Huashan hospital affiliated to Fudan University
A7	N100988GN1	Male	26	2013	CMB		2020.07.31	Huashan hospital affiliated to Fudan University
A8	N102009GN3	Female	20	2017	CMB		2020.07.31	Huashan hospital affiliated to Fudan University
C3	N101080GN2	Female	26	2014	CMB		2019.08.29	Huashan hospital affiliated to Fudan University
G8	N101099GN2	Male	26	2014	CMB		2019.08.29	Huashan hospital affiliated to Fudan University
H5	N101102GN1	Male	36	2014	CMB		2019.08.29	Huashan hospital affiliated to Fudan University
