# Supplementary material for: Single‐Cell Chromatin Accessibility Analysis Reveals Subgroup‐Specific TF‐NTR Regulatory Circuits in Medulloblastoma
Source: Adv Sci (Weinh). 2024 Jun 17;11(30):2309554. doi: 10.1002/advs.202309554 (PMC11321678; doi:10.1002/advs.202309554)
Supplement: Supplementary file 3 — Supplemental Table 2 [file ADVS-11-2309554-s003.xlsx]

## Sheet: data quality
10 x genomicsc						scATAC-seq Data Quality														scATAC-seq Data Quality
						Cellranger-atac pipeline Version：1.2.0												Bap2		ArchR 0.9.5
						Reference Version: atac-hg19-1.2.0														Reference Version:hg19
Date	label	Age	Gender	Sample	Diagnosis	Median Fragments per Cell	Fraction of fragments overlapping target	Fraction of transposition events in peaks in cell	Reads Number	Fraction of fragments overlapping TSS	Recurrence	PFS	Survive	OS			Sample	cell number	remain	TSS enrichment >4, fragment>1000	median fragments	median TSS enrichment	doublets remove	remain
2016	N101708GN1	9	M	A1	CMB	12832	0.684	0.526	239740369	0.197	N	0	Y	0			A1	5717	5605	5366	4842.6	6.882	287	5079
2015	N101368GN1	5	M	A2	DNMB	11849	0.649	0.731	215009024	0.171	N	0	Y	0			A2	2522	2456	2385	2385	5.612	0	2385
2014	N101301GN2	31	M	A3	CMB	18406	0.734	0.412	242753502	0.241	N	0	Y	0			A3	3996	3621	3591	17771	10.638	128	3463
2016	N101775GN2	40	F	A4	CMB	16557	0.703	0.292	229556488	0.245	Y	14	N	15			A4	4124	3745	3732	16993.5	10.733	139	3593
2017	N101999GN1	28	M	A5	CMB	6745	0.736	0.378	229525867	0.25	N	0	Y	0			A5	8849	7701	7604	7736	12.6125	578	7026
2016	N101811GN2	4	M	A6	CMB	4642	0.677	0.235	218147232	0.222	Y	14	N	22			A6	7218	6898	6668	4877.5	12.2635	444	6224
2013	N100988GN1	26	M	A7	CMB	13161	0.664	0.186	237962033	0.202	Y	58	N	87			A7	2661	2465	2438	12473.5	9.2595	59	2379
2017	N102009GN3	20	F	A8	CMB	7948	0.879	0.77	237716305	0.31	Y	71	Y	0			A8	12305	11266	10595	9851	16.842	1122	9473
2014	N101080GN2	26	F	C3	CMB	8878	0.66	0.73	218986091	0.178	N	0	Y	0			C3	3334	3295	3166	4368	6.027	100	3066
2014	N101099GN2	26	M	G8	CMB	13798	0.673	0.356	349374796	0.191	N	0	Y	0			G8	6493	6199	6144	9052.5	5.997	377	5767
2014	N101102GN1	36	M	H5	CMB	8547	0.66	0.186	368811229	0.21	N	0	Y	0			H5	29193	28562	27173	4432	7.828	16613	10560
									2787582936															59015
