# Supplementary material for: Single‐Cell Chromatin Accessibility Analysis Reveals Subgroup‐Specific TF‐NTR Regulatory Circuits in Medulloblastoma
Source: Adv Sci (Weinh). 2024 Jun 17;11(30):2309554. doi: 10.1002/advs.202309554 (PMC11321678; doi:10.1002/advs.202309554)
Supplement: Supplementary file 4 — Supplemental Table 3 [file ADVS-11-2309554-s001.xlsx]

## Sheet: marker genes
	group	group_name	seqnames	start	end	strand	name	idx	Log2FC	FDR	MeanDiff
20523	2	C2	chr8	9911830	10286401	1	MSRA	62	1.65149	1.06e-92	3.34421
14266	2	C2	chr21	32932290	32490736	2	TIAM1	101	1.62467	3.43e-91	3.46251
18615	2	C2	chr6	34123399	33989623	2	GRM4	456	2.03321	1.21e-88	2.8868
16309	2	C2	chr4	2420370	2271324	2	ZFYVE28	47	1.80831	4.77e-81	2.04423
3060	2	C2	chr10	116528019	116190869	2	ABLIM1	747	2.10568	1.87e-75	2.41091
17938	2	C2	chr5	150948505	150883653	2	FAT2	798	2.34394	5.92e-74	1.23853
9709	2	C2	chr17	50237377	49707674	2	CA10	950	1.52812	3.52e-71	2.09375
3480	2	C2	chr11	12115543	12285331	1	MICAL2	277	1.58143	7.59e-69	1.99404
10158	2	C2	chr18	8707409	8832775	1	MTCL1	47	1.65994	6.43e-68	1.9711
65	2	C2	chr1	1981909	2116834	1	PRKCZ	65	1.77905	7.05e-66	1.70221
13557	2	C2	chr20	1874813	1920540	1	SIRPA	37	1.87167	2.39e-64	1.22424
2183	2	C2	chr1	233749750	233808258	1	KCNK1	2183	2.25737	1.09e-62	1.05217
18030	2	C2	chr5	171615346	171469074	2	STK10	890	1.86571	2.73e-61	1.58546
3513	2	C2	chr11	18034637	17809597	2	SERGEF	310	1.70522	2.43e-60	1.68722
13817	2	C2	chr20	33865960	33703160	2	EDEM2	297	1.6997	3.67e-60	1.31588
10017	2	C2	chr17	77512230	77085427	2	RBFOX3	1258	1.26377	3.76e-59	3.30621
13819	2	C2	chr20	33814539	33864804	1	MMP24	299	1.94225	1.88e-58	1.26274
212	2	C2	chr1	14925213	15444544	1	KAZN	212	1.36156	2.78e-58	2.53786
17726	2	C2	chr5	137071779	136953189	2	KLHL3	586	1.69732	1.49e-57	1.10658
17995	2	C2	chr5	160975130	160715436	2	GABRB2	855	1.75358	1e-55	1.26399
8642	2	C2	chr16	80838175	80637676	2	CDYL2	819	2.0994	1.58e-54	0.735277
14069	2	C2	chr20	58152564	58422766	1	PHACTR3	549	1.63755	1.55e-53	1.50926
19216	2	C2	chr6	146348782	146758734	1	GRM1	1057	1.43397	1.6e-52	1.38438
7663	2	C2	chr15	81475093	81605104	1	IL16	626	1.65339	1.85e-51	0.936974
10663	2	C2	chr19	6502330	6494330	2	TUBB4A	211	3.44559	2.62e-51	1.02728
14987	2	C2	chr22	51113070	51171640	1	SHANK3	529	1.97319	5.79e-50	1.0083
5080	2	C2	chr12	50898768	51142450	1	DIP2B	442	1.55866	8.22e-50	1.12398
10230	2	C2	chr18	22932214	22641888	2	ZNF521	119	1.26211	2.18e-49	1.80301
5696	2	C2	chr12	121570622	121624354	1	P2RX7	1058	2.20828	1.04e-48	0.840309
7607	2	C2	chr15	76352299	76521462	1	TMEM266	570	1.52872	2.63e-48	1.34302
19175	2	C2	chr6	138483053	138665800	1	ARFGEF3	1016	1.85973	1.05e-47	1.08648
19248	2	C2	chr6	151186815	151423023	1	MTHFD1L	1089	1.58116	1.24e-47	1.05555
2430	2	C2	chr10	21463116	21068903	2	NEBL	117	1.6052	2.41e-47	1.25836
2019	2	C2	chr1	211307457	210851657	2	KCNH1	2019	1.48183	4.08e-47	1.43326
17028	2	C2	chr4	163085186	162305044	2	FSTL5	766	1.53682	9.63e-47	1.57236
13633	2	C2	chr20	9049701	9461462	1	PLCB4	113	1.4163	1.68e-46	1.27844
23018	2	C2	chrX	147582139	148082193	1	AFF2	801	1.81906	3.67e-46	1.182
12876	2	C2	chr2	135525334	135213330	2	TMEM163	817	1.64884	3.7e-46	1.45686
19321	2	C2	chr6	166401527	166337536	2	LINC00473	1162	2.33905	3.91e-46	0.719878
19163	2	C2	chr6	136871957	136663419	2	MAP7	1004	1.64504	6.24e-46	0.949695
3348	2	C2	chr11	5173599	5172661	2	OR52A1	145	3.47197	1.53e-45	1.21253
20522	2	C2	chr8	9760982	9760898	2	MIR124-1	61	1.54316	1.7e-44	2.74155
2001	2	C2	chr1	207991724	207995941	1	LOC148696	2001	2.04433	4.38e-44	1.62451
13635	2	C2	chr20	9819687	9518037	2	PAK5	115	1.46209	6.03e-44	1.07894
18876	2	C2	chr6	72596406	73112845	1	RIMS1	717	1.52409	8.03e-44	1.04445
19152	2	C2	chr6	134639196	134490384	2	SGK1	993	1.63803	5.73e-43	1.12969
5795	2	C2	chr12	132851977	132857486	1	LOC100130238	1157	1.57329	8.6e-43	1.43674
5794	2	C2	chr12	132905905	132680917	2	GALNT9	1156	1.40652	1.09e-42	1.13292
17937	2	C2	chr5	150816553	150871940	1	SLC36A1	797	1.85995	4.13e-42	0.59454
16510	2	C2	chr4	44450824	44175920	2	KCTD8	248	1.71005	4.58e-42	0.872707
8635	2	C2	chr16	77469011	77316025	2	ADAMTS18	812	1.73382	4.68e-42	0.789654
14708	2	C2	chr22	32058252	32014477	2	PISD	250	1.88683	4.92e-42	0.955607
7641	2	C2	chr15	79383215	79252289	2	RASGRF1	604	1.60023	8.58e-42	0.8902
19255	2	C2	chr6	152958534	152442819	2	SYNE1	1096	1.28288	1.22e-41	1.17135
13636	2	C2	chr20	10200154	10004460	2	SNAP25-AS1	116	1.36052	1.61e-41	1.06718
19699	2	C2	chr7	49813257	49952138	1	VWC2	337	1.52993	4.34e-41	0.907752
5157	2	C2	chr12	53907768	53911392	1	LOC100652999	519	1.79219	5.35e-41	1.41309
6204	2	C2	chr13	103719196	103696348	2	SLC10A2	392	1.61724	7.52e-41	0.371591
13638	2	C2	chr20	10199477	10288066	1	SNAP25	118	1.26816	1.45e-40	0.897992
2184	2	C2	chr1	233759898	233759965	1	MIR4427	2184	1.72958	1.85e-40	1.26869
7901	2	C2	chr16	1784986	1785067	1	MIR3177	78	1.80765	2.68e-40	1.09103
5557	2	C2	chr12	108523511	108644313	1	WSCD2	919	1.58735	4.35e-40	1.14017
5952	2	C2	chr13	40177356	39917029	2	LHFPL6	140	1.40986	8.53e-40	1.10064
64	2	C2	chr1	1950768	1962192	1	GABRD	64	2.21482	8.93e-40	0.95911
11292	2	C2	chr19	39523198	39514663	2	FBXO27	840	2.3002	1.36e-39	0.760354
14821	2	C2	chr22	39745954	39833132	1	TAB1	363	1.28223	1.39e-39	1.23142
11113	2	C2	chr19	30016659	29777918	2	LOC284395	661	1.58357	1.5e-39	0.935542
3970	2	C2	chr11	64136074	64136175	1	MIR1237	767	1.68194	4.12e-39	1.35088
5698	2	C2	chr12	121736111	121675495	2	CAMKK2	1060	1.70707	5.57e-39	0.875707
19272	2	C2	chr6	157802557	158094977	1	ZDHHC14	1113	1.49055	5.72e-39	1.20536
14070	2	C2	chr20	58203344	58201519	2	LOC100506384	550	2.01484	4.74e-38	0.788666
8731	2	C2	chr16	89266529	89262169	2	SLC22A31	908	2.23643	1.45e-37	1.18217
7210	2	C2	chr15	38857007	38780302	2	RASGRP1	173	1.62296	1.53e-37	0.623678
4079	2	C2	chr11	66790190	66818334	1	SYT12	876	1.87423	2.16e-37	0.52876
14320	2	C2	chr21	37536839	37666572	1	DOP1B	155	1.55196	3.41e-37	0.685739
3972	2	C2	chr11	64323098	64338999	1	SLC22A11	769	1.66427	4.37e-37	0.770758
19273	2	C2	chr6	157950164	157950232	1	MIR3692	1114	2.1947	5.02e-37	0.937373
3596	2	C2	chr11	33563877	33695646	1	KIAA1549L	393	1.77024	5.46e-37	0.863597
8641	2	C2	chr16	80574854	80584541	1	DYNLRB2	818	1.98113	1.06e-36	0.6122
6203	2	C2	chr13	103532449	103548383	1	METTL21EP	391	2.15853	2.05e-36	0.468955
3971	2	C2	chr11	64216529	64219128	1	LOC100996455	768	1.3202	2.69e-36	0.985013
18263	2	C2	chr6	17987854	17759414	2	KIF13A	104	1.72936	2.94e-36	0.80956
9590	2	C2	chr17	43697710	43913194	1	CRHR1	831	1.26214	2.94e-36	1.01586
18772	2	C2	chr6	44240803	44344904	1	SPATS1	613	1.43362	3.68e-36	0.734803
3182	2	C2	chr10	134884433	134945179	1	ADGRA1	869	1.51698	5.11e-36	0.556632
22881	2	C2	chrX	124097666	123509756	2	TENM1	664	1.47335	5.27e-36	0.825525
15061	2	C2	chr3	12045862	12233532	1	SYN2	71	1.327	1.01e-35	0.592988
13622	2	C2	chr20	5731043	5844559	1	SHLD1	102	1.32044	1.19e-35	0.806061
9987	2	C2	chr17	75084725	75213181	1	SEC14L1	1228	1.28734	2.74e-35	0.973739
17996	2	C2	chr5	161112658	161129598	1	GABRA6	856	2.59997	3.04e-35	0.693222
6193	2	C2	chr13	103046869	102944670	2	FGF14-IT1	381	1.35835	4.3e-35	0.743585
12136	2	C2	chr2	17721807	17837706	1	VSNL1	77	1.78259	1.69e-34	1.03556
11293	2	C2	chr19	39574945	39602128	1	ACP7	841	1.96696	1.98e-34	0.48766
9591	2	C2	chr17	43716341	43723595	1	LINC02210	832	1.52756	3.28e-34	0.426338
10580	2	C2	chr19	3700477	3630179	2	PIP5K1C	128	1.49079	3.86e-34	1.02067
1910	2	C2	chr1	202679551	202559725	2	SYT2	1910	1.31073	5.7e-34	0.931796
16454	2	C2	chr4	25864610	25749049	2	SEL1L3	192	1.41608	5.86e-34	0.953373
3421	2	C2	chr11	7260009	7490276	1	SYT9	218	1.39053	1.33e-33	0.874733
20160	2	C2	chr7	122840025	122753588	2	SLC13A1	798	1.55393	1.8e-33	0.540754
1177	2	C2	chr1	116961244	116935487	2	ATP1A1-AS1	1177	1.71993	2.23e-33	0.665611
2700	2	C2	chr10	74451889	74647452	1	MCU	387	1.49129	2.61e-33	0.675707
19150	2	C2	chr6	134373789	134308719	2	SLC2A12	991	2.27438	3.8e-33	0.495713
14086	2	C2	chr20	60813580	60871269	1	OSBPL2	566	1.33026	4.3e-33	0.852477
16109	2	C2	chr3	183543393	183533664	2	MAP6D1	1119	2.13638	7.11e-33	0.872397
10558	2	C2	chr19	2867333	2878503	1	ZNF556	106	2.03202	7.85e-33	0.723438
14863	2	C2	chr22	42296948	42297016	1	MIR33A	405	2.45695	8.91e-33	1.11837
22621	2	C2	chrX	71130938	71363424	1	NHSL2	404	1.34913	1.01e-32	1.11378
8360	2	C2	chr16	49315742	49311829	2	CBLN1	537	1.29354	1.53e-32	1.70808
1047	2	C2	chr1	102337567	102360299	1	DNAJA1P5	1047	1.58418	4.12e-32	0.291086
20521	2	C2	chr8	9760839	9757574	2	LINC00599	60	1.37655	6.51e-32	1.72984
13368	2	C2	chr2	229046361	228844670	2	SPHKAP	1309	1.68383	7.57e-32	0.62343
9688	2	C2	chr17	48503519	48552200	1	ACSF2	929	2.04261	8.84e-32	0.582136
20659	2	C2	chr8	27168999	27316908	1	PTK2B	198	1.42301	1.02e-31	1.00115
371	2	C2	chr1	25870076	25895377	1	LDLRAP1	371	1.25321	1.86e-31	1.32377
19176	2	C2	chr6	138539627	138537127	2	PBOV1	1017	1.76042	2.89e-31	0.637033
1577	2	C2	chr1	160051360	160059212	1	KCNJ9	1577	2.16525	6.42e-31	0.879025
18621	2	C2	chr6	34433838	34503000	1	PACSIN1	462	1.34345	6.75e-31	0.623361
14864	2	C2	chr22	42310671	42305558	2	SHISA8	406	1.74473	9.29e-31	0.977688
12929	2	C2	chr2	155555093	155714864	1	KCNJ3	870	1.40699	1.86e-30	0.634684
10335	2	C2	chr18	48086484	48258196	1	MAPK4	224	1.26935	1.95e-30	1.07605
11802	2	C2	chr19	53496784	53471504	2	ZNF702P	1350	2.59818	1.97e-30	0.443399
20611	2	C2	chr8	22089851	22077216	2	PHYHIP	150	1.73598	2.5e-30	1.0049
11711	2	C2	chr19	51071302	51020150	2	LRRC4B	1259	1.68817	2.52e-30	0.594285
19564	2	C2	chr7	30029905	29959719	2	SCRN1	202	1.49262	4.5e-30	0.659261
15363	2	C2	chr3	49591922	49708982	1	BSN	373	1.32494	9.07e-30	0.947014
18012	2	C2	chr5	168690698	168690605	2	MIR585	872	1.30438	9.97e-30	0.982122
8117	2	C2	chr16	18995256	19075262	1	TMC7	294	1.80246	1.2e-29	0.378526
11747	2	C2	chr19	51845378	51834795	2	VSIG10L	1295	2.59883	1.42e-29	0.691505
293	2	C2	chr1	20512578	20519942	1	UBXN10	293	1.76983	1.48e-29	0.714483
18771	2	C2	chr6	44238480	44275966	1	TMEM151B	612	1.35213	2.25e-29	0.773601
13460	2	C2	chr2	239008951	239041928	1	ESPNL	1401	1.79286	2.4e-29	0.588855
19089	2	C2	chr6	122793062	123047518	1	PKIB	930	1.32097	3.68e-29	0.66696
9903	2	C2	chr17	72619897	72606022	2	CD300E	1144	2.38344	4.87e-29	0.530316
12476	2	C2	chr2	70995375	70834750	2	ADD2	417	1.32332	7e-29	0.710032
4133	2	C2	chr11	69634192	69624736	2	FGF3	930	2.11434	7.04e-29	0.743538
20896	2	C2	chr8	75233562	75146939	2	JPH1	435	1.84132	7.51e-29	0.838904
19249	2	C2	chr6	151561134	151679694	1	AKAP12	1090	1.35804	7.95e-29	0.5601
17997	2	C2	chr5	161274197	161326965	1	GABRA1	857	1.50622	8.21e-29	0.429619
12119	2	C2	chr2	11534107	11543203	1	LINC00570	60	1.64791	1.24e-28	0.993092
19090	2	C2	chr6	123100646	123105218	1	FABP7	931	1.94218	1.24e-28	0.540851
18623	2	C2	chr6	34664625	34555066	2	C6orf106	464	1.30096	1.28e-28	0.59258
13558	2	C2	chr20	1974931	1959402	2	PDYN	38	1.69368	1.3e-28	0.315743
11700	2	C2	chr19	50832634	50815199	2	KCNC3	1248	1.26671	1.44e-28	1.1115
594	2	C2	chr1	40157089	40144645	2	HPCAL4	594	2.15917	2.33e-28	0.65267
2554	2	C2	chr10	46090354	45952817	2	2024-03-08	241	1.49039	2.42e-28	0.59889
5076	2	C2	chr12	50677353	50569563	2	LIMA1	438	1.43868	3.53e-28	0.488766
18285	2	C2	chr6	24646383	24544332	2	KIAA0319	126	1.97471	3.82e-28	0.366456
10664	2	C2	chr19	6531010	6535939	1	TNFSF9	212	2.36638	8.73e-28	0.436192
69	2	C2	chr1	2284100	2281853	2	LOC100129534	69	1.73856	1.04e-27	0.483102
2701	2	C2	chr10	74480787	74480858	1	MIR4676	388	1.69044	1.36e-27	0.621081
7931	2	C2	chr16	2185899	2138711	2	PKD1	108	1.29944	1.57e-27	0.865126
3059	2	C2	chr10	116164515	116054583	2	AFAP1L2	746	1.48867	2.29e-27	0.555717
357	2	C2	chr1	24741587	24683489	2	STPG1	357	1.46374	3.6e-27	0.702546
10137	2	C2	chr18	3878180	3897069	1	DLGAP1-AS3	26	1.34434	4.08e-27	0.428075
20006	2	C2	chr7	99971068	99997722	1	PILRA	644	1.78859	9.17e-27	0.500906
10229	2	C2	chr18	22208146	22242162	1	LINC01915	118	1.41618	9.3e-27	0.535921
4532	2	C2	chr11	122709255	122743347	1	CRTAM	1329	2.27211	1.1e-26	0.39824
17906	2	C2	chr5	148961135	149014527	1	ARHGEF37	766	1.32298	1.25e-26	0.587699
21083	2	C2	chr8	120220610	120257914	1	MAL2	622	1.37558	1.35e-26	0.446648
294	2	C2	chr1	20617412	20681387	1	VWA5B1	294	1.26056	1.47e-26	0.489699
9677	2	C2	chr17	48172101	48188733	1	PDK2	918	1.44584	1.91e-26	1.02509
6016	2	C2	chr13	48807274	48836232	1	ITM2B	204	1.35927	1.93e-26	0.487348
17184	2	C2	chr5	6448736	6496834	1	UBE2QL1	44	1.26661	2.5e-26	0.571059
1591	2	C2	chr1	160549306	160510884	2	CD84	1591	2.25452	2.56e-26	0.344835
16402	2	C2	chr4	11430537	11399988	2	HS3ST1	140	1.49792	4.03e-26	0.587621
2643	2	C2	chr10	69597937	69556427	2	DNAJC12	330	1.50882	4.76e-26	0.559141
19261	2	C2	chr6	154331631	154568001	1	OPRM1	1102	1.26658	4.82e-26	0.698715
19322	2	C2	chr6	166401039	166403103	1	LINC00602	1163	1.92435	6.15e-26	0.990629
2431	2	C2	chr10	21435488	21414692	2	C10orf113	118	2.66055	6.18e-26	0.381699
6872	2	C2	chr14	101036131	101003484	2	BEGAIN	611	1.26495	6.95e-26	0.580043
21064	2	C2	chr8	110704020	110586405	2	SYBU	603	1.53685	9.29e-26	0.752933
3692	2	C2	chr11	47736928	47681143	2	AGBL2	489	1.68023	1.14e-25	0.30389
2165	2	C2	chr1	231298674	231357314	1	TRIM67	2165	1.44132	1.55e-25	0.60979
13623	2	C2	chr20	5891974	5906005	1	CHGB	103	1.43457	1.64e-25	0.610483
16983	2	C2	chr4	152330398	152584784	1	FAM160A1	721	1.28982	3.18e-25	0.707094
16704	2	C2	chr4	81187742	81212171	1	FGF5	442	1.84718	3.74e-25	0.492126
3183	2	C2	chr10	134973971	135039916	1	KNDC1	870	1.55332	6e-25	0.523132
4125	2	C2	chr11	68748455	68747490	2	MRGPRD	922	1.81655	6.55e-25	0.69156
355	2	C2	chr1	24526730	24538180	1	LOC284632	355	1.98042	7.15e-25	0.632955
4126	2	C2	chr11	68780850	68771862	2	MRGPRF	923	1.80288	9.76e-25	0.703927
7851	2	C2	chr16	610422	615529	1	PRR35	28	1.43938	1.62e-24	1.09165
2432	2	C2	chr10	21462919	21463852	1	NEBL-AS1	119	2.1384	2.15e-24	1.12695
3477	2	C2	chr11	11678269	11678198	2	MIR4299	274	1.37016	2.33e-24	1.38415
5697	2	C2	chr12	121647664	121671909	1	P2RX4	1059	1.55655	2.99e-24	0.458173
18953	2	C2	chr6	90121995	90074335	2	RRAGD	794	1.4402	3.43e-24	0.695631
11002	2	C2	chr19	17958841	17935591	2	JAK3	550	1.65779	4.49e-24	0.473344
9902	2	C2	chr17	72588370	72576111	2	CD300LD	1143	2.18727	7.35e-24	0.217884
3198	2	C2	chr10	135267432	135337062	1	SCART1	885	1.9825	1e-23	0.353845
1920	2	C2	chr1	203003612	203047864	1	PPFIA4	1920	1.25023	1e-23	0.764525
20752	2	C2	chr8	41518026	41517959	2	MIR486-1	291	1.37058	1.05e-23	0.999366
11163	2	C2	chr19	35531410	35557477	1	HPN	711	1.6641	1.48e-23	0.570968
4124	2	C2	chr11	68671319	68708069	1	IGHMBP2	921	1.41257	1.57e-23	0.389794
18872	2	C2	chr6	71998477	72012230	1	OGFRL1	713	1.52186	1.97e-23	0.519631
12309	2	C2	chr2	39892638	39945104	1	TMEM178A	250	1.3021	2.57e-23	0.751699
14128	2	C2	chr20	62130668	62119365	2	EEF1A2	608	1.55795	3.2e-23	0.781185
2902	2	C2	chr10	99332256	99343641	1	ANKRD2	589	1.95852	4.05e-23	0.705024
6846	2	C2	chr14	96671135	96710666	1	BDKRB2	585	1.63802	4.17e-23	0.434381
12019	2	C2	chr19	58238995	58231119	2	ZNF671	1567	2.60665	5.83e-23	0.478479
22189	2	C2	chr9	140095163	140086069	2	TPRN	911	1.29008	7.06e-23	1.01525
14146	2	C2	chr20	62526455	62567384	1	DNAJC5	626	1.41762	1e-22	0.507994
5077	2	C2	chr12	50627995	50627925	2	MIR1293	439	1.85635	1.02e-22	0.719988
5017	2	C2	chr12	48577366	48579709	1	CCDC184	379	1.82784	1.35e-22	0.550867
18547	2	C2	chr6	32120860	32116140	2	PRRT1	388	1.71986	1.42e-22	0.786401
20511	2	C2	chr8	8086092	8102387	1	FAM86B3P	50	1.39909	1.52e-22	0.668626
3260	2	C2	chr11	1593150	1575281	2	DUSP8	57	1.2706	1.62e-22	0.687189
10956	2	C2	chr19	16178317	16213813	1	TPM4	504	1.43687	2.02e-22	0.733691
7113	2	C2	chr15	25434561	25494426	1	SNORD115-11	76	1.62169	2.7e-22	0.361324
14697	2	C2	chr22	31503961	31530683	1	INPP5J	239	1.77044	3.08e-22	0.5028
12714	2	C2	chr2	106227016	106209554	2	LOC285000	655	1.28189	3.1e-22	0.71086
18481	2	C2	chr6	31165537	31171745	1	HCG27	322	2.98342	3.31e-22	0.584189
3256	2	C2	chr11	1330892	1295598	2	TOLLIP	53	1.32855	3.53e-22	0.589073
5405	2	C2	chr12	81226408	81226312	2	MIR617	767	1.81539	4.08e-22	0.564898
22558	2	C2	chrX	56764017	56763221	2	UQCRBP1	341	1.69776	4.41e-22	0.519507
3973	2	C2	chr11	64358282	64369825	1	SLC22A12	770	1.68751	4.71e-22	0.549697
7112	2	C2	chr15	25432683	25492573	1	SNORD115-10	75	1.71649	6.37e-22	0.38342
17220	2	C2	chr5	14712803	14716638	1	LOC100130744	80	1.35682	6.46e-22	0.429093
13996	2	C2	chr20	48429250	48508779	1	SLC9A8	476	1.3297	7.67e-22	0.47746
18549	2	C2	chr6	32121776	32139755	1	PPT2-EGFL8	390	1.60723	1.26e-21	0.507908
5887	2	C2	chr13	28674729	28577411	2	FLT3	75	1.37347	1.26e-21	0.256416
21082	2	C2	chr8	120079424	120119202	1	COLEC10	621	1.31909	1.43e-21	0.496823
7383	2	C2	chr15	52587995	52484515	2	MYO5C	346	1.26008	1.52e-21	0.504737
4073	2	C2	chr11	66488870	66452720	2	SPTBN2	870	1.47031	1.58e-21	0.561332
1812	2	C2	chr1	183155174	183214262	1	LAMC2	1812	1.43487	1.6e-21	0.491201
22184	2	C2	chr9	140033609	140063214	1	GRIN1	906	1.41265	1.65e-21	0.676984
16511	2	C2	chr4	44653658	44624354	2	YIPF7	249	1.67107	1.8e-21	0.255699
18548	2	C2	chr6	32121229	32131458	1	PPT2	389	1.64166	1.8e-21	0.57278
22836	2	C2	chrX	118108713	118151949	1	LONRF3	619	1.82131	3.12e-21	0.368092
527	2	C2	chr1	35370984	35331037	2	DLGAP3	527	1.27542	3.17e-21	0.464222
4745	2	C2	chr12	7282967	7311530	1	CLSTN3	107	1.32696	3.91e-21	0.526252
9592	2	C2	chr17	43922256	43924438	1	SPPL2C	833	1.27278	5.13e-21	1.0575
11743	2	C2	chr19	51670585	51676780	1	SIGLEC17P	1291	2.3301	5.13e-21	0.318654
2903	2	C2	chr10	99344102	99372555	1	HOGA1	590	1.77405	6.54e-21	0.504216
22127	2	C2	chr9	138987131	138898383	2	NACC2	849	1.32842	6.88e-21	0.546841
22906	2	C2	chrX	130964671	130836678	2	FIRRE	689	1.4314	7.59e-21	0.73054
11187	2	C2	chr19	36054560	36041095	2	ATP4A	735	2.44334	7.7e-21	0.444261
2158	2	C2	chr1	230850336	230838272	2	AGT	2158	1.8435	7.75e-21	0.52743
4579	2	C2	chr11	125366206	125315641	2	FEZ1	1376	1.43542	1.2e-20	0.497931
3969	2	C2	chr11	64126625	64139687	1	RPS6KA4	766	1.33978	1.32e-20	0.651835
17727	2	C2	chr5	136983338	136983261	2	MIR874	587	1.80169	2.44e-20	0.907314
9904	2	C2	chr17	72667256	72743474	1	RAB37	1145	1.2611	2.7e-20	0.441554
887	2	C2	chr1	72302695	72259915	2	NEGR1-IT1	887	1.72066	3.67e-20	0.313495
5404	2	C2	chr12	81331694	81191171	2	LIN7A	766	1.46635	3.83e-20	0.490933
3393	2	C2	chr11	6280904	6293357	1	CCKBR	190	1.91375	4.12e-20	0.401218
14698	2	C2	chr22	31503551	31500763	2	SELENOM	240	1.4695	4.75e-20	0.581035
20512	2	C2	chr8	8239257	8175258	2	PRAG1	51	1.35762	7.87e-20	0.684053
22557	2	C2	chrX	56755718	56844004	1	NBDY	340	1.55924	8.1e-20	0.487434
7932	2	C2	chr16	2140285	2140196	2	MIR1225	109	1.47942	1.02e-19	1.15625
18773	2	C2	chr6	44265458	44247897	2	TCTE1	614	1.64308	1.04e-19	0.468185
2166	2	C2	chr1	231323373	231319845	2	LOC149373	2166	1.59698	1.58e-19	0.75954
12932	2	C2	chr2	158114340	158167913	1	GALNT5	873	1.27186	1.6e-19	0.432324
3349	2	C2	chr11	5221930	5220965	2	OR51V1	146	3.26266	2.79e-19	0.429369
16310	2	C2	chr4	2420701	2464690	1	CFAP99	48	1.27287	3.11e-19	0.515342
9539	2	C2	chr17	41910547	41878167	2	MPP3	780	1.30809	4.3e-19	0.423896
19245	2	C2	chr6	150464188	150571528	1	PPP1R14C	1086	1.31673	5.09e-19	0.549592
6410	2	C2	chr14	24898731	24895740	2	CBLN3	149	1.37852	6.68e-19	1.04817
9315	2	C2	chr17	34806015	34745936	2	TBC1D3H	556	1.31341	1.32e-18	0.0880224
1062	2	C2	chr1	109204148	109190910	2	HENMT1	1062	1.67946	1.53e-18	0.406075
18582	2	C2	chr6	33080293	33096890	1	HLA-DPB2	423	2.3564	2.78e-18	0.298242
20586	2	C2	chr8	18248755	18258723	1	NAT2	125	1.72073	2.86e-18	0.328772
18620	2	C2	chr6	34393902	34385231	2	RPS10	461	1.29906	3.38e-18	0.310175
16132	2	C2	chr3	184097861	184107617	1	CHRD	1142	1.44846	3.42e-18	0.567053
3261	2	C2	chr11	1593971	1620414	1	KRTAP5-AS1	58	1.27478	5.42e-18	0.454758
20315	2	C2	chr7	142457319	142460927	1	PRSS1	953	1.72001	5.73e-18	0.642074
8145	2	C2	chr16	21223067	21208773	2	ZP2	322	2.47302	7.34e-18	0.217006
21654	2	C2	chr9	93405108	93372114	2	DIRAS2	376	1.5472	8.65e-18	0.430656
9689	2	C2	chr17	48546227	48541853	2	CHAD	930	2.07295	8.68e-18	0.589533
18011	2	C2	chr5	168195260	168195151	2	MIR218-2	871	1.6446	1.64e-17	0.686921
3980	2	C2	chr11	64612041	64591662	2	CDC42BPG	777	1.44756	1.96e-17	0.492511
16747	2	C2	chr4	88571454	88585512	1	DMP1	485	1.35743	1.97e-17	0.225326
5892	2	C2	chr13	29293150	29274218	2	SLC46A3	80	1.45078	3.22e-17	0.407731
18835	2	C2	chr6	53141791	53141869	1	MIR5685	676	1.4665	3.22e-17	0.435552
18614	2	C2	chr6	33967828	33967749	2	MIR1275	455	1.42049	3.64e-17	0.994784
6876	2	C2	chr14	101292445	101327360	1	MEG3	615	1.63435	3.86e-17	0.374914
18581	2	C2	chr6	33043703	33057473	1	HLA-DPB1	422	3.28673	4.98e-17	0.264108
20158	2	C2	chr7	122343021	122341720	2	RNF148	796	1.38884	5.42e-17	0.367473
15936	2	C2	chr3	148583043	148614872	1	CPA3	946	1.57625	6.07e-17	0.329377
17678	2	C2	chr5	132149033	132152489	1	SOWAHA	538	1.5732	7.17e-17	0.644819
17186	2	C2	chr5	6633473	6599352	2	NSUN2	46	1.37802	7.45e-17	0.404703
21118	2	C2	chr8	125951884	125963337	1	LINC00964	657	1.27571	1.14e-16	0.39377
22295	2	C2	chrX	16964814	17171403	1	REPS2	78	1.26837	1.26e-16	0.391413
7384	2	C2	chr15	52569397	52569314	2	MIR1266	347	1.72903	1.43e-16	0.64054
5406	2	C2	chr12	81329612	81329515	2	MIR618	768	1.33989	1.64e-16	0.810839
705	2	C2	chr1	46640749	46651634	1	TSPAN1	705	1.40976	2.42e-16	0.551478
2905	2	C2	chr10	99349450	99350691	1	C10orf62	592	2.01213	2.49e-16	0.794904
18484	2	C2	chr6	31367561	31383090	1	MICA	325	2.23541	3.52e-16	0.231988
63	2	C2	chr1	1935276	1884752	2	CFAP74	63	1.3211	4.11e-16	0.339693
11612	2	C2	chr19	49258647	49251268	2	FUT1	1160	2.06094	4.28e-16	0.440729
4132	2	C2	chr11	69590171	69587797	2	FGF4	929	1.47694	4.39e-16	0.290603
3181	2	C2	chr10	134779038	134790001	1	LINC01168	868	1.25527	5.42e-16	0.280334
6847	2	C2	chr14	96722547	96731100	1	BDKRB1	586	2.14775	5.85e-16	0.351593
21474	2	C2	chr9	35673915	35681154	1	CA9	196	1.87926	7.34e-16	0.501984
4508	2	C2	chr11	119187840	119179234	2	MCAM	1305	1.69519	8.25e-16	0.526479
1012	2	C2	chr1	95558073	95663161	1	TMEM56	1012	1.41411	8.81e-16	0.321122
17131	2	C2	chr4	188426767	188225237	2	LOC339975	869	1.26257	9.49e-16	0.420978
4486	2	C2	chr11	118754475	118766980	1	CXCR5	1283	1.73325	9.61e-16	0.218764
8147	2	C2	chr16	21314404	21250195	2	CRYM	324	1.36549	1.01e-15	0.313083
22983	2	C2	chrX	139791924	139796996	1	LINC00632	766	1.53593	1.28e-15	0.407027
18399	2	C2	chr6	28555112	28539407	2	ZBED9	240	1.4611	1.37e-15	0.360751
18025	2	C2	chr5	170736288	170739138	1	TLX3	885	1.48339	1.5e-15	0.781916
2754	2	C2	chr10	81320163	81315608	2	SFTPA2	441	2.042	1.51e-15	0.394216
2213	2	C2	chr1	237167718	237167403	2	MT1HL1	2213	1.42341	1.63e-15	0.602717
18979	2	C2	chr6	99963308	99880184	2	USP45	820	1.26446	1.63e-15	0.324963
8317	2	C2	chr16	31225342	31236510	1	TRIM72	494	2.01207	2.18e-15	0.399214
2157	2	C2	chr1	230778202	230829731	1	COG2	2157	1.26256	2.49e-15	0.401257
14484	2	C2	chr22	18593453	18614498	1	TUBA8	26	1.83702	2.97e-15	0.249271
16028	2	C2	chr3	161089871	161062580	2	SPTSSB	1038	1.25685	3.41e-15	0.28402
7852	2	C2	chr16	617032	619495	1	NHLRC4	29	1.6591	3.43e-15	0.727363
11744	2	C2	chr19	51728335	51747115	1	CD33	1292	1.35274	3.93e-15	0.0818921
19091	2	C2	chr6	123109971	123130864	1	SMPDL3A	932	1.38606	5.05e-15	0.357707
21246	2	C2	chr8	145579269	145576886	2	TMEM249	785	1.55653	9.75e-15	0.685025
15296	2	C2	chr3	47053032	47054957	1	NRADDP	306	1.80234	1.03e-14	0.683448
11613	2	C2	chr19	49258816	49261582	1	FGF21	1161	1.9282	1.36e-14	0.445625
12628	2	C2	chr2	96257766	96265469	1	TRIM43	569	1.47915	1.48e-14	0.15457
14573	2	C2	chr22	22988782	22990368	1	GGTLC2	115	1.67225	1.76e-14	0.237723
822	2	C2	chr1	60280463	60342050	1	HOOK1	822	1.53879	1.77e-14	0.296912
10655	2	C2	chr19	6375860	6375305	2	PSPN	203	2.14175	1.78e-14	0.671625
18971	2	C2	chr6	97372496	97588630	1	KLHL32	812	1.32493	1.86e-14	0.525063
6865	2	C2	chr14	100626012	100612753	2	DEGS2	604	1.29495	1.98e-14	0.571053
14162	2	C2	chr20	62738184	62737183	2	NPBWR2	642	1.27257	2.07e-14	0.650886
21248	2	C2	chr8	145583036	145579088	2	FBXL6	787	1.63358	2.28e-14	0.584745
6637	2	C2	chr14	68086579	68118436	1	ARG2	376	1.37316	2.36e-14	0.32186
13582	2	C2	chr20	3087557	3131513	1	UBOX5-AS1	62	1.29079	3.55e-14	0.281279
10926	2	C2	chr19	15121455	15060845	2	SLC1A6	474	1.48234	3.87e-14	0.133261
15182	2	C2	chr3	38010895	38010971	1	MIR26A1	192	1.46011	5.24e-14	0.536721
1332	2	C2	chr1	151804348	151778547	2	RORC	1332	1.34547	5.86e-14	0.449142
22491	2	C2	chrX	49460596	49452054	2	PAGE1	274	1.59861	6.13e-14	0.167222
12018	2	C2	chr19	58220579	58208735	2	ZNF154	1566	1.31341	6.45e-14	0.182079
11301	2	C2	chr19	39805976	39797457	2	LRFN1	849	1.68207	8.06e-14	0.388491
21247	2	C2	chr8	145582217	145584948	1	SLC52A2	786	1.63964	8.16e-14	0.642752
11331	2	C2	chr19	40724306	40721965	2	TTC9B	879	1.9305	8.76e-14	0.530748
22160	2	C2	chr9	139725409	139725475	1	MIR4292	882	1.51174	8.8e-14	0.829794
1252	2	C2	chr1	147806678	147806603	2	MIR5087	1252	1.64311	1.06e-13	0.555825
2642	2	C2	chr10	68685792	68860867	1	LRRTM3	329	1.40312	1.1e-13	0.331199
5018	2	C2	chr12	48597075	48596122	2	OR10AD1	380	1.78109	1.12e-13	0.556721
2378	2	C2	chr10	11936709	11891607	2	PROSER2-AS1	65	1.67326	1.29e-13	0.294514
3347	2	C2	chr11	5153872	5152922	2	OR52A5	144	1.98988	1.3e-13	0.360477
14823	2	C2	chr22	39853325	39888199	1	MGAT3	365	1.25258	1.38e-13	0.53911
15287	2	C2	chr3	46742823	46752413	1	TMIE	297	1.46095	1.44e-13	0.426664
11699	2	C2	chr19	50706885	50813801	1	MYH14	1247	1.59506	1.86e-13	0.185173
16253	2	C2	chr3	197354752	197319986	2	LOC220729	1263	1.29465	2.06e-13	0.176275
18483	2	C2	chr6	31324989	31237743	2	HLA-B	324	1.58168	2.12e-13	0.162949
13898	2	C2	chr20	42355642	42354801	2	GTSF1L	378	1.60164	2.44e-13	0.312739
11611	2	C2	chr19	49250166	49244145	2	IZUMO1	1159	1.33532	2.46e-13	0.577361
22186	2	C2	chr9	140063722	140063638	2	MIR3621	908	1.59628	2.69e-13	0.879756
18250	2	C2	chr6	13924677	13980240	1	RNF182	91	1.35275	2.8e-13	0.300149
9940	2	C2	chr17	73629514	73637486	1	SMIM5	1181	1.56992	2.96e-13	0.432364
3448	2	C2	chr11	9025596	9002123	2	NRIP3	245	1.53871	3.15e-13	0.280043
22090	2	C2	chr9	136522530	136519709	2	DBH-AS1	812	1.69661	4.53e-13	0.519898
22185	2	C2	chr9	140064491	140063212	2	LRRC26	907	1.59931	4.6e-13	0.801424
13317	2	C2	chr2	220119330	220115001	2	TUBA4A	1258	1.45799	4.6e-13	0.495491
22329	2	C2	chrX	23352985	23414918	1	PTCHD1	112	1.39197	5.21e-13	0.368159
8318	2	C2	chr16	31228395	31227283	2	PYDC1	495	1.85635	8.14e-13	0.61378
4359	2	C2	chr11	104769397	104756445	2	CASP12	1156	1.98712	8.32e-13	0.257417
14307	2	C2	chr21	35987382	35888784	2	RCAN1	142	1.3287	8.83e-13	0.464145
6289	2	C2	chr14	20903801	20896970	2	KLHL33	28	1.41646	8.88e-13	0.445114
10550	2	C2	chr19	2476123	2478257	1	GADD45B	98	1.27551	9e-13	0.64142
18688	2	C2	chr6	40346163	40347631	1	TDRG1	529	2.53567	9.55e-13	0.299409
15062	2	C2	chr3	12200851	12194568	2	TIMP4	72	1.44435	1.09e-12	0.215161
18580	2	C2	chr6	33048555	33032346	2	HLA-DPA1	421	2.76433	1.29e-12	0.211027
11713	2	C2	chr19	51143092	51125234	2	SYT3	1261	1.35096	1.32e-12	0.166939
11795	2	C2	chr19	53290034	53268748	2	ZNF600	1343	1.64288	1.48e-12	0.209617
13316	2	C2	chr2	220117965	220136910	1	TUBA4B	1257	1.35858	1.63e-12	0.315002
1624	2	C2	chr1	161494036	161496687	1	HSPA6	1624	1.47168	1.78e-12	0.555281
8319	2	C2	chr16	31271288	31344213	1	ITGAM	496	1.57646	1.97e-12	0.226523
13019	2	C2	chr2	173600934	173587918	2	RAPGEF4-AS1	960	1.54801	2.15e-12	0.34455
16144	2	C2	chr3	185431040	185447575	1	IGF2BP2-AS1	1154	1.47242	2.16e-12	0.365037
2823	2	C2	chr10	91087602	91100725	1	IFIT3	510	1.3971	2.22e-12	0.301843
2000	2	C2	chr1	207975868	207975197	2	MIR29C	2000	1.83904	2.41e-12	0.442112
14574	2	C2	chr22	23165270	23165360	1	MIR650	116	1.28067	2.51e-12	0.488503
14536	2	C2	chr22	21055402	21058891	1	TMEM191A	78	1.50381	3.39e-12	0.469664
11164	2	C2	chr19	35597208	35549963	2	HPN-AS1	712	1.34241	3.53e-12	0.2532
11901	2	C2	chr19	54974894	54972979	2	LENG9	1449	1.64535	4.01e-12	0.503442
11712	2	C2	chr19	51108220	51108342	1	SNAR-F	1260	1.45039	4.2e-12	0.451404
14117	2	C2	chr20	61809852	61809938	1	MIR124-3	597	1.28372	4.76e-12	1.02083
17586	2	C2	chr5	111248205	111353003	1	NREP-AS1	446	1.38632	5.73e-12	0.35112
12627	2	C2	chr2	96150479	96142715	2	TRIM43B	568	1.58462	6.43e-12	0.119037
11702	2	C2	chr19	50848005	50837057	2	NAPSB	1250	1.59707	8.12e-12	0.342336
2412	2	C2	chr10	16564004	16555742	2	C1QL3	99	2.09621	9.22e-12	0.334825
10700	2	C2	chr19	7852370	7855898	1	CLEC4GP1	248	1.72944	1.11e-11	0.271416
20437	2	C2	chr7	154863267	154858779	2	HTR5A-AS1	1075	1.33189	1.14e-11	0.495939
18550	2	C2	chr6	32122142	32120579	2	LOC100507547	391	1.51809	2.28e-11	0.532884
8914	2	C2	chr17	6947242	6944949	2	SLC16A11	155	1.89486	2.93e-11	0.426929
22640	2	C2	chrX	73072588	73040486	2	XIST	423	1.88668	3.57e-11	0.175096
18264	2	C2	chr6	18122851	18120718	2	NHLRC1	105	1.40087	3.81e-11	0.46847
2921	2	C2	chr10	101088856	101154087	1	CNNM1	608	1.50666	4.32e-11	0.268267
11608	2	C2	chr19	49199228	49209191	1	FUT2	1156	1.76666	4.67e-11	0.330637
3987	2	C2	chr11	64739557	64705929	2	MAJIN	784	1.77669	4.83e-11	0.196607
11697	2	C2	chr19	50643577	50643459	2	SNAR-D	1245	2.65239	5.74e-11	0.340473
19121	2	C2	chr6	131384462	131160488	2	EPB41L2	962	1.25585	6.56e-11	0.460591
14961	2	C2	chr22	50609160	50618724	1	PANX2	503	1.35125	6.8e-11	0.310295
3345	2	C2	chr11	5067756	5068691	1	OR52J3	142	1.5791	7.45e-11	0.244495
8146	2	C2	chr16	21245016	21263750	1	ANKS4B	323	1.90626	8.08e-11	0.156735
4238	2	C2	chr11	77774907	77779403	1	THRSP	1035	2.54139	8.94e-11	0.358833
15315	2	C2	chr3	48413709	48436190	1	FBXW12	325	1.45795	9.45e-11	0.279652
4475	2	C2	chr11	118230296	118269926	1	UBE4A	1272	1.33771	1.21e-10	0.199489
11332	2	C2	chr19	40732597	40728115	2	CNTD2	880	1.3501	1.54e-10	0.318134
20660	2	C2	chr8	27336813	27317278	2	CHRNA2	199	1.42063	1.6e-10	0.437259
1236	2	C2	chr1	145727666	145764206	1	PDZK1	1236	1.62412	1.66e-10	0.145511
14985	2	C2	chr22	51039131	51049979	1	MAPK8IP2	527	1.32236	1.79e-10	0.433275
22994	2	C2	chrX	142723926	142710595	2	SLITRK4	777	1.52748	1.86e-10	0.265452
11698	2	C2	chr19	50666538	50655805	2	IZUMO2	1246	1.84404	2e-10	0.135784
22757	2	C2	chrX	102983552	102962272	2	GLRA4	540	1.34574	2.14e-10	0.261116
3262	2	C2	chr11	1606513	1605572	2	KRTAP5-1	59	2.15471	2.35e-10	0.204658
22984	2	C2	chrX	139866723	139865425	2	CDR1	767	1.41105	2.57e-10	0.279674
18284	2	C2	chr6	24495197	24537435	1	ALDH5A1	125	1.41627	2.91e-10	0.154359
803	2	C2	chr1	55464617	55474465	1	BSND	803	1.47868	3.2e-10	0.229918
16667	2	C2	chr4	76555721	76501704	2	CDKL2	405	1.55878	3.82e-10	0.215511
13934	2	C2	chr20	44034633	44039250	1	DBNDD2	414	1.66694	5.19e-10	0.308776
18216	2	C2	chr6	8102828	8073593	2	EEF1E1	57	1.34422	5.33e-10	0.20701
22635	2	C2	chrX	72434710	72432137	2	NAP1L2	418	2.26179	5.51e-10	0.338658
2675	2	C2	chr10	72043450	72014713	2	NPFFR1	362	1.31134	8.24e-10	0.208988
15229	2	C2	chr3	42727011	42733938	1	KLHL40	239	1.60363	8.97e-10	0.141285
2812	2	C2	chr10	90562487	90580303	1	LIPM	499	1.78747	9.6e-10	0.171711
22759	2	C2	chrX	103087212	103031504	2	RAB9B	542	1.4928	1.12e-09	0.228874
21425	2	C2	chr9	33524411	33573001	1	ANKRD18B	147	1.41556	1.25e-09	0.132004
4375	2	C2	chr11	107582787	107578101	2	SLN	1172	1.36617	1.37e-09	0.351395
7266	2	C2	chr15	42128979	42140346	1	PLA2G4B	229	1.51261	1.93e-09	0.236086
12669	2	C2	chr2	99758185	99767928	1	C2orf15	610	1.41677	1.95e-09	0.39802
3199	2	C2	chr10	135340867	135374724	1	CYP2E1	886	1.8569	1.98e-09	0.170764
1368	2	C2	chr1	152881039	152884362	1	IVL	1368	1.59684	2.71e-09	0.349925
18283	2	C2	chr6	24489850	24426062	2	GPLD1	124	1.59659	2.97e-09	0.155585
4662	2	C2	chr12	2332647	2329703	2	CACNA1C-AS4	24	1.36223	3.14e-09	0.422538
19257	2	C2	chr6	153071932	153080902	1	VIP	1098	1.60881	3.15e-09	0.1539
593	2	C2	chr1	40137710	40124793	2	NT5C1A	593	1.30246	3.7e-09	0.232554
1235	2	C2	chr1	145715565	145695798	2	CD160	1235	1.36062	4.16e-09	0.17543
1625	2	C2	chr1	161520413	161511551	2	FCGR3A	1625	1.45662	5.16e-09	0.201132
18176	2	C2	chr6	2903546	2887500	2	SERPINB9	17	1.5752	5.16e-09	0.192703
7239	2	C2	chr15	41056285	41059911	1	GCHFR	202	1.46086	5.29e-09	0.380371
14148	2	C2	chr20	62551085	62551313	1	MIR941-3	628	1.47051	5.44e-09	0.35944
4794	2	C2	chr12	10084980	10051272	2	CLEC2A	156	1.3558	5.85e-09	0.0784013
3390	2	C2	chr11	6226798	6232365	1	C11orf42	187	2.61227	7.35e-09	0.164919
12653	2	C2	chr2	97760582	97749323	2	FAHD2B	594	1.65517	7.57e-09	0.0541955
7119	2	C2	chr15	25456839	25457180	1	PWAR4	82	2.66787	8.6e-09	0.295043
9607	2	C2	chr17	45050383	45050466	1	MIR5089	848	1.46406	9.63e-09	0.391672
8913	2	C2	chr17	6939394	6943440	1	SLC16A13	154	1.54481	1.05e-08	0.285456
11990	2	C2	chr19	57631509	57643293	1	USP29	1538	1.339	1.13e-08	0.0818066
22745	2	C2	chrX	102531797	102528618	2	TCEAL5	528	1.99164	1.18e-08	0.250652
1174	2	C2	chr1	116519119	116612675	1	SLC22A15	1174	1.35801	1.38e-08	0.203332
3263	2	C2	chr11	1619524	1618407	2	KRTAP5-2	60	2.41923	1.52e-08	0.248912
22374	2	C2	chrX	37545133	37591383	1	XK	157	1.86252	2.31e-08	0.13877
14988	2	C2	chr22	51176652	51183727	1	ACR	530	1.31205	3.17e-08	0.24625
16746	2	C2	chr4	88529681	88538025	1	DSPP	484	1.56705	3.41e-08	0.168045
19147	2	C2	chr6	134142285	134175130	1	LINC01312	988	1.44518	3.58e-08	0.169819
18101	2	C2	chr5	177302262	177377733	1	LOC728554	961	1.28332	3.82e-08	0.0868595
11923	2	C2	chr19	55580914	55538946	2	RDH13	1471	1.57228	3.85e-08	0.217933
7118	2	C2	chr15	25455065	25455146	1	SNORD115-22	81	2.48923	3.87e-08	0.294922
2755	2	C2	chr10	81370695	81375199	1	SFTPA1	442	2.00679	4.67e-08	0.27058
20061	2	C2	chr7	102119381	102113548	2	POLR2J	699	1.69612	1.25e-07	0.128503
18851	2	C2	chr6	56911384	56920023	1	KIAA1586	692	1.31966	1.48e-07	0.137035
7644	2	C2	chr15	79575146	79590581	1	ANKRD34C	607	1.64313	1.53e-07	0.194071
2140	2	C2	chr1	228613026	228612546	2	HIST3H3	2140	1.63173	2.11e-07	0.272589
1569	2	C2	chr1	159832447	159824106	2	VSIG8	1569	1.60854	2.85e-07	0.271864
17661	2	C2	chr5	131396347	131398896	1	IL3	521	1.43826	3.43e-07	0.331016
11741	2	C2	chr19	51628137	51639520	1	SIGLEC9	1289	2.57375	4.19e-07	0.127662
14147	2	C2	chr20	62550778	62551006	1	MIR941-1	627	1.84622	4.52e-07	0.230646
22562	2	C2	chrX	57313110	57515629	1	FAAH2	345	1.54743	4.97e-07	0.132617
8330	2	C2	chr16	31711934	31718745	1	CLUHP3	507	1.31123	5.64e-07	0.275921
18430	2	C2	chr6	29893428	29892369	2	HCG4B	271	3.12751	5.73e-07	0.161469
22701	2	C2	chrX	99194841	98716600	2	XRCC6P5	484	1.40574	7.47e-07	0.243039
6880	2	C2	chr14	101341370	101341441	1	MIR665	619	3.4716	8.43e-07	0.209758
11745	2	C2	chr19	51754332	51772582	1	SIGLECL1	1293	2.07464	8.87e-07	0.116837
22954	2	C2	chrX	134975785	134995221	1	SAGE1	737	1.55247	1.05e-06	0.0933991
20099	2	C2	chr7	107110502	107116125	1	GPR22	737	1.48968	1.11e-06	0.21342
6877	2	C2	chr14	101318727	101318824	1	MIR770	616	1.65697	1.12e-06	0.179827
22319	2	C2	chrX	21676448	21673609	2	KLHL34	102	1.95562	1.27e-06	0.233975
2825	2	C2	chr10	91152303	91166244	1	IFIT1	512	1.26585	1.29e-06	0.136289
1153	2	C2	chr1	114399257	114443859	1	AP4B1-AS1	1153	1.52958	1.46e-06	0.127868
22730	2	C2	chrX	101397388	101394933	2	TCEAL6	513	2.34405	1.61e-06	0.146748
3200	2	C2	chr10	135382876	135367404	2	SYCE1	887	1.6916	1.66e-06	0.102768
9115	2	C2	chr17	18647326	18682662	1	FBXW10	356	1.92058	1.71e-06	0.0929287
22729	2	C2	chrX	101380660	101382684	1	TCEAL2	512	1.54886	1.78e-06	0.210898
7120	2	C2	chr15	25458806	25458876	1	SNORD115-24	83	2.35568	1.83e-06	0.244417
18487	2	C2	chr6	31462658	31478901	1	MICB	328	1.79525	1.89e-06	0.123684
3359	2	C2	chr11	5372738	5373676	1	OR51B6	156	2.50703	2e-06	0.154874
22731	2	C2	chrX	101410986	101408679	2	BEX5	514	1.89631	2e-06	0.163479
16594	2	C2	chr4	68929015	68926328	2	SYT14P1	332	1.37893	2.08e-06	0.16257
22747	2	C2	chrX	102585114	102587251	1	TCEAL7	530	1.76635	2.16e-06	0.251786
1334	2	C2	chr1	151813033	151810339	2	C2CD4D	1334	1.26068	2.41e-06	0.241638
22545	2	C2	chrX	55115497	55119260	1	PAGE2	328	1.86702	2.46e-06	0.0526375
22949	2	C2	chrX	134847185	134856988	1	CT45A1	732	1.35701	2.68e-06	0.0661732
14151	2	C2	chr20	62574079	62573984	2	MIR647	631	1.29009	2.7e-06	0.433923
14043	2	C2	chr20	55934878	55933496	2	MTRNR2L3	523	1.61002	2.78e-06	0.141585
4899	2	C2	chr12	21548371	21417534	2	SLCO1A2	261	1.3206	3.12e-06	0.266409
22399	2	C2	chrX	43741721	43625857	2	MAOB	182	1.28328	3.14e-06	0.133597
13705	2	C2	chr20	23420322	23425567	1	CSTL1	185	1.27566	3.17e-06	0.272613
6882	2	C2	chr14	101348223	101348315	1	MIR433	621	3.43703	3.22e-06	0.1308
18480	2	C2	chr6	31145676	31141512	2	PSORS1C3	321	2.28571	3.26e-06	0.161356
7128	2	C2	chr15	25475985	25476066	1	SNORD115-33	91	2.11329	3.34e-06	0.251059
20601	2	C2	chr8	21881645	21894408	1	NPM2	140	1.25619	3.49e-06	0.248167
3360	2	C2	chr11	5410607	5411664	1	OR51M1	157	1.85084	3.63e-06	0.14091
21831	2	C2	chr9	115653193	115641200	2	SLC46A2	553	1.27271	3.92e-06	0.180134
1154	2	C2	chr1	114430169	114419436	2	BCL2L15	1154	1.62612	4.15e-06	0.140399
22322	2	C2	chrX	21874105	21876845	1	YY2	105	1.85171	4.33e-06	0.194092
14316	2	C2	chr21	37442285	37445464	1	CBR1	151	1.4212	5.28e-06	0.299285
4080	2	C2	chr11	66824289	66839488	1	RHOD	877	1.33953	6.67e-06	0.228397
3632	2	C2	chr11	43918853	43921424	1	SEC14L1P1	429	1.46915	7.06e-06	0.117365
21376	2	C2	chr9	21409146	21410184	1	IFNA8	98	1.44636	7.77e-06	0.262845
16997	2	C2	chr4	154681387	154631312	2	RNF175	735	1.33815	7.91e-06	0.195006
18485	2	C2	chr6	31430957	31433586	1	HCP5	326	1.5401	7.93e-06	0.148941
9556	2	C2	chr17	42345502	42325758	2	SLC4A1	797	1.45079	8.69e-06	0.150271
14990	2	C2	chr22	51222087	51205920	2	RABL2B	532	3.1769	9.65e-06	0.066888
11929	2	C2	chr19	55691720	55684469	2	SYT5	1477	1.48602	1e-05	0.258281
6879	2	C2	chr14	101340830	101340922	1	MIR337	618	2.7277	1.02e-05	0.202762
2822	2	C2	chr10	91061706	91069033	1	IFIT2	509	1.52655	1.1e-05	0.204925
22746	2	C2	chrX	102565974	102564274	2	BEX2	529	1.29282	1.11e-05	0.219307
3201	2	C2	chr10	135383462	135380438	2	SPRNP1	888	1.55784	1.29e-05	0.120192
7114	2	C2	chr15	25438468	25438549	1	SNORD115-13	77	1.49328	1.76e-05	0.13333
18040	2	C2	chr5	172447729	172447932	1	SNORA74B	900	1.25358	1.76e-05	0.171143
299	2	C2	chr1	20915444	20945400	1	CDA	299	1.53832	1.84e-05	0.100014
7135	2	C2	chr15	25496006	25496087	1	SNORD115-44	98	1.41412	1.89e-05	0.14722
11804	2	C2	chr19	53547991	53554380	1	ERVV-2	1352	1.96572	2.07e-05	0.103902
11300	2	C2	chr19	39786965	39789312	1	IFNL1	848	1.63787	2.13e-05	0.0919329
6881	2	C2	chr14	101347344	101347457	1	MIR431	620	3.31429	2.45e-05	0.124678
5191	2	C2	chr12	55004246	55001971	2	GLYCAM1	553	1.82762	3.06e-05	0.221953
19042	2	C2	chr6	112408751	112391860	2	TUBE1	883	1.26328	3.08e-05	0.184686
7111	2	C2	chr15	25430778	25436644	1	SNORD115-9	74	1.58691	3.3e-05	0.148847
13698	2	C2	chr20	23016057	23017314	1	SSTR4	178	1.49027	3.45e-05	0.32954
18577	2	C2	chr6	32920899	32916391	2	HLA-DMA	418	2.13877	3.53e-05	0.132051
6886	2	C2	chr14	101351184	101346992	2	RTL1	625	1.76633	3.82e-05	0.129951
6883	2	C2	chr14	101349316	101349412	1	MIR127	622	3.03941	4.19e-05	0.120971
11186	2	C2	chr19	36036931	36031640	2	TMEM147-AS1	734	1.4117	4.27e-05	0.236073
7134	2	C2	chr15	25490625	25490706	1	SNORD115-41	97	2.9218	4.28e-05	0.145906
22490	2	C2	chrX	49354118	49373139	1	GAGE1	273	2.11302	4.62e-05	0.0407922
4779	2	C2	chr12	9217773	9220651	1	A2M-AS1	141	1.31593	5.58e-05	0.169401
17968	2	C2	chr5	156772729	156768607	2	FNDC9	828	1.38925	5.85e-05	0.217069
7122	2	C2	chr15	25463764	25463845	1	SNORD115-26	85	1.86514	6.42e-05	0.190061
3330	2	C2	chr11	4660945	4662068	1	OR51D1	127	1.39437	8.5e-05	0.15592
3986	2	C2	chr11	64703360	64701943	2	GPHA2	783	1.8133	8.58e-05	0.175525
7121	2	C2	chr15	25460688	25460769	1	SNORD115-25	84	1.63806	8.94e-05	0.181324
22286	2	C2	chrX	15805712	15803839	2	INE2	69	1.46229	9.52e-05	0.378061
23034	2	C2	chrX	150336694	150336798	1	MIR4330	817	1.39647	0.000103374	0.148876
7593	2	C2	chr15	75646026	75645952	2	MIR631	556	2.32765	0.000107895	0.270723
11337	2	C2	chr19	40896094	40885178	2	HIPK4	885	1.49673	0.000108497	0.135126
22285	2	C2	chrX	15808574	15841382	1	ZRSR2	68	1.37618	0.000113953	0.184973
16008	2	C2	chr3	158390482	158384203	2	LXN	1018	1.83394	0.000115712	0.148232
23064	2	C2	chrX	152683781	152687086	1	ZFP92	847	1.49365	0.000119669	0.26622
7129	2	C2	chr15	25479394	25479475	1	SNORD115-35	92	1.92987	0.000139878	0.228491
7102	2	C2	chr15	25380789	25383200	1	PWAR1	65	1.38228	0.000144804	0.14779
13627	2	C2	chr20	6034726	6021192	2	LRRN4	107	1.40459	0.000190284	0.0916681
11796	2	C2	chr19	53324922	53300661	2	ZNF28	1344	1.3991	0.000190556	0.1091
18787	2	C2	chr6	46703430	46672053	2	PLA2G7	628	1.49735	0.000198765	0.16001
292	2	C2	chr1	20501687	20490484	2	PLA2G2C	292	1.47521	0.000206421	0.151974
18950	2	C2	chr6	89941007	89887223	2	GABRR1	791	1.52385	0.000207342	0.136615
16643	2	C2	chr4	74296855	74321492	1	AFP	381	1.52077	0.000216436	0.096552
6885	2	C2	chr14	101351039	101351120	1	MIR136	624	2.34082	0.000246359	0.159092
7110	2	C2	chr15	25429453	25429534	1	SNORD115-8	73	1.55267	0.000332913	0.168305
6884	2	C2	chr14	101350820	101350913	1	MIR432	623	2.55972	0.000400013	0.153809
17025	2	C2	chr4	160049957	160050043	1	MIR3688-2	763	2.76146	0.000428106	0.163782
18695	2	C2	chr6	41068773	41108573	1	ADCY10P1	536	1.47695	0.000460133	0.0629999
15935	2	C2	chr3	148545588	148577972	1	CPB1	945	1.28093	0.000750857	0.300739
3364	2	C2	chr11	5509915	5510978	1	OR52D1	161	1.25732	0.000926672	0.0901426
7103	2	C2	chr15	25415870	25415951	1	SNORD115-1	66	1.69481	0.000940746	0.1678
7300	2	C2	chr15	43959900	43922772	2	CATSPER2	263	1.85884	0.000995746	0.0687291
12024	2	C2	chr19	58338830	58336667	2	FKBP1AP1	1572	1.43975	0.00105829	0.161405
7126	2	C2	chr15	25472256	25472337	1	SNORD115-31	89	1.93315	0.0011033	0.134807
3350	2	C2	chr11	5248301	5246696	2	HBB	147	2.24647	0.00116499	0.0850183
22801	2	C2	chrX	109763540	109766249	1	TDGF1P3	584	1.29849	0.0011722	0.113385
11571	2	C2	chr19	48259110	48259219	1	SNORD23	1119	1.29321	0.00123154	0.114519
3197	2	C2	chr10	135238121	135234170	2	SPRN	884	1.36303	0.0012709	0.167607
11875	2	C2	chr19	54466290	54493469	1	CACNG8	1423	1.51852	0.00127784	0.0964623
22969	2	C2	chrX	136113833	136112307	2	GPR101	752	1.31099	0.00132431	0.309477
9448	2	C2	chr17	39553844	39549977	2	KRT31	689	1.59525	0.00134903	0.105532
22375	2	C2	chrX	37639270	37672714	1	CYBB	158	1.52025	0.00137321	0.0572056
7127	2	C2	chr15	25474114	25474195	1	SNORD115-32	90	1.46407	0.0016197	0.11764
7124	2	C2	chr15	25467501	25467574	1	SNORD115-28	87	2.47674	0.0016358	0.159163
7105	2	C2	chr15	25420074	25420155	1	SNORD115-3	68	1.87385	0.00182803	0.117177
11876	2	C2	chr19	54485561	54485651	1	MIR935	1424	2.11582	0.00202721	0.193204
22421	2	C2	chrX	47064247	47065254	1	INE1	204	1.71327	0.00227004	0.186027
9455	2	C2	chr17	39661865	39657233	2	KRT13	696	1.53438	0.00232181	0.104415
7132	2	C2	chr15	25486893	25486974	1	SNORD115-39	95	2.33629	0.00238796	0.15042
7133	2	C2	chr15	25488761	25488842	1	SNORD115-40	96	2.61475	0.00249863	0.140676
7123	2	C2	chr15	25465650	25465725	1	SNORD115-27	86	1.66633	0.00251773	0.149841
18342	2	C2	chr6	26501458	26510652	1	BTN1A1	183	1.34498	0.00258211	0.0511079
6951	2	C2	chr14	101515887	101515983	1	MIR655	690	2.52369	0.002737	0.115764
7104	2	C2	chr15	25417782	25417863	1	SNORD115-2	67	1.69448	0.0029813	0.090448
9108	2	C2	chr17	18445234	18414576	2	USP32P2	349	2.23345	0.00306373	0.0307291
22544	2	C2	chrX	55101489	55119260	1	PAGE2B	327	2.38784	0.0031162	0.043165
22429	2	C2	chrX	47441690	47446190	1	TIMP1	212	1.27083	0.00329392	0.110715
1209	2	C2	chr1	120935944	120926128	2	FCGR1B	1209	1.37932	0.00330445	0.0396742
22406	2	C2	chrX	45589988	45592021	1	LOC392452	189	1.36619	0.00336044	0.0660081
17354	2	C2	chr5	54804754	54804678	2	MIR5687	214	1.95175	0.00365755	0.191976
23010	2	C2	chrX	146331748	146331669	2	MIR514B	793	2.83036	0.00375095	0.0537678
13734	2	C2	chr20	26094677	26084052	2	NCOR1P1	214	1.47198	0.00382415	0.0138309
21899	2	C2	chr9	125281420	125282361	1	OR1J4	621	2.59086	0.0039092	0.143287
22962	2	C2	chrX	135614311	135638966	1	VGLL1	745	1.62902	0.00392145	0.0858655
10787	2	C2	chr19	10662798	10662880	1	MIR1238	335	1.38675	0.00424224	0.170945
21380	2	C2	chr9	21512184	21512114	2	MIR31	102	1.2875	0.00425104	0.199108
13731	2	C2	chr20	25848786	25744102	2	FAM182B	211	1.35658	0.00460326	0.0176803
7106	2	C2	chr15	25421979	25422060	1	SNORD115-4	69	1.49896	0.00465411	0.111507
7099	2	C2	chr15	25344645	25346814	1	SNORD116-26	62	1.87613	0.00472874	0.0597984
14989	2	C2	chr22	51195514	51238065	1	RPL23AP82	531	1.25705	0.00476523	0.0452607
6958	2	C2	chr14	101526092	101526175	1	MIR154	697	1.56949	0.00529311	0.0967209
7301	2	C2	chr15	43985084	43991420	1	CKMT1A	264	1.47534	0.00551087	0.0591731
10959	2	C2	chr19	16284286	16272179	2	CIB3	507	2.11334	0.00574139	0.0402281
5473	2	C2	chr12	96390143	96366440	2	HAL	835	1.44969	0.00650641	0.087774
8093	2	C2	chr16	15021064	15045931	1	NPIPA1	270	1.36345	0.00679732	0.0342505
18008	2	C2	chr5	167987909	167987970	1	MIR103B1	868	1.85462	0.00711951	0.0544685
6934	2	C2	chr14	101493437	101493520	1	MIR329-2	673	2.53835	0.00719474	0.0741465
2759	2	C2	chr10	81679934	81682875	1	MBL1P	446	1.32438	0.00740134	0.101804
6952	2	C2	chr14	101518783	101518862	1	MIR487A	691	1.82586	0.00740365	0.128674
20602	2	C2	chr8	21900428	21906319	1	FGF17	141	1.35325	0.00774698	0.24203
23025	2	C2	chrX	149025779	149007563	2	MAGEA8-AS1	808	1.71099	0.00810725	0.0396048
22889	2	C2	chrX	128788933	128779236	2	APLN	672	1.31324	0.00828294	0.258745
10585	2	C2	chr19	3801810	3777967	2	MATK	133	1.36242	0.00898282	0.109248
6823	2	C2	chr14	94759608	94749650	2	SERPINA10	562	2.07071	0.00900011	0.100155
7131	2	C2	chr15	25484985	25485066	1	SNORD115-38	94	2.07624	0.00902829	0.157348
14572	2	C2	chr22	22987012	22974028	2	POM121L1P	114	1.71294	0.00964516	0.0677821
18615.1	3	C3	chr6	34123399	33989623	2	GRM4	456	2.5161	1.39e-56	4.38061
20523.1	3	C3	chr8	9911830	10286401	1	MSRA	62	1.86325	3.08e-43	4.19148
3060.1	3	C3	chr10	116528019	116190869	2	ABLIM1	747	2.21018	4.89e-38	2.6445
19255.1	3	C3	chr6	152958534	152442819	2	SYNE1	1096	1.98496	2.73e-33	2.07655
14266.1	3	C3	chr21	32932290	32490736	2	TIAM1	101	1.64706	5.4e-33	3.51966
17938.1	3	C3	chr5	150948505	150883653	2	FAT2	798	2.39101	1.03e-32	1.44521
3480.1	3	C3	chr11	12115543	12285331	1	MICAL2	277	1.8095	8.15e-32	2.46203
3513.1	3	C3	chr11	18034637	17809597	2	SERGEF	310	2.13761	6.48e-31	1.98479
17028.1	3	C3	chr4	163085186	162305044	2	FSTL5	766	1.82135	1.28e-30	2.29237
7663.1	3	C3	chr15	81475093	81605104	1	IL16	626	2.54018	5.56e-29	1.42827
19216.1	3	C3	chr6	146348782	146758734	1	GRM1	1057	2.06363	1.05e-28	2.09904
18987	3	C3	chr6	101846669	102517958	1	GRIK2	828	1.75272	2.06e-25	2.01229
2430.1	3	C3	chr10	21463116	21068903	2	NEBL	117	1.86659	2.68e-25	1.70554
19699.1	3	C3	chr7	49813257	49952138	1	VWC2	337	2.52593	4.69e-25	1.46058
16983.1	3	C3	chr4	152330398	152584784	1	FAM160A1	721	2.22937	5.7e-25	1.40245
19175.1	3	C3	chr6	138483053	138665800	1	ARFGEF3	1016	2.41134	6.23e-25	1.41052
20521.1	3	C3	chr8	9760839	9757574	2	LINC00599	60	2.23119	1.02e-24	3.86219
20522.1	3	C3	chr8	9760982	9760898	2	MIR124-1	61	2.20917	2.36e-24	4.61728
20475	3	C3	chr8	4852328	2792875	2	CSMD1	14	1.29825	3e-24	3.28736
12876.1	3	C3	chr2	135525334	135213330	2	TMEM163	817	1.80265	4.17e-24	1.87443
2458	3	C3	chr10	25464290	25891157	1	GPR158	145	1.83049	4.8e-24	1.70527
13635.1	3	C3	chr20	9819687	9518037	2	PAK5	115	1.81557	6.96e-24	1.43764
886	3	C3	chr1	72748405	71868625	2	NEGR1	886	1.51833	1.52e-23	2.28134
2183.1	3	C3	chr1	233749750	233808258	1	KCNK1	2183	2.25819	2.99e-23	1.21589
5924	3	C3	chr13	34392206	34540695	1	RFC3	112	2.01671	3.25e-23	1.30927
19777	3	C3	chr7	71912136	71244476	2	CALN1	415	1.4977	3.47e-23	2.49724
13633.1	3	C3	chr20	9049701	9461462	1	PLCB4	113	1.74548	4.44e-22	1.82223
16518	3	C3	chr4	47033295	47428447	1	GABRB1	256	1.83207	8.17e-22	1.75987
19261.1	3	C3	chr6	154331631	154568001	1	OPRM1	1102	2.18754	1.26e-21	1.14589
20965	3	C3	chr8	93798288	93725190	2	FLJ46284	504	2.08793	1.89e-21	1.09115
18876.1	3	C3	chr6	72596406	73112845	1	RIMS1	717	1.69076	1.95e-21	1.46492
20160.1	3	C3	chr7	122840025	122753588	2	SLC13A1	798	2.18923	2.16e-21	1.11976
3421.1	3	C3	chr11	7260009	7490276	1	SYT9	218	2.00533	3.75e-21	1.42254
5080.1	3	C3	chr12	50898768	51142450	1	DIP2B	442	1.89512	4.57e-21	1.3633
13819.1	3	C3	chr20	33814539	33864804	1	MMP24	299	2.22672	7.48e-21	1.65479
19558	3	C3	chr7	29186200	29553944	1	CHN2	196	1.27129	7.84e-21	2.13019
18835.1	3	C3	chr6	53141791	53141869	1	MIR5685	676	2.75011	3.02e-20	1.35003
13817.1	3	C3	chr20	33865960	33703160	2	EDEM2	297	1.95823	4.03e-20	1.60586
20566	3	C3	chr8	12803151	12889012	1	TRMT9B	105	1.92275	4.03e-20	1.58166
19094	3	C3	chr6	124125069	125146786	1	NKAIN2	935	1.35335	3.34e-19	2.28232
10137.1	3	C3	chr18	3878180	3897069	1	DLGAP1-AS3	26	2.07674	3.47e-19	0.914422
8360.1	3	C3	chr16	49315742	49311829	2	CBLN1	537	1.83358	4.54e-19	2.85427
18030.1	3	C3	chr5	171615346	171469074	2	STK10	890	1.59145	9.01e-19	1.41431
20156	3	C3	chr7	122526813	121958478	2	CADPS2	794	1.34291	1.1e-18	1.71066
21568	3	C3	chr9	73029573	72999513	2	KLF9	290	1.56259	1.19e-18	1.65078
16510.1	3	C3	chr4	44450824	44175920	2	KCTD8	248	1.97168	1.86e-18	1.24439
8642.1	3	C3	chr16	80838175	80637676	2	CDYL2	819	2.11111	1.94e-18	0.782152
21064.1	3	C3	chr8	110704020	110586405	2	SYBU	603	2.08553	2.07e-18	1.18206
17180	3	C3	chr5	5140443	5320412	1	ADAMTS16	40	1.79749	2.15e-18	1.22122
21745	3	C3	chr9	101471479	101050364	2	GABBR2	467	1.50614	2.78e-18	1.91443
2624	3	C3	chr10	62493284	61786056	2	ANK3	311	1.34692	3.82e-18	2.00231
17995.1	3	C3	chr5	160975130	160715436	2	GABRB2	855	1.6689	3.85e-18	1.25205
10335.1	3	C3	chr18	48086484	48258196	1	MAPK4	224	1.57971	5.13e-18	1.58352
17280	3	C3	chr5	37839782	37812779	2	GDNF	140	2.08084	5.13e-18	1.02929
19089.1	3	C3	chr6	122793062	123047518	1	PKIB	930	2.0765	8.55e-18	1.04968
18245	3	C3	chr6	13487869	13363587	2	GFOD1	86	1.89653	1.25e-17	1.24381
19464	3	C3	chr7	14031050	13930856	2	ETV1	102	1.697	1.25e-17	1.34565
19152.1	3	C3	chr6	134639196	134490384	2	SGK1	993	1.70624	1.96e-17	1.12032
16177	3	C3	chr3	188665003	189041271	1	TPRG1	1187	1.72665	2.24e-17	1.775
5952.1	3	C3	chr13	40177356	39917029	2	LHFPL6	140	1.74856	4.24e-17	1.46793
6193.1	3	C3	chr13	103046869	102944670	2	FGF14-IT1	381	1.69743	5.2e-17	0.914541
19199	3	C3	chr6	143380500	143661441	1	AIG1	1040	1.53121	6.73e-17	1.39846
20138	3	C3	chr7	116785614	116712481	2	ST7-AS2	776	1.9048	7.78e-17	1.15881
7390	3	C3	chr15	54305101	54920806	1	UNC13C	353	1.5249	9.25e-17	1.37893
20098	3	C3	chr7	107204959	106842189	2	COG5	736	1.33818	9.84e-17	1.01061
15642	3	C3	chr3	107602052	107647753	1	LINC00636	652	1.74382	1.05e-16	0.536595
4989	3	C3	chr12	44229962	44783541	1	TMEM117	351	1.53989	1.55e-16	1.53004
4978	3	C3	chr12	41086244	41466213	1	CNTN1	340	1.30867	1.69e-16	1.26737
9903.1	3	C3	chr17	72619897	72606022	2	CD300E	1144	2.81829	2.15e-16	0.7756
5404.1	3	C3	chr12	81331694	81191171	2	LIN7A	766	2.3209	2.93e-16	0.813991
19872	3	C3	chr7	82792197	82383321	2	PCLO	510	1.48561	2.96e-16	1.42077
5696.1	3	C3	chr12	121570622	121624354	1	P2RX7	1058	2.03848	3.15e-16	0.861037
21323	3	C3	chr9	6716495	7175648	1	KDM4C	45	1.2947	4.14e-16	1.96541
2214	3	C3	chr1	237205702	237997288	1	RYR2	2214	1.54652	5.54e-16	1.60601
12896	3	C3	chr2	142889270	140988996	2	LRP1B	837	1.27134	5.59e-16	3.04306
5405.1	3	C3	chr12	81226408	81226312	2	MIR617	767	2.58704	6.53e-16	0.807761
13622.1	3	C3	chr20	5731043	5844559	1	SHLD1	102	1.71987	7e-16	1.10539
1046	3	C3	chr1	102462790	102268127	2	OLFM3	1046	1.87616	7.34e-16	1.01958
2425	3	C3	chr10	18429606	18830688	1	CACNB2	112	1.56386	8.55e-16	1.33846
10262	3	C3	chr18	32073254	32471808	1	DTNA	151	1.50527	1.26e-15	1.29399
19163.1	3	C3	chr6	136871957	136663419	2	MAP7	1004	1.83206	1.41e-15	1.12265
19176.1	3	C3	chr6	138539627	138537127	2	PBOV1	1017	2.24757	1.46e-15	0.812008
3348.1	3	C3	chr11	5173599	5172661	2	OR52A1	145	2.24269	1.55e-15	1.30491
11005	3	C3	chr19	17982782	18005983	1	SLC5A5	553	2.78514	1.64e-15	0.571774
6016.1	3	C3	chr13	48807274	48836232	1	ITM2B	204	1.7902	1.95e-15	0.660476
6089	3	C3	chr13	67551521	67559908	1	PCDH9-AS3	277	2.22839	1.98e-15	0.659699
6015	3	C3	chr13	48669277	48649864	2	MED4	203	1.36747	2.82e-15	0.348231
14069.1	3	C3	chr20	58152564	58422766	1	PHACTR3	549	1.44157	2.95e-15	1.16813
13368.1	3	C3	chr2	229046361	228844670	2	SPHKAP	1309	1.39175	2.95e-15	0.664645
2477	3	C3	chr10	28821460	28808846	2	WAC-AS1	164	1.4561	4.42e-15	0.802904
18872.1	3	C3	chr6	71998477	72012230	1	OGFRL1	713	2.09969	4.73e-15	0.729797
20135	3	C3	chr7	116593381	116870075	1	ST7	773	1.46846	4.78e-15	1.48851
15170	3	C3	chr3	35680666	35835988	1	ARPP21	180	1.54617	4.85e-15	0.961355
12921	3	C3	chr2	152955593	152689286	2	CACNB4	862	1.53446	5.02e-15	1.28295
1047.1	3	C3	chr1	102337567	102360299	1	DNAJA1P5	1047	1.79476	5.41e-15	0.356642
5409	3	C3	chr12	82153109	81652045	2	PPFIA2	771	1.34766	6.16e-15	1.14802
19887	3	C3	chr7	87563566	87832204	1	ADAM22	525	1.65742	7.14e-15	1.17787
12932.1	3	C3	chr2	158114340	158167913	1	GALNT5	873	1.69153	7.31e-15	0.615653
21083.1	3	C3	chr8	120220610	120257914	1	MAL2	622	1.75885	7.64e-15	0.640668
6564	3	C3	chr14	58332592	58030640	2	SLC35F4	303	1.86899	9.37e-15	0.91689
15210	3	C3	chr3	39851303	40301811	1	MYRIP	220	1.48192	9.45e-15	1.20311
16763	3	C3	chr4	90759447	90645250	2	SNCA	501	1.51911	9.54e-15	0.79005
16684	3	C3	chr4	77494721	77494785	1	MIR4450	422	1.96591	9.57e-15	0.978389
5406.1	3	C3	chr12	81329612	81329515	2	MIR618	768	2.02964	9.86e-15	1.42013
4532.1	3	C3	chr11	122709255	122743347	1	CRTAM	1329	3.10847	1.22e-14	0.740262
6578	3	C3	chr14	60043549	59971785	2	CCDC175	317	1.97776	1.46e-14	0.839335
2019.1	3	C3	chr1	211307457	210851657	2	KCNH1	2019	1.51542	1.63e-14	1.32479
4579.1	3	C3	chr11	125366206	125315641	2	FEZ1	1376	2.14148	2.28e-14	0.828994
12919	3	C3	chr2	152591001	152341853	2	NEB	860	1.59023	2.44e-14	0.802952
13623.1	3	C3	chr20	5891974	5906005	1	CHGB	103	2.25616	2.44e-14	1.17397
2184.1	3	C3	chr1	233759898	233759965	1	MIR4427	2184	1.92446	2.61e-14	1.50582
2431.1	3	C3	chr10	21435488	21414692	2	C10orf113	118	2.76758	2.9e-14	0.461791
16683	3	C3	chr4	77356253	77704405	1	SHROOM3	421	1.31572	3e-14	1.3753
3490	3	C3	chr11	13984184	14289679	1	SPON1	287	1.46868	4.05e-14	1.38133
16511.1	3	C3	chr4	44653658	44624354	2	YIPF7	249	2.00954	4.06e-14	0.473904
16148	3	C3	chr3	186080023	185864990	2	DGKG	1158	1.25122	4.67e-14	1.11333
21733	3	C3	chr9	100263462	100364025	1	TMOD1	455	1.81018	5.02e-14	0.826907
2829	3	C3	chr10	91352584	91352504	2	MIR107	516	1.85814	8.29e-14	0.852443
18263.1	3	C3	chr6	17987854	17759414	2	KIF13A	104	1.81475	1.03e-13	0.866941
18834	3	C3	chr6	53213977	53132196	2	ELOVL5	675	1.87063	1.15e-13	1.06908
5795.1	3	C3	chr12	132851977	132857486	1	LOC100130238	1157	1.65474	1.19e-13	1.18768
19613	3	C3	chr7	36764154	36552549	2	AOAH	251	1.4743	1.45e-13	1.09263
16454.1	3	C3	chr4	25864610	25749049	2	SEL1L3	192	1.52139	1.52e-13	1.08995
5368	3	C3	chr12	71314584	71031853	2	PTPRR	730	1.54987	1.7e-13	1.27755
19249.1	3	C3	chr6	151561134	151679694	1	AKAP12	1090	1.8604	1.73e-13	0.870301
17865	3	C3	chr5	142815077	142657496	2	NR3C1	725	1.54953	1.8e-13	0.962817
20006.1	3	C3	chr7	99971068	99997722	1	PILRA	644	2.89315	1.86e-13	0.739921
10410	3	C3	chr18	66382491	66722426	1	CCDC102B	299	1.66413	2.7e-13	1.09542
10663.1	3	C3	chr19	6502330	6494330	2	TUBB4A	211	2.4675	3.16e-13	0.84233
19321.1	3	C3	chr6	166401527	166337536	2	LINC00473	1162	1.95345	3.24e-13	0.631924
16309.1	3	C3	chr4	2420370	2271324	2	ZFYVE28	47	1.42639	3.28e-13	1.32075
17996.1	3	C3	chr5	161112658	161129598	1	GABRA6	856	2.86553	4.3e-13	0.823487
16984	3	C3	chr4	152682175	152591809	2	GATB	722	1.25849	5.14e-13	0.740515
20611.1	3	C3	chr8	22089851	22077216	2	PHYHIP	150	2.01597	5.14e-13	1.37322
14070.1	3	C3	chr20	58203344	58201519	2	LOC100506384	550	1.95538	5.73e-13	0.708735
1577.1	3	C3	chr1	160051360	160059212	1	KCNJ9	1577	2.90871	6.32e-13	1.04712
5157.1	3	C3	chr12	53907768	53911392	1	LOC100652999	519	2.15264	8.97e-13	1.55988
8731.1	3	C3	chr16	89266529	89262169	2	SLC22A31	908	2.30469	1.04e-12	1.51741
16704.1	3	C3	chr4	81187742	81212171	1	FGF5	442	1.83978	1.07e-12	0.623191
3512	3	C3	chr11	17757495	17804602	1	KCNC1	309	1.75205	1.08e-12	0.996212
2828	3	C3	chr10	91405329	91339254	2	PANK1	515	1.92208	1.31e-12	0.712276
19248.1	3	C3	chr6	151186815	151423023	1	MTHFD1L	1089	1.32433	1.33e-12	0.933916
13638.1	3	C3	chr20	10199477	10288066	1	SNAP25	118	1.36374	1.73e-12	0.93027
10558.1	3	C3	chr19	2867333	2878503	1	ZNF556	106	1.82242	1.85e-12	1.02287
18399.1	3	C3	chr6	28555112	28539407	2	ZBED9	240	2.19704	1.86e-12	0.542693
975	3	C3	chr1	91182794	91177579	2	BARHL2	975	1.5271	2.08e-12	2.48842
17369	3	C3	chr5	57878939	58147406	1	RAB3C	229	1.30494	2.23e-12	1.20087
14987.1	3	C3	chr22	51113070	51171640	1	SHANK3	529	1.52858	3.05e-12	0.664448
6204.1	3	C3	chr13	103719196	103696348	2	SLC10A2	392	1.53484	3.21e-12	0.430721
18012.1	3	C3	chr5	168690698	168690605	2	MIR585	872	1.6627	3.24e-12	1.31929
17994	3	C3	chr5	160365633	160358786	2	LINC02159	854	1.67204	3.98e-12	0.709606
18966	3	C3	chr6	96463845	96663488	1	FUT9	807	1.79447	5.03e-12	1.11552
20844	3	C3	chr8	66933791	67012755	1	DNAJC5B	383	1.96876	5.22e-12	0.747701
21654.1	3	C3	chr9	93405108	93372114	2	DIRAS2	376	1.852	5.68e-12	0.890296
21653	3	C3	chr9	93345028	93224714	2	LINC01501	375	2.04078	6.12e-12	0.588155
5794.1	3	C3	chr12	132905905	132680917	2	GALNT9	1156	1.33219	6.51e-12	0.897059
14225	3	C3	chr21	30565801	30660526	1	LINC00189	60	2.19739	6.51e-12	0.732935
4367	3	C3	chr11	105480800	105852819	1	GRIA4	1164	1.57667	6.71e-12	1.27946
13083	3	C3	chr2	183387572	183004762	2	PDE1A	1024	1.3108	7.32e-12	1.08441
18285.1	3	C3	chr6	24646383	24544332	2	KIAA0319	126	2.59623	8.25e-12	0.553169
17204	3	C3	chr5	9903936	9641427	2	LINC02112	64	1.93224	8.48e-12	0.959287
292.1	3	C3	chr1	20501687	20490484	2	PLA2G2C	292	3.38113	8.92e-12	0.607716
16174	3	C3	chr3	187871663	188608460	1	LPP	1184	1.28188	9.8e-12	1.96391
2700.1	3	C3	chr10	74451889	74647452	1	MCU	387	1.41842	1.13e-11	0.596296
12929.1	3	C3	chr2	155555093	155714864	1	KCNJ3	870	1.73657	1.17e-11	0.824423
3182.1	3	C3	chr10	134884433	134945179	1	ADGRA1	869	1.59587	1.21e-11	0.580665
11292.1	3	C3	chr19	39523198	39514663	2	FBXO27	840	2.1143	1.4e-11	0.69287
19107	3	C3	chr6	127587827	127609705	1	RNF146	948	1.72713	1.48e-11	0.565899
7210.1	3	C3	chr15	38857007	38780302	2	RASGRP1	173	1.8702	1.54e-11	0.595645
8984	3	C3	chr17	8059678	8043788	2	PER1	225	1.38153	1.56e-11	1.32691
3059.1	3	C3	chr10	116164515	116054583	2	AFAP1L2	746	1.58844	1.61e-11	0.689603
16402.1	3	C3	chr4	11430537	11399988	2	HS3ST1	140	2.08947	1.68e-11	0.897899
10229.1	3	C3	chr18	22208146	22242162	1	LINC01915	118	1.74927	1.73e-11	0.694228
17384	3	C3	chr5	63258119	63255875	2	HTR1A	244	1.99452	1.9e-11	1.59668
7641.1	3	C3	chr15	79383215	79252289	2	RASGRF1	604	1.53636	2.14e-11	0.816704
17863	3	C3	chr5	142150292	142608572	1	ARHGAP26	723	1.26768	2.47e-11	1.59458
11293.1	3	C3	chr19	39574945	39602128	1	ACP7	841	1.87181	2.47e-11	0.377282
17131.1	3	C3	chr4	188426767	188225237	2	LOC339975	869	1.67846	2.5e-11	0.676386
4927	3	C3	chr12	26348269	26405853	1	SSPN	289	1.71656	2.95e-11	0.885394
19564.1	3	C3	chr7	30029905	29959719	2	SCRN1	202	1.72657	3.23e-11	0.707747
12703	3	C3	chr2	103353394	103434138	1	TMEM182	644	1.87534	3.31e-11	0.594898
16192	3	C3	chr3	192445388	191857182	2	FGF12	1202	1.3132	3.31e-11	1.40631
22158	3	C3	chr9	139702192	139735639	1	RABL6	880	1.54547	3.82e-11	0.838561
7607.1	3	C3	chr15	76352299	76521462	1	TMEM266	570	1.25697	3.95e-11	1.03876
19220	3	C3	chr6	147525750	147162525	2	STXBP5-AS1	1061	1.33839	4.42e-11	1.04359
14320.1	3	C3	chr21	37536839	37666572	1	DOP1B	155	1.3767	5.25e-11	0.642313
9902.1	3	C3	chr17	72588370	72576111	2	CD300LD	1143	2.5056	5.65e-11	0.36607
65.1	3	C3	chr1	1981909	2116834	1	PRKCZ	65	1.35524	5.71e-11	0.93542
16860	3	C3	chr4	114028019	114028111	1	MIR1243	598	1.85693	5.84e-11	0.743654
14215	3	C3	chr21	28326280	28326362	1	MIR4759	50	1.60038	6.06e-11	0.966262
18251	3	C3	chr6	14117487	14137148	1	CD83	92	1.67736	6.81e-11	0.542749
17063	3	C3	chr4	174089904	174245118	1	GALNT7	801	1.26956	8.1e-11	0.80529
2432.1	3	C3	chr10	21462919	21463852	1	NEBL-AS1	119	1.65725	9.59e-11	0.85738
17726.1	3	C3	chr5	137071779	136953189	2	KLHL3	586	1.55575	9.59e-11	0.960966
5697.1	3	C3	chr12	121647664	121671909	1	P2RX4	1059	2.21348	1.27e-10	0.594794
5077.1	3	C3	chr12	50627995	50627925	2	MIR1293	439	1.58004	1.45e-10	0.687518
20159	3	C3	chr7	122635754	122634759	2	TAS2R16	797	1.71027	1.81e-10	0.786268
16509	3	C3	chr4	42895283	43032675	1	GRXCR1	247	1.52366	2.03e-10	0.615685
16028.1	3	C3	chr3	161089871	161062580	2	SPTSSB	1038	2.17712	2.07e-10	0.558065
18971.1	3	C3	chr6	97372496	97588630	1	KLHL32	812	1.45477	2.26e-10	0.734112
23018.1	3	C3	chrX	147582139	148082193	1	AFF2	801	1.48608	2.55e-10	0.883285
18783	3	C3	chr6	46459804	46188467	2	RCAN2	624	1.55288	2.72e-10	0.846203
5076.1	3	C3	chr12	50677353	50569563	2	LIMA1	438	1.68765	2.78e-10	0.527521
3970.1	3	C3	chr11	64136074	64136175	1	MIR1237	767	2.09652	2.79e-10	1.50961
10289	3	C3	chr18	40695657	40323183	2	RIT2	178	1.28605	3.47e-10	0.925791
5017.1	3	C3	chr12	48577366	48579709	1	CCDC184	379	2.37864	3.49e-10	0.771468
20512.1	3	C3	chr8	8239257	8175258	2	PRAG1	51	1.78785	3.74e-10	0.923946
20762	3	C3	chr8	42552562	42592209	1	CHRNB3	301	1.62852	3.85e-10	0.631732
17906.1	3	C3	chr5	148961135	149014527	1	ARHGEF37	766	1.56101	3.94e-10	0.723228
6055	3	C3	chr13	52419286	52387483	2	TMEM272	243	1.73877	4.22e-10	0.636431
5769	3	C3	chr12	128366162	128383184	1	LINC02393	1131	1.47629	4.38e-10	0.249932
9751	3	C3	chr17	56618179	56597611	2	2024-09-04	992	2.02273	4.73e-10	0.623992
22621.1	3	C3	chrX	71130938	71363424	1	NHSL2	404	1.44796	4.85e-10	1.18973
11747.1	3	C3	chr19	51845378	51834795	2	VSIG10L	1295	2.94494	5.22e-10	0.607381
1638	3	C3	chr1	162312336	162312430	1	MIR556	1638	2.15785	5.31e-10	0.814417
19146	3	C3	chr6	133561736	133853258	1	EYA4	987	1.38449	6.21e-10	0.510949
21555	3	C3	chr9	71629039	71627449	2	PRKACG	277	1.86543	6.21e-10	1.02528
9591.1	3	C3	chr17	43716341	43723595	1	LINC02210	832	1.34838	8.09e-10	0.357414
3596.1	3	C3	chr11	33563877	33695646	1	KIAA1549L	393	1.34943	8.42e-10	0.725208
20763	3	C3	chr8	42623929	42607780	2	CHRNA6	302	1.92297	8.6e-10	0.395879
6203.1	3	C3	chr13	103532449	103548383	1	METTL21EP	391	2.16252	8.63e-10	0.480389
1636	3	C3	chr1	162039581	162339813	1	NOS1AP	1636	1.51227	8.89e-10	0.968468
2642.1	3	C3	chr10	68685792	68860867	1	LRRTM3	329	1.6921	8.92e-10	0.594025
19454	3	C3	chr7	8302242	8152815	2	ICA1	92	1.6715	1.06e-09	0.922211
8454	3	C3	chr16	58497549	58547523	1	NDRG4	631	1.35866	1.21e-09	0.979735
20581	3	C3	chr8	17658426	17501303	2	MTUS1	120	1.53207	1.31e-09	0.764135
1013	3	C3	chr1	95583479	95710509	1	TMEM56-RWDD3	1013	1.44288	1.33e-09	0.709738
14214	3	C3	chr21	28339439	28290231	2	ADAMTS5	49	1.30023	1.34e-09	0.546456
13127	3	C3	chr2	193059644	192813772	2	TMEFF2	1068	1.31341	1.45e-09	1.03147
3569	3	C3	chr11	27743605	27676442	2	BDNF	366	1.4207	1.5e-09	0.760583
4384	3	C3	chr11	108464374	108376158	2	EXPH5	1181	1.29346	1.5e-09	0.621059
9688.1	3	C3	chr17	48503519	48552200	1	ACSF2	929	1.93195	1.54e-09	0.578862
293.1	3	C3	chr1	20512578	20519942	1	UBXN10	293	1.89624	1.83e-09	0.851389
13080	3	C3	chr2	182545392	182540833	2	NEUROD1	1021	1.47823	1.84e-09	2.63848
17937.1	3	C3	chr5	150816553	150871940	1	SLC36A1	797	1.77879	1.86e-09	0.662932
5377	3	C3	chr12	72332626	72426221	1	TPH2	739	1.37884	2.11e-09	0.485594
5364	3	C3	chr12	70132631	70216984	1	RAB3IP	726	1.31609	2.9e-09	0.437177
2639	3	C3	chr10	65281123	65384883	1	REEP3	326	1.26114	3.23e-09	1.04342
16862	3	C3	chr4	114900878	114821440	2	ARSJ	600	1.44644	3.44e-09	0.607794
20586.1	3	C3	chr8	18248755	18258723	1	NAT2	125	2.13233	3.44e-09	0.459656
13557.1	3	C3	chr20	1874813	1920540	1	SIRPA	37	1.57531	3.53e-09	0.771992
5365	3	C3	chr12	70636774	70748773	1	CNOT2	727	1.30313	3.62e-09	0.421611
3235	3	C3	chr11	695740	644225	2	DEAF1	32	1.49167	4.37e-09	1.05626
8641.1	3	C3	chr16	80574854	80584541	1	DYNLRB2	818	1.39626	4.4e-09	0.446409
18718	3	C3	chr6	42123144	42147794	1	GUCA1A	559	2.95923	4.4e-09	0.43629
18794	3	C3	chr6	47624222	47665533	1	ADGRF2	635	1.9297	5.17e-09	0.380981
887.1	3	C3	chr1	72302695	72259915	2	NEGR1-IT1	887	1.47281	5.68e-09	0.273612
20845	3	C3	chr8	67039278	67087718	1	TRIM55	384	2.006	6.12e-09	0.490392
9539.1	3	C3	chr17	41910547	41878167	2	MPP3	780	1.58941	6.2e-09	0.52213
20315.1	3	C3	chr7	142457319	142460927	1	PRSS1	953	2.24152	7.1e-09	0.865231
2001.1	3	C3	chr1	207991724	207995941	1	LOC148696	2001	1.67912	7.36e-09	1.33499
17386	3	C3	chr5	63801774	63908121	1	RGS7BP	246	1.33328	7.56e-09	0.530101
17613	3	C3	chr5	116751208	116915439	1	LINC00992	473	1.38582	7.68e-09	0.54991
6410.1	3	C3	chr14	24898731	24895740	2	CBLN3	149	1.91631	7.72e-09	1.60359
18836	3	C3	chr6	53202415	53199258	2	RPS16P5	677	1.27616	8.06e-09	0.924859
18773.1	3	C3	chr6	44265458	44247897	2	TCTE1	614	1.84784	8.09e-09	0.738048
14708.1	3	C3	chr22	32058252	32014477	2	PISD	250	1.78916	9.04e-09	0.886107
8117.1	3	C3	chr16	18995256	19075262	1	TMC7	294	1.42972	9.53e-09	0.293104
16438	3	C3	chr4	21854811	21844964	2	KCNIP4-IT1	176	1.77027	1.02e-08	0.508899
10411	3	C3	chr18	67068284	67516322	1	DOK6	300	1.55005	1.12e-08	1.34502
22271	3	C3	chrX	14547420	14749933	1	GLRA2	54	2.1182	1.14e-08	0.919105
19869	3	C3	chr7	80551675	80371854	2	SEMA3C	507	1.33203	1.2e-08	1.05708
9081	3	C3	chr17	17140502	17115527	2	FLCN	322	1.83728	1.28e-08	0.580888
10620	3	C3	chr19	4770682	4770791	1	MIR7-3	168	2.19137	1.28e-08	0.986682
17586.1	3	C3	chr5	111248205	111353003	1	NREP-AS1	446	1.43985	1.36e-08	0.451659
18614.1	3	C3	chr6	33967828	33967749	2	MIR1275	455	1.94076	1.49e-08	1.85552
20757	3	C3	chr8	42195973	42229331	1	POLB	296	1.6604	1.62e-08	0.422158
16866	3	C3	chr4	117220881	117220924	1	MIR1973	604	1.73107	1.73e-08	0.610347
12119.1	3	C3	chr2	11534107	11543203	1	LINC00570	60	1.75558	1.92e-08	1.01764
6418	3	C3	chr14	27377848	27377931	1	MIR4307	157	1.73151	2.04e-08	0.775247
6847.1	3	C3	chr14	96722547	96731100	1	BDKRB1	586	3.38216	2.25e-08	0.525431
16144.1	3	C3	chr3	185431040	185447575	1	IGF2BP2-AS1	1154	2.4105	2.43e-08	0.495789
3969.1	3	C3	chr11	64126625	64139687	1	RPS6KA4	766	1.8134	2.46e-08	0.893335
12970	3	C3	chr2	166095912	166248820	1	SCN2A	911	1.54949	3.16e-08	0.873527
22881.1	3	C3	chrX	124097666	123509756	2	TENM1	664	1.25505	3.23e-08	0.625496
14574.1	3	C3	chr22	23165270	23165360	1	MIR650	116	1.46066	3.35e-08	0.655028
16109.1	3	C3	chr3	183543393	183533664	2	MAP6D1	1119	2.11551	3.41e-08	0.881912
20919	3	C3	chr8	82024303	81880046	2	PAG1	458	1.25881	3.47e-08	0.875338
17325	3	C3	chr5	45696220	45255052	2	HCN1	185	1.26762	3.67e-08	0.892059
19092	3	C3	chr6	123317582	123385063	1	CLVS2	933	1.3512	3.76e-08	0.562363
19245.1	3	C3	chr6	150464188	150571528	1	PPP1R14C	1086	1.29033	3.96e-08	0.612237
10315	3	C3	chr18	46196971	46197039	1	MIR4743	204	1.28171	4.2e-08	0.869234
594.1	3	C3	chr1	40157089	40144645	2	HPCAL4	594	2.45416	4.24e-08	0.651837
18220	3	C3	chr6	8652442	8654080	1	HULC	61	2.3491	4.51e-08	0.376318
8517	3	C3	chr16	67753273	67708436	2	GFOD2	694	1.44104	4.93e-08	0.547758
17997.1	3	C3	chr5	161274197	161326965	1	GABRA1	857	1.87063	5.42e-08	0.458893
18771.1	3	C3	chr6	44238480	44275966	1	TMEM151B	612	1.2644	6.1e-08	0.790163
19322.1	3	C3	chr6	166401039	166403103	1	LINC00602	1163	2.36913	6.91e-08	1.1316
22911	3	C3	chrX	132095423	131760038	2	HS6ST2	694	2.03672	6.94e-08	0.811
20158.1	3	C3	chr7	122343021	122341720	2	RNF148	796	1.90638	7.02e-08	0.538025
20434	3	C3	chr7	154794682	154735400	2	PAXIP1	1072	1.80487	7.29e-08	0.622039
2701.1	3	C3	chr10	74480787	74480858	1	MIR4676	388	1.83412	7.36e-08	0.60102
3393.1	3	C3	chr11	6280904	6293357	1	CCKBR	190	1.30918	7.44e-08	0.426403
12309.1	3	C3	chr2	39892638	39945104	1	TMEM178A	250	1.43941	8.27e-08	0.756831
14228	3	C3	chr21	30968360	31003067	1	GRIK1-AS2	63	1.4391	8.56e-08	0.337276
7267	3	C3	chr15	42186275	42140344	2	SPTBN5	230	1.26487	8.98e-08	0.675121
20571	3	C3	chr8	15397596	15624158	1	TUSC3	110	1.3237	9.65e-08	0.591439
2476	3	C3	chr10	28591995	28339923	2	MPP7	163	1.38189	9.96e-08	0.834361
2643.1	3	C3	chr10	69597937	69556427	2	DNAJC12	330	1.47673	1.08e-07	0.603017
3236	3	C3	chr11	695591	705028	1	TMEM80	33	1.39214	1.13e-07	1.26481
5877	3	C3	chr13	27844464	27847827	1	RASL11A	65	2.00983	1.16e-07	0.851122
1591.1	3	C3	chr1	160549306	160510884	2	CD84	1591	1.9865	1.17e-07	0.353408
12716	3	C3	chr2	106682113	106694609	1	C2orf40	657	1.73885	1.5e-07	0.412935
20896.1	3	C3	chr8	75233562	75146939	2	JPH1	435	1.79641	1.53e-07	0.765659
16868	3	C3	chr4	118954773	119179789	1	NDST3	606	1.33719	1.56e-07	0.643282
19330	3	C3	chr6	166922921	166922842	2	MIR1913	1171	1.27164	1.57e-07	0.754606
18819	3	C3	chr6	52226926	52272575	1	PAQR8	660	1.3197	1.57e-07	0.598338
11743.1	3	C3	chr19	51670585	51676780	1	SIGLEC17P	1291	2.17753	1.66e-07	0.412482
18865	3	C3	chr6	70507049	70385641	2	LMBRD1	706	1.6604	1.98e-07	0.54947
20801	3	C3	chr8	56792386	56925006	1	LYN	340	1.28972	2.02e-07	0.525228
19164	3	C3	chr6	137113656	136878187	2	MAP3K5	1005	1.36838	2.04e-07	0.765825
18979.1	3	C3	chr6	99963308	99880184	2	USP45	820	1.34086	2.08e-07	0.458022
20839	3	C3	chr8	66092575	66073380	2	LINC00251	378	1.47563	2.21e-07	0.604124
4430	3	C3	chr11	113746256	113668597	2	USP28	1227	1.5132	2.31e-07	0.445634
21327	3	C3	chr9	12775012	12823059	1	LURAP1L	49	1.56308	2.44e-07	0.615524
2371	3	C3	chr10	10836877	10826402	2	SFTA1P	58	1.61673	2.45e-07	0.466501
22978	3	C3	chrX	138914447	138808505	2	ATP11C	761	2.2888	2.46e-07	0.396324
22161	3	C3	chr9	139738867	139741797	1	AJM1	883	1.32254	2.48e-07	1.46922
18908	3	C3	chr6	80657315	80624529	2	ELOVL4	749	1.72731	2.83e-07	0.298352
19178	3	C3	chr6	138893668	138743181	2	NHSL1	1019	1.32	2.88e-07	0.639315
19557	3	C3	chr7	29234892	29035247	2	CPVL	195	1.40824	3.03e-07	0.683267
9689.1	3	C3	chr17	48546227	48541853	2	CHAD	930	2.68154	3.19e-07	0.602118
16517	3	C3	chr4	46996424	46920917	2	GABRA4	255	1.72519	3.19e-07	0.372251
19319	3	C3	chr6	165723111	165693153	2	C6orf118	1160	1.2918	3.28e-07	0.222713
16757	3	C3	chr4	89513574	89629693	1	HERC3	495	1.40947	3.45e-07	0.597045
16015	3	C3	chr3	159706623	159713806	1	IL12A	1025	1.47767	3.51e-07	0.544299
4079.1	3	C3	chr11	66790190	66818334	1	SYT12	876	1.33723	3.55e-07	0.408087
10140	3	C3	chr18	5197255	5143672	2	AKAIN1	29	1.45946	3.55e-07	0.522524
13178	3	C3	chr2	202645895	202564986	2	ALS2	1119	1.55057	3.58e-07	0.625296
13148	3	C3	chr2	198669426	199014608	1	PLCL1	1089	1.29213	3.81e-07	0.9142
16143	3	C3	chr3	185542827	185361527	2	IGF2BP2	1153	1.61786	4.07e-07	0.563969
1062.1	3	C3	chr1	109204148	109190910	2	HENMT1	1062	2.10976	4.09e-07	0.549901
21743	3	C3	chr9	100954956	100883257	2	CORO2A	465	1.54407	4.41e-07	0.507865
16512	3	C3	chr4	44680433	44702697	1	GUF1	250	1.74782	5.06e-07	0.457927
13236	3	C3	chr2	210636717	210864024	1	UNC80	1177	1.34868	5.07e-07	0.510482
17235	3	C3	chr5	24645085	24487209	2	CDH10	95	1.26067	5.12e-07	0.533859
2902.1	3	C3	chr10	99332256	99343641	1	ANKRD2	589	1.56146	5.13e-07	0.672496
5888	3	C3	chr13	28712643	28869475	1	PAN3	76	1.6375	5.25e-07	0.257693
20756	3	C3	chr8	42128820	42190171	1	IKBKB	295	1.48056	5.33e-07	0.413583
6111	3	C3	chr13	77522694	77532776	1	ACOD1	299	1.32726	6.07e-07	0.245338
16178	3	C3	chr3	188958383	188956475	2	TPRG1-AS2	1188	2.00142	6.07e-07	0.622465
2903.1	3	C3	chr10	99344102	99372555	1	HOGA1	590	1.74879	6.59e-07	0.57131
9540	3	C3	chr17	41924516	41940997	1	CD300LG	781	1.91672	6.65e-07	0.474468
13653	3	C3	chr20	14910161	14864899	2	MACROD2-AS1	133	1.51013	6.84e-07	0.461623
13160	3	C3	chr2	201599900	201577028	2	LINC01792	1101	1.74377	7.04e-07	0.35769
13565	3	C3	chr20	2517253	2622430	1	TMC2	45	1.71455	7.06e-07	0.3268
7266.1	3	C3	chr15	42128979	42140346	1	PLA2G4B	229	2.10725	7.08e-07	0.458352
6600	3	C3	chr14	63671102	63760230	1	RHOJ	339	1.37502	7.3e-07	0.536025
15568	3	C3	chr3	85877200	85849137	2	CADM2-AS2	578	1.56585	8.39e-07	0.27507
20797	3	C3	chr8	56015017	56438710	1	XKR4	336	1.25517	9.14e-07	0.960076
16801	3	C3	chr4	101596270	101581436	2	LINC01216	539	1.33738	9.15e-07	0.433071
9036	3	C3	chr17	12692829	12894960	1	ARHGAP44	277	1.44077	9.21e-07	0.590048
16932	3	C3	chr4	140374961	140397069	1	RAB33B	670	1.25518	9.36e-07	0.554625
17262	3	C3	chr5	35048240	34998206	2	AGXT2	122	1.98647	1.03e-06	0.437938
22318	3	C3	chrX	21392536	21672813	1	CNKSR2	101	1.38909	1.04e-06	0.518267
3972.1	3	C3	chr11	64323098	64338999	1	SLC22A11	769	1.3368	1.06e-06	0.505377
234	3	C3	chr1	16345370	16360545	1	CLCNKA	234	1.3293	1.07e-06	0.583718
5378	3	C3	chr12	72667289	72656327	2	TRHDE-AS1	740	1.41689	1.12e-06	0.531144
3349.1	3	C3	chr11	5221930	5220965	2	OR51V1	146	2.58187	1.16e-06	0.248093
20005	3	C3	chr7	99933767	99965454	1	PILRB	643	1.39096	1.22e-06	0.578547
11002.1	3	C3	chr19	17958841	17935591	2	JAK3	550	1.87442	1.29e-06	0.476397
10152	3	C3	chr18	6929868	6919495	2	LINC00668	41	2.99452	1.3e-06	0.499324
7930	3	C3	chr16	2097990	2138713	1	TSC2	107	1.30366	1.3e-06	0.557042
22329.1	3	C3	chrX	23352985	23414918	1	PTCHD1	112	1.39581	1.31e-06	0.424755
22983.1	3	C3	chrX	139791924	139796996	1	LINC00632	766	1.87462	1.4e-06	0.458659
12894	3	C3	chr2	139537811	139426727	2	NXPH2	835	1.42929	1.47e-06	0.560629
5186	3	C3	chr12	54813050	54789045	2	ITGA5	548	1.85537	1.51e-06	0.250006
18792	3	C3	chr6	47277680	47199268	2	TNFRSF21	633	1.26202	1.59e-06	0.463726
5585	3	C3	chr12	110434194	110367607	2	GIT2	947	1.3901	1.81e-06	0.512315
20789	3	C3	chr8	54164194	54138276	2	OPRK1	328	1.89167	1.84e-06	0.353659
18850	3	C3	chr6	56819773	56892142	1	BEND6	691	1.53163	1.95e-06	0.334445
235	3	C3	chr1	16346089	16340523	2	HSPB7	235	1.57895	1.95e-06	0.523439
17619	3	C3	chr5	119800019	120022964	1	PRR16	479	1.25973	1.96e-06	0.579586
2754.1	3	C3	chr10	81320163	81315608	2	SFTPA2	441	2.16377	2.23e-06	0.535924
5402	3	C3	chr12	81101408	81103256	1	MYF6	764	2.14287	2.39e-06	0.363707
11746	3	C3	chr19	51815102	51834102	1	IGLON5	1294	2.00533	2.43e-06	0.413513
4359.1	3	C3	chr11	104769397	104756445	2	CASP12	1156	1.64496	2.55e-06	0.310425
10139	3	C3	chr18	4264602	4296000	1	DLGAP1-AS5	28	1.49784	2.66e-06	0.41955
6112	3	C3	chr13	77566059	77576652	1	CLN5	300	1.39373	2.76e-06	0.514566
1005	3	C3	chr1	94740624	94615403	2	ARHGAP29	1005	1.69891	2.84e-06	0.526307
16040	3	C3	chr3	167613736	167641797	1	LRRC77P	1050	1.42611	2.85e-06	0.228239
13898.1	3	C3	chr20	42355642	42354801	2	GTSF1L	378	2.10115	2.99e-06	0.378853
6108	3	C3	chr13	76445174	76457948	1	LMO7DN	296	1.30526	3.48e-06	0.369487
19003	3	C3	chr6	107780779	107473761	2	PDSS2	844	1.3024	3.6e-06	0.553
13118	3	C3	chr2	191273081	191367041	1	MFSD6	1059	1.33754	3.78e-06	0.499699
18846	3	C3	chr6	55444012	55299171	2	HMGCLL1	687	1.86599	3.78e-06	0.444397
13019.1	3	C3	chr2	173600934	173587918	2	RAPGEF4-AS1	960	2.09377	3.94e-06	0.500541
12892	3	C3	chr2	138721808	138773934	1	HNMT	833	1.49156	4.31e-06	0.364921
14863.1	3	C3	chr22	42296948	42297016	1	MIR33A	405	2.70209	4.5e-06	0.94978
1812.1	3	C3	chr1	183155174	183214262	1	LAMC2	1812	1.58789	4.68e-06	0.569707
7384.1	3	C3	chr15	52569397	52569314	2	MIR1266	347	1.62771	4.71e-06	0.608138
19614	3	C3	chr7	36639726	36637440	2	AOAH-IT1	252	1.46628	4.75e-06	0.820949
14307.1	3	C3	chr21	35987382	35888784	2	RCAN1	142	1.25388	4.88e-06	0.497809
2812.1	3	C3	chr10	90562487	90580303	1	LIPM	499	2.47881	5.11e-06	0.288161
16466	3	C3	chr4	37455552	37595132	1	C4orf19	204	1.78197	5.26e-06	0.448502
10956.1	3	C3	chr19	16178317	16213813	1	TPM4	504	1.26219	5.26e-06	0.658386
19290	3	C3	chr6	159590429	159693140	1	FNDC1	1131	1.33604	5.62e-06	0.488425
10619	3	C3	chr19	4769117	4772568	1	MIR7-3HG	167	1.44711	5.74e-06	0.779932
3632.1	3	C3	chr11	43918853	43921424	1	SEC14L1P1	429	2.81946	5.92e-06	0.402606
10664.1	3	C3	chr19	6531010	6535939	1	TNFSF9	212	2.29513	5.96e-06	0.434744
3973.1	3	C3	chr11	64358282	64369825	1	SLC22A12	770	1.4754	6.16e-06	0.493552
17184.1	3	C3	chr5	6448736	6496834	1	UBE2QL1	44	1.35818	6.77e-06	0.551887
5191.1	3	C3	chr12	55004246	55001971	2	GLYCAM1	553	2.37557	7.46e-06	0.32871
9593	3	C3	chr17	43972879	43920722	2	MAPT-AS1	834	1.25212	7.52e-06	0.617747
19145	3	C3	chr6	133409219	133427717	1	LINC00326	986	1.34888	8e-06	0.191828
20316	3	C3	chr7	142478757	142482399	1	PRSS3P2	954	1.73406	8.13e-06	0.738766
692	3	C3	chr1	45956840	45809555	2	TESK2	692	1.43553	9.12e-06	0.514008
12089	3	C3	chr2	7561392	7590381	1	LOC100506274	30	1.73601	9.28e-06	0.296513
13159	3	C3	chr2	201560446	201658941	1	AOX2P	1100	1.74242	9.31e-06	0.442752
4321	3	C3	chr11	94822974	94865815	1	ENDOD1	1118	1.4338	9.31e-06	0.578186
20574	3	C3	chr8	16884747	16980148	1	MICU3	113	1.3625	9.58e-06	0.266586
19153	3	C3	chr6	134758854	134825158	1	LINC01010	994	1.29044	9.62e-06	0.221856
2328	3	C3	chr10	2056542	2047667	2	LINC00700	15	1.84361	9.86e-06	0.526231
18795	3	C3	chr6	47653600	47689757	1	ADGRF4	636	1.93273	9.92e-06	0.264504
4926	3	C3	chr12	26278003	26272959	2	BHLHE41	288	1.34375	1.06e-05	1.5615
16821	3	C3	chr4	106629941	106768882	1	GSTCD	559	1.54784	1.06e-05	0.469386
18920	3	C3	chr6	84419127	84262605	2	SNAP91	761	1.51228	1.07e-05	0.463845
17643	3	C3	chr5	126984713	126994322	1	CTXN3	503	1.36943	1.24e-05	0.337279
2157.1	3	C3	chr1	230778202	230829731	1	COG2	2157	1.34551	1.26e-05	0.447611
7901.1	3	C3	chr16	1784986	1785067	1	MIR3177	78	1.74375	1.26e-05	0.763642
20575	3	C3	chr8	17013836	17080241	1	ZDHHC2	114	1.68859	1.46e-05	0.371735
16076	3	C3	chr3	175087329	175087410	1	MIR4789	1086	1.46342	1.48e-05	0.582135
19078	3	C3	chr6	119103871	119104581	1	SELENOKP3	919	1.27432	1.57e-05	0.781673
21428	3	C3	chr9	33750464	33799229	1	PRSS3	150	1.86252	1.58e-05	0.246778
3198.1	3	C3	chr10	135267432	135337062	1	SCART1	885	1.33308	1.59e-05	0.207431
2860	3	C3	chr10	95517566	95557916	1	LGI1	547	1.38782	1.6e-05	0.468732
17968.1	3	C3	chr5	156772729	156768607	2	FNDC9	828	2.69561	1.62e-05	0.379729
18924	3	C3	chr6	84937335	84833960	2	CEP162	765	1.75055	1.73e-05	0.497414
19689	3	C3	chr7	47694842	47701246	1	C7orf65	327	1.5195	1.82e-05	0.644896
19097	3	C3	chr6	125474879	125584644	1	TPD52L1	938	1.34686	1.86e-05	0.311744
21376.1	3	C3	chr9	21409146	21410184	1	IFNA8	98	2.08146	1.9e-05	0.343121
2415	3	C3	chr10	17244070	17184982	2	TRDMT1	102	1.61651	1.94e-05	0.472099
18238	3	C3	chr6	11538460	11583757	1	TMEM170B	79	1.25837	1.96e-05	0.394916
19257.1	3	C3	chr6	153071932	153080902	1	VIP	1098	2.12739	1.98e-05	0.229555
10339	3	C3	chr18	48494387	48611411	1	SMAD4	228	1.25489	2.16e-05	0.667538
64.1	3	C3	chr1	1950768	1962192	1	GABRD	64	1.32133	2.27e-05	0.506445
19329	3	C3	chr6	166878871	166874151	2	RPS6KA2-IT1	1170	2.267	2.34e-05	0.813107
18284.1	3	C3	chr6	24495197	24537435	1	ALDH5A1	125	2.62752	2.35e-05	0.260017
16075	3	C3	chr3	174833032	174797102	2	NAALADL2-AS3	1085	1.26105	2.48e-05	0.490011
3344	3	C3	chr11	5020213	5021160	1	OR51L1	141	1.80707	2.78e-05	0.173713
15936.1	3	C3	chr3	148583043	148614872	1	CPA3	946	1.25379	2.8e-05	0.281166
6409	3	C3	chr14	24898492	24910547	1	KHNYN	148	1.41327	2.81e-05	1.03845
21148	3	C3	chr8	133573726	133572745	2	HPYR1	687	1.95766	2.95e-05	0.528991
17232	3	C3	chr5	22853731	21750973	2	CDH12	92	1.40637	2.98e-05	1.84107
19132	3	C3	chr6	132834337	132778663	2	STX7	973	1.47368	3.44e-05	0.379561
5018.1	3	C3	chr12	48597075	48596122	2	OR10AD1	380	1.9504	3.63e-05	0.591129
19177	3	C3	chr6	138725336	138734582	1	HEBP2	1018	1.29418	3.75e-05	0.373087
1012.1	3	C3	chr1	95558073	95663161	1	TMEM56	1012	1.4005	3.77e-05	0.435383
3100	3	C3	chr10	122216466	122349367	1	PLPP4	787	1.27015	4.01e-05	0.560487
19221	3	C3	chr6	147525494	147711612	1	STXBP5	1062	1.2652	4.22e-05	0.467718
16478	3	C3	chr4	39034041	38968441	2	TMEM156	216	1.31245	4.46e-05	0.304034
16924	3	C3	chr4	139010168	139099331	1	SLC7A11-AS1	662	1.68077	4.55e-05	0.240366
11163.1	3	C3	chr19	35531410	35557477	1	HPN	711	1.59332	4.57e-05	0.37813
20967	3	C3	chr8	94179079	94146324	2	C8orf87	506	1.54705	4.72e-05	0.294524
19289	3	C3	chr6	159466184	159456027	2	TAGAP	1130	1.47083	4.91e-05	0.449115
18219	3	C3	chr6	8435856	8785678	1	LOC100506207	60	1.50179	5.48e-05	0.491163
19057	3	C3	chr6	116601280	116596022	2	TSPYL1	898	1.59806	5.7e-05	0.953394
15584	3	C3	chr3	95402037	95373267	2	MTHFD2P1	594	1.59534	5.77e-05	0.235623
18264.1	3	C3	chr6	18122851	18120718	2	NHLRC1	105	1.55001	6e-05	0.637251
18907	3	C3	chr6	80580137	80513304	2	LINC01621	748	1.48246	6.15e-05	0.391594
17727.1	3	C3	chr5	136983338	136983261	2	MIR874	587	1.50098	6.19e-05	0.842774
22287	3	C3	chrX	15873137	15843929	2	AP1S2	70	1.37811	6.37e-05	0.387304
11802.1	3	C3	chr19	53496784	53471504	2	ZNF702P	1350	2.17269	6.51e-05	0.326183
4899.1	3	C3	chr12	21548371	21417534	2	SLCO1A2	261	1.32361	6.88e-05	0.373918
3092	3	C3	chr10	121137484	121137555	1	MIR4681	779	1.27327	7.02e-05	1.79336
3488	3	C3	chr11	13517567	13513601	2	PTH	285	1.66956	7.09e-05	0.172042
17998	3	C3	chr5	161494648	161582545	1	GABRG2	858	1.56342	7.09e-05	0.319442
3625	3	C3	chr11	43290919	43283054	2	HNRNPKP3	422	1.32316	7.13e-05	0.509166
19273.1	3	C3	chr6	157950164	157950232	1	MIR3692	1114	1.50921	7.81e-05	0.416558
18717	3	C3	chr6	42110715	42068857	2	C6orf132	558	1.94682	7.93e-05	0.218961
4136	3	C3	chr11	70116806	70230607	1	PPFIA1	933	1.31689	8.16e-05	0.407493
19150.1	3	C3	chr6	134373789	134308719	2	SLC2A12	991	1.33051	9.23e-05	0.273794
647	3	C3	chr1	43751288	43747557	2	C1orf210	647	2.82606	9.37e-05	0.300929
18217	3	C3	chr6	8086766	8086641	2	SCARNA27	58	1.8778	9.44e-05	0.418927
19148	3	C3	chr6	134210259	134216675	1	TCF21	989	1.39013	9.5e-05	0.323899
6205	3	C3	chr13	103934848	103934829	2	MIR548AS	393	1.59217	0.000106227	0.62409
18884	3	C3	chr6	74104816	74078280	2	OOEP	725	1.2544	0.000108822	0.34453
20660.1	3	C3	chr8	27336813	27317278	2	CHRNA2	199	1.4767	0.000113049	0.501414
2378.1	3	C3	chr10	11936709	11891607	2	PROSER2-AS1	65	1.67075	0.00011901	0.281496
20585	3	C3	chr8	18027971	18081198	1	NAT1	124	1.27683	0.000123797	0.178589
16176	3	C3	chr3	187896331	187898596	1	FLJ42393	1186	1.67024	0.000123839	0.751963
16756	3	C3	chr4	89444952	89442129	2	PYURF	494	1.43693	0.000128509	0.491183
1281	3	C3	chr1	150254953	150259501	1	CIART	1281	1.48456	0.000143546	1.15995
5155	3	C3	chr12	53901422	53900474	2	NPFF	517	1.96932	0.000151761	0.498355
1368.1	3	C3	chr1	152881039	152884362	1	IVL	1368	1.32777	0.000162861	0.272516
166	3	C3	chr1	11249346	11256038	1	ANGPTL7	166	1.3312	0.000163407	0.857761
10206	3	C3	chr18	19284766	19230858	2	ABHD3	95	1.54765	0.000166436	0.347882
22958	3	C3	chrX	135338641	135295379	2	MAP7D3	741	1.67879	0.000179047	0.225778
19174	3	C3	chr6	138428660	138409642	2	PERP	1015	1.55968	0.000182346	0.279783
3025	3	C3	chr10	111768139	111705317	2	ADD3-AS1	712	1.33932	0.000182762	0.637188
16187	3	C3	chr3	190595719	190595839	1	SNAR-I	1197	1.71789	0.000187171	0.687555
2665	3	C3	chr10	71176674	71163958	2	TACR2	352	1.33215	0.000201318	0.87418
1669	3	C3	chr1	167059868	167022082	2	GPA33	1669	1.92572	0.000221202	0.412132
18593	3	C3	chr6	33257304	33246880	2	WDR46	434	1.68281	0.000224513	0.458152
19256	3	C3	chr6	153019030	153045715	1	MYCT1	1097	1.97777	0.00022725	0.11262
5334	3	C3	chr12	66217437	66360071	1	HMGA2	696	1.28454	0.000235792	0.364465
13245	3	C3	chr2	213291084	213290987	2	MIR548F2	1186	1.60193	0.000237522	0.695011
19112	3	C3	chr6	128239776	128029339	2	THEMIS	953	1.39644	0.000239499	0.343383
1871	3	C3	chr1	198906558	198777132	2	MIR181A1HG	1871	1.25038	0.000241056	0.425321
1154.1	3	C3	chr1	114430169	114419436	2	BCL2L15	1154	2.5975	0.000245087	0.208144
4800	3	C3	chr12	10282868	10269376	2	CLEC7A	162	1.51276	0.00024538	0.0912366
4125.1	3	C3	chr11	68748455	68747490	2	MRGPRD	922	1.31199	0.000258425	0.599665
6651	3	C3	chr14	69951471	69995215	1	PLEKHD1	390	1.48475	0.000265906	0.480704
2905.1	3	C3	chr10	99349450	99350691	1	C10orf62	592	1.70004	0.000268649	0.801789
18340	3	C3	chr6	26458153	26476849	1	BTN2A1	181	1.31728	0.000269415	0.307876
18336	3	C3	chr6	26383324	26395100	1	BTN2A2	177	2.39558	0.000271656	0.413882
7438	3	C3	chr15	63116156	63116240	1	MIR190A	401	1.52555	0.000276938	0.47278
18781	3	C3	chr6	46097701	46114436	1	ENPP4	622	1.7285	0.000294448	0.27549
4745.1	3	C3	chr12	7282967	7311530	1	CLSTN3	107	1.26861	0.000296685	0.434958
16412	3	C3	chr4	15341560	15447791	1	C1QTNF7	150	1.40855	0.000312488	0.536896
5363	3	C3	chr12	70093196	70037334	2	BEST3	725	1.7085	0.000319281	0.424025
16479	3	C3	chr4	39046451	39127853	1	KLHL5	217	1.39134	0.000320923	0.348434
4872	3	C3	chr12	14996413	14982245	2	ART4	234	1.98411	0.000323962	0.303862
15572	3	C3	chr3	87325737	87308783	2	POU1F1	582	1.7485	0.000329218	0.204783
7469	3	C3	chr15	65407535	65385342	2	UBAP1L	432	1.46124	0.00033832	0.196203
21377	3	C3	chr9	21440453	21441315	1	IFNA1	99	1.65353	0.000347657	0.156321
4272	3	C3	chr11	86568996	86567973	2	OR7E2P	1069	1.87166	0.000349145	0.63738
8516	3	C3	chr16	67700628	67696850	2	ENKD1	693	1.39605	0.000352296	1.06513
5333	3	C3	chr12	66220754	66151800	2	RPSAP52	695	1.99414	0.000363922	0.305673
5332	3	C3	chr12	65672423	65860687	1	MSRB3	694	1.26964	0.000400503	0.309566
10352	3	C3	chr18	53146452	53146529	1	MIR4529	241	1.39247	0.000408613	0.661741
19241	3	C3	chr6	150285143	150294846	1	ULBP1	1082	2.279	0.000433593	0.378729
17915	3	C3	chr5	149569520	149590635	1	SLC6A7	775	1.64775	0.000433622	0.374127
18232	3	C3	chr6	10882098	10873456	2	GCM2	73	1.845	0.00046781	0.276005
16594.1	3	C3	chr4	68929015	68926328	2	SYT14P1	332	1.33007	0.000483843	0.218561
18592	3	C3	chr6	33244917	33246602	1	B3GALT4	433	1.41986	0.0004886	1.01069
9414	3	C3	chr17	39165366	39164774	2	KRTAP3-1	655	3.99153	0.000510427	0.375262
19205	3	C3	chr6	144164508	144184943	1	LTV1	1046	1.30704	0.000529295	0.35309
3330.1	3	C3	chr11	4660945	4662068	1	OR51D1	127	2.29418	0.000532561	0.283825
807	3	C3	chr1	55691314	55691396	1	MIR4422	807	1.3522	0.000544039	0.415307
3628	3	C3	chr11	43581206	43581303	1	MIR670	425	1.6842	0.000559269	0.545538
12593	3	C3	chr2	86790620	86730553	2	CHMP3	534	1.43865	0.000560184	0.549417
19240	3	C3	chr6	150263136	150270368	1	ULBP2	1081	1.28392	0.000562995	0.336389
2411	3	C3	chr10	16478942	16555744	1	PTER	98	1.69871	0.000570745	0.245921
12065	3	C3	chr2	864112	779837	2	LINC01115	6	1.725	0.000573546	0.587152
4968	3	C3	chr12	33049780	32943680	2	PKP2	330	1.4237	0.00058216	0.489535
18216.1	3	C3	chr6	8102828	8073593	2	EEF1E1	57	1.97508	0.000595579	0.325555
10213	3	C3	chr18	19997878	19993564	2	CTAGE1	102	1.36085	0.000603256	0.27464
1153.1	3	C3	chr1	114399257	114443859	1	AP4B1-AS1	1153	2.10455	0.000607089	0.169299
17909	3	C3	chr5	149340300	149366963	1	SLC26A2	769	1.40178	0.000609499	0.549836
2823.1	3	C3	chr10	91087602	91100725	1	IFIT3	510	1.43808	0.000621958	0.403918
11990.1	3	C3	chr19	57631509	57643293	1	USP29	1538	1.42618	0.000622712	0.0960028
2813	3	C3	chr10	90611732	90579659	2	ANKRD22	500	1.72137	0.000628429	0.129378
8914.1	3	C3	chr17	6947242	6944949	2	SLC16A11	155	1.39502	0.000647484	0.389253
15567	3	C3	chr3	85434860	85434942	1	MIR5688	577	1.69373	0.00065422	0.37942
17026	3	C3	chr4	160050046	160049954	2	MIR3688-1	764	1.42712	0.00065422	0.64422
20895	3	C3	chr8	74903564	74941307	1	LY96	434	1.89794	0.000663235	0.276752
12983	3	C3	chr2	169439453	169439528	1	MIR4774	924	1.5372	0.000683348	0.537025
21124	3	C3	chr8	126963441	126934767	2	LINC00861	663	1.59794	0.000712444	0.293279
3631	3	C3	chr11	43902357	43941825	1	ALKBH3	428	1.47405	0.000773897	0.407003
19892	3	C3	chr7	89748714	89754914	1	DPY19L2P4	530	1.39854	0.000780492	0.265231
6124	3	C3	chr13	79414185	79361454	2	LINC00331	312	1.64692	0.000788989	0.388338
992	3	C3	chr1	93306276	93306408	1	SNORA66	992	1.81915	0.000814426	0.652009
1570	3	C3	chr1	159869906	159842154	2	CFAP45	1570	1.376	0.000890672	0.241592
19161	3	C3	chr6	136571449	136552168	2	MTFR2	1002	1.91637	0.000917953	0.365763
15171	3	C3	chr3	35785968	35786051	1	MIR128-2	181	1.3202	0.000925852	0.368563
13997	3	C3	chr20	48532080	48519929	2	SPATA2	477	1.34864	0.000955085	0.490518
6139	3	C3	chr13	90771971	90712501	2	LINC00559	327	1.50626	0.000973593	0.279245
22066	3	C3	chr9	135957926	135962478	1	CELP	788	2.22617	0.000984205	0.387375
6115	3	C3	chr13	77649649	77661911	1	MYCBP2-AS1	303	1.40614	0.00107961	0.0958789
355.1	3	C3	chr1	24526730	24538180	1	LOC284632	355	1.56447	0.00111813	0.514992
2825.1	3	C3	chr10	91152303	91166244	1	IFIT1	512	1.79461	0.00118241	0.322701
16646	3	C3	chr4	74486348	74437267	2	RASSF6	384	1.63418	0.00119218	0.272028
5852	3	C3	chr13	24523454	24481423	2	ANKRD20A19P	40	2.13229	0.0011972	0.134927
21247.1	3	C3	chr8	145582217	145584948	1	SLC52A2	786	1.38123	0.00123481	0.741735
18574	3	C3	chr6	32821938	32827628	1	PSMB9	415	2.4132	0.00126756	0.17829
17281	3	C3	chr5	37840540	37875900	1	GDNF-AS1	141	1.29854	0.00132441	0.474938
22089	3	C3	chr9	136501485	136524466	1	DBH	811	1.61632	0.00136299	0.553575
17373	3	C3	chr5	60140101	60047616	2	ELOVL7	233	1.56275	0.00138893	0.280242
16500	3	C3	chr4	41258898	41270446	1	UCHL1	238	1.5888	0.0014041	0.414082
1873	3	C3	chr1	198828282	198828173	2	MIR181A1	1873	1.30246	0.00144668	0.424321
2569	3	C3	chr10	48390991	48381487	2	RBP3	256	1.61877	0.0015818	0.3654
17887	3	C3	chr5	147286101	147269579	2	C5orf46	747	1.68927	0.00165002	0.311597
4935	3	C3	chr12	27485787	27578746	1	ARNTL2	297	1.26865	0.00166887	0.24813
6618	3	C3	chr14	65409623	65405870	2	GPX2	357	2.41407	0.0016869	0.200071
18810	3	C3	chr6	50016364	50011288	2	DEFB112	651	1.71306	0.00170375	0.164242
15276	3	C3	chr3	46249832	46243200	2	CCR1	286	1.32283	0.00171089	0.0983634
2921.1	3	C3	chr10	101088856	101154087	1	CNNM1	608	1.44303	0.00172184	0.213316
16033	3	C3	chr3	164914469	164904508	2	SLITRK3	1043	1.60782	0.00172228	0.520546
1014	3	C3	chr1	95699711	95712781	1	RWDD3	1014	1.4107	0.00173896	0.434873
3692.1	3	C3	chr11	47736928	47681143	2	AGBL2	489	1.76826	0.00177806	0.254561
5437	3	C3	chr12	91452131	91444271	2	KERA	799	1.5129	0.00177859	0.171854
983	3	C3	chr1	92632609	92650280	1	KIAA1107	983	1.99084	0.00179616	0.181724
6110	3	C3	chr13	77502585	77503224	1	BTF3P11	298	1.38796	0.00186514	0.273102
3651	3	C3	chr11	45928833	45928086	2	C11orf94	448	1.88782	0.00190381	0.423496
22994.1	3	C3	chrX	142723926	142710595	2	SLITRK4	777	1.72874	0.00190809	0.238806
5893	3	C3	chr13	29598748	30080084	1	MTUS2	81	1.25985	0.00195649	0.582645
10187	3	C3	chr18	13427533	13419498	2	LDLRAD4-AS1	76	1.83263	0.00199415	0.563383
14128.1	3	C3	chr20	62130668	62119365	2	EEF1A2	608	1.3391	0.00202752	0.617527
16642	3	C3	chr4	74269972	74287129	1	ALB	380	2.59409	0.00211983	0.160183
16499	3	C3	chr4	41258744	41222091	2	UCHL1-AS1	237	1.7178	0.00220717	0.238285
16643.1	3	C3	chr4	74296855	74321492	1	AFP	381	1.38456	0.00221988	0.147175
18476	3	C3	chr6	31107127	31105311	2	PSORS1C2	317	2.12261	0.0023238	0.345811
5417	3	C3	chr12	86230318	86198331	2	RASSF9	779	1.36647	0.00236315	0.265583
22835	3	C3	chrX	117957787	117960931	1	ZCCHC12	618	1.64394	0.00238779	0.413423
7313	3	C3	chr15	44170369	44168024	2	PIN4P1	276	1.27022	0.00239082	0.276673
16745	3	C3	chr4	88450655	88394488	2	SPARCL1	483	1.4053	0.00239401	0.302766
19243	3	C3	chr6	150346668	150341266	2	RAET1L	1084	2.12919	0.00243289	0.332054
1933	3	C3	chr1	203699705	203700979	1	LINC00260	1933	2.00202	0.002434	0.228206
13820	3	C3	chr20	33865960	33864136	2	MMP24OS	300	1.35972	0.00244281	0.65804
18646	3	C3	chr6	35992413	35911291	2	SLC26A8	487	1.27606	0.00247665	0.36498
22090.1	3	C3	chr9	136522530	136519709	2	DBH-AS1	812	2.09976	0.00254309	0.804907
19142	3	C3	chr6	133119747	133090507	2	SLC18B1	983	2.41019	0.00265479	0.249152
9399	3	C3	chr17	38821416	38811872	2	KRT222	640	1.41408	0.0026618	0.142098
2906	3	C3	chr10	99354975	99354995	1	MIR5692C2	593	1.6891	0.00274189	0.324056
18176.1	3	C3	chr6	2903546	2887500	2	SERPINB9	17	1.74177	0.00284047	0.21182
17092	3	C3	chr4	184241927	184239220	2	CLDN22	830	1.29704	0.00311417	0.202541
9752	3	C3	chr17	56621733	56618948	2	C17orf47	993	1.30057	0.00325282	0.0997859
14988.1	3	C3	chr22	51176652	51183727	1	ACR	530	1.68376	0.00328431	0.178938
18283.1	3	C3	chr6	24489850	24426062	2	GPLD1	124	1.56958	0.00335761	0.157189
19098	3	C3	chr6	125623282	125596496	2	HDDC2	939	1.44112	0.00338957	0.471837
16595	3	C3	chr4	69048010	69078188	1	FTLP10	333	1.34514	0.00352087	0.189288
19918	3	C3	chr7	93113331	93113248	2	MIR489	556	1.28633	0.00358014	0.291842
22836.1	3	C3	chrX	118108713	118151949	1	LONRF3	619	1.26237	0.00358218	0.188575
10338	3	C3	chr18	48494387	48514490	1	ELAC1	227	1.25463	0.00375981	0.18893
10309	3	C3	chr18	44676871	44633781	2	HDHD2	198	1.45746	0.00376426	0.356946
20847	3	C3	chr8	67104349	67109554	1	LINC00967	386	1.74209	0.00409089	0.256333
12669.1	3	C3	chr2	99758185	99767928	1	C2orf15	610	1.48816	0.00409789	0.418084
2365	3	C3	chr10	7745236	7791483	1	ITIH2	52	1.78338	0.00410045	0.155028
5190	3	C3	chr12	54982443	54973024	2	PPP1R1A	552	1.45929	0.00410349	0.237293
3347.1	3	C3	chr11	5153872	5152922	2	OR52A5	144	1.66174	0.00421969	0.364811
11950	3	C3	chr19	56056909	56052023	2	SBK3	1498	1.39711	0.00452568	0.263518
4471	3	C3	chr11	118135251	118124131	2	MPZL2	1268	2.11068	0.00468889	0.0855633
19916	3	C3	chr7	93204042	93053799	2	CALCR	554	1.29838	0.00476317	0.346392
17661.1	3	C3	chr5	131396347	131398896	1	IL3	521	1.37254	0.00480408	0.435592
17291	3	C3	chr5	39425335	39371776	2	DAB2	151	1.42979	0.00485155	0.264172
3448.1	3	C3	chr11	9025596	9002123	2	NRIP3	245	1.45141	0.00486449	0.302327
16996	3	C3	chr4	154605441	154627242	1	TLR2	734	2.2714	0.00490339	0.14393
2140.1	3	C3	chr1	228613026	228612546	2	HIST3H3	2140	2.59216	0.00491156	0.273406
8472	3	C3	chr16	66613351	66622177	1	CMTM2	649	1.99653	0.00496855	0.141273
13523	3	C3	chr20	138111	139804	1	DEFB127	3	2.29936	0.00502123	0.100369
19156	3	C3	chr6	135300570	135300476	2	MIR3662	997	1.29866	0.00510747	0.276386
3633	3	C3	chr11	43942494	43930839	2	ALKBH3-AS1	430	1.45067	0.00519389	0.324161
18882	3	C3	chr6	74063999	74062785	2	DPPA5	723	1.42038	0.00538717	0.439152
11745.1	3	C3	chr19	51754332	51772582	1	SIGLECL1	1293	1.92116	0.00541336	0.0906451
13309	3	C3	chr2	220042939	220050197	1	RETREG2	1250	1.25016	0.00550224	0.532944
18236	3	C3	chr6	11112071	11102722	2	ERVFRD-1	77	1.38847	0.00551378	0.240521
18318	3	C3	chr6	26184024	26184458	1	HIST1H2BE	159	1.33794	0.00591301	0.425977
20101	3	C3	chr7	107220422	107263762	1	BCAP29	739	1.52557	0.00592781	0.247144
21298	3	C3	chr9	4490427	4587469	1	SLC1A1	20	1.44429	0.00596414	0.394696
16132.1	3	C3	chr3	184097861	184107617	1	CHRD	1142	1.28817	0.00596457	0.536406
19102	3	C3	chr6	126277861	126301389	1	HINT3	943	1.71503	0.00601477	0.4468
22944	3	C3	chrX	134305751	134290461	2	CT55	727	3.72071	0.00617518	0.0501774
14829	3	C3	chr22	40297086	40367384	1	GRAP2	371	1.75766	0.00633303	0.253518
18339	3	C3	chr6	26440700	26453643	1	BTN3A3	180	1.98927	0.00639962	0.0993352
11153	3	C3	chr19	35136778	35136957	1	SCGB2B3P	701	1.29976	0.00645403	0.316631
17284	3	C3	chr5	38403573	38399916	2	EGFLAM-AS2	144	1.40893	0.00667294	0.953085
18851.1	3	C3	chr6	56911384	56920023	1	KIAA1586	692	2.3056	0.00681857	0.213284
17129	3	C3	chr4	187476537	187454809	2	MTNR1A	867	1.33035	0.0070198	0.194662
7620	3	C3	chr15	78219188	78206559	2	LOC645752	583	1.26425	0.00705005	0.773859
7116	3	C3	chr15	25444595	25444676	1	SNORD115-16	79	2.4424	0.00730624	0.124231
5510	3	C3	chr12	102224645	102139275	2	GNPTAB	872	1.42171	0.00746843	0.280273
2560	3	C3	chr10	46897641	46939145	1	SHLD2P1	247	1.68937	0.00754611	0.0391127
19657	3	C3	chr7	44105186	44102326	2	PGAM2	295	1.70931	0.00754649	1.06629
4802	3	C3	chr12	10331557	10344403	1	TMEM52B	164	1.91917	0.00763675	0.107003
19124	3	C3	chr6	131949379	131895106	2	MED23	965	1.38874	0.00771642	0.158704
2158.1	3	C3	chr1	230850336	230838272	2	AGT	2158	1.63991	0.00787428	0.375789
17009	3	C3	chr4	156680126	156728783	1	GUCY1B1	747	1.42447	0.00821219	0.386938
10552	3	C3	chr19	2721390	2714565	2	DIRAS1	100	1.79741	0.0082168	0.365479
16008.1	3	C3	chr3	158390482	158384203	2	LXN	1018	1.72928	0.00857841	0.124144
18343	3	C3	chr6	26521934	26527612	1	HCG11	184	1.41582	0.00879513	0.492653
13582.1	3	C3	chr20	3087557	3131513	1	UBOX5-AS1	62	1.28112	0.00883689	0.201245
5418	3	C3	chr12	86268073	86276770	1	NTS	780	1.54504	0.00891981	0.239301
21987	3	C3	chr9	131007309	131007226	2	MIR3154	709	1.34256	0.00899032	0.34889
17078	3	C3	chr4	177190373	177134826	2	ASB5	816	1.2727	0.00910883	0.150989
19287	3	C3	chr6	159309619	159331385	1	C6orf99	1128	1.29508	0.00912126	0.261778
15963	3	C3	chr3	151034636	151011876	2	GPR87	973	1.83796	0.00935936	0.234437
5192	3	C3	chr12	55028663	55024623	2	LACRT	554	1.33931	0.00937332	0.1378
12884	3	C3	chr2	136422967	136423048	1	MIR128-1	825	1.49082	0.00939653	0.239197
1208	3	C3	chr1	120906034	120914842	1	HIST2H2BA	1208	3.36412	0.00978216	0.147439
3060.2	4	C4	chr10	116528019	116190869	2	ABLIM1	747	1.83962	1.73e-25	1.75816
14266.2	4	C4	chr21	32932290	32490736	2	TIAM1	101	1.41297	1.73e-25	2.30819
18615.2	4	C4	chr6	34123399	33989623	2	GRM4	456	1.46452	3.23e-20	1.59533
17938.2	4	C4	chr5	150948505	150883653	2	FAT2	798	1.93617	2.56e-16	0.706632
14069.2	4	C4	chr20	58152564	58422766	1	PHACTR3	549	1.28249	3.39e-12	0.970244
14070.2	4	C4	chr20	58203344	58201519	2	LOC100506384	550	1.7778	4.48e-12	0.591808
16309.2	4	C4	chr4	2420370	2271324	2	ZFYVE28	47	1.30288	4.48e-12	1.11033
17726.2	4	C4	chr5	137071779	136953189	2	KLHL3	586	1.27842	3.47e-11	0.764831
7663.2	4	C4	chr15	81475093	81605104	1	IL16	626	1.87526	4.94e-10	0.784149
19699.2	4	C4	chr7	49813257	49952138	1	VWC2	337	1.53161	5.07e-10	0.770366
3421.2	4	C4	chr11	7260009	7490276	1	SYT9	218	1.64678	7.84e-10	0.911092
8360.2	4	C4	chr16	49315742	49311829	2	CBLN1	537	1.29392	1.27e-09	1.25462
16763.1	4	C4	chr4	90759447	90645250	2	SNCA	501	1.64873	1.27e-09	0.614373
14320.2	4	C4	chr21	37536839	37666572	1	DOP1B	155	1.58176	1.56e-09	0.726719
18285.2	4	C4	chr6	24646383	24544332	2	KIAA0319	126	2.11308	1.56e-09	0.47612
2183.2	4	C4	chr1	233749750	233808258	1	KCNK1	2183	1.30014	3.88e-09	0.498739
7607.2	4	C4	chr15	76352299	76521462	1	TMEM266	570	1.38998	3.88e-09	0.874065
13622.2	4	C4	chr20	5731043	5844559	1	SHLD1	102	1.28695	3.88e-09	0.723587
12929.2	4	C4	chr2	155555093	155714864	1	KCNJ3	870	1.28485	1.45e-08	0.424226
10663.2	4	C4	chr19	6502330	6494330	2	TUBB4A	211	2.94989	2.33e-08	0.839726
2700.2	4	C4	chr10	74451889	74647452	1	MCU	387	1.35163	4.39e-08	0.521868
19261.2	4	C4	chr6	154331631	154568001	1	OPRM1	1102	1.30677	6.6e-08	0.618361
18012.2	4	C4	chr5	168690698	168690605	2	MIR585	872	1.63599	7.15e-08	0.933229
3100.1	4	C4	chr10	122216466	122349367	1	PLPP4	787	1.58058	1.83e-07	0.757652
2701.2	4	C4	chr10	74480787	74480858	1	MIR4676	388	2.1725	2.85e-07	0.677751
2001.2	4	C4	chr1	207991724	207995941	1	LOC148696	2001	1.5493	4.06e-07	0.940903
12136.1	4	C4	chr2	17721807	17837706	1	VSNL1	77	1.31849	4.35e-07	0.554818
15725	4	C4	chr3	120401418	120347015	2	HGD	735	1.64329	4.35e-07	0.543092
23018.2	4	C4	chrX	147582139	148082193	1	AFF2	801	1.38147	6.33e-07	0.684507
3182.2	4	C4	chr10	134884433	134945179	1	ADGRA1	869	1.63948	7.65e-07	0.581592
19520	4	C4	chr7	25268105	25264191	2	NPVF	158	1.46666	7.65e-07	0.679102
4079.2	4	C4	chr11	66790190	66818334	1	SYT12	876	1.43201	1.12e-06	0.401554
8517.1	4	C4	chr16	67753273	67708436	2	GFOD2	694	1.44242	1.24e-06	0.517667
10152.1	4	C4	chr18	6929868	6919495	2	LINC00668	41	3.47339	1.85e-06	0.431204
10229.2	4	C4	chr18	22208146	22242162	1	LINC01915	118	1.39793	2.38e-06	0.433906
12119.2	4	C4	chr2	11534107	11543203	1	LINC00570	60	1.42268	2.46e-06	0.724706
5157.2	4	C4	chr12	53907768	53911392	1	LOC100652999	519	1.31177	3.29e-06	0.940732
7210.2	4	C4	chr15	38857007	38780302	2	RASGRP1	173	1.49869	3.36e-06	0.395873
19090.1	4	C4	chr6	123100646	123105218	1	FABP7	931	1.75662	3.54e-06	0.501022
18582.1	4	C4	chr6	33080293	33096890	1	HLA-DPB2	423	3.077	5.86e-06	0.232502
12309.2	4	C4	chr2	39892638	39945104	1	TMEM178A	250	1.31737	6.66e-06	0.677269
18620.1	4	C4	chr6	34393902	34385231	2	RPS10	461	1.56336	7.04e-06	0.420398
12932.2	4	C4	chr2	158114340	158167913	1	GALNT5	873	1.34678	1.02e-05	0.306207
11292.2	4	C4	chr19	39523198	39514663	2	FBXO27	840	2.55852	1.06e-05	0.486147
5076.2	4	C4	chr12	50677353	50569563	2	LIMA1	438	1.67976	1.25e-05	0.445836
19176.2	4	C4	chr6	138539627	138537127	2	PBOV1	1017	1.61485	1.38e-05	0.526473
3190	4	C4	chr10	135122894	135166187	1	PRAP1	877	1.2742	2.23e-05	0.476326
10137.2	4	C4	chr18	3878180	3897069	1	DLGAP1-AS3	26	1.32091	2.23e-05	0.380662
16510.2	4	C4	chr4	44450824	44175920	2	KCTD8	248	1.25263	2.33e-05	0.647814
8117.2	4	C4	chr16	18995256	19075262	1	TMC7	294	1.53399	2.53e-05	0.42811
18772.1	4	C4	chr6	44240803	44344904	1	SPATS1	613	1.30036	3.19e-05	0.614005
9751.1	4	C4	chr17	56618179	56597611	2	2024-09-04	992	1.86343	4.61e-05	0.69255
10956.2	4	C4	chr19	16178317	16213813	1	TPM4	504	1.50974	4.66e-05	0.745314
2643.2	4	C4	chr10	69597937	69556427	2	DNAJC12	330	1.54625	5.21e-05	0.479028
5077.2	4	C4	chr12	50627995	50627925	2	MIR1293	439	1.53783	7.19e-05	0.528505
14987.2	4	C4	chr22	51113070	51171640	1	SHANK3	529	1.30856	8.09e-05	0.511806
8859	4	C4	chr17	4692254	4693884	1	GLTPD2	100	2.45286	0.000106059	0.512831
3183.1	4	C4	chr10	134973971	135039916	1	KNDC1	870	1.82325	0.000128037	0.471537
14961.1	4	C4	chr22	50609160	50618724	1	PANX2	503	1.8183	0.000139509	0.429343
4359.2	4	C4	chr11	104769397	104756445	2	CASP12	1156	1.82825	0.0001448	0.213154
20762.1	4	C4	chr8	42552562	42592209	1	CHRNB3	301	1.38579	0.000165558	0.464423
6847.2	4	C4	chr14	96722547	96731100	1	BDKRB1	586	2.79773	0.000166516	0.494597
18614.2	4	C4	chr6	33967828	33967749	2	MIR1275	455	1.26175	0.000207402	0.876356
18979.2	4	C4	chr6	99963308	99880184	2	USP45	820	1.51591	0.000240377	0.354659
20763.1	4	C4	chr8	42623929	42607780	2	CHRNA6	302	1.33101	0.000247729	0.260194
8860	4	C4	chr17	4689729	4688580	2	VMO1	101	2.31013	0.000249779	0.542212
7260	4	C4	chr15	41851220	41871536	1	TYRO3	223	1.315	0.000260086	0.501679
20611.2	4	C4	chr8	22089851	22077216	2	PHYHIP	150	1.71829	0.000290502	0.896846
10139.1	4	C4	chr18	4264602	4296000	1	DLGAP1-AS5	28	1.35317	0.000330633	0.26299
1558	4	C4	chr1	159173803	159176290	1	ACKR1	1558	1.34396	0.000346262	0.662177
9697	4	C4	chr17	48785270	48770551	2	ANKRD40	938	1.41096	0.000361348	0.367057
17906.2	4	C4	chr5	148961135	149014527	1	ARHGEF37	766	1.30064	0.00036661	0.534124
16684.1	4	C4	chr4	77494721	77494785	1	MIR4450	422	1.26479	0.000383835	0.451237
1234	4	C4	chr1	145611036	145688776	1	RNF115	1234	1.51031	0.000388136	0.243721
5877.1	4	C4	chr13	27844464	27847827	1	RASL11A	65	1.53427	0.000394752	0.682142
10620.1	4	C4	chr19	4770682	4770791	1	MIR7-3	168	2.14522	0.000401516	0.645129
12627.1	4	C4	chr2	96150479	96142715	2	TRIM43B	568	2.12155	0.000438211	0.116923
64.2	4	C4	chr1	1950768	1962192	1	GABRD	64	1.80817	0.000458216	0.548687
11746.1	4	C4	chr19	51815102	51834102	1	IGLON5	1294	1.64401	0.000473193	0.399836
3059.2	4	C4	chr10	116164515	116054583	2	AFAP1L2	746	1.31244	0.000508633	0.359639
293.2	4	C4	chr1	20512578	20519942	1	UBXN10	293	1.39147	0.000800228	0.51639
355.2	4	C4	chr1	24526730	24538180	1	LOC284632	355	2.23902	0.000832028	0.541306
18718.1	4	C4	chr6	42123144	42147794	1	GUCA1A	559	1.74779	0.000857669	0.183301
9903.2	4	C4	chr17	72619897	72606022	2	CD300E	1144	2.34427	0.00109171	0.321383
19102.1	4	C4	chr6	126277861	126301389	1	HINT3	943	1.42106	0.00140892	0.275167
8855	4	C4	chr17	4634723	4636896	1	MED11	96	1.38894	0.00163817	0.582796
165	4	C4	chr1	11203955	11209595	1	MTOR-AS1	165	1.86725	0.00170756	0.53205
21911	4	C4	chr9	125590935	125580376	2	PDCL	633	1.55312	0.0017667	0.475729
11005.1	4	C4	chr19	17982782	18005983	1	SLC5A5	553	1.37688	0.0019861	0.316411
9688.2	4	C4	chr17	48503519	48552200	1	ACSF2	929	1.34051	0.00210706	0.370191
3973.2	4	C4	chr11	64358282	64369825	1	SLC22A12	770	1.84725	0.00221338	0.402542
18547.1	4	C4	chr6	32120860	32116140	2	PRRT1	388	1.41871	0.0023257	0.547495
11802.2	4	C4	chr19	53496784	53471504	2	ZNF702P	1350	1.87864	0.00257944	0.294448
3632.2	4	C4	chr11	43918853	43921424	1	SEC14L1P1	429	1.90803	0.00262307	0.232968
8145.1	4	C4	chr16	21223067	21208773	2	ZP2	322	2.50065	0.00263751	0.194281
1047.2	4	C4	chr1	102337567	102360299	1	DNAJA1P5	1047	1.25213	0.00311575	0.190826
6203.2	4	C4	chr13	103532449	103548383	1	METTL21EP	391	1.48273	0.00330218	0.272644
4602	4	C4	chr11	126858438	126858354	2	MIR3167	1399	1.48966	0.00342885	0.488692
1577.2	4	C4	chr1	160051360	160059212	1	KCNJ9	1577	1.54642	0.00365604	0.521097
9014	4	C4	chr17	9808684	9801027	2	RCVRN	255	3.09011	0.00369667	0.30857
18549.1	4	C4	chr6	32121776	32139755	1	PPT2-EGFL8	390	1.37645	0.00372038	0.377055
3692.2	4	C4	chr11	47736928	47681143	2	AGBL2	489	1.64305	0.00379512	0.217231
6055.1	4	C4	chr13	52419286	52387483	2	TMEM272	243	1.36543	0.00423098	0.296161
18548.1	4	C4	chr6	32121229	32131458	1	PPT2	389	1.46211	0.00428197	0.444652
4238.1	4	C4	chr11	77774907	77779403	1	THRSP	1035	1.78202	0.00432047	0.36003
16144.2	4	C4	chr3	185431040	185447575	1	IGF2BP2-AS1	1154	1.90811	0.00437222	0.359219
1951	4	C4	chr1	205012065	205047171	1	CNTN2	1951	1.37172	0.00462186	0.489664
8867	4	C4	chr17	4843630	4848517	1	RNF167	108	1.38221	0.00508522	0.629067
10655.1	4	C4	chr19	6375860	6375305	2	PSPN	203	1.85845	0.00526044	0.575363
8567	4	C4	chr16	70259936	70253484	2	SMG1P7	744	2.73863	0.00534968	0.105555
11950.1	4	C4	chr19	56056909	56052023	2	SBK3	1498	1.27109	0.00565831	0.334229
5696.2	4	C4	chr12	121570622	121624354	1	P2RX7	1058	1.28419	0.0063762	0.388759
3191	4	C4	chr10	135150475	135138928	2	CALY	878	1.60722	0.00689241	0.430639
3262.1	4	C4	chr11	1606513	1605572	2	KRTAP5-1	59	3.50615	0.00744628	0.300731
11745.2	4	C4	chr19	51754332	51772582	1	SIGLECL1	1293	2.58728	0.00774639	0.153741
7529	4	C4	chr15	71184772	71173681	2	THAP10	492	1.33536	0.00774838	0.31104
3348.2	4	C4	chr11	5173599	5172661	2	OR52A1	145	2	0.00779567	0.503087
3344.1	4	C4	chr11	5020213	5021160	1	OR51L1	141	3.12908	0.00801264	0.12001
18773.2	4	C4	chr6	44265458	44247897	2	TCTE1	614	1.38943	0.00810342	0.386627
15963.1	4	C4	chr3	151034636	151011876	2	GPR87	973	1.5091	0.00850347	0.127552
11711.1	4	C4	chr19	51071302	51020150	2	LRRC4B	1259	1.52848	0.00965954	0.350731
8093.1	4	C4	chr16	15021064	15045931	1	NPIPA1	270	2.11623	0.00992321	0.0865845
14266.3	5	C5	chr21	32932290	32490736	2	TIAM1	101	1.82876	6.51e-92	3.98604
19321.2	5	C5	chr6	166401527	166337536	2	LINC00473	1162	3.47816	3.23e-85	1.98222
3060.3	5	C5	chr10	116528019	116190869	2	ABLIM1	747	2.42713	8.26e-85	3.02837
20523.2	5	C5	chr8	9911830	10286401	1	MSRA	62	1.71802	8.26e-85	3.78804
19175.2	5	C5	chr6	138483053	138665800	1	ARFGEF3	1016	2.66997	9.82e-77	1.90961
3480.2	5	C5	chr11	12115543	12285331	1	MICAL2	277	1.98242	1.41e-76	2.73608
2183.3	5	C5	chr1	233749750	233808258	1	KCNK1	2183	2.91682	1.21e-75	1.75259
2430.2	5	C5	chr10	21463116	21068903	2	NEBL	117	2.38959	1.21e-75	2.18775
10158.1	5	C5	chr18	8707409	8832775	1	MTCL1	47	1.91682	5.21e-74	2.31984
18030.2	5	C5	chr5	171615346	171469074	2	STK10	890	2.36409	8.76e-74	2.39424
18615.3	5	C5	chr6	34123399	33989623	2	GRM4	456	1.83162	1.21e-67	2.44096
17938.3	5	C5	chr5	150948505	150883653	2	FAT2	798	2.39571	8.07e-67	1.19377
19322.2	5	C5	chr6	166401039	166403103	1	LINC00602	1163	3.35101	6.63e-62	2.97439
2184.2	5	C5	chr1	233759898	233759965	1	MIR4427	2184	2.47233	1.4e-55	2.30972
13638.2	5	C5	chr20	10199477	10288066	1	SNAP25	118	1.73339	6.04e-55	1.51863
18010	5	C5	chr5	168728133	168088738	2	SLIT3	870	1.61157	1.02e-54	2.81197
13817.2	5	C5	chr20	33865960	33703160	2	EDEM2	297	1.86174	1.38e-54	1.44754
19176.3	5	C5	chr6	138539627	138537127	2	PBOV1	1017	2.56212	1.57e-54	1.05682
10137.3	5	C5	chr18	3878180	3897069	1	DLGAP1-AS3	26	2.03931	1.25e-53	0.978878
13819.2	5	C5	chr20	33814539	33864804	1	MMP24	299	2.13542	1.44e-52	1.40554
18245.1	5	C5	chr6	13487869	13363587	2	GFOD1	86	1.88258	2.67e-52	1.40098
19558.1	5	C5	chr7	29186200	29553944	1	CHN2	196	1.41452	2.89e-52	2.21323
12502	5	C5	chr2	73520829	73518057	2	EGR4	443	2.54176	5.14e-51	3.26427
3513.2	5	C5	chr11	18034637	17809597	2	SERGEF	310	1.63362	9.22e-51	1.58524
19255.2	5	C5	chr6	152958534	152442819	2	SYNE1	1096	1.4501	9.22e-51	1.54025
14069.3	5	C5	chr20	58152564	58422766	1	PHACTR3	549	1.62788	1.08e-50	1.5275
6237	5	C5	chr13	113622814	113754053	1	MCF2L	425	1.47079	4.05e-50	2.24563
18036	5	C5	chr5	172261223	172379688	1	ERGIC1	896	1.74705	3.55e-49	1.79211
19163.2	5	C5	chr6	136871957	136663419	2	MAP7	1004	2.02281	2.12e-48	1.47067
7663.3	5	C5	chr15	81475093	81605104	1	IL16	626	1.94105	2.87e-48	0.984188
19152.2	5	C5	chr6	134639196	134490384	2	SGK1	993	1.94434	9.67e-48	1.25241
18876.2	5	C5	chr6	72596406	73112845	1	RIMS1	717	1.84796	2.48e-47	1.50319
17995.2	5	C5	chr5	160975130	160715436	2	GABRB2	855	1.67005	1.04e-46	1.28274
20611.3	5	C5	chr8	22089851	22077216	2	PHYHIP	150	2.47989	1.14e-46	1.67684
20751	5	C5	chr8	41754280	41510744	2	ANK1	290	1.58527	1.49e-46	1.66344
16309.3	5	C5	chr4	2420370	2271324	2	ZFYVE28	47	1.49791	2.81e-46	1.60022
12876.2	5	C5	chr2	135525334	135213330	2	TMEM163	817	1.72698	7.53e-46	1.79272
2019.2	5	C5	chr1	211307457	210851657	2	KCNH1	2019	1.50407	1.2e-45	1.52951
19248.2	5	C5	chr6	151186815	151423023	1	MTHFD1L	1089	1.73683	1.78e-45	1.204
65.2	5	C5	chr1	1981909	2116834	1	PRKCZ	65	1.57939	6.61e-45	1.45153
2624.1	5	C5	chr10	62493284	61786056	2	ANK3	311	1.44964	6.89e-45	2.08797
4059	5	C5	chr11	66188475	66194177	1	NPAS4	856	3.55021	1.16e-42	5.06685
13557.2	5	C5	chr20	1874813	1920540	1	SIRPA	37	1.80238	1.29e-42	1.08613
5696.3	5	C5	chr12	121570622	121624354	1	P2RX7	1058	2.48772	2.11e-42	0.945351
2001.3	5	C5	chr1	207991724	207995941	1	LOC148696	2001	2.20189	4.1e-42	1.97261
18025.1	5	C5	chr5	170736288	170739138	1	TLX3	885	2.58042	2.59e-41	1.91629
5795.2	5	C5	chr12	132851977	132857486	1	LOC100130238	1157	1.89517	2.87e-41	1.82609
10186	5	C5	chr18	13218729	13652753	1	LDLRAD4	75	1.25523	5.84e-41	2.37234
17726.3	5	C5	chr5	137071779	136953189	2	KLHL3	586	1.74279	2.7e-40	0.989966
6193.2	5	C5	chr13	103046869	102944670	2	FGF14-IT1	381	1.82501	9.16e-40	1.02883
12136.2	5	C5	chr2	17721807	17837706	1	VSNL1	77	1.85245	1.09e-39	1.11876
21733.1	5	C5	chr9	100263462	100364025	1	TMOD1	455	2.05162	2.5e-39	0.919753
21568.1	5	C5	chr9	73029573	72999513	2	KLF9	290	1.4537	1.51e-38	1.41538
7641.2	5	C5	chr15	79383215	79252289	2	RASGRF1	604	1.89832	1.76e-38	1.00844
6238	5	C5	chr13	113622952	113621798	2	MCF2L-AS1	426	1.6648	3.76e-38	2.69879
13623.2	5	C5	chr20	5891974	5906005	1	CHGB	103	2.02328	1.05e-37	1.12112
19216.2	5	C5	chr6	146348782	146758734	1	GRM1	1057	1.4999	2.29e-37	1.44423
1577.3	5	C5	chr1	160051360	160059212	1	KCNJ9	1577	2.59825	5.59e-37	1.15647
11113.1	5	C5	chr19	30016659	29777918	2	LOC284395	661	1.86342	8.64e-37	1.40969
16510.3	5	C5	chr4	44450824	44175920	2	KCTD8	248	1.67669	4.6e-36	0.917043
5794.2	5	C5	chr12	132905905	132680917	2	GALNT9	1156	1.53942	5.63e-36	1.3769
11821	5	C5	chr19	54024177	54083523	1	ZNF331	1369	2.29637	6.75e-36	1.35434
13636.1	5	C5	chr20	10200154	10004460	2	SNAP25-AS1	116	1.34059	1.65e-35	1.11199
20581.1	5	C5	chr8	17658426	17501303	2	MTUS1	120	1.51492	1.91e-35	0.998859
2458.1	5	C5	chr10	25464290	25891157	1	GPR158	145	1.34785	3.35e-35	1.25328
5952.2	5	C5	chr13	40177356	39917029	2	LHFPL6	140	1.53896	4.4e-35	1.20048
5769.1	5	C5	chr12	128366162	128383184	1	LINC02393	1131	2.29428	7.5e-35	0.39439
14128.2	5	C5	chr20	62130668	62119365	2	EEF1A2	608	1.96646	1.58e-34	1.28585
8642.2	5	C5	chr16	80838175	80637676	2	CDYL2	819	1.67073	1.85e-34	0.623953
21889	5	C5	chr9	124855885	124584204	2	TTLL11	611	1.26251	2.66e-34	1.34315
19089.2	5	C5	chr6	122793062	123047518	1	PKIB	930	1.60995	2.77e-34	0.855806
3100.2	5	C5	chr10	122216466	122349367	1	PLPP4	787	1.75321	2.98e-34	1.11565
8984.1	5	C5	chr17	8059678	8043788	2	PER1	225	1.50229	4.07e-34	1.73612
12714.1	5	C5	chr2	106227016	106209554	2	LOC285000	655	1.60843	4.39e-34	1.16916
10956.3	5	C5	chr19	16178317	16213813	1	TPM4	504	1.84203	6.36e-34	1.17159
16983.2	5	C5	chr4	152330398	152584784	1	FAM160A1	721	1.59482	7.21e-34	1.03261
3348.3	5	C5	chr11	5173599	5172661	2	OR52A1	145	3.46943	1.3e-33	1.21276
7170	5	C5	chr15	32162992	31775329	2	OTUD7A	133	1.32114	1.5e-33	1.33755
2425.1	5	C5	chr10	18429606	18830688	1	CACNB2	112	1.60833	2.07e-33	1.22054
2431.2	5	C5	chr10	21435488	21414692	2	C10orf113	118	2.87931	4.72e-33	0.493874
17219	5	C5	chr5	14871887	14704909	2	ANKH	79	1.6015	1.61e-32	1.30922
8635.1	5	C5	chr16	77469011	77316025	2	ADAMTS18	812	1.63379	3.79e-32	0.744184
4079.3	5	C5	chr11	66790190	66818334	1	SYT12	876	2.03613	5.43e-32	0.757649
5080.2	5	C5	chr12	50898768	51142450	1	DIP2B	442	1.34547	7.81e-32	0.970239
3029	5	C5	chr10	112257625	112271302	1	DUSP5	716	1.39805	1.31e-31	1.84115
7210.3	5	C5	chr15	38857007	38780302	2	RASGRP1	173	1.96697	1.61e-31	0.683339
12932.3	5	C5	chr2	158114340	158167913	1	GALNT5	873	1.8888	5.57e-31	0.617384
5617	5	C5	chr12	112819896	112597992	2	HECTD4	979	1.38835	1.06e-30	1.06807
1926	5	C5	chr1	203274453	203267886	2	LINC01136	1926	2.09965	2.27e-30	2.75708
13425	5	C5	chr2	234263153	234380743	1	DGKD	1366	1.51519	5.74e-30	1.03675
6719	5	C5	chr14	75745481	75748937	1	FOS	458	1.5495	7.73e-30	2.82294
17280.1	5	C5	chr5	37839782	37812779	2	GDNF	140	1.5937	1.04e-29	0.753782
14320.3	5	C5	chr21	37536839	37666572	1	DOP1B	155	1.60263	1.68e-29	0.748129
6578.1	5	C5	chr14	60043549	59971785	2	CCDC175	317	2.00608	2.47e-29	0.723051
20896.2	5	C5	chr8	75233562	75146939	2	JPH1	435	1.69891	3.79e-29	0.80839
6204.2	5	C5	chr13	103719196	103696348	2	SLC10A2	392	1.65405	3.83e-29	0.422202
19094.1	5	C5	chr6	124125069	125146786	1	NKAIN2	935	1.28095	3.83e-29	1.85
18263.2	5	C5	chr6	17987854	17759414	2	KIF13A	104	1.73301	3.91e-29	0.919527
4532.2	5	C5	chr11	122709255	122743347	1	CRTAM	1329	2.33476	5.23e-29	0.41882
2700.3	5	C5	chr10	74451889	74647452	1	MCU	387	1.51789	6.57e-29	0.671404
19272.1	5	C5	chr6	157802557	158094977	1	ZDHHC14	1113	1.49676	7.52e-29	1.13363
18012.3	5	C5	chr5	168690698	168690605	2	MIR585	872	1.95948	7.59e-29	1.2758
18623.1	5	C5	chr6	34664625	34555066	2	C6orf106	464	1.44879	9.62e-29	0.864853
19261.3	5	C5	chr6	154331631	154568001	1	OPRM1	1102	1.44848	9.62e-29	0.785403
1102	5	C5	chr1	110693132	110744823	1	SLC6A17	1102	1.83531	1.12e-28	0.907243
14070.3	5	C5	chr20	58203344	58201519	2	LOC100506384	550	1.62289	1.35e-28	0.59021
19699.3	5	C5	chr7	49813257	49952138	1	VWC2	337	1.63502	1.45e-28	0.996503
15095	5	C5	chr3	15382901	15295863	2	SH3BP5	105	1.37218	1.54e-28	1.18067
19464.1	5	C5	chr7	14031050	13930856	2	ETV1	102	1.35922	2.11e-28	1.06322
12970.1	5	C5	chr2	166095912	166248820	1	SCN2A	911	1.61326	2.42e-28	0.897982
2432.2	5	C5	chr10	21462919	21463852	1	NEBL-AS1	119	2.29622	2.63e-28	1.33145
21064.2	5	C5	chr8	110704020	110586405	2	SYBU	603	1.78491	2.68e-28	0.964431
19249.2	5	C5	chr6	151561134	151679694	1	AKAP12	1090	1.61223	2.7e-28	0.726706
17184.2	5	C5	chr5	6448736	6496834	1	UBE2QL1	44	1.86083	3.03e-28	0.938288
3059.3	5	C5	chr10	116164515	116054583	2	AFAP1L2	746	1.81668	3.09e-28	0.738237
10144	5	C5	chr18	5630642	5392388	2	EPB41L3	33	1.28862	4.26e-28	1.03658
17937.2	5	C5	chr5	150816553	150871940	1	SLC36A1	797	1.59508	4.35e-28	0.588888
17865.1	5	C5	chr5	142815077	142657496	2	NR3C1	725	1.27034	6.03e-28	0.774857
12309.3	5	C5	chr2	39892638	39945104	1	TMEM178A	250	1.47233	6.27e-28	0.86809
17743	5	C5	chr5	137801181	137805004	1	EGR1	603	1.32789	9.38e-28	3.67223
18783.1	5	C5	chr6	46459804	46188467	2	RCAN2	624	1.69894	1.58e-27	0.946003
12119.3	5	C5	chr2	11534107	11543203	1	LINC00570	60	1.83828	2.47e-27	1.04393
5557.1	5	C5	chr12	108523511	108644313	1	WSCD2	919	1.4403	3.8e-27	0.891072
6016.2	5	C5	chr13	48807274	48836232	1	ITM2B	204	1.64167	3.84e-27	0.578429
15061.1	5	C5	chr3	12045862	12233532	1	SYN2	71	1.4296	4.3e-27	0.672678
8304	5	C5	chr16	31021829	31000577	2	STX1B	481	1.96725	8.88e-27	0.739204
11496	5	C5	chr19	45971253	45978437	1	FOSB	1044	2.06126	9.16e-27	1.75532
10580.1	5	C5	chr19	3700477	3630179	2	PIP5K1C	128	1.45118	1.02e-26	1.07742
20006.2	5	C5	chr7	99971068	99997722	1	PILRA	644	2.08211	1.28e-26	0.607043
18035	5	C5	chr5	172198203	172195093	2	DUSP1	895	1.41943	1.4e-26	2.62164
17221	5	C5	chr5	14826121	14826038	2	MIR4637	81	1.48162	1.5e-26	1.93319
10663.3	5	C5	chr19	6502330	6494330	2	TUBB4A	211	2.33398	1.91e-26	0.63169
16454.2	5	C5	chr4	25864610	25749049	2	SEL1L3	192	1.36874	1.92e-26	0.986056
16402.2	5	C5	chr4	11430537	11399988	2	HS3ST1	140	2.15459	2.55e-26	0.826369
5157.3	5	C5	chr12	53907768	53911392	1	LOC100652999	519	1.62494	3.34e-26	1.22836
8706	5	C5	chr16	87970112	87921625	2	CA5A	883	1.55443	4.57e-26	0.748849
5102	5	C5	chr12	52416616	52453291	1	NR4A1	464	2.03718	5.02e-26	3.17564
14987.3	5	C5	chr22	51113070	51171640	1	SHANK3	529	1.64521	6.78e-26	0.725625
3421.3	5	C5	chr11	7260009	7490276	1	SYT9	218	1.51673	1.71e-25	0.756817
21753	5	C5	chr9	102584137	102629173	1	NR4A3	475	1.97401	2.14e-25	1.51237
12801	5	C5	chr2	120517207	120742474	1	PTPN4	742	1.30374	2.58e-25	0.726631
16763.2	5	C5	chr4	90759447	90645250	2	SNCA	501	1.67087	2.59e-25	0.744627
8360.3	5	C5	chr16	49315742	49311829	2	CBLN1	537	1.28003	2.72e-25	1.49796
4978.1	5	C5	chr12	41086244	41466213	1	CNTN1	340	1.33407	3.01e-25	1.08625
20750	5	C5	chr8	41643385	41503829	2	NKX6-3	289	1.33088	3.29e-25	0.896947
20606	5	C5	chr8	21988565	21971932	2	HR	145	1.85332	3.4e-25	1.04677
13622.3	5	C5	chr20	5731043	5844559	1	SHLD1	102	1.35067	4.3e-25	0.861035
18251.1	5	C5	chr6	14117487	14137148	1	CD83	92	1.42093	4.74e-25	0.467572
5697.2	5	C5	chr12	121647664	121671909	1	P2RX4	1059	2.0828	5.06e-25	0.710708
7411	5	C5	chr15	57884102	58009755	1	GCOM1	374	1.53356	5.35e-25	0.663649
20474	5	C5	chr8	1993158	2093380	1	MYOM2	13	1.42116	5.78e-25	0.756831
8117.3	5	C5	chr16	18995256	19075262	1	TMC7	294	1.73915	6e-25	0.430921
19273.2	5	C5	chr6	157950164	157950232	1	MIR3692	1114	2.15676	6e-25	0.805688
2828.1	5	C5	chr10	91405329	91339254	2	PANK1	515	1.66225	8.16e-25	0.632543
12930	5	C5	chr2	157189287	157180944	2	NR4A2	871	1.61484	1.81e-24	2.27969
12919.1	5	C5	chr2	152591001	152341853	2	NEB	860	1.43039	1.87e-24	0.643274
15363.1	5	C5	chr3	49591922	49708982	1	BSN	373	1.28313	2.06e-24	0.992425
18772.2	5	C5	chr6	44240803	44344904	1	SPATS1	613	1.53616	2.19e-24	0.773588
4230	5	C5	chr11	77185108	77033060	2	PAK1	1027	1.25862	2.41e-24	0.6405
9903.3	5	C5	chr17	72619897	72606022	2	CD300E	1144	2.38403	2.47e-24	0.459937
20752.1	5	C5	chr8	41518026	41517959	2	MIR486-1	291	1.83008	2.5e-24	1.4847
9036.1	5	C5	chr17	12692829	12894960	1	ARHGAP44	277	1.45686	2.57e-24	0.628635
18771.2	5	C5	chr6	44238480	44275966	1	TMEM151B	612	1.58061	4.02e-24	0.861161
64.3	5	C5	chr1	1950768	1962192	1	GABRD	64	2.06662	8.29e-24	0.788337
3628.1	5	C5	chr11	43581206	43581303	1	MIR670	425	2.11143	9.6e-24	1.11161
16109.2	5	C5	chr3	183543393	183533664	2	MAP6D1	1119	1.9526	1.24e-23	0.864329
13558.1	5	C5	chr20	1974931	1959402	2	PDYN	38	1.4763	1.39e-23	0.322392
11293.2	5	C5	chr19	39574945	39602128	1	ACP7	841	2.05769	1.48e-23	0.450831
8895	5	C5	chr17	6459877	6354583	2	PITPNM3	136	1.34057	2.06e-23	0.83968
10140.1	5	C5	chr18	5197255	5143672	2	AKAIN1	29	1.62314	2.23e-23	0.555065
7900	5	C5	chr16	1756221	1820318	1	MAPK8IP3	77	1.33381	2.38e-23	0.838794
5698.1	5	C5	chr12	121736111	121675495	2	CAMKK2	1060	1.52048	2.97e-23	0.739747
18773.3	5	C5	chr6	44265458	44247897	2	TCTE1	614	2.20878	3.58e-23	0.613429
17180.1	5	C5	chr5	5140443	5320412	1	ADAMTS16	40	1.43595	4.4e-23	0.924129
2829.1	5	C5	chr10	91352584	91352504	2	MIR107	516	1.635	4.45e-23	0.800639
12476.1	5	C5	chr2	70995375	70834750	2	ADD2	417	1.35778	5.47e-23	0.749372
8679	5	C5	chr16	85061375	85127828	1	KIAA0513	856	1.30626	6.17e-23	0.752551
16704.2	5	C5	chr4	81187742	81212171	1	FGF5	442	1.55665	6.46e-23	0.543535
18819.1	5	C5	chr6	52226926	52272575	1	PAQR8	660	1.52463	6.63e-23	0.712747
1920.1	5	C5	chr1	203003612	203047864	1	PPFIA4	1920	1.43371	7.44e-23	0.854862
19090.2	5	C5	chr6	123100646	123105218	1	FABP7	931	1.9113	9.68e-23	0.477931
850	5	C5	chr1	65613232	65697828	1	AK4	850	1.25123	1.19e-22	0.727831
2701.3	5	C5	chr10	74480787	74480858	1	MIR4676	388	1.73399	1.39e-22	0.673823
2903.2	5	C5	chr10	99344102	99372555	1	HOGA1	590	1.97034	1.51e-22	0.666833
18834.1	5	C5	chr6	53213977	53132196	2	ELOVL5	675	1.59902	1.72e-22	0.8284
7260.1	5	C5	chr15	41851220	41871536	1	TYRO3	223	1.58864	2.17e-22	0.747843
18953.1	5	C5	chr6	90121995	90074335	2	RRAGD	794	1.50126	2.66e-22	0.592894
2902.2	5	C5	chr10	99332256	99343641	1	ANKRD2	589	1.94012	2.83e-22	0.868688
8731.2	5	C5	chr16	89266529	89262169	2	SLC22A31	908	2.12927	4.52e-22	0.944896
7410	5	C5	chr15	57884102	57999153	1	MYZAP	373	1.44118	6.32e-22	0.656417
19330.1	5	C5	chr6	166922921	166922842	2	MIR1913	1171	1.38028	7.58e-22	0.908921
3569.1	5	C5	chr11	27743605	27676442	2	BDNF	366	1.56767	9.39e-22	0.687496
12929.3	5	C5	chr2	155555093	155714864	1	KCNJ3	870	1.40917	9.91e-22	0.667388
12703.1	5	C5	chr2	103353394	103434138	1	TMEM182	644	1.83658	1e-21	0.5978
5076.3	5	C5	chr12	50677353	50569563	2	LIMA1	438	1.59413	1.02e-21	0.526467
3025.1	5	C5	chr10	111768139	111705317	2	ADD3-AS1	712	1.38357	2.25e-21	0.662143
17220.1	5	C5	chr5	14712803	14716638	1	LOC100130744	80	1.54485	2.37e-21	0.665586
13368.2	5	C5	chr2	229046361	228844670	2	SPHKAP	1309	1.8735	2.49e-21	0.712113
19107.1	5	C5	chr6	127587827	127609705	1	RNF146	948	1.61125	2.59e-21	0.6128
10152.2	5	C5	chr18	6929868	6919495	2	LINC00668	41	2.93865	4.2e-21	0.532129
19454.1	5	C5	chr7	8302242	8152815	2	ICA1	92	1.30759	4.37e-21	0.743345
10620.2	5	C5	chr19	4770682	4770791	1	MIR7-3	168	2.15762	5.55e-21	0.923209
17906.3	5	C5	chr5	148961135	149014527	1	ARHGEF37	766	1.53958	9.91e-21	0.662711
5077.3	5	C5	chr12	50627995	50627925	2	MIR1293	439	2.04698	1.11e-20	0.784468
10229.3	5	C5	chr18	22208146	22242162	1	LINC01915	118	1.83274	1.16e-20	0.768431
3596.2	5	C5	chr11	33563877	33695646	1	KIAA1549L	393	1.30861	2.33e-20	0.558869
6637.1	5	C5	chr14	68086579	68118436	1	ARG2	376	1.57435	2.42e-20	0.526472
16684.2	5	C5	chr4	77494721	77494785	1	MIR4450	422	1.42054	2.55e-20	0.7102
5404.2	5	C5	chr12	81331694	81191171	2	LIN7A	766	1.55273	2.56e-20	0.619047
6768	5	C5	chr14	88793256	88646452	2	KCNK10	507	1.44373	3.24e-20	0.660413
10558.2	5	C5	chr19	2867333	2878503	1	ZNF556	106	1.56293	3.25e-20	0.546665
21654.2	5	C5	chr9	93405108	93372114	2	DIRAS2	376	2.01831	4.07e-20	0.715572
14083	5	C5	chr20	60718822	60757566	1	SS18L1	563	1.55026	4.67e-20	0.849517
23018.3	5	C5	chrX	147582139	148082193	1	AFF2	801	1.47475	4.93e-20	0.832087
13019.2	5	C5	chr2	173600934	173587918	2	RAPGEF4-AS1	960	2.35778	6.02e-20	0.521745
1047.3	5	C5	chr1	102337567	102360299	1	DNAJA1P5	1047	1.25762	7.2e-20	0.24848
1176	5	C5	chr1	116915004	116947396	1	ATP1A1	1176	1.37192	7.22e-20	0.651067
18835.2	5	C5	chr6	53141791	53141869	1	MIR5685	676	2.12915	8.7e-20	0.76541
7930.1	5	C5	chr16	2097990	2138713	1	TSC2	107	1.31562	9.59e-20	0.598343
18264.2	5	C5	chr6	18122851	18120718	2	NHLRC1	105	1.94371	1.05e-19	0.755098
13888	5	C5	chr20	39946242	39807089	2	ZHX3	368	1.33096	1.06e-19	0.636576
7901.2	5	C5	chr16	1784986	1785067	1	MIR3177	78	1.90006	1.2e-19	0.912033
3261.1	5	C5	chr11	1593971	1620414	1	KRTAP5-AS1	58	1.59258	1.24e-19	0.639745
6203.3	5	C5	chr13	103532449	103548383	1	METTL21EP	391	1.64492	1.4e-19	0.360616
5405.2	5	C5	chr12	81226408	81226312	2	MIR617	767	1.63284	2.05e-19	0.630267
20757.1	5	C5	chr8	42195973	42229331	1	POLB	296	1.82951	2.39e-19	0.354622
22329.2	5	C5	chrX	23352985	23414918	1	PTCHD1	112	1.79424	3.26e-19	0.539541
17887.1	5	C5	chr5	147286101	147269579	2	C5orf46	747	2.33046	3.39e-19	0.494218
12501	5	C5	chr2	73496848	73481810	2	FBXO41	442	1.39243	3.72e-19	0.453537
5017.2	5	C5	chr12	48577366	48579709	1	CCDC184	379	1.55398	5.61e-19	0.51716
2413	5	C5	chr10	16859453	16632617	2	RSU1	100	1.37567	6.3e-19	0.959694
3182.3	5	C5	chr10	134884433	134945179	1	ADGRA1	869	1.46609	7.41e-19	0.479557
5406.2	5	C5	chr12	81329612	81329515	2	MIR618	768	1.57436	1.17e-18	1.18962
5887.1	5	C5	chr13	28674729	28577411	2	FLT3	75	1.61675	1.34e-18	0.274121
4745.2	5	C5	chr12	7282967	7311530	1	CLSTN3	107	1.29013	1.37e-18	0.587643
3393.2	5	C5	chr11	6280904	6293357	1	CCKBR	190	1.92339	1.67e-18	0.386553
20158.2	5	C5	chr7	122343021	122341720	2	RNF148	796	1.49863	1.84e-18	0.455376
18336.1	5	C5	chr6	26383324	26395100	1	BTN2A2	177	2.68521	2.16e-18	0.557872
20434.1	5	C5	chr7	154794682	154735400	2	PAXIP1	1072	1.46319	2.36e-18	0.571186
3512.1	5	C5	chr11	17757495	17804602	1	KCNC1	309	1.26082	2.62e-18	0.830169
16512.1	5	C5	chr4	44680433	44702697	1	GUF1	250	1.70904	4.1e-18	0.420271
18548.2	5	C5	chr6	32121229	32131458	1	PPT2	389	2.15234	4.12e-18	0.72907
18547.2	5	C5	chr6	32120860	32116140	2	PRRT1	388	2.23881	4.18e-18	0.966343
11002.2	5	C5	chr19	17958841	17935591	2	JAK3	550	1.91521	5.23e-18	0.512549
13318	5	C5	chr2	220144040	220151622	1	DNAJB2	1259	1.49536	5.38e-18	0.837629
8116	5	C5	chr16	18937726	18816175	2	SMG1	293	1.32774	7.28e-18	0.432645
2922	5	C5	chr10	101190530	101156627	2	GOT1	609	1.48797	8.22e-18	0.578459
18718.2	5	C5	chr6	42123144	42147794	1	GUCA1A	559	2.47683	8.35e-18	0.317947
6847.3	5	C5	chr14	96722547	96731100	1	BDKRB1	586	2.87928	9.74e-18	0.433268
1927	5	C5	chr1	203274664	203278729	1	BTG2	1927	1.73422	1.14e-17	2.74685
9902.2	5	C5	chr17	72588370	72576111	2	CD300LD	1143	1.91244	1.57e-17	0.171712
17386.1	5	C5	chr5	63801774	63908121	1	RGS7BP	246	1.3073	2.05e-17	0.500237
10381	5	C5	chr18	59560304	59482304	2	RNF152	270	1.2918	2.94e-17	0.697676
19289.1	5	C5	chr6	159466184	159456027	2	TAGAP	1130	1.44932	3.13e-17	0.409543
15875	5	C5	chr3	136537861	136574734	1	SLC35G2	885	1.41131	3.41e-17	0.525025
17996.2	5	C5	chr5	161112658	161129598	1	GABRA6	856	2.09471	3.89e-17	0.521937
2905.2	5	C5	chr10	99349450	99350691	1	C10orf62	592	2.14066	3.98e-17	0.968776
17302	5	C5	chr5	41510730	41307048	2	PLCXD3	162	1.52914	4.65e-17	0.953519
20706	5	C5	chr8	33424643	33405273	2	RNF122	245	1.27945	5.02e-17	0.939818
18582.2	5	C5	chr6	33080293	33096890	1	HLA-DPB2	423	2.04227	5.21e-17	0.275204
21555.1	5	C5	chr9	71629039	71627449	2	PRKACG	277	1.79534	5.79e-17	0.791349
2764	5	C5	chr10	81965433	81914880	2	ANXA11	451	1.65899	5.81e-17	0.614947
17130	5	C5	chr4	187647850	187508937	2	FAT1	868	1.28625	6.05e-17	0.659853
9540.1	5	C5	chr17	41924516	41940997	1	CD300LG	781	1.81418	6.51e-17	0.358312
16860.1	5	C5	chr4	114028019	114028111	1	MIR1243	598	1.57044	8.15e-17	0.684729
10139.2	5	C5	chr18	4264602	4296000	1	DLGAP1-AS5	28	1.49621	9.91e-17	0.406504
6192	5	C5	chr13	102698354	102698284	2	MIR4705	380	1.30317	1.16e-16	0.829249
10187.1	5	C5	chr18	13427533	13419498	2	LDLRAD4-AS1	76	1.99773	1.17e-16	0.537157
18549.2	5	C5	chr6	32121776	32139755	1	PPT2-EGFL8	390	1.87529	1.22e-16	0.608049
3629	5	C5	chr11	43602944	43603033	1	MIR129-2	426	1.94938	1.8e-16	1.80979
8147.1	5	C5	chr16	21314404	21250195	2	CRYM	324	1.60197	2.65e-16	0.355206
6620	5	C5	chr14	65453507	65529373	1	FNTB	359	1.32225	2.71e-16	0.583574
10404	5	C5	chr18	63417488	63548175	1	CDH7	293	1.3729	3.35e-16	0.521923
8641.2	5	C5	chr16	80574854	80584541	1	DYNLRB2	818	1.32334	3.37e-16	0.397217
5018.2	5	C5	chr12	48597075	48596122	2	OR10AD1	380	1.9345	4.34e-16	0.680886
9539.2	5	C5	chr17	41910547	41878167	2	MPP3	780	1.30032	4.74e-16	0.380988
8517.2	5	C5	chr16	67753273	67708436	2	GFOD2	694	1.28448	5.42e-16	0.493386
2378.2	5	C5	chr10	11936709	11891607	2	PROSER2-AS1	65	2.09283	5.43e-16	0.48521
4060	5	C5	chr11	66206310	66202550	2	MRPL11	857	1.41973	6.56e-16	0.522557
21584	5	C5	chr9	77703133	77676116	2	NMRK1	306	1.33136	8.7e-16	0.475147
8864	5	C5	chr17	4802948	4806227	1	C17orf107	105	2.08876	9.79e-16	0.810623
19084	5	C5	chr6	119812467	119773712	2	LOC285762	925	1.83096	9.87e-16	0.484351
18285.3	5	C5	chr6	24646383	24544332	2	KIAA0319	126	1.68916	1.09e-15	0.360433
18966.1	5	C5	chr6	96463845	96663488	1	FUT9	807	1.26118	1.26e-15	0.574919
3190.1	5	C5	chr10	135122894	135166187	1	PRAP1	877	1.26895	1.45e-15	0.600812
5378.1	5	C5	chr12	72667289	72656327	2	TRHDE-AS1	740	1.58042	2.02e-15	0.637463
2642.2	5	C5	chr10	68685792	68860867	1	LRRTM3	329	1.60307	2.23e-15	0.486002
11292.3	5	C5	chr19	39523198	39514663	2	FBXO27	840	1.34733	2.91e-15	0.335769
14864.1	5	C5	chr22	42310671	42305558	2	SHISA8	406	1.55914	3.69e-15	0.733668
16511.2	5	C5	chr4	44653658	44624354	2	YIPF7	249	1.49754	4.45e-15	0.267177
11802.3	5	C5	chr19	53496784	53471504	2	ZNF702P	1350	1.8487	5.5e-15	0.352935
12507	5	C5	chr2	74007284	73989325	2	DUSP11	448	1.45561	8.62e-15	0.236951
594.2	5	C5	chr1	40157089	40144645	2	HPCAL4	594	2.02536	1.01e-14	0.635153
18444	5	C5	chr6	30294933	30255174	2	HCG18	285	1.73805	1.02e-14	0.437649
4136.1	5	C5	chr11	70116806	70230607	1	PPFIA1	933	1.30964	1.49e-14	0.513257
18011.1	5	C5	chr5	168195260	168195151	2	MIR218-2	871	1.81649	1.62e-14	0.751657
16226	5	C5	chr3	195809032	195776155	2	TFRC	1236	1.38563	1.67e-14	0.624772
4137	5	C5	chr11	70130061	70130176	1	MIR548K	934	1.8086	1.9e-14	0.635849
22983.2	5	C5	chrX	139791924	139796996	1	LINC00632	766	1.6891	2.28e-14	0.47206
15139	5	C5	chr3	26664300	26752265	1	LRRC3B	149	1.34931	2.38e-14	0.620545
355.3	5	C5	chr1	24526730	24538180	1	LOC284632	355	1.54114	2.89e-14	0.458231
2412.1	5	C5	chr10	16564004	16555742	2	C1QL3	99	2.85751	3.37e-14	0.454049
18971.2	5	C5	chr6	97372496	97588630	1	KLHL32	812	1.49414	3.82e-14	0.641404
20605	5	C5	chr8	21967456	21964383	2	NUDT18	144	1.31113	4.04e-14	1.10281
20315.2	5	C5	chr7	142457319	142460927	1	PRSS1	953	2.38149	4.24e-14	0.882453
12609	5	C5	chr2	88927094	88856259	2	EIF2AK3	550	1.28993	5.88e-14	0.741284
3191.1	5	C5	chr10	135150475	135138928	2	CALY	878	1.59186	6.66e-14	0.534476
6112.1	5	C5	chr13	77566059	77576652	1	CLN5	300	1.31196	6.94e-14	0.541871
10550.1	5	C5	chr19	2476123	2478257	1	GADD45B	98	1.46071	7.05e-14	0.861524
12506	5	C5	chr2	73964517	73956957	2	TPRKB	447	1.50492	7.25e-14	0.588737
17727.2	5	C5	chr5	136983338	136983261	2	MIR874	587	1.85092	8.51e-14	0.867606
2643.3	5	C5	chr10	69597937	69556427	2	DNAJC12	330	1.57178	2.01e-13	0.554414
16144.3	5	C5	chr3	185431040	185447575	1	IGF2BP2-AS1	1154	1.61519	3.17e-13	0.416514
18442	5	C5	chr6	30293911	30201816	2	HCG17	283	1.45872	3.24e-13	0.409088
6111.1	5	C5	chr13	77522694	77532776	1	ACOD1	299	1.37756	3.25e-13	0.276918
21428.1	5	C5	chr9	33750464	33799229	1	PRSS3	150	1.52629	3.44e-13	0.235931
4508.1	5	C5	chr11	119187840	119179234	2	MCAM	1305	1.37473	3.94e-13	0.548735
14863.2	5	C5	chr22	42296948	42297016	1	MIR33A	405	1.64581	4.3e-13	0.637692
18484.1	5	C5	chr6	31367561	31383090	1	MICA	325	2.01502	7.13e-13	0.194008
8536	5	C5	chr16	68279247	68294961	1	PLA2G15	713	1.58444	8.73e-13	0.529706
236	5	C5	chr1	16355621	16383821	1	CLCNKB	236	1.27891	8.86e-13	0.513
8516.1	5	C5	chr16	67700628	67696850	2	ENKD1	693	1.40776	1.12e-12	1.01126
17997.2	5	C5	chr5	161274197	161326965	1	GABRA1	857	1.28496	1.28e-12	0.283065
18927	5	C5	chr6	86303629	86215215	2	SNX14	768	1.49185	1.43e-12	0.338161
1177.1	5	C5	chr1	116961244	116935487	2	ATP1A1-AS1	1177	1.54688	1.54e-12	0.566429
22430	5	C5	chrX	47446828	47446904	1	MIR4769	213	1.56967	1.78e-12	0.480612
19241.1	5	C5	chr6	150285143	150294846	1	ULBP1	1082	1.82257	2.42e-12	0.395133
18550.1	5	C5	chr6	32122142	32120579	2	LOC100507547	391	1.92728	3.24e-12	0.776784
18418	5	C5	chr6	29600962	29523389	2	GABBR1	259	1.36188	3.49e-12	0.414665
19257.2	5	C5	chr6	153071932	153080902	1	VIP	1098	1.31581	3.53e-12	0.1433
11114	5	C5	chr19	30017491	30055226	1	VSTM2B	662	1.52858	4.04e-12	0.406466
19150.2	5	C5	chr6	134373789	134308719	2	SLC2A12	991	1.76782	4.88e-12	0.405255
18481.1	5	C5	chr6	31165537	31171745	1	HCG27	322	2.17657	5.75e-12	0.391006
14405	5	C5	chr21	45770046	45862964	1	TRPM2	240	1.28272	6.81e-12	0.421755
18399.2	5	C5	chr6	28555112	28539407	2	ZBED9	240	1.454	7.12e-12	0.366876
2812.2	5	C5	chr10	90562487	90580303	1	LIPM	499	2.53824	7.36e-12	0.276623
8865	5	C5	chr17	4806369	4801064	2	CHRNE	106	1.85528	7.9e-12	0.74129
6876.1	5	C5	chr14	101292445	101327360	1	MEG3	615	1.32036	7.93e-12	0.391412
18581.1	5	C5	chr6	33043703	33057473	1	HLA-DPB1	422	2.19203	9e-12	0.212392
19078.1	5	C5	chr6	119103871	119104581	1	SELENOKP3	919	1.26849	9.01e-12	0.736523
18872.2	5	C5	chr6	71998477	72012230	1	OGFRL1	713	1.52921	9.68e-12	0.440245
5191.2	5	C5	chr12	55004246	55001971	2	GLYCAM1	553	1.858	1.03e-11	0.356957
11711.2	5	C5	chr19	51071302	51020150	2	LRRC4B	1259	1.42449	1.28e-11	0.418543
2000.1	5	C5	chr1	207975868	207975197	2	MIR29C	2000	2.16447	1.35e-11	0.68997
1005.1	5	C5	chr1	94740624	94615403	2	ARHGAP29	1005	1.42914	1.36e-11	0.532396
8796	5	C5	chr17	1933431	1946725	1	DPH1	37	1.36698	1.52e-11	0.7992
13898.2	5	C5	chr20	42355642	42354801	2	GTSF1L	378	1.45202	1.75e-11	0.298353
8855.1	5	C5	chr17	4634723	4636896	1	MED11	96	1.35345	2.18e-11	0.651694
5903	5	C5	chr13	31287615	31338565	1	ALOX5AP	91	1.40313	2.32e-11	0.521576
18340.1	5	C5	chr6	26458153	26476849	1	BTN2A1	181	1.39883	3.38e-11	0.398998
22428	5	C5	chrX	47479256	47431300	2	SYN1	211	1.46237	3.67e-11	0.363423
7577	5	C5	chr15	75081098	75081013	2	MIR4513	540	1.61657	3.99e-11	0.611649
11746.2	5	C5	chr19	51815102	51834102	1	IGLON5	1294	1.3469	5.29e-11	0.293884
7112.1	5	C5	chr15	25432683	25492573	1	SNORD115-10	75	1.51305	6.38e-11	0.414851
22431	5	C5	chrX	47489704	47483612	2	CFP	214	1.35982	7.29e-11	0.354806
2823.2	5	C5	chr10	91087602	91100725	1	IFIT3	510	1.30087	9.12e-11	0.321849
3848	5	C5	chr11	60681371	60690915	1	TMEM109	645	1.56223	9.95e-11	0.550517
12669.2	5	C5	chr2	99758185	99767928	1	C2orf15	610	1.38981	1.15e-10	0.405992
9689.2	5	C5	chr17	48546227	48541853	2	CHAD	930	1.75231	1.48e-10	0.390866
22731.1	5	C5	chrX	101410986	101408679	2	BEX5	514	2.75129	1.87e-10	0.423086
1591.2	5	C5	chr1	160549306	160510884	2	CD84	1591	1.58629	1.88e-10	0.225841
19329.1	5	C5	chr6	166878871	166874151	2	RPS6KA2-IT1	1170	1.38605	2.16e-10	0.460508
17546	5	C5	chr5	95187936	95195836	1	LINC01554	406	1.45224	3.28e-10	0.676802
18176.2	5	C5	chr6	2903546	2887500	2	SERPINB9	17	1.86922	5.67e-10	0.289421
8624	5	C5	chr16	75528926	75507022	2	CHST6	801	1.4786	5.73e-10	0.401353
6619	5	C5	chr14	65438875	65412532	2	RAB15	358	1.33884	6.05e-10	0.497496
3262.2	5	C5	chr11	1606513	1605572	2	KRTAP5-1	59	2.76275	7.63e-10	0.380708
7113.1	5	C5	chr15	25434561	25494426	1	SNORD115-11	76	1.5356	8.5e-10	0.412961
8146.1	5	C5	chr16	21245016	21263750	1	ANKS4B	323	2.22665	8.67e-10	0.173665
3598	5	C5	chr11	33758025	33724556	2	CD59	395	1.76174	9.62e-10	0.398819
18445	5	C5	chr6	30294256	30311506	1	TRIM39	286	1.68971	1.18e-09	0.467861
2765	5	C5	chr10	81967466	81979413	1	LINC00857	452	1.7821	1.33e-09	0.335288
18793	5	C5	chr6	47445525	47594996	1	CD2AP	634	1.26106	1.35e-09	0.347945
6622	5	C5	chr14	65511406	65511487	1	MIR4706	361	1.3674	1.36e-09	0.454733
22090.2	5	C5	chr9	136522530	136519709	2	DBH-AS1	812	1.51906	1.48e-09	0.481372
11747.2	5	C5	chr19	51845378	51834795	2	VSIG10L	1295	1.37765	1.68e-09	0.271725
17915.1	5	C5	chr5	149569520	149590635	1	SLC6A7	775	1.64927	2.38e-09	0.344369
8145.2	5	C5	chr16	21223067	21208773	2	ZP2	322	2.04874	2.48e-09	0.194143
22730.1	5	C5	chrX	101397388	101394933	2	TCEAL6	513	2.94864	3.44e-09	0.278986
10206.1	5	C5	chr18	19284766	19230858	2	ABHD3	95	1.29638	4e-09	0.333833
11187.1	5	C5	chr19	36054560	36041095	2	ATP4A	735	1.73137	4.22e-09	0.366402
18483.1	5	C5	chr6	31324989	31237743	2	HLA-B	324	1.44012	4.32e-09	0.154598
18363	5	C5	chr6	27729523	27730966	1	LOC100131289	204	1.7353	4.36e-09	0.644784
21376.2	5	C5	chr9	21409146	21410184	1	IFNA8	98	1.63488	4.7e-09	0.248988
12019.1	5	C5	chr19	58238995	58231119	2	ZNF671	1567	1.62376	5.91e-09	0.309343
7300.1	5	C5	chr15	43959900	43922772	2	CATSPER2	263	2.63596	6e-09	0.116569
16764	5	C5	chr4	90757552	90763142	1	SNCA-AS1	502	1.36183	6.19e-09	0.41417
16438.1	5	C5	chr4	21854811	21844964	2	KCNIP4-IT1	176	1.34434	7.47e-09	0.312208
22635.1	5	C5	chrX	72434710	72432137	2	NAP1L2	418	2.53029	9.86e-09	0.354794
2754.2	5	C5	chr10	81320163	81315608	2	SFTPA2	441	1.43531	1.23e-08	0.317488
12087	5	C5	chr2	7058813	7052407	2	RNF144A-AS1	28	1.25686	1.26e-08	0.488755
7266.2	5	C5	chr15	42128979	42140346	1	PLA2G4B	229	1.39255	1.26e-08	0.294418
18794.1	5	C5	chr6	47624222	47665533	1	ADGRF2	635	1.48078	1.82e-08	0.31611
4263	5	C5	chr11	85397320	85394893	2	CCDC89	1060	1.36907	1.91e-08	0.65568
15182.1	5	C5	chr3	38010895	38010971	1	MIR26A1	192	1.43406	2.1e-08	0.525396
15545	5	C5	chr3	71803924	71728440	2	EIF4E3	555	1.30103	2.2e-08	0.461396
13783	5	C5	chr20	31781411	31798268	1	BPIFA4P	263	1.66815	2.21e-08	0.168782
705.1	5	C5	chr1	46640749	46651634	1	TSPAN1	705	1.31692	3.32e-08	0.455212
10664.2	5	C5	chr19	6531010	6535939	1	TNFSF9	212	1.29126	3.52e-08	0.246537
16187.1	5	C5	chr3	190595719	190595839	1	SNAR-I	1197	1.49479	3.55e-08	0.716176
18688.1	5	C5	chr6	40346163	40347631	1	TDRG1	529	1.7037	3.75e-08	0.219567
2589	5	C5	chr10	50970425	50942687	2	OGDHL	276	1.3683	3.98e-08	0.328313
8481	5	C5	chr16	66959439	66955582	2	RRAD	658	1.52867	4.24e-08	0.668108
15684	5	C5	chr3	113251218	113348422	1	SIDT1	694	1.34377	4.26e-08	0.32328
3198.2	5	C5	chr10	135267432	135337062	1	SCART1	885	1.37947	4.48e-08	0.153396
17516	5	C5	chr5	86708850	86687311	2	CCNH	376	1.26464	5.27e-08	0.607173
1013.1	5	C5	chr1	95583479	95710509	1	TMEM56-RWDD3	1013	1.31256	5.29e-08	0.407174
16028.2	5	C5	chr3	161089871	161062580	2	SPTSSB	1038	1.40018	7.46e-08	0.369165
8797	5	C5	chr17	1945277	1946725	1	OVCA2	38	1.64692	7.65e-08	1.35994
18580.1	5	C5	chr6	33048555	33032346	2	HLA-DPA1	421	1.93123	8.34e-08	0.17708
17908	5	C5	chr5	149324356	149237519	2	PDE6A	768	1.26738	9.19e-08	0.228353
2371.1	5	C5	chr10	10836877	10826402	2	SFTA1P	58	1.34184	9.79e-08	0.430155
3349.2	5	C5	chr11	5221930	5220965	2	OR51V1	146	2.14122	1.1e-07	0.168737
8512	5	C5	chr16	67679030	67691472	1	CARMIL2	689	1.31215	1.16e-07	0.415894
2921.2	5	C5	chr10	101088856	101154087	1	CNNM1	608	1.51596	1.28e-07	0.327131
3263.1	5	C5	chr11	1619524	1618407	2	KRTAP5-2	60	2.57146	1.3e-07	0.279888
7980	5	C5	chr16	3062457	3064506	1	CLDN9	157	1.2665	1.4e-07	0.536815
18446	5	C5	chr6	30297088	30314635	1	TRIM39-RPP21	287	1.42699	1.47e-07	0.43971
22745.1	5	C5	chrX	102531797	102528618	2	TCEAL5	528	1.76066	1.52e-07	0.342977
5294	5	C5	chr12	58120023	58122139	1	AGAP2-AS1	656	1.44384	1.64e-07	0.487216
593.1	5	C5	chr1	40137710	40124793	2	NT5C1A	593	1.27816	2.03e-07	0.240612
14961.2	5	C5	chr22	50609160	50618724	1	PANX2	503	1.53881	2.16e-07	0.334951
18031	5	C5	chr5	171621176	171630458	1	EFCAB9	891	1.617	2.36e-07	0.318488
17678.1	5	C5	chr5	132149033	132152489	1	SOWAHA	538	1.30951	2.53e-07	0.399292
21377.1	5	C5	chr9	21440453	21441315	1	IFNA1	99	1.32244	2.57e-07	0.139549
3849	5	C5	chr11	60691913	60704631	1	TMEM132A	646	1.47069	2.6e-07	0.266913
1012.2	5	C5	chr1	95558073	95663161	1	TMEM56	1012	1.30688	2.76e-07	0.314039
4238.2	5	C5	chr11	77774907	77779403	1	THRSP	1035	1.6262	2.8e-07	0.297872
18485.1	5	C5	chr6	31430957	31433586	1	HCP5	326	2.33673	2.94e-07	0.190514
13460.1	5	C5	chr2	239008951	239041928	1	ESPNL	1401	1.25232	2.98e-07	0.297494
2906.1	5	C5	chr10	99354975	99354995	1	MIR5692C2	593	1.68588	3.2e-07	0.504141
22065	5	C5	chr9	135937365	135947250	1	CEL	787	1.57045	3.41e-07	0.176147
8319.1	5	C5	chr16	31271288	31344213	1	ITGAM	496	1.31941	3.45e-07	0.181704
887.2	5	C5	chr1	72302695	72259915	2	NEGR1-IT1	887	1.31974	4.5e-07	0.175188
18359	5	C5	chr6	27343153	27325602	2	ZNF204P	200	1.66778	4.65e-07	0.153722
22374.1	5	C5	chrX	37545133	37591383	1	XK	157	1.5676	4.79e-07	0.146518
18220.1	5	C5	chr6	8652442	8654080	1	HULC	61	2.01984	5.6e-07	0.326129
21248.1	5	C5	chr8	145583036	145579088	2	FBXL6	787	1.58659	5.71e-07	0.49205
15807	5	C5	chr3	128590384	128580351	2	LOC653712	817	1.28007	6.25e-07	0.32168
5192.1	5	C5	chr12	55028663	55024623	2	LACRT	554	2.03163	6.8e-07	0.151804
6618.1	5	C5	chr14	65409623	65405870	2	GPX2	357	2.22525	6.99e-07	0.295739
16509.1	5	C5	chr4	42895283	43032675	1	GRXCR1	247	1.26739	7.96e-07	0.396939
9537	5	C5	chr17	41856368	41843489	2	DUSP3	778	1.3152	8.56e-07	0.295741
7299	5	C5	chr15	43924561	43891761	2	STRC	262	1.7463	9.04e-07	0.154231
22464	5	C5	chrX	48828251	48818639	2	KCND1	247	1.83281	1.48e-06	0.231814
16870	5	C5	chr4	119200345	119200475	1	SNORA24	608	1.25034	1.77e-06	0.723131
13934.1	5	C5	chr20	44034633	44039250	1	DBNDD2	414	1.62611	1.85e-06	0.289102
22994.2	5	C5	chrX	142723926	142710595	2	SLITRK4	777	1.60522	1.93e-06	0.272623
22907	5	C5	chrX	131157245	131209971	1	STK26	690	1.80753	1.95e-06	0.128404
5862	5	C5	chr13	25542607	25502893	2	TPTE2P1	50	1.25597	2.17e-06	0.195725
12653.1	5	C5	chr2	97760582	97749323	2	FAHD2B	594	1.76725	2.25e-06	0.0492143
822.1	5	C5	chr1	60280463	60342050	1	HOOK1	822	1.41008	2.37e-06	0.238735
13875	5	C5	chr20	37076726	37078147	1	SNORA71E	355	1.38558	2.54e-06	0.348155
4037	5	C5	chr11	65667997	65659692	2	FOSL1	834	1.266	2.74e-06	0.338047
7239.1	5	C5	chr15	41056285	41059911	1	GCHFR	202	1.29337	2.81e-06	0.373666
8913.1	5	C5	chr17	6939394	6943440	1	SLC16A13	154	1.51292	2.83e-06	0.26959
18908.1	5	C5	chr6	80657315	80624529	2	ELOVL4	749	1.28266	2.92e-06	0.265249
16247	5	C5	chr3	196729777	196731615	1	MELTF-AS1	1257	1.28694	3.42e-06	0.384731
8935	5	C5	chr17	7284293	7293092	1	TNK1	176	1.35666	3.55e-06	0.193363
5402.1	5	C5	chr12	81101408	81103256	1	MYF6	764	1.31946	3.71e-06	0.157508
22729.1	5	C5	chrX	101380660	101382684	1	TCEAL2	512	2.08152	3.79e-06	0.46851
17968.2	5	C5	chr5	156772729	156768607	2	FNDC9	828	1.53268	3.8e-06	0.377053
2825.2	5	C5	chr10	91152303	91166244	1	IFIT1	512	1.56934	4.37e-06	0.171912
3632.3	5	C5	chr11	43918853	43921424	1	SEC14L1P1	429	2.07603	4.98e-06	0.146198
11612.1	5	C5	chr19	49258647	49251268	2	FUT1	1160	1.28837	5.52e-06	0.258002
16758	5	C5	chr4	89619023	89617066	2	NAP1L5	496	1.76984	5.97e-06	0.507386
5193	5	C5	chr12	55042149	55038375	2	DCD	555	1.44191	6.14e-06	0.207035
18900	5	C5	chr6	79577261	79656157	1	IRAK1BP1	741	1.32851	7.26e-06	0.259684
15155	5	C5	chr3	32280171	32411813	1	CMTM8	165	1.31028	7.54e-06	0.433476
4794.1	5	C5	chr12	10084980	10051272	2	CLEC2A	156	1.34565	8.37e-06	0.128553
21247.2	5	C5	chr8	145582217	145584948	1	SLC52A2	786	1.59719	8.4e-06	0.527088
22305	5	C5	chrX	18908414	18913093	1	PHKA2-AS1	88	1.59607	8.99e-06	0.427572
7118.1	5	C5	chr15	25455065	25455146	1	SNORD115-22	81	2.80313	9.28e-06	0.269114
22066.1	5	C5	chr9	135957926	135962478	1	CELP	788	1.80871	9.55e-06	0.273339
4602.1	5	C5	chr11	126858438	126858354	2	MIR3167	1399	1.30795	1.01e-05	0.457062
11795.1	5	C5	chr19	53290034	53268748	2	ZNF600	1343	1.50701	1.11e-05	0.128984
6877.1	5	C5	chr14	101318727	101318824	1	MIR770	616	1.93935	1.27e-05	0.283788
22491.1	5	C5	chrX	49460596	49452054	2	PAGE1	274	1.49651	1.29e-05	0.1503
5190.1	5	C5	chr12	54982443	54973024	2	PPP1R1A	552	1.42043	1.63e-05	0.301571
8318.1	5	C5	chr16	31228395	31227283	2	PYDC1	495	1.42796	1.7e-05	0.280447
11743.2	5	C5	chr19	51670585	51676780	1	SIGLEC17P	1291	1.47494	2.13e-05	0.165369
9107	5	C5	chr17	18380099	18398259	1	LGALS9C	348	1.90412	2.33e-05	0.0585898
3347.2	5	C5	chr11	5153872	5152922	2	OR52A5	144	1.70138	2.39e-05	0.286492
21899.1	5	C5	chr9	125281420	125282361	1	OR1J4	621	2.9792	2.51e-05	0.160741
11712.1	5	C5	chr19	51108220	51108342	1	SNAR-F	1260	1.45277	2.97e-05	0.266053
4311	5	C5	chr11	94134585	94110477	2	GPR83	1108	1.49736	3.54e-05	0.239747
7136	5	C5	chr15	25509674	25509726	1	SNORD115-45	99	3.19479	3.87e-05	0.135231
22749	5	C5	chrX	102631268	102633001	1	BEX3	532	1.47085	4.06e-05	0.604469
15685	5	C5	chr3	113313723	113313789	1	MIR4446	695	1.38343	4.07e-05	0.314574
4080.1	5	C5	chr11	66824289	66839488	1	RHOD	877	1.47888	4.64e-05	0.285263
7985	5	C5	chr16	3082482	3089133	1	LOC100128770	162	1.39994	4.67e-05	0.214575
1505	5	C5	chr1	156571279	156564100	2	GPATCH4	1505	1.38299	4.71e-05	0.271972
18487.1	5	C5	chr6	31462658	31478901	1	MICB	328	1.40482	4.96e-05	0.170623
8157	5	C5	chr16	21831731	21807951	2	RRN3P1	334	1.39849	5.82e-05	0.124506
15996	5	C5	chr3	156529810	156527060	2	PA2G4P4	1006	1.4099	5.84e-05	0.298098
3038	5	C5	chr10	112836790	112840662	1	ADRA2A	725	1.32238	6.26e-05	0.722664
7986	5	C5	chr16	3085542	3077868	2	BICDL2	163	1.40446	6.71e-05	0.19572
7135.1	5	C5	chr15	25496006	25496087	1	SNORD115-44	98	2.75019	7.25e-05	0.233576
18851.2	5	C5	chr6	56911384	56920023	1	KIAA1586	692	1.36994	8.05e-05	0.154637
21246.1	5	C5	chr8	145579269	145576886	2	TMEM249	785	1.51516	9.05e-05	0.577286
8303	5	C5	chr16	30996519	31000473	1	HSD3B7	480	1.26345	9.24e-05	0.27993
18572	5	C5	chr6	32812712	32808494	2	PSMB8	413	1.50467	0.000102083	0.198941
2411.1	5	C5	chr10	16478942	16555744	1	PTER	98	1.31154	0.000104373	0.233182
16643.2	5	C5	chr4	74296855	74321492	1	AFP	381	1.61466	0.000106347	0.139855
15261	5	C5	chr3	45067759	45077563	1	CLEC3B	271	1.25011	0.00010901	0.345439
6289.1	5	C5	chr14	20903801	20896970	2	KLHL33	28	1.30991	0.000115288	0.345445
13930	5	C5	chr20	43977064	43953929	2	SDC4	410	1.40008	0.000122178	0.246614
604	5	C5	chr1	40713573	40717365	1	TMCO2	604	1.92591	0.000123665	0.1747
2377	5	C5	chr10	11865397	11914276	1	PROSER2	64	1.64593	0.000159776	0.298898
9601	5	C5	chr17	44450179	44500463	1	NSFP1	842	1.85326	0.000166735	0.0277102
6880.1	5	C5	chr14	101341370	101341441	1	MIR665	619	2.21822	0.000180852	0.216784
20139	5	C5	chr7	116822735	116849991	1	ST7-OT3	777	1.325	0.000206108	0.302441
7117	5	C5	chr15	25446470	25449585	1	SNORD115-17	80	2.13804	0.000224151	0.221529
16667.1	5	C5	chr4	76555721	76501704	2	CDKL2	405	1.32511	0.000256412	0.203659
1064	5	C5	chr1	109255556	109285367	1	FNDC7	1064	1.46174	0.00027928	0.129467
22746.1	5	C5	chrX	102565974	102564274	2	BEX2	529	1.32828	0.000295211	0.234472
18626	5	C5	chr6	34855848	34845555	2	TAF11	467	1.4378	0.000309449	0.203188
7120.1	5	C5	chr15	25458806	25458876	1	SNORD115-24	83	2.04628	0.000344955	0.204121
6879.1	5	C5	chr14	101340830	101340922	1	MIR337	618	2.19597	0.000347488	0.21209
2421	5	C5	chr10	17794260	18089854	1	TMEM236	108	1.49515	0.000357142	0.0481164
13933	5	C5	chr20	44006957	44002520	2	TP53TG5	413	1.43293	0.000418436	0.137221
12702	5	C5	chr2	103353347	103333666	2	MFSD9	643	1.31762	0.000427604	0.139596
5280	5	C5	chr12	57849096	57851791	1	INHBE	642	1.38717	0.000444924	0.49239
7644.1	5	C5	chr15	79575146	79590581	1	ANKRD34C	607	1.28792	0.000501999	0.150137
20061.1	5	C5	chr7	102119381	102113548	2	POLR2J	699	1.70757	0.000752938	0.11102
1067	5	C5	chr1	109399839	109401146	1	SPATA42	1067	1.56395	0.000813591	0.204372
18577.1	5	C5	chr6	32920899	32916391	2	HLA-DMA	418	2.27364	0.000841055	0.114373
15403	5	C5	chr3	50712511	50712594	1	MIR4787	413	1.36424	0.000899745	0.415349
22712	5	C5	chrX	100333836	100351355	1	TMEM35A	495	1.8866	0.000910737	0.210284
2365.1	5	C5	chr10	7745236	7791483	1	ITIH2	52	1.49322	0.000926632	0.181688
7129.1	5	C5	chr15	25479394	25479475	1	SNORD115-35	92	1.99028	0.00108576	0.198757
11697.1	5	C5	chr19	50643577	50643459	2	SNAR-D	1245	1.66044	0.00116825	0.182073
22747.1	5	C5	chrX	102585114	102587251	1	TCEAL7	530	1.44119	0.00122302	0.210251
13785	5	C5	chr20	31823802	31831115	1	BPIFA1	265	1.56363	0.00127172	0.252588
7133.1	5	C5	chr15	25488761	25488842	1	SNORD115-40	96	2.61137	0.00145143	0.312198
9115.1	5	C5	chr17	18647326	18682662	1	FBXW10	356	1.47514	0.00155518	0.0538755
5820	5	C5	chr13	20135714	19997019	2	TPTE2	8	1.61536	0.00169849	0.171774
4779.1	5	C5	chr12	9217773	9220651	1	A2M-AS1	141	1.274	0.00174365	0.143961
14988.2	5	C5	chr22	51176652	51183727	1	ACR	530	1.34922	0.00200817	0.156255
15584.1	5	C5	chr3	95402037	95373267	2	MTHFD2P1	594	1.28645	0.00204522	0.144494
7131.1	5	C5	chr15	25484985	25485066	1	SNORD115-38	94	2.05656	0.00206134	0.237059
417	5	C5	chr1	27701315	27695601	2	FCN3	417	1.60977	0.00254685	0.120639
7134.1	5	C5	chr15	25490625	25490706	1	SNORD115-41	97	2.47602	0.0026069	0.283874
3413	5	C5	chr11	6890986	6891897	1	OR10A2	210	1.94192	0.00265338	0.105357
5759	5	C5	chr12	125399587	125396192	2	UBC	1121	1.61748	0.00265592	0.014998
20099.1	5	C5	chr7	107110502	107116125	1	GPR22	737	1.42396	0.00296709	0.217417
7119.1	5	C5	chr15	25456839	25457180	1	PWAR4	82	1.79061	0.00298581	0.162831
7128.1	5	C5	chr15	25475985	25476066	1	SNORD115-33	91	1.99878	0.0033491	0.316915
1684	5	C5	chr1	168344762	168344859	1	MIR557	1684	1.32216	0.00336725	0.554406
7130	5	C5	chr15	25483133	25483214	1	SNORD115-37	93	1.81665	0.00346356	0.160351
18430.1	5	C5	chr6	29893428	29892369	2	HCG4B	271	2.07066	0.00390563	0.0615205
7127.1	5	C5	chr15	25474114	25474195	1	SNORD115-32	90	2.25723	0.00398313	0.316786
14990.1	5	C5	chr22	51222087	51205920	2	RABL2B	532	1.80707	0.00402881	0.0590347
10365	5	C5	chr18	56118306	56118390	1	MIR122	254	1.48661	0.0042307	0.345084
6958.1	5	C5	chr14	101526092	101526175	1	MIR154	697	1.38638	0.00459335	0.179686
22949.1	5	C5	chrX	134847185	134856988	1	CT45A1	732	1.49478	0.00483719	0.0854082
9399.1	5	C5	chr17	38821416	38811872	2	KRT222	640	1.59347	0.00490668	0.0984286
2755.1	5	C5	chr10	81370695	81375199	1	SFTPA1	442	1.38295	0.00597687	0.171512
18008.1	5	C5	chr5	167987909	167987970	1	MIR103B1	868	2.45267	0.00677063	0.0888368
21139	5	C5	chr8	131020699	131020580	2	MIR5194	678	1.47885	0.00761488	0.488782
18520	5	C5	chr6	31745108	31733371	2	VWA7	361	1.45366	0.00818294	0.203355
18297	5	C5	chr6	25754927	25781403	1	SLC17A4	138	1.97185	0.00832907	0.0676041
15065	5	C5	chr3	12586963	12581280	2	MKRN2OS	75	1.64921	0.00856629	0.14979
4859	5	C5	chr12	13197315	13236383	1	FAM234B	221	1.45029	0.00953983	0.236727
2660	6	C6	chr10	70847828	70864567	1	SRGN	347	4.78481	1.19e-18	1.3631
9007	6	C6	chr17	8869029	8782233	2	PIK3R5	248	3.72291	7.85e-14	0.871052
11741.1	6	C6	chr19	51628137	51639520	1	SIGLEC9	1289	5.82485	3.49e-13	0.949258
15275	6	C6	chr3	46205096	46308197	1	CCR3	285	3.03642	1.27e-12	0.615226
18020	6	C6	chr5	169758435	169762104	1	LINC01366	880	3.22644	8.86e-12	1.19907
11898	6	C6	chr19	54882165	54865235	2	LAIR1	1446	3.11499	8.95e-12	0.882016
14291	6	C6	chr21	34775202	34809828	1	IFNGR2	126	2.26725	1.17e-11	0.891484
460	6	C6	chr1	31230683	31205315	2	LAPTM5	460	2.85371	3.66e-11	1.19152
14978	6	C6	chr22	50971008	50968838	2	ODF3B	520	3.16292	4.41e-11	1.69475
11755	6	C6	chr19	51961708	51954101	2	SIGLEC8	1303	5.41505	5.08e-11	0.572595
18019	6	C6	chr5	169724822	169675088	2	LCP2	879	2.46965	7.4e-11	0.795442
5605	6	C6	chr12	111843752	111889427	1	SH2B3	967	1.93338	2.84e-10	1.26927
11770	6	C6	chr19	52298411	52329334	1	FPR3	1318	3.62539	2.84e-10	0.722605
9769	6	C6	chr17	57918627	57918698	1	MIR21	1010	4.08044	7.52e-10	2.08997
11169	6	C6	chr19	35645625	35660788	1	FXYD5	717	3.32301	9.91e-10	0.456063
14004	6	C6	chr20	48807120	48809227	1	CEBPB	484	1.86195	1.19e-09	1.73595
4749	6	C6	chr12	7656414	7623412	2	CD163	111	3.53369	1.28e-09	0.458326
1870	6	C6	chr1	198608098	198726605	1	PTPRC	1870	2.08167	1.75e-09	0.444416
185	6	C6	chr1	12227060	12269277	1	TNFRSF1B	185	1.77775	1.84e-09	1.08138
21153	6	C6	chr8	134115310	134048973	2	SLA	692	2.06868	1.93e-09	0.98081
12729	6	C6	chr2	109150811	109303702	1	LIMS1	670	2.09736	2.35e-09	0.924752
10671	6	C6	chr19	6772679	6857377	1	VAV1	219	2.66669	2.44e-09	0.591084
2489	6	C6	chr10	30722950	30750762	1	MAP3K8	176	2.63743	2.76e-09	1.0448
9899	6	C6	chr17	72527613	72517313	2	CD300LB	1140	2.65586	2.76e-09	0.927357
10920	6	C6	chr19	14889353	14843509	2	ADGRE2	468	4.45001	3.19e-09	0.43931
9660	6	C6	chr17	47287936	47283596	2	GNGT2	901	4.317	3.44e-09	0.711037
11306	6	C6	chr19	39897487	39900052	1	ZFP36	854	2.27753	3.61e-09	2.89132
3832	6	C6	chr11	60048014	60076445	1	MS4A4A	629	2.95852	4.08e-09	0.403295
4606	6	C6	chr11	128565918	128561567	2	SENCR	1403	2.41713	4.26e-09	1.10286
9745	6	C6	chr17	56408679	56408593	2	MIR142	986	2.40137	4.26e-09	1.00266
18239	6	C6	chr6	11779280	11713888	2	ADTRP	80	2.69534	4.51e-09	0.766242
10962	6	C6	chr19	16435651	16438339	1	KLF2	510	2.78768	5.88e-09	1.3713
9235	6	C6	chr17	29248754	29286211	1	ADAP2	476	2.35952	8.01e-09	0.553795
18702	6	C6	chr6	41254457	41242999	2	TREM1	543	4.12135	8.88e-09	0.702179
3187	6	C6	chr10	135090407	135075920	2	ADAM8	874	2.85591	1.02e-08	0.934789
18573	6	C6	chr6	32821748	32812986	2	TAP1	414	3.94722	1.3e-08	0.775773
[truncated: 4,599 more rows]
