# Supplementary material for: Single‐Cell Chromatin Accessibility Analysis Reveals Subgroup‐Specific TF‐NTR Regulatory Circuits in Medulloblastoma
Source: Adv Sci (Weinh). 2024 Jun 17;11(30):2309554. doi: 10.1002/advs.202309554 (PMC11321678; doi:10.1002/advs.202309554)
Supplement: Supplementary file 5 — Supplemental Table 4 [file ADVS-11-2309554-s010.xlsx]

## Sheet: peakset
seqnames	start	end	width	strand	score	replicateScoreQuantile	groupScoreQuantile	Reproducibility	GroupReplicate	distToGeneStart	nearestGene	peakType	distToTSS	nearestTSS	GC	idx
chr1	752442	752942	501	*	5.12016	0.391	0.175	2	C23._.A3	10209	LINC00115	Distal	10209	uc001aau.3	0.479	1
chr1	753236	753736	501	*	3.96851	0.528	0.286	2	C16._.G8	9415	LINC00115	Distal	9415	uc001aau.3	0.503	2
chr1	754185	754685	501	*	25.7202	0.821	0.517	2	C19._.A4	8466	LINC00115	Distal	8466	uc001aau.3	0.491	3
chr1	756665	757165	501	*	3.32324	0.431	0.209	2	C16._.A2	5986	LINC00115	Distal	5986	uc001aau.3	0.5349	4
chr1	762688	763188	501	*	124.32	0.959	0.905	4	C20._.A8	32	LINC01128	Promoter	32	uc021oeh.1	0.6966	5
chr1	785211	785711	501	*	10.1677	0.585	0.378	2	C23._.A3	22489	LINC01128	Intronic	22282	uc021oeh.1	0.519	6
chr1	793971	794471	501	*	47.8571	0.843	0.742	3	C23._.A3	17960	FAM41C	Exonic	17960	uc021oei.1	0.5389	7
chr1	805088	805588	501	*	28.896	0.776	0.623	5	C23._.A3	6843	FAM41C	Intronic	6843	uc021oei.1	0.7305	8
chr1	812824	813324	501	*	3.32324	0.431	0.209	2	C16._.A2	891	FAM41C	Promoter	891	uc021oei.1	0.5349	9
chr1	845255	845755	501	*	15.728	0.865	0.768	4	C16._.G8	9311	LINC02593	Distal	1309	uc010nxu.2	0.7764	10
chr1	846245	846745	501	*	14.2759	0.851	0.741	5	C16._.G8	8321	LINC02593	Distal	319	uc010nxu.2	0.6088	11
chr1	847347	847847	501	*	6.63662	0.953	0.826	2	C10._.Rep2	7219	LINC02593	Distal	781	uc010nxu.2	0.5649	12
chr1	848160	848660	501	*	14.0516	0.687	0.337	2	C17._.A4	6406	LINC02593	Distal	1594	uc010nxu.2	0.6108	13
chr1	848716	849216	501	*	6.06049	0.447	0.217	2	C23._.A3	5850	LINC02593	Distal	2150	uc010nxu.2	0.6188	14
chr1	849221	849721	501	*	6.27488	0.686	0.473	2	C16._.G8	5345	LINC02593	Distal	2655	uc010nxu.2	0.6148	15
chr1	850855	851355	501	*	3.96851	0.528	0.286	2	C16._.G8	3711	LINC02593	Distal	3711	uc010nxu.2	0.5868	16
chr1	851848	852348	501	*	26.3098	0.737	0.566	3	C16._.A3	2718	LINC02593	Distal	2718	uc010nxu.2	0.6068	17
chr1	852392	852892	501	*	5.66993	0.793	0.51	2	C17._.G8	2174	LINC02593	Distal	2174	uc010nxu.2	0.6267	18
chr1	853095	853595	501	*	2.81091	0.696	0.46	2	C22._.H5	1471	LINC02593	Intronic	1471	uc010nxu.2	0.5928	19
chr1	854133	854633	501	*	5.25773	0.89	0.655	2	C17._.A2	433	LINC02593	Intronic	433	uc010nxu.2	0.5948	20
chr1	854929	855429	501	*	23.5043	0.746	0.601	2	C23._.A3	361	LINC02593	Promoter	361	uc010nxu.2	0.6407	21
chr1	855700	856200	501	*	12.3957	0.629	0.409	4	C23._.A3	1132	LINC02593	Promoter	1132	uc010nxu.2	0.6188	22
chr1	856419	856919	501	*	19.3668	0.952	0.909	3	C16._.C3	1851	LINC02593	Promoter	1851	uc010nxu.2	0.6806	23
chr1	857528	858028	501	*	7.50802	0.73	0.551	3	C16._.G8	2751	SAMD11	Distal	2751	uc001aax.1	0.6188	24
chr1	858259	858759	501	*	4.13662	0.383	0.096	2	C24._.H5	2020	SAMD11	Distal	2020	uc001aax.1	0.6188	25
chr1	858777	859277	501	*	8.53164	0.959	0.838	2	C19._.C3	1502	SAMD11	Promoter	1502	uc001aax.1	0.6766	26
chr1	859282	859782	501	*	3.91508	0.812	0.561	2	C7._.A2	997	SAMD11	Promoter	997	uc001aax.1	0.8024	27
chr1	860173	860673	501	*	41.8159	0.826	0.72	3	C23._.A3	106	SAMD11	Promoter	106	uc001aax.1	0.7385	28
chr1	860841	861341	501	*	11.4623	0.815	0.684	5	C16._.G8	560	SAMD11	Intronic	29	uc001aax.1	0.7166	29
chr1	861445	861945	501	*	14.2759	0.851	0.741	3	C16._.G8	1164	SAMD11	Intronic	392	uc001aax.1	0.6248	30
chr1	862406	862906	501	*	5.09245	0.623	0.412	3	C16._.G8	2125	SAMD11	Intronic	1353	uc001aax.1	0.6547	31
chr1	863123	863623	501	*	24.929	0.728	0.536	2	C16._.A3	2842	SAMD11	Intronic	2070	uc001aax.1	0.6008	32
chr1	863951	864451	501	*	7.68067	0.463	0.245	2	C16._.A3	3670	SAMD11	Intronic	2898	uc001aax.1	0.6287	33
chr1	864937	865437	501	*	3.02825	0.406	0.14	2	C22._.A1	4656	SAMD11	Intronic	3884	uc001aax.1	0.6786	34
chr1	865959	866459	501	*	6.27488	0.686	0.473	3	C16._.G8	5678	SAMD11	Intronic	4906	uc001aax.1	0.6407	35
chr1	866678	867178	501	*	1.71606	0.058	0.004	2	C19._.A4	6397	SAMD11	Intronic	5625	uc001aax.1	0.5888	36
chr1	867509	868009	501	*	3.78276	0.204	0.074	2	C16._.A3	7228	SAMD11	Intronic	6456	uc001aax.1	0.6008	37
chr1	868513	869013	501	*	9.90332	0.702	0.529	3	C23._.G8	8232	SAMD11	Intronic	5891	uc001aax.1	0.6427	38
chr1	869041	869541	501	*	5.28929	0.779	0.629	2	C16._.Other	8760	SAMD11	Intronic	5363	uc001aax.1	0.6387	39
chr1	870431	870931	501	*	5.28929	0.779	0.629	4	C16._.Other	10150	SAMD11	Intronic	3973	uc001aax.1	0.6248	40
chr1	871198	871698	501	*	17.7669	0.9	0.801	4	C22._.A1	10917	SAMD11	Intronic	3206	uc001aax.1	0.6906	41
chr1	871731	872231	501	*	5.10515	0.735	0.571	3	C23._.A2	11450	SAMD11	Intronic	2673	uc001aax.1	0.6866	42
chr1	872855	873355	501	*	8.67613	0.668	0.482	4	C23._.G8	12574	SAMD11	Intronic	1549	uc001aax.1	0.6267	43
chr1	874232	874732	501	*	10.1058	0.792	0.647	3	C16._.G8	13951	SAMD11	Exonic	172	uc001aax.1	0.6647	44
chr1	874759	875259	501	*	23.3339	0.778	0.4	3	C17._.A4	14478	SAMD11	Intronic	353	uc001aax.1	0.6507	45
chr1	875510	876010	501	*	26.4428	0.979	0.957	4	C16._.C3	15229	SAMD11	Intronic	763	uc001aax.1	0.7006	46
chr1	876217	876717	501	*	17.2079	0.878	0.789	4	C16._.G8	15936	SAMD11	Intronic	56	uc001aax.1	0.7006	47
chr1	876855	877355	501	*	24.9681	0.925	0.863	5	C16._.G8	16574	SAMD11	Intronic	580	uc001aax.1	0.7325	48
chr1	877684	878184	501	*	14.2759	0.851	0.741	4	C16._.G8	16744	NOC2L	Intronic	1409	uc001abb.3	0.7824	49
chr1	878214	878714	501	*	10.1604	0.825	0.708	4	C23._.C3	16214	NOC2L	Intronic	1939	uc001abb.3	0.6547	50
chr1	879095	879595	501	*	6.27488	0.686	0.473	3	C16._.G8	15333	NOC2L	Exonic	2820	uc001abb.3	0.6627	51
chr1	879880	880380	501	*	45.4385	0.976	0.951	5	C16._.G8	14548	NOC2L	Exonic	2309	uc001abb.3	0.5948	52
chr1	880469	880969	501	*	27.5257	0.77	0.62	4	C23._.A3	13959	NOC2L	Intronic	1720	uc001abb.3	0.6168	53
chr1	881433	881933	501	*	8.67613	0.668	0.482	2	C23._.G8	12995	NOC2L	Intronic	756	uc001abb.3	0.6307	54
chr1	882568	883068	501	*	4.22103	0.318	0.107	2	C23._.A3	11860	NOC2L	Intronic	377	uc001abb.3	0.5948	55
chr1	883094	883594	501	*	4.73822	0.581	0.364	3	C23._.C3	11334	NOC2L	Intronic	903	uc001abb.3	0.6507	56
chr1	883632	884132	501	*	4.18444	0.382	0.154	2	C23._.G8	10796	NOC2L	Exonic	1441	uc001abb.3	0.6567	57
chr1	884755	885255	501	*	2.91406	0.368	0.133	2	C16._.G8	9673	NOC2L	Intronic	2564	uc001abb.3	0.5788	58
chr1	886515	887015	501	*	8.78627	0.765	0.604	2	C16._.G8	7913	NOC2L	Intronic	4324	uc001abb.3	0.6287	59
chr1	888855	889355	501	*	2.88065	0.425	0.136	2	C19._.A2	5573	NOC2L	Intronic	4812	uc001abb.3	0.6287	60
chr1	890132	890632	501	*	3.53654	0.404	0.196	2	C23._.C3	4296	NOC2L	Intronic	3535	uc001abb.3	0.5788	61
chr1	890968	891468	501	*	3.96851	0.528	0.286	2	C16._.G8	3460	NOC2L	Intronic	2699	uc001abb.3	0.5649	62
chr1	893919	894419	501	*	3.44752	0.185	0.043	2	C22._.A5	509	NOC2L	Promoter	250	uc001abb.3	0.5788	63
chr1	894445	894945	501	*	18.1438	0.999	0.995	3	C17._.G8	15	NOC2L	Promoter	15	uc001abb.3	0.7505	64
chr1	894974	895474	501	*	6.01128	0.68	0.512	2	C23._.C3	544	NOC2L	Promoter	544	uc001abb.3	0.7086	65
chr1	895649	896149	501	*	11.208	0.855	0.752	4	C16._.A2	67	KLHL17	Promoter	67	uc031pjj.1	0.7485	66
chr1	896273	896773	501	*	5.34909	0.76	0.371	2	C19._.Other	555	KLHL17	Promoter	305	uc031pjj.1	0.7964	67
chr1	897933	898433	501	*	6.31564	0.79	0.661	3	C23._.A2	2215	KLHL17	Exonic	447	uc031pjj.1	0.6707	68
chr1	898872	899372	501	*	4.48637	0.605	0.369	2	C16._.A2	2754	PLEKHN1	Exonic	1386	uc031pjk.1	0.6248	69
chr1	900674	901174	501	*	2.76295	0.362	0.129	2	C23._.H5	952	PLEKHN1	Promoter	952	uc031pjk.1	0.5788	70
chr1	901610	902110	501	*	7.29829	0.889	0.72	2	C7._.G8	16	PLEKHN1	Promoter	16	uc031pjk.1	0.7126	71
chr1	902501	903001	501	*	2.69545	0.641	0.273	2	C10._.Rep2	873	PLEKHN1	Intronic	873	uc031pjk.1	0.6467	72
chr1	906982	907482	501	*	4.89157	0.809	0.569	2	C21._.Other	5354	PLEKHN1	Intronic	4788	uc031pjk.1	0.6727	73
chr1	907592	908092	501	*	4.89157	0.809	0.569	2	C21._.Other	5964	PLEKHN1	Intronic	4178	uc031pjk.1	0.6267	74
chr1	908264	908764	501	*	2.76295	0.362	0.129	3	C23._.H5	6636	PLEKHN1	Intronic	3506	uc031pjk.1	0.6747	75
chr1	908907	909407	501	*	4.02854	0.411	0.168	3	C16._.C3	7279	PLEKHN1	Intronic	2863	uc031pjk.1	0.6747	76
chr1	910025	910525	501	*	4.11319	0.576	0.298	2	C22._.A1	7197	PERM1	Exonic	1745	uc001abu.1	0.6228	77
chr1	910574	911074	501	*	3.02825	0.406	0.14	2	C22._.A1	6648	PERM1	Exonic	1196	uc001abu.1	0.6427	78
chr1	911135	911635	501	*	11.5703	0.82	0.641	2	C24._.A1	6087	PERM1	Exonic	635	uc001abu.1	0.6327	79
chr1	911797	912297	501	*	14.7216	0.663	0.463	2	C23._.A3	5425	PERM1	Intronic	25	uc001abu.1	0.7106	80
chr1	913499	913999	501	*	4.73822	0.581	0.364	2	C23._.C3	3723	PERM1	Intronic	1727	uc001abu.1	0.6387	81
chr1	914075	914575	501	*	4.89157	0.809	0.569	2	C21._.Other	3147	PERM1	Exonic	2303	uc001abu.1	0.6926	82
chr1	915559	916059	501	*	2.35578	0.441	0.141	2	C17._.A2	1663	PERM1	Exonic	1663	uc001abu.1	0.6747	83
chr1	916759	917259	501	*	2.07301	0.188	0.059	2	C24._.A6	463	PERM1	Intronic	463	uc001abu.1	0.6627	84
chr1	917695	918195	501	*	5.28929	0.779	0.629	3	C16._.Other	471	PERM1	Promoter	471	uc001abu.1	0.6447	85
chr1	919460	919960	501	*	18.2814	0.67	0.45	2	C16._.A3	2236	PERM1	Distal	2236	uc001abu.1	0.6587	86
chr1	928866	929366	501	*	12.3767	0.812	0.593	2	C21._.A6	6435	HES4	Distal	6435	uc001abv.1	0.6148	87
chr1	930077	930577	501	*	5.54629	0.526	0.131	2	C9._.Rep1	5224	HES4	Distal	5224	uc001abv.1	0.523	88
chr1	932577	933077	501	*	5.60129	0.842	0.512	2	C11._.Rep2	2724	HES4	Distal	2724	uc001abv.1	0.6367	89
chr1	933585	934085	501	*	8.81382	0.939	0.632	2	C6._.A1	1716	HES4	Distal	1716	uc001abv.1	0.7146	90
chr1	934620	935120	501	*	6.09078	0.894	0.733	4	C7._.C3	681	HES4	Intronic	681	uc001abv.1	0.7305	91
chr1	935325	935825	501	*	12.5571	0.986	0.961	5	C7._.A2	22	HES4	Promoter	22	uc001abv.1	0.7824	92
chr1	936006	936506	501	*	23.6435	0.909	0.806	3	C24._.A6	703	HES4	Promoter	703	uc001abv.1	0.6587	93
chr1	936540	937040	501	*	1.94553	0.161	0.027	2	C16._.G8	1237	HES4	Promoter	1237	uc001abv.1	0.6707	94
chr1	937117	937617	501	*	7.92716	0.872	0.689	3	C7._.A3	1814	HES4	Promoter	1814	uc001abv.1	0.7046	95
chr1	939451	939951	501	*	7.50802	0.73	0.551	2	C16._.G8	4148	HES4	Distal	4148	uc001abv.1	0.6467	96
chr1	940589	941089	501	*	5.66115	0.829	0.594	2	C7._.G8	5286	HES4	Distal	5286	uc001abv.1	0.6208	97
chr1	941497	941997	501	*	2.2396	0.341	0.052	2	C7._.A3	6194	HES4	Distal	6194	uc001abv.1	0.6387	98
chr1	948548	949048	501	*	10.7694	0.947	0.858	4	C7._.G8	48	ISG15	Promoter	48	uc001abw.1	0.5828	99
chr1	949420	949920	501	*	6.37609	0.833	0.636	2	C7._.A3	822	ISG15	Exonic	822	uc001abw.1	0.6447	100
chr1	950162	950662	501	*	5.66115	0.829	0.594	2	C7._.G8	1564	ISG15	Distal	1564	uc001abw.1	0.6347	101
chr1	951177	951677	501	*	2.5086	0.457	0.235	2	C7._.A2	2579	ISG15	Distal	2579	uc001abw.1	0.5549	102
chr1	951711	952211	501	*	2.5503	0.692	0.337	2	C18._.H5	3113	ISG15	Distal	3113	uc001abw.1	0.5309	103
chr1	952620	953120	501	*	1.94553	0.161	0.027	2	C16._.G8	2632	AGRN	Distal	2632	uc031pjl.1	0.5269	104
chr1	953722	954222	501	*	6.27488	0.686	0.473	4	C16._.G8	1530	AGRN	Promoter	1530	uc031pjl.1	0.7086	105
chr1	954571	955071	501	*	52.6975	0.984	0.966	4	C16._.G8	681	AGRN	Promoter	681	uc031pjl.1	0.7585	106
chr1	955102	955602	501	*	6.88415	0.929	0.766	4	C17._.A2	150	AGRN	Promoter	150	uc031pjl.1	0.8104	107
chr1	955911	956411	501	*	9.90332	0.702	0.529	5	C23._.G8	657	AGRN	Intronic	657	uc031pjl.1	0.7405	108
chr1	956413	956913	501	*	21.7967	0.909	0.838	3	C16._.G8	1159	AGRN	Intronic	1159	uc031pjl.1	0.6707	109
chr1	957370	957870	501	*	6.31564	0.79	0.661	3	C23._.A2	2116	AGRN	Exonic	2116	uc031pjl.1	0.6188	110
chr1	958368	958868	501	*	4.02854	0.411	0.168	2	C16._.C3	3114	AGRN	Intronic	3114	uc031pjl.1	0.6307	111
chr1	958988	959488	501	*	8.67613	0.668	0.482	3	C23._.G8	3734	AGRN	Intronic	3734	uc031pjl.1	0.6667	112
chr1	960353	960853	501	*	14.2759	0.851	0.741	4	C16._.G8	5099	AGRN	Intronic	5099	uc031pjl.1	0.7086	113
chr1	961141	961641	501	*	5.09245	0.623	0.412	3	C16._.G8	5887	AGRN	Intronic	5887	uc031pjl.1	0.6307	114
chr1	962099	962599	501	*	2.91406	0.368	0.133	2	C16._.G8	6845	AGRN	Intronic	6845	uc031pjl.1	0.6567	115
chr1	963195	963695	501	*	6.01128	0.68	0.512	3	C23._.C3	7941	AGRN	Intronic	7941	uc031pjl.1	0.6667	116
chr1	966641	967141	501	*	2.27805	0.663	0.328	2	C21._.A1	11387	AGRN	Intronic	11387	uc031pjl.1	0.6208	117
chr1	967592	968092	501	*	11.1649	0.731	0.553	3	C23._.G8	12338	AGRN	Intronic	12338	uc031pjl.1	0.6467	118
chr1	968201	968701	501	*	8.69444	0.99	0.942	2	C18._.H5	12947	AGRN	Intronic	12947	uc031pjl.1	0.7246	119
chr1	968981	969481	501	*	22.2165	0.707	0.526	4	C16._.A3	13727	AGRN	Intronic	13727	uc031pjl.1	0.7725	120
chr1	969739	970239	501	*	10.9788	0.558	0.325	3	C16._.A3	14485	AGRN	Intronic	14485	uc031pjl.1	0.7265	121
chr1	970276	970776	501	*	3.27831	0.444	0.153	2	C21._.Other	15022	AGRN	Intronic	15022	uc031pjl.1	0.6447	122
chr1	970784	971284	501	*	8.78627	0.765	0.604	3	C16._.G8	15530	AGRN	Intronic	15530	uc031pjl.1	0.6427	123
chr1	971349	971849	501	*	1.94553	0.161	0.027	4	C16._.G8	16095	AGRN	Intronic	16095	uc031pjl.1	0.6267	124
chr1	971962	972462	501	*	7.50802	0.73	0.551	3	C16._.G8	16708	AGRN	Intronic	16708	uc031pjl.1	0.6447	125
chr1	973059	973559	501	*	5.55649	0.578	0.275	2	C24._.A1	17805	AGRN	Intronic	17805	uc031pjl.1	0.6168	126
chr1	973907	974407	501	*	3.73126	0.788	0.466	3	C17._.A2	18653	AGRN	Intronic	18653	uc031pjl.1	0.6088	127
chr1	974748	975248	501	*	5.2351	0.494	0.303	2	C23._.G8	19494	AGRN	Intronic	19494	uc031pjl.1	0.5908	128
chr1	975465	975965	501	*	2.35578	0.441	0.141	2	C17._.A2	20211	AGRN	Intronic	19367	uc031pjl.1	0.7226	129
chr1	976070	976570	501	*	95.7227	0.915	0.857	3	C23._.A3	20816	AGRN	Intronic	18762	uc031pjl.1	0.8084	130
chr1	978060	978560	501	*	7.50802	0.73	0.551	3	C16._.G8	22806	AGRN	Intronic	16772	uc031pjl.1	0.6747	131
chr1	979011	979511	501	*	3.73126	0.788	0.466	2	C17._.A2	23757	AGRN	Exonic	15821	uc031pjl.1	0.6886	132
chr1	981254	981754	501	*	2.81091	0.696	0.46	2	C22._.H5	26000	AGRN	Intronic	13578	uc031pjl.1	0.6527	133
chr1	985347	985847	501	*	2.88703	0.462	0.25	2	C23._.A2	24089	RNF223	Intronic	9485	uc031pko.1	0.6727	134
chr1	986061	986561	501	*	4.18444	0.382	0.154	2	C23._.G8	23375	RNF223	Intronic	8771	uc031pko.1	0.6766	135
chr1	986568	987068	501	*	3.19404	0.23	0.086	2	C23._.G8	22868	RNF223	Intronic	8264	uc031pko.1	0.7106	136
chr1	990895	991395	501	*	1.01069	0.194	0.043	2	C21._.A1	18541	RNF223	Exonic	3937	uc031pko.1	0.6267	137
chr1	994779	995279	501	*	23.5043	0.746	0.601	4	C23._.A3	14657	RNF223	Distal	53	uc031pko.1	0.7645	138
chr1	998158	998658	501	*	5.14135	0.579	0.316	3	C20._.A1	11278	RNF223	Distal	3290	uc031pko.1	0.6567	139
chr1	999479	999979	501	*	20.7319	0.83	0.712	3	C20._.A5	9957	RNF223	Distal	4611	uc031pko.1	0.6727	140
chr1	1003647	1004147	501	*	2.81091	0.696	0.46	2	C22._.H5	5789	RNF223	Distal	4048	uc031pko.1	0.6846	141
chr1	1004189	1004689	501	*	10.4426	0.83	0.693	2	C22._.A1	5247	RNF223	Distal	3506	uc031pko.1	0.7146	142
chr1	1004911	1005411	501	*	2.25519	0.194	0.055	2	C16._.A2	4525	RNF223	Distal	2784	uc031pko.1	0.7246	143
chr1	1005705	1006205	501	*	2.88703	0.462	0.25	4	C23._.A2	3731	RNF223	Distal	1990	uc031pko.1	0.6487	144
chr1	1006460	1006960	501	*	7.68067	0.463	0.245	2	C16._.A3	2976	RNF223	Distal	1235	uc031pko.1	0.5788	145
chr1	1008811	1009311	501	*	2.81091	0.696	0.46	2	C22._.H5	625	RNF223	Intronic	625	uc031pko.1	0.6667	146
chr1	1010522	1011022	501	*	2.91406	0.368	0.133	2	C16._.G8	1084	RNF223	Promoter	1084	uc031pko.1	0.6986	147
chr1	1014832	1015332	501	*	5.27128	0.673	0.393	3	C22._.A1	5394	RNF223	Distal	5394	uc031pko.1	0.6587	148
chr1	1015420	1015920	501	*	15.6299	0.878	0.781	4	C20._.A1	5982	RNF223	Distal	5982	uc031pko.1	0.6846	149
chr1	1016619	1017119	501	*	5.28929	0.779	0.629	3	C16._.Other	7181	RNF223	Distal	7181	uc031pko.1	0.6866	150
chr1	1017936	1018436	501	*	2.63733	0.711	0.49	2	C20._.H5	8498	RNF223	Exonic	8498	uc031pko.1	0.6826	151
chr1	1023177	1023677	501	*	3.53654	0.404	0.196	2	C23._.C3	13739	RNF223	Intronic	3517	uc031pko.1	0.6946	152
chr1	1025581	1026081	501	*	2.27805	0.663	0.328	2	C21._.A1	16143	RNF223	Intronic	1113	uc031pko.1	0.6607	153
chr1	1026580	1027080	501	*	5.09245	0.623	0.412	2	C16._.G8	17142	RNF223	Intronic	114	uc031pko.1	0.6647	154
chr1	1027423	1027923	501	*	2.25519	0.194	0.055	2	C16._.A2	17985	RNF223	Intronic	118	uc031pko.1	0.6707	155
chr1	1028876	1029376	501	*	30.5439	0.762	0.591	2	C16._.A3	19438	RNF223	Intronic	1571	uc031pko.1	0.5529	156
chr1	1049705	1050205	501	*	7.03837	0.491	0.284	2	C23._.A3	1780	C1orf159	Intronic	1780	uc031pkp.1	0.5349	157
chr1	1051394	1051894	501	*	413.18	0.997	0.991	5	C22._.A8	91	C1orf159	Promoter	91	uc031pkp.1	0.7246	158
chr1	1052699	1053199	501	*	5.55649	0.578	0.275	3	C24._.A1	1212	C1orf159	Promoter	1212	uc031pkp.1	0.5768	159
chr1	1053281	1053781	501	*	4.03807	0.397	0.053	2	C19._.A4	1794	C1orf159	Promoter	1794	uc031pkp.1	0.6008	160
chr1	1054191	1054691	501	*	2.61183	0.771	0.335	2	C1._.Rep1	2704	C1orf159	Distal	2704	uc031pkp.1	0.495	161
chr1	1055019	1055519	501	*	4.96685	0.776	0.453	2	C19._.C3	3532	C1orf159	Distal	3532	uc031pkp.1	0.5329	162
chr1	1056966	1057466	501	*	7.48648	0.625	0.399	4	C23._.G8	5479	C1orf159	Distal	5479	uc031pkp.1	0.6886	163
chr1	1057475	1057975	501	*	26.7681	0.89	0.818	3	C23._.G8	5988	C1orf159	Distal	5988	uc031pkp.1	0.7186	164
chr1	1058900	1059400	501	*	5.09245	0.623	0.412	2	C16._.G8	7413	C1orf159	Distal	7413	uc031pkp.1	0.5828	165
chr1	1062905	1063405	501	*	6.33682	0.91	0.831	2	C20._.Other	9241	LINC01342	Distal	9241	uc001aca.2	0.6926	166
chr1	1069752	1070252	501	*	2.87056	0.427	0.198	2	C22._.Other	2394	LINC01342	Distal	2394	uc001aca.2	0.6926	167
chr1	1078001	1078501	501	*	4.73822	0.581	0.364	2	C23._.C3	5853	LINC01342	Exonic	5853	uc001aca.2	0.6527	168
chr1	1079395	1079895	501	*	3.53654	0.404	0.196	2	C23._.C3	7247	LINC01342	Distal	7247	uc001aca.2	0.6367	169
chr1	1079949	1080449	501	*	5.10515	0.735	0.571	2	C23._.A2	7801	LINC01342	Distal	7801	uc001aca.2	0.7186	170
chr1	1083377	1083877	501	*	4.41161	0.776	0.526	2	C7._.C3	11229	LINC01342	Distal	11229	uc001aca.2	0.523	171
chr1	1085075	1085575	501	*	2.87056	0.427	0.198	2	C22._.Other	12927	LINC01342	Distal	12927	uc001aca.2	0.6766	172
chr1	1085592	1086092	501	*	7.2582	0.831	0.349	2	C6._.A5	13444	LINC01342	Distal	13444	uc001aca.2	0.6727	173
chr1	1092053	1092553	501	*	7.50802	0.73	0.551	2	C16._.G8	10180	MIR200B	Distal	10180	uc001acb.1	0.6507	174
chr1	1092616	1093116	501	*	49.3926	0.846	0.745	4	C23._.A3	9617	MIR200B	Distal	9617	uc001acb.1	0.7226	175
chr1	1093635	1094135	501	*	39.5386	0.937	0.89	4	C23._.G8	8598	MIR200B	Distal	8598	uc001acb.1	0.7006	176
chr1	1094255	1094755	501	*	1.73543	0.029	0.002	2	C16._.C3	7978	MIR200B	Distal	7978	uc001acb.1	0.5768	177
chr1	1094802	1095302	501	*	3.96851	0.528	0.286	2	C16._.G8	7431	MIR200B	Distal	7431	uc001acb.1	0.5948	178
chr1	1096143	1096643	501	*	6.33791	0.57	0.347	2	C23._.G8	6090	MIR200B	Distal	6090	uc001acb.1	0.6846	179
chr1	1096853	1097353	501	*	2.88065	0.425	0.136	2	C19._.A2	5380	MIR200B	Distal	5380	uc001acb.1	0.6447	180
chr1	1097910	1098410	501	*	5.12016	0.391	0.175	2	C23._.A3	4323	MIR200B	Distal	4323	uc001acb.1	0.7086	181
chr1	1098522	1099022	501	*	10.9788	0.558	0.325	3	C16._.A3	3711	MIR200B	Distal	3711	uc001acb.1	0.7325	182
chr1	1100751	1101251	501	*	172.464	0.969	0.877	2	C19._.A4	1482	MIR200B	Promoter	1482	uc001acb.1	0.6267	183
chr1	1101270	1101770	501	*	72.8383	0.909	0.702	2	C17._.A4	963	MIR200B	Promoter	963	uc001acb.1	0.6806	184
chr1	1102320	1102820	501	*	4.41161	0.776	0.526	2	C7._.C3	85	MIR200B	Promoter	85	uc001acb.1	0.7046	185
chr1	1102837	1103337	501	*	8.82467	0.645	0.273	2	C19._.A4	155	MIR200A	Promoter	155	uc010nya.1	0.6926	186
chr1	1103582	1104082	501	*	2.91406	0.368	0.133	2	C16._.G8	552	MIR429	Promoter	514	uc001acc.2	0.6527	187
chr1	1104465	1104965	501	*	7.03837	0.491	0.284	3	C23._.A3	329	MIR429	Distal	258	uc001acc.2	0.6846	188
chr1	1105313	1105813	501	*	3.53654	0.404	0.196	3	C23._.C3	1177	MIR429	Distal	1106	uc001acc.2	0.6088	189
chr1	1106070	1106570	501	*	7.03837	0.491	0.284	2	C23._.A3	1934	MIR429	Distal	1863	uc001acc.2	0.6786	190
chr1	1107025	1107525	501	*	4.22103	0.318	0.107	2	C23._.A3	2010	TTLL10	Distal	2010	uc010nyb.1	0.6846	191
chr1	1110210	1110710	501	*	3.44752	0.185	0.043	2	C22._.A5	1173	TTLL10	Intronic	1173	uc010nyb.1	0.507	192
chr1	1112873	1113373	501	*	4.02854	0.411	0.168	2	C16._.C3	3836	TTLL10	Intronic	1811	uc010nyb.1	0.6008	193
chr1	1114204	1114704	501	*	2.95708	0.184	0.039	2	C24._.A1	5167	TTLL10	Intronic	480	uc010nyb.1	0.7126	194
chr1	1115045	1115545	501	*	3.91733	0.421	0.152	2	C24._.C3	6008	TTLL10	Intronic	217	uc010nyb.1	0.6926	195
chr1	1117208	1117708	501	*	3.86869	0.409	0.157	3	C20._.A1	8171	TTLL10	Intronic	2380	uc010nyb.1	0.6627	196
chr1	1117935	1118435	501	*	1.94553	0.161	0.027	2	C16._.G8	8898	TTLL10	Intronic	3107	uc010nyb.1	0.6886	197
chr1	1118439	1118939	501	*	4.02854	0.411	0.168	2	C16._.C3	9402	TTLL10	Intronic	3611	uc010nyb.1	0.6846	198
chr1	1119056	1119556	501	*	2.35578	0.441	0.141	2	C17._.A2	10019	TTLL10	Exonic	4228	uc010nyb.1	0.6287	199
chr1	1120628	1121128	501	*	6.27488	0.686	0.473	3	C16._.G8	11591	TTLL10	Exonic	5800	uc010nyb.1	0.6208	200
chr1	1131894	1132394	501	*	7.50802	0.73	0.551	2	C16._.G8	9944	TNFRSF18	Intronic	8915	uc001acd.3	0.6068	201
chr1	1134480	1134980	501	*	7.03837	0.491	0.284	2	C23._.A3	7358	TNFRSF18	Distal	6329	uc001acd.3	0.6587	202
chr1	1135609	1136109	501	*	5.09245	0.623	0.412	2	C16._.G8	6229	TNFRSF18	Distal	5200	uc001acd.3	0.6407	203
chr1	1136351	1136851	501	*	5.09245	0.623	0.412	3	C16._.G8	5487	TNFRSF18	Distal	4458	uc001acd.3	0.7745	204
chr1	1138248	1138748	501	*	8.05051	0.527	0.321	2	C23._.A3	3590	TNFRSF18	Distal	2561	uc001acd.3	0.6946	205
chr1	1139110	1139610	501	*	21.78	0.8	0.49	2	C19._.A4	2728	TNFRSF18	Intronic	1699	uc001acd.3	0.6966	206
chr1	1140385	1140885	501	*	14.7216	0.663	0.463	3	C23._.A3	1453	TNFRSF18	Intronic	424	uc001acd.3	0.6607	207
chr1	1141024	1141524	501	*	14.7216	0.663	0.463	2	C23._.A3	814	TNFRSF18	Intronic	213	uc001acd.3	0.6687	208
chr1	1142058	1142558	501	*	7.50802	0.73	0.551	2	C16._.G8	218	TNFRSF18	Promoter	218	uc001acd.3	0.6547	209
chr1	1142937	1143437	501	*	1.94553	0.161	0.027	2	C16._.G8	1097	TNFRSF18	Promoter	1097	uc001acd.3	0.5968	210
chr1	1143665	1144165	501	*	35.1321	0.986	0.971	5	C23._.C3	1825	TNFRSF18	Promoter	1825	uc001acd.3	0.6627	211
chr1	1144256	1144756	501	*	11.5703	0.82	0.641	2	C24._.A1	2416	TNFRSF18	Distal	2416	uc001acd.3	0.6906	212
chr1	1146146	1146646	501	*	3.32324	0.431	0.209	3	C16._.A2	3151	TNFRSF4	Distal	3151	uc001acj.4	0.6707	213
chr1	1146689	1147189	501	*	10.1677	0.585	0.378	2	C23._.A3	2608	TNFRSF4	Exonic	2608	uc001acj.4	0.6866	214
chr1	1147267	1147767	501	*	6.06049	0.447	0.217	2	C23._.A3	2030	TNFRSF4	Exonic	2030	uc001acj.4	0.6866	215
chr1	1147976	1148476	501	*	7.03837	0.491	0.284	2	C23._.A3	1321	TNFRSF4	Intronic	1321	uc001acj.4	0.6986	216
chr1	1148513	1149013	501	*	3.53654	0.404	0.196	2	C23._.C3	784	TNFRSF4	Exonic	784	uc001acj.4	0.7106	217
chr1	1149018	1149518	501	*	8.05051	0.527	0.321	2	C23._.A3	279	TNFRSF4	Intronic	279	uc001acj.4	0.7226	218
chr1	1149663	1150163	501	*	3.91508	0.812	0.561	3	C7._.A2	364	TNFRSF4	Promoter	364	uc001acj.4	0.5808	219
chr1	1151356	1151856	501	*	2.81091	0.696	0.46	2	C22._.H5	2057	TNFRSF4	Distal	2057	uc001acj.4	0.6627	220
chr1	1152367	1152867	501	*	3.51293	0.209	0.041	2	C20._.A5	3068	TNFRSF4	Exonic	3068	uc001acj.4	0.6806	221
chr1	1153451	1153951	501	*	115.953	0.953	0.898	2	C20._.A8	4152	TNFRSF4	Intronic	3029	uc001acj.4	0.6347	222
chr1	1159160	1159660	501	*	5.09245	0.623	0.412	2	C16._.G8	8036	SDF4	Intronic	61	uc001ack.2	0.6547	223
chr1	1160614	1161114	501	*	31.9841	0.769	0.616	4	C16._.A3	6582	SDF4	Intronic	1515	uc001ack.2	0.6806	224
chr1	1161319	1161819	501	*	198.23	0.975	0.949	3	C16._.A3	5877	SDF4	Intronic	2220	uc001ack.2	0.5948	225
chr1	1161829	1162329	501	*	3.16028	0.142	0.021	2	C17._.A4	5367	SDF4	Intronic	2730	uc001ack.2	0.6367	226
chr1	1162331	1162831	501	*	12.8533	0.834	0.72	3	C16._.G8	4865	SDF4	Intronic	3232	uc001ack.2	0.7006	227
chr1	1162938	1163438	501	*	10.1677	0.585	0.378	2	C23._.A3	4258	SDF4	Intronic	3839	uc001ack.2	0.6627	228
chr1	1163798	1164298	501	*	6.27488	0.686	0.473	2	C16._.G8	3398	SDF4	Exonic	3398	uc001ack.2	0.6667	229
chr1	1164328	1164828	501	*	2.44224	0.636	0.276	2	C2._.Rep2	2868	SDF4	Intronic	2868	uc001ack.2	0.525	230
chr1	1165098	1165598	501	*	3.32324	0.431	0.209	3	C16._.A2	2098	SDF4	Intronic	2098	uc001ack.2	0.5988	231
chr1	1165891	1166391	501	*	5.09245	0.623	0.412	3	C16._.G8	1305	SDF4	Promoter	1305	uc001ack.2	0.513	232
chr1	1166610	1167110	501	*	12.0436	0.717	0.542	2	C20._.A5	586	SDF4	Promoter	586	uc001ack.2	0.5928	233
chr1	1167207	1167707	501	*	112.446	0.991	0.974	5	C7._.A4	9	SDF4	Promoter	9	uc001ack.2	0.7844	234
chr1	1167952	1168452	501	*	7.50802	0.73	0.551	4	C16._.G8	572	B3GALT6	Promoter	572	uc009vjs.1	0.7465	235
chr1	1168493	1168993	501	*	2.76295	0.362	0.129	3	C23._.H5	1113	B3GALT6	Promoter	1113	uc009vjs.1	0.7106	236
chr1	1169483	1169983	501	*	5.12016	0.391	0.175	2	C23._.A3	2103	B3GALT6	Exonic	2103	uc009vjs.1	0.5888	237
chr1	1171223	1171723	501	*	4.48637	0.605	0.369	2	C16._.A2	3843	B3GALT6	Distal	3843	uc009vjs.1	0.6188	238
chr1	1172011	1172511	501	*	2.63733	0.711	0.49	3	C20._.H5	4631	B3GALT6	Distal	4631	uc009vjs.1	0.6407	239
chr1	1172514	1173014	501	*	7.89548	0.739	0.564	3	C20._.A1	5134	B3GALT6	Distal	5134	uc009vjs.1	0.6587	240
chr1	1173440	1173940	501	*	2.63733	0.711	0.49	3	C20._.H5	6060	B3GALT6	Distal	6060	uc009vjs.1	0.6766	241
chr1	1174619	1175119	501	*	5.12016	0.391	0.175	4	C23._.A3	7232	C1QTNF12	Distal	7232	uc001acl.1	0.7006	242
chr1	1175185	1175685	501	*	3.86869	0.409	0.157	2	C20._.A1	6666	C1QTNF12	Distal	6666	uc001acl.1	0.6766	243
chr1	1176074	1176574	501	*	5.66115	0.829	0.594	2	C7._.G8	5777	C1QTNF12	Distal	5777	uc001acl.1	0.6547	244
chr1	1178154	1178654	501	*	2.03415	0.182	0.028	2	C22._.A1	3697	C1QTNF12	Intronic	3697	uc001acl.1	0.7006	245
chr1	1178745	1179245	501	*	7.76227	0.776	0.593	3	C22._.A1	3106	C1QTNF12	Intronic	3106	uc001acl.1	0.7106	246
chr1	1179785	1180285	501	*	2.63733	0.711	0.49	4	C20._.H5	2066	C1QTNF12	Intronic	2066	uc001acl.1	0.6647	247
chr1	1180636	1181136	501	*	3.19404	0.23	0.086	2	C23._.G8	1215	C1QTNF12	Intronic	1215	uc001acl.1	0.6906	248
chr1	1181451	1181951	501	*	1.51602	0.005	0	2	C22._.A8	400	C1QTNF12	Intronic	400	uc001acl.1	0.7026	249
chr1	1182300	1182800	501	*	7.29829	0.889	0.72	2	C7._.G8	447	C1QTNF12	Promoter	447	uc001acl.1	0.7106	250
chr1	1182987	1183487	501	*	2.5503	0.692	0.337	2	C18._.H5	1134	C1QTNF12	Promoter	1134	uc001acl.1	0.6547	251
chr1	1186150	1186650	501	*	2.91406	0.368	0.133	2	C16._.G8	4297	C1QTNF12	Distal	4297	uc001acl.1	0.6168	252
chr1	1187189	1187689	501	*	3.27831	0.444	0.153	2	C21._.Other	5336	C1QTNF12	Distal	5336	uc001acl.1	0.5449	253
chr1	1189678	1190178	501	*	2.76295	0.362	0.129	2	C23._.H5	7825	C1QTNF12	Exonic	7825	uc001acl.1	0.6527	254
chr1	1192597	1193097	501	*	5.72326	0.699	0.505	2	C16._.A2	10744	C1QTNF12	Intronic	10524	uc001acl.1	0.6108	255
chr1	1193917	1194417	501	*	196.648	0.962	0.914	3	C22._.A8	12064	C1QTNF12	Intronic	9204	uc001acl.1	0.6228	256
chr1	1206129	1206629	501	*	3.78276	0.204	0.074	2	C16._.A3	2854	UBE2J2	Intronic	2854	uc001acv.3	0.6208	257
chr1	1207705	1208205	501	*	5.34909	0.76	0.371	2	C19._.Other	1278	UBE2J2	Intronic	1278	uc001acv.3	0.6228	258
chr1	1208456	1208956	501	*	5.09245	0.623	0.412	2	C16._.G8	527	UBE2J2	Intronic	527	uc001acv.3	0.6946	259
chr1	1209034	1209534	501	*	29.3576	0.982	0.963	5	C23._.H5	49	UBE2J2	Promoter	49	uc001acv.3	0.7685	260
chr1	1209659	1210159	501	*	5.52037	0.677	0.4	2	C24._.A6	674	UBE2J2	Promoter	674	uc001acv.3	0.6727	261
chr1	1210221	1210721	501	*	12.4584	0.756	0.611	3	C23._.G8	1236	UBE2J2	Promoter	1236	uc001acv.3	0.6267	262
chr1	1210754	1211254	501	*	3.96851	0.528	0.286	2	C16._.G8	1769	UBE2J2	Promoter	1769	uc001acv.3	0.5589	263
chr1	1217015	1217515	501	*	5.72326	0.699	0.505	3	C16._.A2	1448	SCNN1D	Intronic	223	uc001acw.2	0.6886	264
chr1	1218179	1218679	501	*	2.27805	0.663	0.328	2	C21._.A1	2612	SCNN1D	Intronic	891	uc001acw.2	0.5888	265
chr1	1219055	1219555	501	*	5.2351	0.494	0.303	2	C23._.G8	3488	SCNN1D	Intronic	1767	uc001acw.2	0.6427	266
chr1	1219683	1220183	501	*	13.5472	0.647	0.455	2	C23._.A3	4116	SCNN1D	Intronic	2395	uc001acw.2	0.6547	267
chr1	1220613	1221113	501	*	3.95751	0.643	0.432	3	C23._.A2	5046	SCNN1D	Intronic	3325	uc001acw.2	0.6627	268
chr1	1221392	1221892	501	*	2.61183	0.771	0.335	2	C1._.Rep1	5825	SCNN1D	Exonic	4104	uc001acw.2	0.6886	269
chr1	1222285	1222785	501	*	2.87633	0.791	0.608	2	C1._.Rep2	6718	SCNN1D	Exonic	4997	uc001acw.2	0.6826	270
chr1	1225485	1225985	501	*	14.2759	0.851	0.741	4	C16._.G8	9918	SCNN1D	Exonic	8197	uc001acw.2	0.6786	271
chr1	1226467	1226967	501	*	23.3722	0.917	0.854	5	C16._.G8	10900	SCNN1D	Exonic	7617	uc001acw.2	0.7026	272
chr1	1227125	1227625	501	*	9.15487	0.943	0.894	5	C16._.Other	11558	SCNN1D	Exonic	6959	uc001acw.2	0.6407	273
chr1	1227963	1228463	501	*	4.89157	0.809	0.569	2	C21._.Other	12396	SCNN1D	Exonic	6121	uc001acw.2	0.6547	274
chr1	1228545	1229045	501	*	5.72326	0.699	0.505	4	C16._.A2	12978	SCNN1D	Exonic	5539	uc001acw.2	0.6846	275
chr1	1229146	1229646	501	*	7.34492	0.745	0.594	4	C23._.C3	13579	SCNN1D	Intronic	4938	uc001acw.2	0.7405	276
chr1	1229723	1230223	501	*	4.22103	0.318	0.107	2	C23._.A3	14020	PUSL1	Exonic	4361	uc010nyf.1	0.7206	277
chr1	1230676	1231176	501	*	9.09429	0.558	0.333	4	C23._.A3	13067	PUSL1	Exonic	3408	uc010nyf.1	0.6906	278
chr1	1231518	1232018	501	*	8.67613	0.668	0.482	5	C23._.G8	12225	PUSL1	Intronic	2566	uc010nyf.1	0.6966	279
chr1	1232137	1232637	501	*	2.81091	0.696	0.46	2	C22._.H5	11606	PUSL1	Intronic	1947	uc010nyf.1	0.6727	280
chr1	1233575	1234075	501	*	5.28929	0.779	0.629	4	C16._.Other	10168	PUSL1	Intronic	509	uc010nyf.1	0.6647	281
chr1	1234183	1234683	501	*	326.808	0.99	0.956	4	C19._.A4	9560	PUSL1	Exonic	97	uc010nyf.1	0.6747	282
chr1	1234755	1235255	501	*	11.1536	0.862	0.76	4	C16._.C3	8988	PUSL1	Exonic	669	uc010nyf.1	0.6707	283
chr1	1235525	1236025	501	*	5.32885	0.596	0.343	3	C16._.C3	8218	PUSL1	Intronic	1439	uc010nyf.1	0.6307	284
chr1	1236197	1236697	501	*	10.9788	0.558	0.325	2	C16._.A3	7546	PUSL1	Intronic	2111	uc010nyf.1	0.5369	285
chr1	1236790	1237290	501	*	17.2079	0.878	0.789	4	C16._.G8	6953	PUSL1	Intronic	2704	uc010nyf.1	0.6128	286
chr1	1237795	1238295	501	*	5.10515	0.735	0.571	4	C23._.A2	5948	PUSL1	Intronic	3263	uc010nyf.1	0.6647	287
chr1	1238581	1239081	501	*	13.2766	0.865	0.748	4	C22._.A1	5162	PUSL1	Intronic	2477	uc010nyf.1	0.6786	288
chr1	1239110	1239610	501	*	22.4979	0.924	0.846	4	C22._.A1	4633	PUSL1	Intronic	1948	uc010nyf.1	0.6527	289
chr1	1239969	1240469	501	*	9.00917	0.994	0.984	5	C20._.H5	3774	PUSL1	Exonic	1089	uc010nyf.1	0.6647	290
chr1	1240476	1240976	501	*	6.37609	0.833	0.636	3	C7._.A3	3267	PUSL1	Exonic	582	uc010nyf.1	0.6567	291
chr1	1241088	1241588	501	*	36.6429	0.961	0.924	4	C16._.G8	2655	PUSL1	Intronic	28	uc010nyf.1	0.6667	292
chr1	1241853	1242353	501	*	5.20239	0.606	0.338	3	C24._.C3	1890	PUSL1	Promoter	793	uc010nyf.1	0.5709	293
chr1	1242363	1242863	501	*	15.728	0.865	0.768	4	C16._.G8	1380	PUSL1	Promoter	655	uc010nyf.1	0.6248	294
chr1	1243072	1243572	501	*	10.3973	0.988	0.942	2	C2._.Rep2	671	PUSL1	Promoter	52	uc010nyf.1	0.8004	295
chr1	1243599	1244099	501	*	170.08	0.966	0.879	3	C17._.A4	144	PUSL1	Promoter	144	uc010nyf.1	0.7305	296
chr1	1244176	1244676	501	*	4.79739	0.962	0.914	3	C22._.H5	431	PUSL1	Intronic	39	uc010nyf.1	0.7465	297
chr1	1245102	1245602	501	*	7.55275	0.841	0.738	4	C23._.H5	362	ACAP3	Promoter	362	uc010nye.1	0.6567	298
chr1	1245687	1246187	501	*	1.94553	0.161	0.027	2	C16._.G8	947	ACAP3	Promoter	947	uc010nye.1	0.6248	299
chr1	1246397	1246897	501	*	11.1649	0.731	0.553	4	C23._.G8	1657	ACAP3	Promoter	1657	uc010nye.1	0.6647	300
chr1	1247161	1247661	501	*	6.88932	0.896	0.49	2	C6._.A1	2421	ACAP3	Exonic	2421	uc010nye.1	0.6627	301
chr1	1249071	1249571	501	*	10.1677	0.585	0.378	2	C23._.A3	4331	ACAP3	Exonic	3508	uc010nye.1	0.6307	302
chr1	1250957	1251457	501	*	5.12016	0.391	0.175	2	C23._.A3	6217	ACAP3	Intronic	1622	uc010nye.1	0.6407	303
chr1	1253553	1254053	501	*	53.1507	0.86	0.756	3	C20._.A8	6263	INTS11	Intronic	972	uc001acy.2	0.4451	304
chr1	1254170	1254670	501	*	3.34367	0.442	0.094	2	C6._.A1	5646	INTS11	Exonic	1589	uc001acy.2	0.6327	305
chr1	1256379	1256879	501	*	8.67613	0.668	0.482	2	C23._.G8	3437	INTS11	Intronic	3437	uc001acy.2	0.6387	306
chr1	1257225	1257725	501	*	2.81091	0.696	0.46	2	C22._.H5	2591	INTS11	Intronic	2591	uc001acy.2	0.6228	307
chr1	1258317	1258817	501	*	5.99026	0.901	0.81	2	C22._.Other	1499	INTS11	Promoter	1499	uc001acy.2	0.5669	308
chr1	1259871	1260371	501	*	17.2108	0.997	0.985	2	C2._.Rep2	21	CPTP	Promoter	21	uc001acz.2	0.7605	309
chr1	1260904	1261404	501	*	8.78627	0.765	0.604	3	C16._.G8	1010	CPTP	Promoter	1010	uc001acz.2	0.6627	310
chr1	1261919	1262419	501	*	4.36516	0.785	0.622	2	C22._.Other	2025	CPTP	Intronic	2025	uc001acz.2	0.5808	311
chr1	1263127	1263627	501	*	2.88703	0.462	0.25	2	C23._.A2	3233	CPTP	Exonic	3233	uc001acz.2	0.6766	312
chr1	1264162	1264662	501	*	2.44224	0.636	0.276	2	C2._.Rep2	2313	TAS1R3	Distal	2313	uc001adk.3	0.6148	313
chr1	1265613	1266113	501	*	2.91406	0.368	0.133	2	C16._.G8	862	TAS1R3	Promoter	862	uc001adk.3	0.6228	314
chr1	1266505	1267005	501	*	5.27128	0.673	0.393	4	C22._.A1	28	TAS1R3	Promoter	28	uc001adk.3	0.6707	315
chr1	1267545	1268045	501	*	4.79739	0.962	0.914	2	C22._.H5	1068	TAS1R3	Exonic	1068	uc001adk.3	0.6926	316
chr1	1268100	1268600	501	*	5.32885	0.596	0.343	3	C16._.C3	1623	TAS1R3	Exonic	1623	uc001adk.3	0.6826	317
chr1	1268785	1269285	501	*	41.8159	0.826	0.72	2	C23._.A3	2308	TAS1R3	Exonic	2308	uc001adk.3	0.6647	318
chr1	1269797	1270297	501	*	4.48637	0.605	0.369	2	C16._.A2	3320	TAS1R3	Distal	3320	uc001adk.3	0.6387	319
chr1	1270659	1271159	501	*	3.96851	0.528	0.286	2	C16._.G8	4182	TAS1R3	Exonic	4182	uc001adk.3	0.5788	320
chr1	1271448	1271948	501	*	4.14446	0.404	0.086	2	C5._.Rep1	4971	TAS1R3	Exonic	3858	uc001adk.3	0.7106	321
chr1	1273013	1273513	501	*	5.57652	0.736	0.261	2	C5._.Rep2	6536	TAS1R3	Intronic	2293	uc001adk.3	0.6926	322
chr1	1274445	1274945	501	*	8.45544	0.743	0.517	3	C24._.A1	7968	TAS1R3	Exonic	861	uc001adk.3	0.6786	323
chr1	1275947	1276447	501	*	6.55991	0.712	0.465	3	C24._.C3	8294	DVL1	Intronic	639	uc001adt.1	0.5928	324
chr1	1277687	1278187	501	*	8.67613	0.668	0.482	3	C23._.G8	6554	DVL1	Intronic	2379	uc001adt.1	0.6846	325
chr1	1278367	1278867	501	*	3.53654	0.404	0.196	4	C23._.C3	5874	DVL1	Intronic	3059	uc001adt.1	0.6766	326
chr1	1279603	1280103	501	*	4.89157	0.809	0.569	2	C21._.Other	4638	DVL1	Intronic	4295	uc001adt.1	0.6667	327
chr1	1280352	1280852	501	*	6.97491	0.678	0.426	2	C24._.A1	3889	DVL1	Intronic	3889	uc001adt.1	0.6806	328
chr1	1280994	1281494	501	*	13.2766	0.865	0.748	2	C22._.A1	3247	DVL1	Intronic	3247	uc001adt.1	0.6627	329
chr1	1281642	1282142	501	*	4.46648	0.969	0.83	2	C1._.Rep1	2599	DVL1	Intronic	2599	uc001adt.1	0.6607	330
chr1	1282406	1282906	501	*	5.14135	0.579	0.316	2	C20._.A1	1835	DVL1	Intronic	1835	uc001adt.1	0.6447	331
chr1	1283532	1284032	501	*	12.8533	0.834	0.72	4	C16._.G8	709	DVL1	Intronic	709	uc001adt.1	0.6527	332
chr1	1284093	1284593	501	*	18.3727	0.704	0.536	4	C23._.A3	148	DVL1	Exonic	148	uc001adt.1	0.7665	333
chr1	1284699	1285199	501	*	32.0623	0.999	0.993	2	C5._.Rep2	456	DVL1	Promoter	456	uc001adt.1	0.8164	334
chr1	1286687	1287187	501	*	5.2351	0.494	0.303	2	C23._.G8	2444	DVL1	Distal	2444	uc001adt.1	0.6846	335
chr1	1287429	1287929	501	*	7.29829	0.889	0.72	2	C7._.G8	3186	DVL1	Distal	3186	uc001adt.1	0.6327	336
chr1	1288253	1288753	501	*	9.90332	0.702	0.529	5	C23._.G8	4010	DVL1	Exonic	4010	uc001adt.1	0.6188	337
chr1	1289125	1289625	501	*	2.81091	0.696	0.46	3	C22._.H5	4882	DVL1	Intronic	4539	uc001adt.1	0.6427	338
chr1	1289859	1290359	501	*	3.34655	0.407	0.073	2	C19._.C3	5616	DVL1	Exonic	3805	uc001adt.1	0.7365	339
chr1	1290629	1291129	501	*	10.4426	0.83	0.693	3	C22._.A1	6277	MXRA8	Exonic	3035	uc001adv.2	0.7545	340
chr1	1291563	1292063	501	*	5.47758	0.914	0.776	2	C7._.A2	5343	MXRA8	Intronic	2101	uc001adv.2	0.7006	341
chr1	1292566	1293066	501	*	3.91508	0.812	0.561	4	C7._.A2	4340	MXRA8	Intronic	1098	uc001adv.2	0.6148	342
chr1	1293185	1293685	501	*	19.2192	0.817	0.699	3	C20._.A5	3721	MXRA8	Intronic	479	uc001adv.2	0.6088	343
chr1	1293716	1294216	501	*	49.2357	0.934	0.868	3	C20._.A5	3190	MXRA8	Intronic	50	uc001adv.2	0.6647	344
chr1	1294564	1295064	501	*	7.29829	0.889	0.72	2	C7._.G8	2342	MXRA8	Intronic	898	uc001adv.2	0.5808	345
chr1	1295066	1295566	501	*	20.2467	0.99	0.971	4	C7._.G8	1840	MXRA8	Intronic	1400	uc001adv.2	0.6567	346
chr1	1295859	1296359	501	*	16.3462	0.98	0.947	4	C7._.G8	1047	MXRA8	Intronic	1047	uc001adv.2	0.5749	347
chr1	1296410	1296910	501	*	4.91768	0.479	0.179	2	C19._.A4	496	MXRA8	Exonic	496	uc001adv.2	0.5828	348
chr1	1297008	1297508	501	*	7.29829	0.889	0.72	3	C7._.G8	100	MXRA8	Promoter	100	uc001adv.2	0.5309	349
chr1	1306600	1307100	501	*	3.96851	0.528	0.286	2	C16._.G8	3967	AURKAIP1	Distal	3395	uc001adx.2	0.6427	350
chr1	1307345	1307845	501	*	9.31851	0.878	0.799	4	C23._.H5	3222	AURKAIP1	Distal	2650	uc001adx.2	0.6407	351
chr1	1308748	1309248	501	*	3.36767	0.222	0.066	2	C23._.A3	1819	AURKAIP1	Distal	1247	uc001adx.2	0.6128	352
chr1	1309776	1310276	501	*	6.37609	0.833	0.636	2	C7._.A3	791	AURKAIP1	Intronic	219	uc001adx.2	0.6846	353
chr1	1310539	1311039	501	*	78.2194	0.997	0.99	5	C7._.A3	28	AURKAIP1	Promoter	28	uc001adx.2	0.6467	354
chr1	1311675	1312175	501	*	5.09245	0.623	0.412	2	C16._.G8	1106	AURKAIP1	Promoter	1106	uc001adx.2	0.5489	355
chr1	1312199	1312699	501	*	3.96851	0.528	0.286	2	C16._.G8	1630	AURKAIP1	Promoter	1630	uc001adx.2	0.521	356
chr1	1333193	1333693	501	*	2.88703	0.462	0.25	2	C23._.A2	1274	CCNL2	Promoter	278	uc001aed.3	0.501	357
chr1	1333945	1334445	501	*	2.87056	0.427	0.198	2	C22._.Other	522	CCNL2	Promoter	472	uc001aed.3	0.6527	358
chr1	1334576	1335076	501	*	457.395	0.996	0.984	4	C17._.A4	83	MRPL20-AS1	Promoter	83	uc009vjx.3	0.7305	359
chr1	1335417	1335917	501	*	22.2165	0.707	0.526	2	C16._.A3	756	MRPL20-AS1	Promoter	754	uc009vjx.3	0.6028	360
chr1	1336893	1337393	501	*	2.35578	0.441	0.141	2	C17._.A2	2232	MRPL20-AS1	Exonic	2230	uc009vjx.3	0.5569	361
chr1	1337716	1338216	501	*	5.2351	0.494	0.303	2	C23._.G8	3055	MRPL20-AS1	Intronic	3053	uc009vjx.3	0.5409	362
chr1	1339073	1339573	501	*	4.22103	0.318	0.107	2	C23._.A3	3369	MRPL20	Intronic	3369	uc001aeo.3	0.4691	363
chr1	1341672	1342172	501	*	8.67613	0.668	0.482	4	C23._.G8	770	MRPL20	Intronic	770	uc001aeo.3	0.6307	364
chr1	1342602	1343102	501	*	4.60079	0.966	0.922	5	C20._.H5	158	MRPL20	Promoter	158	uc001aeo.3	0.7086	365
chr1	1343264	1343764	501	*	2.88602	0.171	0.014	2	C24._.H5	820	MRPL20	Promoter	820	uc001aeo.3	0.507	366
chr1	1344145	1344645	501	*	2.81091	0.696	0.46	2	C22._.H5	1701	MRPL20	Promoter	1701	uc001aeo.3	0.5309	367
chr1	1351117	1351617	501	*	5.12016	0.391	0.175	2	C23._.A3	5456	ANKRD65	Distal	5456	uc010nyk.2	0.495	368
chr1	1352708	1353208	501	*	5.95192	0.299	0.098	2	C20._.A8	3865	ANKRD65	Distal	3865	uc010nyk.2	0.4172	369
chr1	1353403	1353903	501	*	32.9301	0.786	0.512	2	C10._.Rep1	3170	ANKRD65	Distal	3170	uc010nyk.2	0.5709	370
chr1	1354178	1354678	501	*	4.36516	0.785	0.622	4	C22._.Other	2395	ANKRD65	Exonic	2395	uc010nyk.2	0.6208	371
chr1	1355043	1355543	501	*	14.0055	0.86	0.756	4	C20._.A1	1530	ANKRD65	Intronic	1530	uc010nyk.2	0.7186	372
chr1	1355818	1356318	501	*	8.89142	0.851	0.754	3	C23._.A2	755	ANKRD65	Intronic	755	uc010nyk.2	0.7405	373
chr1	1356472	1356972	501	*	239.179	0.981	0.929	2	C17._.A4	101	ANKRD65	Exonic	101	uc010nyk.2	0.6168	374
chr1	1357280	1357780	501	*	4.41161	0.776	0.526	3	C7._.C3	705	ANKRD65	Promoter	705	uc010nyk.2	0.6427	375
chr1	1358173	1358673	501	*	6.27488	0.686	0.473	2	C16._.G8	1598	ANKRD65	Promoter	1598	uc010nyk.2	0.501	376
chr1	1360482	1360982	501	*	3.73126	0.788	0.466	2	C17._.A2	775	TMEM88B	Promoter	775	uc001afm.3	0.5329	377
chr1	1361283	1361783	501	*	20.2432	0.9	0.824	4	C16._.G8	24	TMEM88B	Promoter	24	uc001afm.3	0.7046	378
chr1	1362267	1362767	501	*	77.8009	0.992	0.979	3	C22._.A1	1008	TMEM88B	Intronic	1008	uc001afm.3	0.6946	379
chr1	1362971	1363471	501	*	4.21825	0.922	0.712	2	C2._.Rep2	1712	TMEM88B	Distal	1712	uc001afm.3	0.7745	380
chr1	1363489	1363989	501	*	4.10997	0.71	0.414	3	C7._.G8	2230	TMEM88B	Distal	2230	uc001afm.3	0.6507	381
chr1	1365010	1365510	501	*	5.66115	0.829	0.594	2	C7._.G8	3751	TMEM88B	Distal	3751	uc001afm.3	0.5469	382
chr1	1365744	1366244	501	*	322.496	0.99	0.956	3	C19._.A4	4485	TMEM88B	Distal	4485	uc001afm.3	0.6747	383
chr1	1366274	1366774	501	*	11.4623	0.815	0.684	3	C16._.G8	4378	VWA1	Distal	4378	uc009vkd.3	0.6727	384
chr1	1367035	1367535	501	*	20.2432	0.9	0.824	5	C16._.G8	3617	VWA1	Distal	3617	uc009vkd.3	0.6507	385
chr1	1367799	1368299	501	*	29.8684	0.943	0.894	4	C16._.G8	2853	VWA1	Distal	2853	uc009vkd.3	0.6607	386
chr1	1368495	1368995	501	*	9.48481	0.973	0.939	4	C22._.Other	2157	VWA1	Distal	2157	uc009vkd.3	0.6647	387
chr1	1369037	1369537	501	*	71.8251	0.887	0.808	4	C23._.A3	1615	VWA1	Promoter	1615	uc009vkd.3	0.6627	388
chr1	1369901	1370401	501	*	33.2234	0.953	0.911	5	C16._.G8	751	VWA1	Promoter	751	uc009vkd.3	0.6527	389
chr1	1370780	1371280	501	*	154.455	0.954	0.917	4	C23._.A3	126	VWA1	Exonic	126	uc009vkd.3	0.7804	390
chr1	1371335	1371835	501	*	12.8533	0.834	0.72	4	C16._.G8	681	VWA1	Intronic	681	uc009vkd.3	0.6766	391
chr1	1372410	1372910	501	*	6.02609	0.885	0.623	2	C19._.A2	1756	VWA1	Exonic	1756	uc009vkd.3	0.6607	392
chr1	1372951	1373451	501	*	5.55649	0.578	0.275	2	C24._.A1	2297	VWA1	Intronic	2297	uc009vkd.3	0.6407	393
chr1	1373574	1374074	501	*	6.06049	0.447	0.217	3	C23._.A3	2920	VWA1	Intronic	2920	uc009vkd.3	0.6507	394
chr1	1374111	1374611	501	*	3.53654	0.404	0.196	3	C23._.C3	3457	VWA1	Intronic	3457	uc009vkd.3	0.6627	395
chr1	1374701	1375201	501	*	6.70124	0.705	0.52	2	C16._.C3	4047	VWA1	Exonic	4047	uc009vkd.3	0.8024	396
chr1	1375577	1376077	501	*	3.32324	0.431	0.209	2	C16._.A2	4923	VWA1	Exonic	4923	uc009vkd.3	0.6587	397
chr1	1376206	1376706	501	*	13.531	0.847	0.655	2	C15._.A1	5552	VWA1	Exonic	5552	uc009vkd.3	0.6567	398
chr1	1376952	1377452	501	*	13.5472	0.647	0.455	3	C23._.A3	6298	VWA1	Exonic	6298	uc009vkd.3	0.6447	399
chr1	1387436	1387936	501	*	3.32324	0.431	0.209	2	C16._.A2	2616	ATAD3C	Intronic	2616	uc010nyp.2	0.6208	400
chr1	1390264	1390764	501	*	1.10115	0.223	0.044	2	C18._.H5	5444	ATAD3C	Intronic	5444	uc010nyp.2	0.5349	401
chr1	1393662	1394162	501	*	2.69545	0.641	0.273	2	C10._.Rep2	8842	ATAD3C	Intronic	8842	uc010nyp.2	0.5329	402
chr1	1397583	1398083	501	*	20.5238	0.779	0.608	2	C22._.A5	9330	ATAD3B	Intronic	9330	uc001afr.3	0.6367	403
chr1	1406224	1406724	501	*	6.12839	0.579	0.152	2	C2._.Rep1	689	ATAD3B	Promoter	689	uc001afr.3	0.483	404
chr1	1406806	1407306	501	*	130.61	0.984	0.959	5	C20._.A5	107	ATAD3B	Promoter	107	uc001afr.3	0.7006	405
chr1	1408149	1408649	501	*	8.11929	0.601	0.349	2	C20._.A5	1234	ATAD3B	Intronic	1234	uc001afr.3	0.519	406
chr1	1425664	1426164	501	*	7.48648	0.625	0.399	2	C23._.G8	18749	ATAD3B	Intronic	4751	uc001afr.3	0.6387	407
chr1	1427298	1427798	501	*	3.37996	0.41	0.068	2	C17._.C3	19974	ATAD3A	Intronic	6385	uc001aft.2	0.5269	408
chr1	1438462	1438962	501	*	6.48784	0.676	0.411	3	C20._.A1	8810	ATAD3A	Intronic	8810	uc001aft.2	0.5749	409
chr1	1440307	1440807	501	*	12.0619	0.981	0.954	4	C20._.Other	6965	ATAD3A	Intronic	6965	uc001aft.2	0.5269	410
chr1	1440815	1441315	501	*	12.0436	0.717	0.542	2	C20._.A5	6457	ATAD3A	Intronic	6457	uc001aft.2	0.485	411
chr1	1443206	1443706	501	*	1.01069	0.194	0.043	2	C21._.A1	4066	ATAD3A	Intronic	4066	uc001aft.2	0.6347	412
chr1	1446202	1446702	501	*	6.67672	0.899	0.672	2	C18._.Other	1070	ATAD3A	Promoter	1070	uc001aft.2	0.487	413
chr1	1447231	1447731	501	*	13.7889	0.998	0.995	4	C20._.H5	41	ATAD3A	Promoter	41	uc001aft.2	0.7246	414
chr1	1453252	1453752	501	*	3.01041	0.441	0.199	2	C20._.Other	5978	ATAD3A	Intronic	5591	uc001aft.2	0.6028	415
chr1	1453792	1454292	501	*	2.91406	0.368	0.133	2	C16._.G8	6518	ATAD3A	Intronic	6131	uc001aft.2	0.6347	416
chr1	1457262	1457762	501	*	2.63733	0.711	0.49	3	C20._.H5	9988	ATAD3A	Intronic	9601	uc001aft.2	0.493	417
chr1	1457771	1458271	501	*	1.64117	0.081	0.012	3	C20._.Other	10497	ATAD3A	Intronic	9427	uc001aft.2	0.6447	418
chr1	1460407	1460907	501	*	1.94553	0.161	0.027	2	C16._.G8	13133	ATAD3A	Exonic	6791	uc001aft.2	0.5968	419
chr1	1463672	1464172	501	*	2.87633	0.791	0.608	2	C1._.Rep2	11817	TMEM240	Intronic	3526	uc001afv.3	0.6527	420
chr1	1464955	1465455	501	*	5.85864	0.782	0.635	2	C23._.H5	10534	TMEM240	Intronic	2243	uc001afv.3	0.5828	421
chr1	1468445	1468945	501	*	3.22105	0.433	0.138	2	C18._.Other	7044	TMEM240	Intronic	1245	uc001afv.3	0.6607	422
chr1	1469749	1470249	501	*	4.22103	0.318	0.107	2	C23._.A3	5740	TMEM240	Exonic	2549	uc001afv.3	0.6547	423
chr1	1470668	1471168	501	*	7.55275	0.841	0.738	3	C23._.H5	4821	TMEM240	Intronic	3468	uc001afv.3	0.6806	424
chr1	1471452	1471952	501	*	9.35619	0.782	0.625	2	C20._.A1	4037	TMEM240	Intronic	4037	uc001afv.3	0.7126	425
chr1	1472708	1473208	501	*	5.99026	0.901	0.81	2	C22._.Other	2781	TMEM240	Intronic	2781	uc001afv.3	0.6008	426
chr1	1473809	1474309	501	*	7.57978	0.825	0.708	3	C23._.A2	1680	TMEM240	Intronic	1680	uc001afv.3	0.6168	427
chr1	1474382	1474882	501	*	7.02126	0.758	0.582	4	C16._.A2	1107	TMEM240	Intronic	1107	uc001afv.3	0.6387	428
chr1	1475098	1475598	501	*	10.2447	0.872	0.784	4	C23._.A2	391	TMEM240	Intronic	391	uc001afv.3	0.7485	429
chr1	1475758	1476258	501	*	20.1991	0.959	0.893	3	C7._.A3	267	TMEM240	Promoter	267	uc001afv.3	0.8024	430
chr1	1476428	1476928	501	*	8.3624	0.702	0.446	3	C24._.H5	937	TMEM240	Promoter	937	uc001afv.3	0.6986	431
chr1	1477766	1478266	501	*	3.95751	0.643	0.432	4	C23._.A2	2275	TMEM240	Intronic	2275	uc001afv.3	0.6427	432
chr1	1478935	1479435	501	*	12.0436	0.717	0.542	2	C20._.A5	3444	TMEM240	Exonic	3444	uc001afv.3	0.6567	433
chr1	1480476	1480976	501	*	2.67658	0.386	0.132	2	C7._.G8	4985	TMEM240	Intronic	4985	uc001afv.3	0.6188	434
chr1	1481062	1481562	501	*	2.87056	0.427	0.198	2	C22._.Other	5571	TMEM240	Intronic	5571	uc001afv.3	0.5689	435
chr1	1481573	1482073	501	*	2.03415	0.182	0.028	2	C22._.A1	6082	TMEM240	Intronic	6082	uc001afv.3	0.5389	436
chr1	1483182	1483682	501	*	3.86869	0.409	0.157	2	C20._.A1	7691	TMEM240	Intronic	7691	uc001afv.3	0.5968	437
chr1	1483911	1484411	501	*	2.88277	0.411	0.186	2	C7._.C3	8420	TMEM240	Intronic	8420	uc001afv.3	0.6028	438
chr1	1486209	1486709	501	*	9.54045	0.898	0.753	4	C7._.A3	10718	TMEM240	Intronic	10718	uc001afv.3	0.5768	439
chr1	1487661	1488161	501	*	3.62944	0.411	0.096	2	C19._.Other	12170	TMEM240	Intronic	12170	uc001afv.3	0.5808	440
chr1	1490208	1490708	501	*	36.0231	0.87	0.608	2	C2._.Rep1	14717	TMEM240	Intronic	14717	uc001afv.3	0.6008	441
chr1	1494766	1495266	501	*	4.17229	0.373	0.087	2	C7._.A4	15245	SSU72	Intronic	15245	uc001afw.2	0.503	442
chr1	1502917	1503417	501	*	5.54087	0.534	0.275	3	C7._.A4	7094	SSU72	Intronic	7094	uc001afw.2	0.499	443
chr1	1509392	1509892	501	*	18.3727	0.704	0.536	3	C23._.A3	619	SSU72	Intronic	619	uc001afw.2	0.6427	444
chr1	1510038	1510538	501	*	50.9994	0.964	0.919	4	C24._.A6	25	SSU72	Promoter	25	uc001afw.2	0.7226	445
chr1	1512533	1513033	501	*	12.1358	0.582	0.333	2	C16._.A3	2520	SSU72	Distal	2427	uc001afw.2	0.5649	446
chr1	1527839	1528339	501	*	2.44224	0.636	0.276	2	C2._.Rep2	7386	FNDC10	Distal	7386	uc021oeq.1	0.511	447
chr1	1533575	1534075	501	*	3.02825	0.406	0.14	2	C22._.A1	1650	FNDC10	Exonic	1650	uc021oeq.1	0.6527	448
chr1	1534224	1534724	501	*	2.87633	0.791	0.608	2	C1._.Rep2	1001	FNDC10	Exonic	1001	uc021oeq.1	0.6707	449
chr1	1535215	1535715	501	*	4.21825	0.922	0.712	2	C2._.Rep2	10	FNDC10	Promoter	10	uc021oeq.1	0.8583	450
chr1	1536796	1537296	501	*	2.44224	0.636	0.276	2	C2._.Rep2	1569	FNDC10	Promoter	1226	uc021oeq.1	0.6547	451
chr1	1540996	1541496	501	*	2.44224	0.636	0.276	2	C2._.Rep2	5769	FNDC10	Distal	5426	uc021oeq.1	0.7186	452
chr1	1541542	1542042	501	*	4.69332	0.295	0.089	2	C16._.A3	6315	FNDC10	Distal	5972	uc021oeq.1	0.7086	453
chr1	1542074	1542574	501	*	5.09245	0.623	0.412	2	C16._.G8	6847	FNDC10	Distal	6504	uc021oeq.1	0.525	454
chr1	1544823	1545323	501	*	2.44224	0.636	0.276	2	C2._.Rep2	5721	MIB2	Distal	5721	uc001afz.2	0.503	455
chr1	1545402	1545902	501	*	21.0521	0.681	0.426	2	C20._.A8	5142	MIB2	Distal	5142	uc001afz.2	0.511	456
chr1	1546804	1547304	501	*	6.37609	0.833	0.636	2	C7._.A3	3740	MIB2	Distal	3740	uc001afz.2	0.507	457
chr1	1549495	1549995	501	*	4.8984	0.769	0.483	2	C7._.A3	1049	MIB2	Promoter	1049	uc001afz.2	0.523	458
chr1	1550024	1550524	501	*	4.10997	0.71	0.414	5	C7._.G8	520	MIB2	Promoter	520	uc001afz.2	0.5449	459
chr1	1550550	1551050	501	*	37.0546	0.997	0.986	2	C9._.Rep2	4	MIB2	Promoter	4	uc001afz.2	0.7226	460
chr1	1551289	1551789	501	*	17.7301	0.802	0.675	3	C20._.A5	743	MIB2	Intronic	150	uc001afz.2	0.7944	461
chr1	1552090	1552590	501	*	8.13475	0.776	0.62	2	C16._.C3	1544	MIB2	Exonic	649	uc001afz.2	0.6487	462
chr1	1553785	1554285	501	*	3.53654	0.404	0.196	2	C23._.C3	3239	MIB2	Exonic	2344	uc001afz.2	0.6287	463
chr1	1554536	1555036	501	*	4.25248	0.668	0.482	2	C23._.H5	3990	MIB2	Intronic	3095	uc001afz.2	0.6128	464
chr1	1555325	1555825	501	*	3.96851	0.528	0.286	3	C16._.G8	4779	MIB2	Intronic	3578	uc001afz.2	0.6248	465
chr1	1556043	1556543	501	*	5.09245	0.623	0.412	4	C16._.G8	5497	MIB2	Intronic	2860	uc001afz.2	0.6267	466
chr1	1556840	1557340	501	*	4.11319	0.576	0.298	2	C22._.A1	6294	MIB2	Intronic	2063	uc001afz.2	0.6547	467
chr1	1557584	1558084	501	*	129.793	0.962	0.867	2	C10._.Rep1	7038	MIB2	Intronic	1319	uc001afz.2	0.5948	468
chr1	1558792	1559292	501	*	4.11319	0.576	0.298	2	C22._.A1	8246	MIB2	Exonic	111	uc001afz.2	0.7106	469
chr1	1560358	1560858	501	*	2.63733	0.711	0.49	3	C20._.H5	6951	MMP23B	Intronic	236	uc001agb.2	0.6647	470
chr1	1561611	1562111	501	*	2.88703	0.462	0.25	2	C23._.A2	5698	MMP23B	Intronic	1489	uc001agb.2	0.6786	471
chr1	1563223	1563723	501	*	2.76295	0.362	0.129	2	C23._.H5	4086	MMP23B	Exonic	1012	uc001agb.2	0.6707	472
chr1	1564072	1564572	501	*	5.09245	0.623	0.412	2	C16._.G8	3237	MMP23B	Intronic	163	uc001agb.2	0.6946	473
chr1	1565064	1565564	501	*	6.37609	0.833	0.636	2	C7._.A3	2245	MMP23B	Intronic	827	uc001agb.2	0.6986	474
chr1	1565629	1566129	501	*	33.5674	0.897	0.81	4	C20._.A5	1680	MMP23B	Promoter	1392	uc001agb.2	0.7325	475
chr1	1566215	1566715	501	*	58.8032	0.866	0.776	5	C23._.A3	1094	MMP23B	Promoter	1094	uc001agb.2	0.7505	476
chr1	1567164	1567664	501	*	4.87875	0.786	0.525	2	C18._.Other	145	MMP23B	Promoter	145	uc001agb.2	0.7345	477
chr1	1590344	1590844	501	*	305.344	0.989	0.953	3	C19._.A4	23033	MMP23B	Intronic	124	uc001agb.2	0.6467	478
chr1	1594520	1595020	501	*	67.1471	0.831	0.702	2	C22._.A8	27209	MMP23B	Exonic	4300	uc001agb.2	0.5389	479
chr1	1596548	1597048	501	*	2.95708	0.184	0.039	2	C24._.A1	29237	MMP23B	Exonic	4779	uc001agb.2	0.6387	480
chr1	1598757	1599257	501	*	2.67658	0.386	0.132	2	C7._.G8	31446	MMP23B	Intronic	2570	uc001agb.2	0.4571	481
chr1	1601280	1601780	501	*	3.53836	0.433	0.234	2	C16._.Other	29847	MMP23A	Exonic	47	uc001agf.1	0.507	482
chr1	1609792	1610292	501	*	2.88703	0.462	0.25	3	C23._.A2	21335	MMP23A	Intronic	1756	uc001agf.1	0.6287	483
chr1	1612246	1612746	501	*	1.54598	0.068	0.007	2	C7._.C3	18881	MMP23A	Intronic	4210	uc001agf.1	0.523	484
chr1	1621362	1621862	501	*	3.96851	0.528	0.286	2	C16._.G8	9765	MMP23A	Intronic	2630	uc001agf.1	0.4551	485
chr1	1623941	1624441	501	*	5.79754	0.985	0.926	3	C21._.A1	7186	MMP23A	Exonic	51	uc001agf.1	0.7006	486
chr1	1625280	1625780	501	*	2.91406	0.368	0.133	2	C16._.G8	5847	MMP23A	Intronic	1286	uc001agf.1	0.5389	487
chr1	1628144	1628644	501	*	1.17295	0.236	0.077	2	C20._.H5	2983	MMP23A	Intronic	2983	uc001agf.1	0.5529	488
chr1	1655697	1656197	501	*	25.0984	0.974	0.95	5	C23._.H5	155	CDK11A	Promoter	106	uc021oet.1	0.6327	489
chr1	1657868	1658368	501	*	1.10115	0.223	0.044	2	C18._.H5	2326	CDK11A	Intronic	2063	uc021oet.1	0.521	490
chr1	1660480	1660980	501	*	25.15	0.816	0.675	2	C22._.A5	4938	CDK11A	Exonic	4675	uc021oet.1	0.5269	491
chr1	1677001	1677501	501	*	35.9506	0.807	0.686	2	C23._.A3	186	SLC35E2B	Exonic	186	uc021oer.1	0.7206	492
chr1	1677633	1678133	501	*	148.745	0.952	0.914	4	C23._.A3	444	SLC35E2A	Promoter	444	uc001agl.2	0.6747	493
chr1	1680377	1680877	501	*	4.69332	0.295	0.089	3	C16._.A3	3188	SLC35E2A	Distal	3188	uc001agl.2	0.6427	494
chr1	1683539	1684039	501	*	15.9181	0.678	0.501	3	C23._.A3	6350	SLC35E2A	Exonic	6291	uc001agl.2	0.499	495
chr1	1684724	1685224	501	*	5.03312	0.786	0.414	2	C17._.C3	7535	SLC35E2A	Intronic	5106	uc001agl.2	0.6667	496
chr1	1690215	1690715	501	*	25.9159	0.741	0.464	2	C10._.Rep1	13026	SLC35E2A	Intronic	383	uc001agl.2	0.6886	497
chr1	1691064	1691564	501	*	2.88703	0.462	0.25	3	C23._.A2	13875	SLC35E2A	Exonic	1232	uc001agl.2	0.6747	498
chr1	1706497	1706997	501	*	2.67658	0.386	0.132	2	C7._.G8	4760	NADK	Intronic	3161	uc010nyq.2	0.3892	499
chr1	1707190	1707690	501	*	5.32885	0.596	0.343	2	C16._.C3	4067	NADK	Intronic	2468	uc010nyq.2	0.493	500
chr1	1709201	1709701	501	*	11.2088	0.916	0.794	5	C7._.A3	2056	NADK	Intronic	457	uc010nyq.2	0.6367	501
chr1	1710147	1710647	501	*	12.9273	0.93	0.826	5	C7._.A3	1110	NADK	Intronic	99	uc010nyq.2	0.7385	502
chr1	1711441	1711941	501	*	9.54045	0.898	0.753	4	C7._.A3	182	NADK	Promoter	182	uc010nyq.2	0.5369	503
chr1	1712177	1712677	501	*	3.51023	0.644	0.339	2	C7._.A3	918	NADK	Promoter	918	uc010nyq.2	0.5888	504
chr1	1713701	1714201	501	*	8.51728	0.963	0.867	2	C21._.Other	2442	NADK	Distal	2442	uc010nyq.2	0.6627	505
chr1	1714356	1714856	501	*	5.09245	0.623	0.412	2	C16._.G8	3097	NADK	Distal	3097	uc010nyq.2	0.5609	506
chr1	1715640	1716140	501	*	2.27805	0.663	0.328	2	C21._.A1	4381	NADK	Distal	4381	uc010nyq.2	0.511	507
chr1	1716345	1716845	501	*	2.05432	0.18	0.012	2	C21._.A6	5086	NADK	Distal	5086	uc010nyq.2	0.5309	508
chr1	1718593	1719093	501	*	3.53836	0.433	0.234	2	C16._.Other	7334	NADK	Exonic	7334	uc010nyq.2	0.511	509
chr1	1719524	1720024	501	*	319.239	0.994	0.986	5	C16._.A3	8265	NADK	Intronic	8265	uc010nyq.2	0.5808	510
chr1	1720105	1720605	501	*	2.8186	0.174	0.041	3	C16._.C3	8846	NADK	Intronic	8846	uc010nyq.2	0.5729	511
chr1	1720927	1721427	501	*	4.28907	0.591	0.306	2	C24._.A6	9668	NADK	Intronic	9668	uc010nyq.2	0.519	512
chr1	1722502	1723002	501	*	1.94553	0.161	0.027	2	C16._.G8	11243	NADK	Intronic	11243	uc010nyq.2	0.523	513
chr1	1725188	1725688	501	*	2.88703	0.462	0.25	2	C23._.A2	13929	NADK	Intronic	13929	uc010nyq.2	0.5369	514
chr1	1726459	1726959	501	*	2.81091	0.696	0.46	2	C22._.H5	15200	NADK	Intronic	15200	uc010nyq.2	0.5609	515
chr1	1758694	1759194	501	*	2.45456	0.695	0.341	2	C13._.Rep2	47435	NADK	Intronic	47435	uc010nyq.2	0.4531	516
chr1	1763560	1764060	501	*	9.55291	0.794	0.606	2	C24._.A6	52301	NADK	Intronic	52301	uc010nyq.2	0.4192	517
chr1	1768605	1769105	501	*	2.88703	0.462	0.25	2	C23._.A2	53670	GNB1	Intronic	53670	uc009vkh.3	0.4651	518
chr1	1774233	1774733	501	*	2.88703	0.462	0.25	2	C23._.A2	48042	GNB1	Intronic	48042	uc009vkh.3	0.4491	519
chr1	1778450	1778950	501	*	70.8626	0.839	0.709	3	C22._.A8	43825	GNB1	Intronic	43825	uc009vkh.3	0.4571	520
chr1	1784363	1784863	501	*	27.5455	0.663	0.372	2	C22._.A8	37912	GNB1	Intronic	37912	uc009vkh.3	0.511	521
chr1	1789972	1790472	501	*	8.56118	0.943	0.742	2	C18._.Other	32303	GNB1	Intronic	32303	uc009vkh.3	0.479	522
chr1	1790534	1791034	501	*	3.38507	0.085	0.012	2	C22._.A8	31741	GNB1	Intronic	31741	uc009vkh.3	0.489	523
chr1	1792412	1792912	501	*	8.13475	0.776	0.62	2	C16._.C3	29863	GNB1	Intronic	29863	uc009vkh.3	0.489	524
chr1	1793992	1794492	501	*	2.76295	0.362	0.129	2	C23._.H5	28283	GNB1	Intronic	28283	uc009vkh.3	0.525	525
chr1	1794964	1795464	501	*	2.2396	0.341	0.052	2	C7._.A3	27311	GNB1	Intronic	27311	uc009vkh.3	0.4132	526
chr1	1800917	1801417	501	*	5.52092	0.682	0.434	2	C21._.H5	21358	GNB1	Intronic	21358	uc009vkh.3	0.4371	527
chr1	1803242	1803742	501	*	2.44224	0.636	0.276	2	C2._.Rep2	19033	GNB1	Intronic	19033	uc009vkh.3	0.4591	528
chr1	1804612	1805112	501	*	55.0347	0.848	0.734	3	C16._.A3	17663	GNB1	Intronic	17663	uc009vkh.3	0.515	529
chr1	1805973	1806473	501	*	2.91406	0.368	0.133	2	C16._.G8	16302	GNB1	Intronic	16302	uc009vkh.3	0.485	530
chr1	1806887	1807387	501	*	2.76295	0.362	0.129	2	C23._.H5	15388	GNB1	Intronic	15388	uc009vkh.3	0.477	531
chr1	1811919	1812419	501	*	3.96851	0.528	0.286	2	C16._.G8	10356	GNB1	Intronic	10356	uc009vkh.3	0.515	532
chr1	1815984	1816484	501	*	3.32324	0.431	0.209	2	C16._.A2	6291	GNB1	Intronic	6291	uc009vkh.3	0.489	533
chr1	1818084	1818584	501	*	2.27805	0.663	0.328	2	C21._.A1	4191	GNB1	Intronic	4191	uc009vkh.3	0.4551	534
chr1	1819329	1819829	501	*	1.26522	0.223	0.059	3	C22._.H5	2946	GNB1	Intronic	2946	uc009vkh.3	0.3912	535
chr1	1819982	1820482	501	*	5.09245	0.623	0.412	3	C16._.G8	2293	GNB1	Intronic	2293	uc009vkh.3	0.5269	536
chr1	1821089	1821589	501	*	8.05051	0.527	0.321	2	C23._.A3	1186	GNB1	Intronic	1186	uc009vkh.3	0.5489	537
chr1	1821786	1822286	501	*	14.6841	0.893	0.822	4	C23._.C3	489	GNB1	Intronic	489	uc009vkh.3	0.8184	538
chr1	1822347	1822847	501	*	129.335	0.942	0.89	4	C16._.A3	70	GNB1	Promoter	70	uc009vkh.3	0.7904	539
chr1	1822904	1823404	501	*	17.2079	0.878	0.789	4	C16._.G8	627	GNB1	Promoter	627	uc009vkh.3	0.7246	540
chr1	1823562	1824062	501	*	10.1058	0.792	0.647	2	C16._.G8	1285	GNB1	Promoter	1285	uc009vkh.3	0.5888	541
chr1	1824522	1825022	501	*	5.52092	0.682	0.434	2	C21._.H5	2245	GNB1	Distal	2245	uc009vkh.3	0.6128	542
chr1	1825339	1825839	501	*	4.8984	0.769	0.483	2	C7._.A3	3062	GNB1	Distal	3062	uc009vkh.3	0.6088	543
chr1	1825865	1826365	501	*	9.08116	0.807	0.659	2	C22._.A1	3588	GNB1	Distal	3588	uc009vkh.3	0.6248	544
chr1	1826691	1827191	501	*	6.64645	0.42	0.183	3	C16._.A3	4414	GNB1	Distal	4414	uc009vkh.3	0.6108	545
chr1	1827239	1827739	501	*	2.44224	0.636	0.276	2	C2._.Rep2	4962	GNB1	Distal	4962	uc009vkh.3	0.5609	546
chr1	1828130	1828630	501	*	3.78276	0.204	0.074	2	C16._.A3	5853	GNB1	Distal	5853	uc009vkh.3	0.523	547
chr1	1830669	1831169	501	*	3.02825	0.406	0.14	2	C22._.A1	8392	GNB1	Distal	8392	uc009vkh.3	0.6008	548
chr1	1836130	1836630	501	*	2.44224	0.636	0.276	2	C2._.Rep2	9885	CALML6	Distal	9885	uc001agn.3	0.493	549
chr1	1837045	1837545	501	*	4.18444	0.382	0.154	3	C23._.G8	8970	CALML6	Distal	8970	uc001agn.3	0.5409	550
chr1	1837609	1838109	501	*	13.141	0.875	0.793	5	C23._.C3	8406	CALML6	Distal	8406	uc001agn.3	0.5429	551
chr1	1838349	1838849	501	*	6.49026	0.735	0.539	2	C22._.A1	7666	CALML6	Distal	7666	uc001agn.3	0.6248	552
chr1	1839198	1839698	501	*	5.09245	0.623	0.412	3	C16._.G8	6817	CALML6	Distal	6817	uc001agn.3	0.5589	553
chr1	1839807	1840307	501	*	2.87633	0.791	0.608	2	C1._.Rep2	6208	CALML6	Distal	6208	uc001agn.3	0.7066	554
chr1	1840347	1840847	501	*	16.4003	0.993	0.979	4	C7._.A2	5668	CALML6	Distal	5668	uc001agn.3	0.7565	555
chr1	1841012	1841512	501	*	11.1649	0.731	0.553	5	C23._.G8	5003	CALML6	Distal	5003	uc001agn.3	0.5788	556
chr1	1842036	1842536	501	*	6.01128	0.68	0.512	2	C23._.C3	3979	CALML6	Distal	3979	uc001agn.3	0.6248	557
chr1	1842703	1843203	501	*	5.2351	0.494	0.303	3	C23._.G8	3312	CALML6	Distal	3312	uc001agn.3	0.5908	558
chr1	1844227	1844727	501	*	8.1528	0.551	0.254	2	C17._.A4	1788	CALML6	Promoter	1788	uc001agn.3	0.515	559
chr1	1845789	1846289	501	*	13.5422	0.751	0.474	2	C2._.Rep1	226	CALML6	Promoter	226	uc001agn.3	0.6527	560
chr1	1846825	1847325	501	*	4.04495	0.727	0.327	2	C11._.Rep2	808	CALML6	Intronic	808	uc001agn.3	0.6307	561
chr1	1847571	1848071	501	*	2.91406	0.368	0.133	2	C16._.G8	1554	CALML6	Intronic	1554	uc001agn.3	0.6367	562
chr1	1848419	1848919	501	*	4.18444	0.382	0.154	3	C23._.G8	2070	TMEM52	Exonic	1566	uc001ago.3	0.6287	563
chr1	1848994	1849494	501	*	6.33791	0.57	0.347	2	C23._.G8	1495	TMEM52	Exonic	991	uc001ago.3	0.6128	564
chr1	1849495	1849995	501	*	2.62293	0.4	0.08	2	C11._.Rep2	994	TMEM52	Exonic	490	uc001ago.3	0.6208	565
chr1	1850006	1850506	501	*	13.2766	0.865	0.748	3	C22._.A1	483	TMEM52	Intronic	19	uc001ago.3	0.7445	566
chr1	1850677	1851177	501	*	46.4492	0.989	0.976	4	C23._.A2	186	TMEM52	Promoter	186	uc001ago.3	0.7166	567
chr1	1851683	1852183	501	*	6.27488	0.686	0.473	4	C16._.G8	1192	TMEM52	Promoter	1192	uc001ago.3	0.6407	568
chr1	1852785	1853285	501	*	3.53654	0.404	0.196	2	C23._.C3	2294	TMEM52	Distal	2294	uc001ago.3	0.6447	569
chr1	1853507	1854007	501	*	7.48648	0.625	0.399	3	C23._.G8	3016	TMEM52	Distal	3016	uc001ago.3	0.6447	570
chr1	1854361	1854861	501	*	2.5086	0.457	0.235	2	C7._.A2	3870	TMEM52	Distal	3870	uc001ago.3	0.6667	571
chr1	1855450	1855950	501	*	3.73126	0.788	0.466	2	C17._.A2	4959	TMEM52	Distal	3141	uc001ago.3	0.7146	572
chr1	1856248	1856748	501	*	3.73126	0.788	0.466	2	C17._.A2	5757	TMEM52	Distal	2343	uc001ago.3	0.6547	573
chr1	1858221	1858721	501	*	2.87056	0.427	0.198	2	C22._.Other	7730	TMEM52	Distal	370	uc001ago.3	0.6407	574
chr1	1860202	1860702	501	*	5.27128	0.673	0.393	2	C22._.A1	9711	TMEM52	Distal	1083	uc001ago.3	0.6487	575
chr1	1861438	1861938	501	*	4.89157	0.809	0.569	2	C21._.Other	10947	TMEM52	Distal	2319	uc001ago.3	0.6487	576
chr1	1862990	1863490	501	*	3.01831	0.242	0.06	2	C2._.Rep1	12499	TMEM52	Distal	3871	uc001ago.3	0.5289	577
chr1	1874991	1875491	501	*	2.63733	0.711	0.49	2	C20._.H5	24500	TMEM52	Distal	15872	uc001ago.3	0.6267	578
chr1	1877019	1877519	501	*	2.44224	0.636	0.276	2	C2._.Rep2	26528	TMEM52	Distal	17900	uc001ago.3	0.5449	579
chr1	1877841	1878341	501	*	26.7681	0.89	0.818	5	C23._.G8	27350	TMEM52	Distal	18722	uc001ago.3	0.6108	580
chr1	1878660	1879160	501	*	12.4584	0.756	0.611	3	C23._.G8	28169	TMEM52	Distal	19541	uc001ago.3	0.5669	581
chr1	1881894	1882394	501	*	4.39115	0.769	0.411	2	C19._.A2	31403	TMEM52	Distal	22775	uc001ago.3	0.4411	582
chr1	1891389	1891889	501	*	58.263	0.912	0.66	2	C2._.Rep1	40898	TMEM52	Intronic	30774	uc001ago.3	0.6507	583
chr1	1900565	1901065	501	*	20.7319	0.83	0.712	3	C20._.A5	34460	CFAP74	Intronic	21598	uc001agp.3	0.7026	584
chr1	1904508	1905008	501	*	3.02825	0.406	0.14	2	C22._.A1	30517	CFAP74	Intronic	17655	uc001agp.3	0.6547	585
chr1	1914490	1914990	501	*	14.8973	0.809	0.398	2	C9._.Rep1	20535	CFAP74	Intronic	7673	uc001agp.3	0.6108	586
chr1	1916815	1917315	501	*	14.8903	0.766	0.49	2	C2._.Rep1	18210	CFAP74	Intronic	5348	uc001agp.3	0.6826	587
chr1	1920341	1920841	501	*	6.89091	0.543	0.282	2	C20._.A5	14684	CFAP74	Intronic	1822	uc001agp.3	0.517	588
chr1	1921628	1922128	501	*	7.92716	0.872	0.689	3	C7._.A3	13397	CFAP74	Intronic	535	uc001agp.3	0.4651	589
chr1	1935289	1935789	501	*	4.21825	0.922	0.712	2	C2._.Rep2	262	CFAP74	Promoter	262	uc001agp.3	0.6447	590
chr1	1940482	1940982	501	*	4.02854	0.411	0.168	2	C16._.C3	5455	CFAP74	Distal	5455	uc001agp.3	0.5848	591
chr1	1941068	1941568	501	*	74.6839	0.93	0.765	2	C2._.Rep1	6041	CFAP74	Distal	5650	uc001agp.3	0.5369	592
chr1	1945021	1945521	501	*	4.14446	0.404	0.086	2	C5._.Rep1	5496	GABRD	Distal	1697	uc001agr.3	0.5369	593
chr1	1945738	1946238	501	*	2.11904	0.094	0.004	2	C2._.Rep1	4779	GABRD	Distal	980	uc001agr.3	0.499	594
chr1	1946405	1946905	501	*	95.6498	0.947	0.79	2	C2._.Rep1	4112	GABRD	Distal	313	uc001agr.3	0.5389	595
chr1	1947570	1948070	501	*	5.03455	0.508	0.129	2	C2._.Rep1	2947	GABRD	Distal	850	uc001agr.3	0.5669	596
chr1	1948115	1948615	501	*	3.27831	0.444	0.153	2	C21._.Other	2402	GABRD	Distal	1395	uc001agr.3	0.497	597
chr1	1949937	1950437	501	*	10.9326	0.715	0.438	2	C2._.Rep1	580	GABRD	Promoter	580	uc001agr.3	0.6148	598
chr1	1950506	1951006	501	*	68.5225	0.882	0.806	4	C23._.A3	11	GABRD	Promoter	11	uc001agr.3	0.8184	599
chr1	1951437	1951937	501	*	6.49026	0.735	0.539	2	C22._.A1	918	GABRD	Intronic	918	uc001agr.3	0.5928	600
chr1	1952224	1952724	501	*	4.11319	0.576	0.298	3	C22._.A1	1705	GABRD	Intronic	1705	uc001agr.3	0.5509	601
chr1	1953026	1953526	501	*	16.2654	0.78	0.503	2	C2._.Rep1	2507	GABRD	Intronic	2507	uc001agr.3	0.6407	602
chr1	1955356	1955856	501	*	2.88277	0.411	0.186	2	C7._.C3	4837	GABRD	Intronic	4837	uc001agr.3	0.6008	603
chr1	1955966	1956466	501	*	5.12016	0.391	0.175	2	C23._.A3	5447	GABRD	Intronic	5447	uc001agr.3	0.6567	604
chr1	1957036	1957536	501	*	27.5257	0.77	0.62	4	C23._.A3	6517	GABRD	Intronic	6517	uc001agr.3	0.5988	605
chr1	1958400	1958900	501	*	5.03455	0.508	0.129	2	C2._.Rep1	7881	GABRD	Intronic	7881	uc001agr.3	0.499	606
chr1	1959051	1959551	501	*	17.6653	0.791	0.515	2	C2._.Rep1	8532	GABRD	Intronic	8532	uc001agr.3	0.6507	607
chr1	1960216	1960716	501	*	9.84934	0.531	0.316	2	C16._.A3	9697	GABRD	Intronic	9697	uc001agr.3	0.6487	608
chr1	1960721	1961221	501	*	6.64645	0.42	0.183	2	C16._.A3	10202	GABRD	Intronic	10202	uc001agr.3	0.6607	609
chr1	1962182	1962682	501	*	4.21825	0.922	0.712	2	C2._.Rep2	11663	GABRD	Distal	11663	uc001agr.3	0.5888	610
chr1	1962978	1963478	501	*	3.19404	0.23	0.086	3	C23._.G8	12459	GABRD	Distal	12459	uc001agr.3	0.6467	611
chr1	1963668	1964168	501	*	18.7136	0.889	0.803	2	C16._.G8	13149	GABRD	Distal	13149	uc001agr.3	0.6667	612
chr1	1964346	1964846	501	*	4.10997	0.71	0.414	2	C7._.G8	13827	GABRD	Distal	13827	uc001agr.3	0.6248	613
chr1	1964853	1965353	501	*	3.99483	0.398	0.098	2	C2._.Rep1	14334	GABRD	Distal	14334	uc001agr.3	0.5729	614
chr1	1966419	1966919	501	*	20.8863	0.695	0.492	3	C16._.A3	15239	PRKCZ	Distal	15239	uc009vki.3	0.6188	615
chr1	1967296	1967796	501	*	2.44224	0.636	0.276	2	C2._.Rep2	14362	PRKCZ	Distal	14362	uc009vki.3	0.5848	616
chr1	1974127	1974627	501	*	1.39321	0.3	0.127	2	C1._.Rep2	7531	PRKCZ	Distal	7531	uc009vki.3	0.5828	617
chr1	1974999	1975499	501	*	3.96851	0.528	0.286	3	C16._.G8	6659	PRKCZ	Distal	6659	uc009vki.3	0.6208	618
chr1	1975565	1976065	501	*	3.99483	0.398	0.098	2	C2._.Rep1	6093	PRKCZ	Distal	6093	uc009vki.3	0.501	619
chr1	1976228	1976728	501	*	6.17661	0.962	0.837	2	C2._.Rep2	5430	PRKCZ	Distal	5430	uc009vki.3	0.7405	620
chr1	1976992	1977492	501	*	5.09245	0.623	0.412	4	C16._.G8	4666	PRKCZ	Distal	4666	uc009vki.3	0.5709	621
chr1	1977802	1978302	501	*	6.80214	0.488	0.234	2	C22._.A5	3856	PRKCZ	Distal	3856	uc009vki.3	0.6028	622
chr1	1978311	1978811	501	*	3.86869	0.409	0.157	2	C20._.A1	3347	PRKCZ	Distal	3347	uc009vki.3	0.5689	623
chr1	1979074	1979574	501	*	8.7492	0.5	0.256	2	C16._.A3	2584	PRKCZ	Distal	2584	uc009vki.3	0.6627	624
chr1	1980803	1981303	501	*	9.08116	0.807	0.659	2	C22._.A1	855	PRKCZ	Promoter	855	uc009vki.3	0.6407	625
chr1	1981493	1981993	501	*	404.963	0.998	0.99	2	C2._.Rep1	165	PRKCZ	Promoter	165	uc009vki.3	0.7924	626
chr1	1982624	1983124	501	*	4.36516	0.785	0.622	2	C22._.Other	964	PRKCZ	Intronic	964	uc009vki.3	0.7186	627
chr1	1985145	1985645	501	*	1.94553	0.161	0.027	2	C16._.G8	3485	PRKCZ	Intronic	3485	uc009vki.3	0.5968	628
chr1	1991501	1992001	501	*	12.2223	0.735	0.457	2	C2._.Rep1	9841	PRKCZ	Intronic	9841	uc009vki.3	0.6427	629
chr1	2003337	2003837	501	*	4.58076	0.354	0.116	2	C20._.A5	21677	PRKCZ	Intronic	1498	uc009vki.3	0.481	630
chr1	2004041	2004541	501	*	2.27805	0.663	0.328	2	C21._.A1	22381	PRKCZ	Intronic	794	uc009vki.3	0.6228	631
chr1	2004881	2005381	501	*	110.659	0.928	0.871	5	C16._.A3	23221	PRKCZ	Exonic	44	uc009vki.3	0.6367	632
chr1	2005474	2005974	501	*	36.3854	0.79	0.637	2	C16._.A3	23814	PRKCZ	Intronic	298	uc009vki.3	0.6347	633
chr1	2006278	2006778	501	*	12.8533	0.834	0.72	3	C16._.G8	24618	PRKCZ	Intronic	1102	uc009vki.3	0.6128	634
chr1	2007489	2007989	501	*	3.62944	0.411	0.096	2	C19._.Other	25829	PRKCZ	Intronic	2313	uc009vki.3	0.6148	635
chr1	2008015	2008515	501	*	3.78276	0.204	0.074	2	C16._.A3	26355	PRKCZ	Intronic	2839	uc009vki.3	0.5469	636
chr1	2013466	2013966	501	*	62.0104	0.872	0.784	3	C23._.A3	31806	PRKCZ	Intronic	8290	uc009vki.3	0.5669	637
chr1	2014224	2014724	501	*	2.44224	0.636	0.276	2	C2._.Rep2	32564	PRKCZ	Intronic	9048	uc009vki.3	0.6008	638
chr1	2015025	2015525	501	*	2.44224	0.636	0.276	2	C2._.Rep2	33365	PRKCZ	Intronic	9849	uc009vki.3	0.487	639
chr1	2015778	2016278	501	*	9.76873	0.83	0.707	4	C16._.A2	34118	PRKCZ	Intronic	10602	uc009vki.3	0.6427	640
chr1	2016460	2016960	501	*	59.1225	0.932	0.657	2	C5._.Rep1	34800	PRKCZ	Intronic	11284	uc009vki.3	0.5689	641
chr1	2017136	2017636	501	*	13.5422	0.751	0.474	2	C2._.Rep1	35476	PRKCZ	Intronic	11960	uc009vki.3	0.5589	642
chr1	2018102	2018602	501	*	13.2262	0.787	0.372	2	C9._.Rep1	36442	PRKCZ	Intronic	12926	uc009vki.3	0.5349	643
chr1	2019222	2019722	501	*	5.54087	0.534	0.275	3	C7._.A4	37562	PRKCZ	Intronic	14046	uc009vki.3	0.6387	644
chr1	2019758	2020258	501	*	11.2088	0.916	0.794	2	C7._.A3	38098	PRKCZ	Intronic	14582	uc009vki.3	0.6048	645
chr1	2022247	2022747	501	*	3.01831	0.242	0.06	2	C2._.Rep1	40587	PRKCZ	Intronic	13657	uc009vki.3	0.4551	646
chr1	2022856	2023356	501	*	3.01041	0.441	0.199	2	C20._.Other	41196	PRKCZ	Intronic	13048	uc009vki.3	0.5649	647
chr1	2023380	2023880	501	*	7.45529	0.823	0.431	2	C9._.Rep2	41720	PRKCZ	Intronic	12524	uc009vki.3	0.6248	648
chr1	2024493	2024993	501	*	6.17661	0.962	0.837	2	C2._.Rep2	42833	PRKCZ	Intronic	11411	uc009vki.3	0.6307	649
chr1	2025389	2025889	501	*	2.44224	0.636	0.276	2	C2._.Rep2	43729	PRKCZ	Intronic	10515	uc009vki.3	0.6607	650
chr1	2026233	2026733	501	*	5.09245	0.623	0.412	2	C16._.G8	44573	PRKCZ	Intronic	9671	uc009vki.3	0.6148	651
chr1	2027742	2028242	501	*	3.72429	0.376	0.072	2	C9._.Rep2	46082	PRKCZ	Intronic	8162	uc009vki.3	0.6168	652
chr1	2030335	2030835	501	*	2.44224	0.636	0.276	2	C2._.Rep2	48675	PRKCZ	Intronic	5569	uc009vki.3	0.5529	653
chr1	2031548	2032048	501	*	7.50802	0.73	0.551	2	C16._.G8	49888	PRKCZ	Intronic	4356	uc009vki.3	0.5529	654
chr1	2034919	2035419	501	*	2.91406	0.368	0.133	4	C16._.G8	53259	PRKCZ	Intronic	985	uc009vki.3	0.6008	655
chr1	2035589	2036089	501	*	5.09245	0.623	0.412	4	C16._.G8	53929	PRKCZ	Intronic	315	uc009vki.3	0.6327	656
chr1	2038050	2038550	501	*	5.03455	0.508	0.129	2	C2._.Rep1	56390	PRKCZ	Intronic	2144	uc009vki.3	0.6048	657
chr1	2039978	2040478	501	*	31.201	0.856	0.592	2	C2._.Rep1	58318	PRKCZ	Intronic	4072	uc009vki.3	0.6427	658
chr1	2040784	2041284	501	*	6.70124	0.705	0.52	2	C16._.C3	59124	PRKCZ	Intronic	4878	uc009vki.3	0.6108	659
chr1	2042719	2043219	501	*	3.32324	0.431	0.209	2	C16._.A2	61059	PRKCZ	Intronic	6813	uc009vki.3	0.6527	660
chr1	2056718	2057218	501	*	5.03455	0.508	0.129	2	C2._.Rep1	75058	PRKCZ	Intronic	19827	uc009vki.3	0.5489	661
chr1	2057687	2058187	501	*	12.3957	0.629	0.409	2	C23._.A3	76027	PRKCZ	Intronic	18858	uc009vki.3	0.6307	662
chr1	2058720	2059220	501	*	12.8533	0.834	0.72	2	C16._.G8	77060	PRKCZ	Intronic	17825	uc009vki.3	0.6327	663
chr1	2061591	2062091	501	*	2.44224	0.636	0.276	2	C2._.Rep2	77330	FAAP20	Intronic	14954	uc001ahi.1	0.5768	664
chr1	2063604	2064104	501	*	6.38563	0.787	0.352	2	C8._.H5	75317	FAAP20	Intronic	12941	uc001ahi.1	0.5649	665
chr1	2064702	2065202	501	*	62.1753	0.995	0.984	5	C7._.A3	74219	FAAP20	Intronic	11843	uc001ahi.1	0.7066	666
chr1	2065544	2066044	501	*	5.54087	0.534	0.275	2	C7._.A4	73377	FAAP20	Intronic	11001	uc001ahi.1	0.479	667
chr1	2066820	2067320	501	*	7.92716	0.872	0.689	3	C7._.A3	72101	FAAP20	Intronic	9725	uc001ahi.1	0.5768	668
chr1	2068844	2069344	501	*	4.59274	0.909	0.691	2	C10._.Rep2	70077	FAAP20	Intronic	7701	uc001ahi.1	0.5888	669
chr1	2069495	2069995	501	*	13.2262	0.787	0.372	2	C9._.Rep1	69426	FAAP20	Intronic	7050	uc001ahi.1	0.5449	670
chr1	2071306	2071806	501	*	18.0294	0.811	0.358	2	C5._.Rep1	67615	FAAP20	Intronic	5239	uc001ahi.1	0.519	671
chr1	2084296	2084796	501	*	11.1973	0.732	0.23	2	C5._.Rep1	54625	FAAP20	Intronic	7749	uc001ahi.1	0.525	672
chr1	2088182	2088682	501	*	97.7757	0.885	0.778	4	C22._.A8	50739	FAAP20	Intronic	11635	uc001ahi.1	0.5389	673
chr1	2089212	2089712	501	*	28.9387	0.752	0.593	2	C20._.A8	49709	FAAP20	Intronic	10824	uc001ahi.1	0.6108	674
chr1	2090072	2090572	501	*	6.17661	0.962	0.837	2	C2._.Rep2	48849	FAAP20	Intronic	9964	uc001ahi.1	0.501	675
chr1	2092321	2092821	501	*	2.44224	0.636	0.276	2	C2._.Rep2	46600	FAAP20	Intronic	7715	uc001ahi.1	0.6287	676
chr1	2093399	2093899	501	*	8.45339	0.663	0.39	2	C2._.Rep1	45522	FAAP20	Intronic	6637	uc001ahi.1	0.509	677
chr1	2096729	2097229	501	*	5.57652	0.736	0.261	2	C5._.Rep2	42192	FAAP20	Intronic	3307	uc001ahi.1	0.5629	678
chr1	2098218	2098718	501	*	6.31624	0.591	0.149	2	C5._.Rep1	40703	FAAP20	Intronic	1818	uc001ahi.1	0.5549	679
chr1	2099918	2100418	501	*	58.263	0.912	0.66	2	C2._.Rep1	39003	FAAP20	Intronic	118	uc001ahi.1	0.517	680
chr1	2103624	2104124	501	*	1.94553	0.161	0.027	2	C16._.G8	35297	FAAP20	Intronic	3586	uc001ahi.1	0.6228	681
chr1	2104872	2105372	501	*	2.61183	0.771	0.335	2	C1._.Rep1	34049	FAAP20	Intronic	4834	uc001ahi.1	0.5848	682
chr1	2105655	2106155	501	*	8.78145	0.975	0.901	2	C10._.Rep2	33266	FAAP20	Intronic	5617	uc001ahi.1	0.6367	683
chr1	2107885	2108385	501	*	12.2223	0.735	0.457	2	C2._.Rep1	31036	FAAP20	Intronic	4439	uc001ahi.1	0.5369	684
chr1	2108825	2109325	501	*	2.88065	0.425	0.136	2	C19._.A2	30096	FAAP20	Intronic	3499	uc001ahi.1	0.6327	685
chr1	2109453	2109953	501	*	2.44224	0.636	0.276	2	C2._.Rep2	29468	FAAP20	Intronic	2871	uc001ahi.1	0.6008	686
chr1	2110176	2110676	501	*	2.25519	0.194	0.055	2	C16._.A2	28745	FAAP20	Intronic	2148	uc001ahi.1	0.6567	687
chr1	2110953	2111453	501	*	4.21825	0.922	0.712	2	C2._.Rep2	27968	FAAP20	Intronic	1371	uc001ahi.1	0.6327	688
chr1	2111642	2112142	501	*	3.78276	0.204	0.074	2	C16._.A3	27279	FAAP20	Intronic	682	uc001ahi.1	0.5928	689
chr1	2113808	2114308	501	*	3.32324	0.431	0.209	2	C16._.A2	25113	FAAP20	Intronic	1482	uc001ahi.1	0.6267	690
chr1	2115359	2115859	501	*	4.21825	0.922	0.712	2	C2._.Rep2	23562	FAAP20	Intronic	3033	uc001ahi.1	0.5948	691
chr1	2117215	2117715	501	*	5.6495	0.366	0.101	2	C16._.A3	21706	FAAP20	Exonic	3771	uc001ahi.1	0.5948	692
chr1	2118222	2118722	501	*	2.44224	0.636	0.276	2	C2._.Rep2	20699	FAAP20	Exonic	2764	uc001ahi.1	0.4531	693
chr1	2119003	2119503	501	*	5.2351	0.494	0.303	2	C23._.G8	19918	FAAP20	Intronic	1983	uc001ahi.1	0.5928	694
chr1	2119836	2120336	501	*	6.63662	0.953	0.826	2	C10._.Rep2	19085	FAAP20	Intronic	1150	uc001ahi.1	0.5848	695
chr1	2120375	2120875	501	*	2.27805	0.663	0.328	2	C21._.A1	18546	FAAP20	Intronic	611	uc001ahi.1	0.5409	696
chr1	2120935	2121435	501	*	31.8733	1	0.999	2	C2._.Rep2	17986	FAAP20	Exonic	51	uc001ahi.1	0.6627	697
chr1	2121683	2122183	501	*	4.36516	0.785	0.622	3	C22._.Other	17238	FAAP20	Intronic	695	uc001ahi.1	0.6707	698
chr1	2122488	2122988	501	*	4.73822	0.581	0.364	3	C23._.C3	16433	FAAP20	Intronic	1500	uc001ahi.1	0.6307	699
chr1	2123512	2124012	501	*	6.37609	0.833	0.636	3	C7._.A3	15409	FAAP20	Exonic	2451	uc001ahi.1	0.5609	700
chr1	2124132	2124632	501	*	3.96851	0.528	0.286	3	C16._.G8	14789	FAAP20	Exonic	1831	uc001ahi.1	0.5669	701
chr1	2124905	2125405	501	*	6.31564	0.79	0.661	4	C23._.A2	14016	FAAP20	Exonic	1058	uc001ahi.1	0.6667	702
chr1	2125486	2125986	501	*	13.2926	0.79	0.54	3	C7._.A4	13435	FAAP20	Intronic	477	uc001ahi.1	0.6946	703
chr1	2125992	2126492	501	*	22.1006	0.964	0.909	5	C7._.A3	12929	FAAP20	Intronic	27	uc001ahi.1	0.7944	704
chr1	2126538	2127038	501	*	34.639	0.923	0.87	5	C23._.G8	12383	FAAP20	Intronic	573	uc001ahi.1	0.6507	705
chr1	2127165	2127665	501	*	10.1058	0.792	0.647	3	C16._.G8	11756	FAAP20	Intronic	1200	uc001ahi.1	0.6507	706
chr1	2128183	2128683	501	*	3.95751	0.643	0.432	3	C23._.A2	10738	FAAP20	Intronic	2218	uc001ahi.1	0.6267	707
chr1	2129325	2129825	501	*	2.81091	0.696	0.46	2	C22._.H5	9596	FAAP20	Exonic	3360	uc001ahi.1	0.5269	708
chr1	2129918	2130418	501	*	2.81091	0.696	0.46	3	C22._.H5	9003	FAAP20	Intronic	3953	uc001ahi.1	0.6228	709
chr1	2130530	2131030	501	*	22.1006	0.964	0.909	4	C7._.A3	8391	FAAP20	Intronic	4565	uc001ahi.1	0.6567	710
chr1	2131273	2131773	501	*	7.2697	0.627	0.169	2	C2._.Rep1	7648	FAAP20	Intronic	5308	uc001ahi.1	0.523	711
chr1	2132017	2132517	501	*	4.10997	0.71	0.414	2	C7._.G8	6904	FAAP20	Intronic	6052	uc001ahi.1	0.5988	712
chr1	2134499	2134999	501	*	5.09245	0.623	0.412	3	C16._.G8	4422	FAAP20	Intronic	4422	uc001ahi.1	0.6687	713
chr1	2135303	2135803	501	*	5.66115	0.829	0.594	2	C7._.G8	3618	FAAP20	Intronic	3618	uc001ahi.1	0.6387	714
chr1	2136446	2136946	501	*	14.7519	1	0.998	2	C13._.Rep2	2475	FAAP20	Intronic	2475	uc001ahi.1	0.7784	715
chr1	2137229	2137729	501	*	4.48637	0.605	0.369	3	C16._.A2	1692	FAAP20	Intronic	1692	uc001ahi.1	0.6307	716
chr1	2138333	2138833	501	*	2.81091	0.696	0.46	2	C22._.H5	588	FAAP20	Intronic	588	uc001ahi.1	0.5908	717
chr1	2139032	2139532	501	*	14.6891	0.94	0.847	3	C7._.A3	109	FAAP20	Promoter	109	uc001ahi.1	0.6407	718
chr1	2139957	2140457	501	*	14.6841	0.893	0.822	4	C23._.C3	1034	FAAP20	Promoter	1034	uc001ahi.1	0.6267	719
chr1	2140676	2141176	501	*	7.34492	0.745	0.594	3	C23._.C3	1753	FAAP20	Promoter	1753	uc001ahi.1	0.5948	720
chr1	2141234	2141734	501	*	17.9101	0.826	0.72	3	C23._.G8	2311	FAAP20	Distal	2311	uc001ahi.1	0.6267	721
chr1	2142083	2142583	501	*	7.02126	0.758	0.582	3	C16._.A2	3160	FAAP20	Distal	3160	uc001ahi.1	0.6327	722
chr1	2143026	2143526	501	*	4.73822	0.581	0.364	3	C23._.C3	4103	FAAP20	Distal	4103	uc001ahi.1	0.5369	723
chr1	2143801	2144301	501	*	70.9344	0.978	0.948	5	C24._.A6	4878	FAAP20	Distal	4878	uc001ahi.1	0.6547	724
chr1	2144634	2145134	501	*	18.7136	0.889	0.803	4	C16._.G8	5711	FAAP20	Distal	5711	uc001ahi.1	0.6487	725
chr1	2145424	2145924	501	*	45.6599	0.928	0.859	3	C20._.A5	6501	FAAP20	Distal	6501	uc001ahi.1	0.6367	726
chr1	2146228	2146728	501	*	29.8684	0.943	0.894	5	C16._.G8	7305	FAAP20	Distal	7305	uc001ahi.1	0.6826	727
chr1	2146778	2147278	501	*	6.97491	0.678	0.426	2	C24._.A1	7855	FAAP20	Distal	7855	uc001ahi.1	0.6527	728
chr1	2147796	2148296	501	*	11.4623	0.815	0.684	2	C16._.G8	8873	FAAP20	Distal	8873	uc001ahi.1	0.6547	729
chr1	2148748	2149248	501	*	3.19404	0.23	0.086	2	C23._.G8	9825	FAAP20	Distal	9825	uc001ahi.1	0.507	730
chr1	2151777	2152277	501	*	17.076	0.551	0.267	2	C22._.A8	8106	SKI	Distal	8106	uc009vko.1	0.513	731
chr1	2154165	2154665	501	*	2.91406	0.368	0.133	2	C16._.G8	5718	SKI	Distal	5718	uc009vko.1	0.505	732
chr1	2155394	2155894	501	*	2.67658	0.386	0.132	2	C7._.G8	4489	SKI	Distal	4489	uc009vko.1	0.523	733
chr1	2156070	2156570	501	*	3.53654	0.404	0.196	3	C23._.C3	3813	SKI	Distal	3813	uc009vko.1	0.6347	734
chr1	2157014	2157514	501	*	2.44224	0.636	0.276	2	C2._.Rep2	2869	SKI	Distal	2869	uc009vko.1	0.5589	735
chr1	2157737	2158237	501	*	15.728	0.865	0.768	3	C16._.G8	2146	SKI	Distal	2146	uc009vko.1	0.6048	736
chr1	2158469	2158969	501	*	7.89548	0.739	0.564	3	C20._.A1	1414	SKI	Promoter	1414	uc009vko.1	0.7864	737
chr1	2159104	2159604	501	*	26.879	1	0.999	2	C2._.Rep2	779	SKI	Promoter	779	uc009vko.1	0.8224	738
chr1	2159760	2160260	501	*	13.5472	0.647	0.455	4	C23._.A3	123	SKI	Promoter	123	uc009vko.1	0.8762	739
chr1	2160529	2161029	501	*	101.004	0.92	0.861	4	C23._.A3	644	SKI	Exonic	644	uc009vko.1	0.6687	740
chr1	2161607	2162107	501	*	10.2447	0.872	0.784	4	C23._.A2	1722	SKI	Intronic	1722	uc009vko.1	0.6267	741
chr1	2162147	2162647	501	*	21.7967	0.909	0.838	4	C16._.G8	2262	SKI	Intronic	2262	uc009vko.1	0.5689	742
chr1	2162690	2163190	501	*	31.9841	0.769	0.616	2	C16._.A3	2805	SKI	Intronic	2805	uc009vko.1	0.5968	743
chr1	2163522	2164022	501	*	7.14584	0.951	0.876	5	C7._.A2	3637	SKI	Intronic	3637	uc009vko.1	0.5948	744
chr1	2164411	2164911	501	*	3.91508	0.812	0.561	3	C7._.A2	4526	SKI	Intronic	4526	uc009vko.1	0.6148	745
chr1	2165037	2165537	501	*	4.10997	0.71	0.414	2	C7._.G8	5152	SKI	Intronic	5152	uc009vko.1	0.5828	746
chr1	2165772	2166272	501	*	24.2555	0.983	0.906	2	C8._.A6	5887	SKI	Intronic	5887	uc009vko.1	0.5569	747
chr1	2166646	2167146	501	*	2.25519	0.194	0.055	2	C16._.A2	6761	SKI	Intronic	6761	uc009vko.1	0.5868	748
chr1	2168482	2168982	501	*	7.76227	0.776	0.593	2	C22._.A1	8597	SKI	Intronic	8597	uc009vko.1	0.6088	749
chr1	2169576	2170076	501	*	6.33791	0.57	0.347	2	C23._.G8	9691	SKI	Intronic	9691	uc009vko.1	0.6407	750
chr1	2170188	2170688	501	*	28.0644	0.845	0.578	2	C2._.Rep1	10303	SKI	Intronic	10303	uc009vko.1	0.5389	751
chr1	2171570	2172070	501	*	37.2685	0.801	0.661	4	C20._.A8	11685	SKI	Intronic	11685	uc009vko.1	0.6307	752
chr1	2172297	2172797	501	*	2.11904	0.094	0.004	2	C2._.Rep1	12412	SKI	Intronic	12412	uc009vko.1	0.5549	753
chr1	2174436	2174936	501	*	5.57652	0.736	0.261	2	C5._.Rep2	14551	SKI	Intronic	14551	uc009vko.1	0.5948	754
chr1	2176889	2177389	501	*	6.12839	0.579	0.152	2	C2._.Rep1	17004	SKI	Intronic	17004	uc009vko.1	0.507	755
chr1	2178086	2178586	501	*	4.22103	0.318	0.107	2	C23._.A3	18201	SKI	Intronic	18201	uc009vko.1	0.5988	756
chr1	2179088	2179588	501	*	12.8533	0.834	0.72	3	C16._.G8	19203	SKI	Intronic	19203	uc009vko.1	0.6427	757
chr1	2179732	2180232	501	*	2.91406	0.368	0.133	4	C16._.G8	19847	SKI	Intronic	19847	uc009vko.1	0.5449	758
chr1	2180266	2180766	501	*	10.2447	0.872	0.784	3	C23._.A2	20381	SKI	Intronic	20381	uc009vko.1	0.6128	759
chr1	2180853	2181353	501	*	8.45339	0.663	0.39	2	C2._.Rep1	20968	SKI	Intronic	20968	uc009vko.1	0.5529	760
chr1	2181915	2182415	501	*	3.02825	0.406	0.14	2	C22._.A1	22030	SKI	Intronic	22030	uc009vko.1	0.5948	761
chr1	2183106	2183606	501	*	101.737	0.89	0.786	4	C22._.A8	23221	SKI	Intronic	23221	uc009vko.1	0.5689	762
chr1	2184099	2184599	501	*	8.11929	0.601	0.349	2	C20._.A5	24214	SKI	Intronic	24214	uc009vko.1	0.515	763
chr1	2184783	2185283	501	*	3.95751	0.643	0.432	3	C23._.A2	24898	SKI	Intronic	24898	uc009vko.1	0.5988	764
chr1	2187401	2187901	501	*	4.21825	0.922	0.712	2	C2._.Rep2	27516	SKI	Intronic	27516	uc009vko.1	0.515	765
chr1	2188626	2189126	501	*	6.80214	0.488	0.234	2	C22._.A5	28741	SKI	Intronic	28741	uc009vko.1	0.5509	766
chr1	2189538	2190038	501	*	5.04938	0.786	0.289	2	C6._.A1	29653	SKI	Intronic	29653	uc009vko.1	0.4451	767
chr1	2192795	2193295	501	*	2.2396	0.341	0.052	2	C7._.A3	32910	SKI	Intronic	32910	uc009vko.1	0.4012	768
chr1	2198764	2199264	501	*	91.8854	0.877	0.763	3	C22._.A8	38879	SKI	Intronic	38879	uc009vko.1	0.6008	769
chr1	2201624	2202124	501	*	18.3682	0.892	0.752	2	C15._.A1	41739	SKI	Intronic	41739	uc009vko.1	0.6367	770
chr1	2202215	2202715	501	*	6.27488	0.686	0.473	2	C16._.G8	42330	SKI	Intronic	42330	uc009vko.1	0.6327	771
chr1	2202919	2203419	501	*	11.4623	0.815	0.684	2	C16._.G8	43034	SKI	Intronic	43034	uc009vko.1	0.6567	772
chr1	2203999	2204499	501	*	5.09245	0.623	0.412	2	C16._.G8	44114	SKI	Intronic	44114	uc009vko.1	0.5329	773
chr1	2204501	2205001	501	*	6.23626	0.656	0.328	2	C15._.A1	44616	SKI	Intronic	44616	uc009vko.1	0.6327	774
chr1	2205675	2206175	501	*	5.2351	0.494	0.303	3	C23._.G8	45790	SKI	Intronic	45790	uc009vko.1	0.6108	775
chr1	2207511	2208011	501	*	6.17661	0.962	0.837	2	C2._.Rep2	47626	SKI	Intronic	47626	uc009vko.1	0.5968	776
chr1	2208038	2208538	501	*	1.01816	0.189	0.023	2	C2._.Rep2	48153	SKI	Intronic	48153	uc009vko.1	0.5509	777
chr1	2208677	2209177	501	*	2.44224	0.636	0.276	2	C2._.Rep2	48792	SKI	Intronic	48792	uc009vko.1	0.483	778
chr1	2209516	2210016	501	*	2.91406	0.368	0.133	2	C16._.G8	49631	SKI	Intronic	49631	uc009vko.1	0.6108	779
chr1	2210107	2210607	501	*	3.19404	0.23	0.086	3	C23._.G8	50222	SKI	Intronic	50222	uc009vko.1	0.6667	780
chr1	2210665	2211165	501	*	76.6763	0.947	0.881	3	C22._.A5	50780	SKI	Intronic	50780	uc009vko.1	0.6327	781
chr1	2211265	2211765	501	*	2.91406	0.368	0.133	2	C16._.G8	51380	SKI	Intronic	51380	uc009vko.1	0.5449	782
chr1	2214699	2215199	501	*	8.45339	0.663	0.39	2	C2._.Rep1	54814	SKI	Intronic	54814	uc009vko.1	0.6228	783
chr1	2215643	2216143	501	*	5.57652	0.736	0.261	2	C5._.Rep2	55758	SKI	Intronic	55758	uc009vko.1	0.6228	784
chr1	2216281	2216781	501	*	3.95751	0.643	0.432	2	C23._.A2	56396	SKI	Intronic	56396	uc009vko.1	0.521	785
chr1	2219099	2219599	501	*	5.32885	0.596	0.343	2	C16._.C3	59214	SKI	Intronic	59214	uc009vko.1	0.6088	786
chr1	2220144	2220644	501	*	9.67535	0.692	0.416	2	C2._.Rep1	60259	SKI	Intronic	60259	uc009vko.1	0.6048	787
chr1	2221546	2222046	501	*	6.49026	0.735	0.539	3	C22._.A1	61661	SKI	Intronic	61661	uc009vko.1	0.6208	788
chr1	2222071	2222571	501	*	14.6891	0.94	0.847	4	C7._.A3	61778	LOC100129534	Intronic	61778	uc001aih.1	0.6048	789
chr1	2222704	2223204	501	*	4.28907	0.591	0.306	2	C24._.A6	61145	LOC100129534	Intronic	61145	uc001aih.1	0.6347	790
chr1	2223627	2224127	501	*	7.50802	0.73	0.551	2	C16._.G8	60222	LOC100129534	Intronic	60222	uc001aih.1	0.6248	791
chr1	2224313	2224813	501	*	11.1973	0.732	0.23	2	C5._.Rep1	59536	LOC100129534	Intronic	59536	uc001aih.1	0.6447	792
chr1	2225554	2226054	501	*	6.27488	0.686	0.473	2	C16._.G8	58295	LOC100129534	Intronic	58295	uc001aih.1	0.6028	793
chr1	2226717	2227217	501	*	3.73126	0.788	0.466	2	C17._.A2	57132	LOC100129534	Intronic	57132	uc001aih.1	0.491	794
chr1	2228469	2228969	501	*	4.21825	0.922	0.712	2	C2._.Rep2	55380	LOC100129534	Intronic	55380	uc001aih.1	0.5848	795
chr1	2229357	2229857	501	*	4.14446	0.404	0.086	2	C5._.Rep1	54492	LOC100129534	Intronic	54492	uc001aih.1	0.6168	796
chr1	2230086	2230586	501	*	2.68648	0.184	0.027	2	C20._.A1	53763	LOC100129534	Intronic	53763	uc001aih.1	0.6108	797
chr1	2230711	2231211	501	*	6.31564	0.79	0.661	4	C23._.A2	53138	LOC100129534	Intronic	53138	uc001aih.1	0.6327	798
chr1	2231443	2231943	501	*	5.09245	0.623	0.412	4	C16._.G8	52406	LOC100129534	Intronic	52406	uc001aih.1	0.6487	799
chr1	2232307	2232807	501	*	9.00511	0.925	0.812	3	C7._.G8	51542	LOC100129534	Intronic	51542	uc001aih.1	0.6188	800
chr1	2232903	2233403	501	*	4.18444	0.382	0.154	2	C23._.G8	50946	LOC100129534	Intronic	50946	uc001aih.1	0.6447	801
chr1	2233458	2233958	501	*	3.36767	0.222	0.066	3	C23._.A3	50391	LOC100129534	Intronic	50391	uc001aih.1	0.6267	802
chr1	2234230	2234730	501	*	9.67535	0.692	0.416	2	C2._.Rep1	49619	LOC100129534	Exonic	49619	uc001aih.1	0.6148	803
chr1	2234743	2235243	501	*	31.201	0.856	0.592	2	C2._.Rep1	49106	LOC100129534	Intronic	49106	uc001aih.1	0.6008	804
chr1	2235399	2235899	501	*	8.45339	0.663	0.39	2	C2._.Rep1	48450	LOC100129534	Intronic	48450	uc001aih.1	0.6747	805
chr1	2236298	2236798	501	*	24.9959	0.833	0.563	2	C2._.Rep1	47551	LOC100129534	Intronic	47551	uc001aih.1	0.6088	806
chr1	2236843	2237343	501	*	26.5213	0.839	0.571	2	C2._.Rep1	47006	LOC100129534	Intronic	47006	uc001aih.1	0.6447	807
chr1	2241166	2241666	501	*	6.27488	0.686	0.473	2	C16._.G8	42683	LOC100129534	Exonic	42683	uc001aih.1	0.5489	808
chr1	2241746	2242246	501	*	11.208	0.855	0.752	3	C16._.A2	42103	LOC100129534	Distal	42103	uc001aih.1	0.6747	809
chr1	2242265	2242765	501	*	6.97491	0.678	0.426	2	C24._.A1	41584	LOC100129534	Distal	41584	uc001aih.1	0.6487	810
chr1	2242776	2243276	501	*	10.4426	0.83	0.693	3	C22._.A1	41073	LOC100129534	Distal	41073	uc001aih.1	0.6407	811
chr1	2243616	2244116	501	*	11.208	0.855	0.752	3	C16._.A2	40233	LOC100129534	Distal	40233	uc001aih.1	0.6707	812
chr1	2244258	2244758	501	*	335.855	0.999	0.993	2	C5._.Rep1	39591	LOC100129534	Distal	39591	uc001aih.1	0.6786	813
chr1	2245097	2245597	501	*	5.10515	0.735	0.571	5	C23._.A2	38752	LOC100129534	Distal	38752	uc001aih.1	0.6527	814
chr1	2245679	2246179	501	*	13.2766	0.865	0.748	5	C22._.A1	38170	LOC100129534	Distal	38170	uc001aih.1	0.7345	815
chr1	2246488	2246988	501	*	8.17709	0.95	0.891	4	C20._.Other	37361	LOC100129534	Distal	37361	uc001aih.1	0.7665	816
chr1	2247097	2247597	501	*	6.01128	0.68	0.512	4	C23._.C3	36752	LOC100129534	Distal	36752	uc001aih.1	0.6766	817
chr1	2247906	2248406	501	*	7.50802	0.73	0.551	3	C16._.G8	35943	LOC100129534	Distal	35943	uc001aih.1	0.6806	818
chr1	2248610	2249110	501	*	9.76873	0.83	0.707	4	C16._.A2	35239	LOC100129534	Distal	35239	uc001aih.1	0.6208	819
chr1	2249344	2249844	501	*	10.9788	0.558	0.325	3	C16._.A3	34505	LOC100129534	Distal	34505	uc001aih.1	0.6926	820
chr1	2250138	2250638	501	*	7.50802	0.73	0.551	2	C16._.G8	33711	LOC100129534	Distal	33711	uc001aih.1	0.6248	821
chr1	2250906	2251406	501	*	6.12839	0.579	0.152	2	C2._.Rep1	32943	LOC100129534	Distal	32943	uc001aih.1	0.6886	822
chr1	2251466	2251966	501	*	11.4623	0.815	0.684	4	C16._.G8	32383	LOC100129534	Distal	32383	uc001aih.1	0.6846	823
chr1	2252214	2252714	501	*	7.50802	0.73	0.551	3	C16._.G8	31635	LOC100129534	Distal	31635	uc001aih.1	0.6627	824
chr1	2252781	2253281	501	*	5.85864	0.782	0.635	3	C23._.H5	31068	LOC100129534	Intronic	31068	uc001aih.1	0.6547	825
chr1	2253608	2254108	501	*	12.9273	0.93	0.826	3	C7._.A3	30241	LOC100129534	Intronic	30241	uc001aih.1	0.6248	826
chr1	2254210	2254710	501	*	4.21825	0.922	0.712	2	C2._.Rep2	29639	LOC100129534	Intronic	29639	uc001aih.1	0.6946	827
chr1	2254750	2255250	501	*	6.49026	0.735	0.539	2	C22._.A1	29099	LOC100129534	Intronic	29099	uc001aih.1	0.6766	828
chr1	2255546	2256046	501	*	2.03415	0.182	0.028	2	C22._.A1	28303	LOC100129534	Intronic	28303	uc001aih.1	0.6467	829
chr1	2256804	2257304	501	*	2.44224	0.636	0.276	2	C2._.Rep2	27045	LOC100129534	Intronic	27045	uc001aih.1	0.509	830
chr1	2257468	2257968	501	*	1.94553	0.161	0.027	3	C16._.G8	26381	LOC100129534	Intronic	26381	uc001aih.1	0.5828	831
chr1	2257988	2258488	501	*	10.1058	0.792	0.647	3	C16._.G8	25861	LOC100129534	Intronic	25861	uc001aih.1	0.6567	832
chr1	2258911	2259411	501	*	7.50802	0.73	0.551	3	C16._.G8	24938	LOC100129534	Intronic	24938	uc001aih.1	0.6307	833
chr1	2260403	2260903	501	*	59.8264	0.813	0.672	3	C22._.A8	23446	LOC100129534	Intronic	23446	uc001aih.1	0.6068	834
chr1	2261181	2261681	501	*	5.09245	0.623	0.412	4	C16._.G8	22668	LOC100129534	Intronic	22668	uc001aih.1	0.6427	835
chr1	2262185	2262685	501	*	20.7319	0.83	0.712	3	C20._.A5	21664	LOC100129534	Intronic	21664	uc001aih.1	0.6168	836
chr1	2264635	2265135	501	*	3.53654	0.404	0.196	2	C23._.C3	19214	LOC100129534	Intronic	19214	uc001aih.1	0.6547	837
chr1	2265582	2266082	501	*	3.96851	0.528	0.286	2	C16._.G8	18267	LOC100129534	Intronic	18267	uc001aih.1	0.6427	838
chr1	2266138	2266638	501	*	1.94553	0.161	0.027	2	C16._.G8	17711	LOC100129534	Intronic	17711	uc001aih.1	0.5749	839
chr1	2267318	2267818	501	*	12.8533	0.834	0.72	4	C16._.G8	16531	LOC100129534	Intronic	16531	uc001aih.1	0.6707	840
chr1	2268751	2269251	501	*	3.53654	0.404	0.196	3	C23._.C3	15098	LOC100129534	Intronic	15098	uc001aih.1	0.6627	841
chr1	2272530	2273030	501	*	4.87875	0.786	0.525	2	C18._.Other	11319	LOC100129534	Intronic	11319	uc001aih.1	0.5988	842
chr1	2273896	2274396	501	*	3.78276	0.204	0.074	2	C16._.A3	9953	LOC100129534	Intronic	9953	uc001aih.1	0.503	843
chr1	2274426	2274926	501	*	26.3098	0.737	0.566	3	C16._.A3	9423	LOC100129534	Intronic	9423	uc001aih.1	0.6487	844
chr1	2275550	2276050	501	*	10.9788	0.558	0.325	3	C16._.A3	8299	LOC100129534	Intronic	8299	uc001aih.1	0.6667	845
chr1	2276896	2277396	501	*	4.21825	0.922	0.712	2	C2._.Rep2	6953	LOC100129534	Intronic	6953	uc001aih.1	0.6248	846
chr1	2278506	2279006	501	*	8.13475	0.776	0.62	3	C16._.C3	5343	LOC100129534	Intronic	5343	uc001aih.1	0.6367	847
chr1	2282050	2282550	501	*	2.88065	0.425	0.136	2	C19._.A2	1799	LOC100129534	Exonic	1799	uc001aih.1	0.6267	848
chr1	2286628	2287128	501	*	3.96851	0.528	0.286	2	C16._.G8	2777	LOC100129534	Exonic	2777	uc001aih.1	0.6327	849
chr1	2287458	2287958	501	*	6.12839	0.579	0.152	2	C2._.Rep1	3607	LOC100129534	Intronic	3607	uc001aih.1	0.6327	850
chr1	2306629	2307129	501	*	6.12839	0.579	0.152	2	C2._.Rep1	16113	MORN1	Intronic	16113	uc001ahx.2	0.6307	851
chr1	2307139	2307639	501	*	4.39115	0.769	0.411	2	C19._.A2	15603	MORN1	Intronic	15603	uc001ahx.2	0.6387	852
chr1	2307703	2308203	501	*	6.27488	0.686	0.473	2	C16._.G8	15039	MORN1	Intronic	15039	uc001ahx.2	0.6447	853
chr1	2308257	2308757	501	*	4.21825	0.922	0.712	2	C2._.Rep2	14485	MORN1	Intronic	14485	uc001ahx.2	0.5948	854
chr1	2309161	2309661	501	*	2.91406	0.368	0.133	2	C16._.G8	13581	MORN1	Intronic	13581	uc001ahx.2	0.6228	855
chr1	2309815	2310315	501	*	68.2398	0.874	0.78	4	C16._.A3	12927	MORN1	Exonic	12927	uc001ahx.2	0.6567	856
chr1	2311258	2311758	501	*	8.78627	0.765	0.604	3	C16._.G8	11484	MORN1	Intronic	11484	uc001ahx.2	0.5968	857
chr1	2311952	2312452	501	*	3.96851	0.528	0.286	2	C16._.G8	10790	MORN1	Intronic	10790	uc001ahx.2	0.525	858
chr1	2312490	2312990	501	*	9.92055	0.707	0.212	2	C5._.Rep1	10252	MORN1	Intronic	10252	uc001ahx.2	0.6447	859
chr1	2313108	2313608	501	*	17.9101	0.826	0.72	4	C23._.G8	9634	MORN1	Intronic	9634	uc001ahx.2	0.6547	860
chr1	2313974	2314474	501	*	26.5213	0.839	0.571	2	C2._.Rep1	8768	MORN1	Intronic	8768	uc001ahx.2	0.6427	861
chr1	2314629	2315129	501	*	2.91406	0.368	0.133	2	C16._.G8	8113	MORN1	Intronic	8113	uc001ahx.2	0.5489	862
chr1	2315785	2316285	501	*	8.45339	0.663	0.39	2	C2._.Rep1	6957	MORN1	Intronic	6957	uc001ahx.2	0.525	863
chr1	2316303	2316803	501	*	100.841	0.967	0.804	2	C5._.Rep1	6439	MORN1	Intronic	6439	uc001ahx.2	0.6886	864
chr1	2316893	2317393	501	*	4.21825	0.922	0.712	2	C2._.Rep2	5849	MORN1	Intronic	5849	uc001ahx.2	0.5609	865
chr1	2318385	2318885	501	*	5.32885	0.596	0.343	2	C16._.C3	4357	MORN1	Intronic	4357	uc001ahx.2	0.6088	866
chr1	2319533	2320033	501	*	2.51794	0.079	0.009	2	C20._.A5	3209	MORN1	Intronic	3209	uc001ahx.2	0.525	867
chr1	2321540	2322040	501	*	4.25248	0.668	0.482	3	C23._.H5	1202	MORN1	Promoter	1202	uc001ahx.2	0.5808	868
chr1	2322274	2322774	501	*	7.92716	0.872	0.689	3	C7._.A3	468	MORN1	Promoter	468	uc001ahx.2	0.6567	869
chr1	2322834	2323334	501	*	11.4683	0.998	0.994	5	C22._.H5	90	MORN1	Promoter	90	uc001ahx.2	0.7345	870
chr1	2323840	2324340	501	*	6.27488	0.686	0.473	3	C16._.G8	875	RER1	Promoter	875	uc001aip.2	0.501	871
chr1	2324695	2325195	501	*	6.06049	0.447	0.217	3	C23._.A3	1730	RER1	Promoter	1730	uc001aip.2	0.5549	872
chr1	2326075	2326575	501	*	3.27831	0.444	0.153	2	C21._.Other	3110	RER1	Intronic	3110	uc001aip.2	0.5749	873
chr1	2329253	2329753	501	*	2.68648	0.184	0.027	2	C20._.A1	6288	RER1	Intronic	6288	uc001aip.2	0.487	874
chr1	2330134	2330634	501	*	3.06115	0.361	0.027	2	C8._.H5	7169	RER1	Intronic	7169	uc001aip.2	0.489	875
chr1	2332287	2332787	501	*	3.72429	0.376	0.072	2	C9._.Rep2	9322	RER1	Intronic	9322	uc001aip.2	0.5768	876
chr1	2337666	2338166	501	*	5.2351	0.494	0.303	3	C23._.G8	6093	PEX10	Intronic	6093	uc001aiq.3	0.6248	877
chr1	2338325	2338825	501	*	2.81091	0.696	0.46	2	C22._.H5	5434	PEX10	Intronic	5434	uc001aiq.3	0.6168	878
chr1	2339810	2340310	501	*	5.6257	0.802	0.341	2	C12._.A1	3949	PEX10	Exonic	3949	uc001aiq.3	0.6587	879
chr1	2340341	2340841	501	*	17.2079	0.878	0.789	2	C16._.G8	3418	PEX10	Intronic	3418	uc001aiq.3	0.6347	880
chr1	2341210	2341710	501	*	5.20239	0.606	0.338	2	C24._.C3	2549	PEX10	Intronic	2549	uc001aiq.3	0.6088	881
chr1	2341721	2342221	501	*	3.19404	0.23	0.086	2	C23._.G8	2038	PEX10	Intronic	2038	uc001aiq.3	0.5868	882
chr1	2342591	2343091	501	*	3.32324	0.431	0.209	2	C16._.A2	1168	PEX10	Intronic	1168	uc001aiq.3	0.5369	883
chr1	2343228	2343728	501	*	8.78627	0.765	0.604	3	C16._.G8	531	PEX10	Intronic	531	uc001aiq.3	0.6806	884
chr1	2343859	2344359	501	*	17.2108	0.997	0.985	2	C2._.Rep2	98	PEX10	Promoter	98	uc001aiq.3	0.7784	885
chr1	2344474	2344974	501	*	11.4623	0.815	0.684	3	C16._.G8	713	PEX10	Promoter	713	uc001aiq.3	0.7206	886
chr1	2345035	2345535	501	*	9.08116	0.807	0.659	3	C22._.A1	1274	PEX10	Promoter	1274	uc001aiq.3	0.6467	887
chr1	2345745	2346245	501	*	37.3994	0.812	0.691	4	C23._.A3	1984	PEX10	Promoter	1984	uc001aiq.3	0.6248	888
chr1	2346550	2347050	501	*	6.23626	0.656	0.328	2	C15._.A1	2789	PEX10	Distal	2789	uc001aiq.3	0.5848	889
chr1	2347132	2347632	501	*	5.72326	0.699	0.505	3	C16._.A2	3371	PEX10	Distal	3371	uc001aiq.3	0.6487	890
chr1	2347721	2348221	501	*	3.96851	0.528	0.286	2	C16._.G8	3960	PEX10	Distal	3960	uc001aiq.3	0.6587	891
chr1	2348266	2348766	501	*	6.33791	0.57	0.347	2	C23._.G8	4505	PEX10	Distal	4505	uc001aiq.3	0.6008	892
chr1	2349146	2349646	501	*	2.91406	0.368	0.133	2	C16._.G8	5385	PEX10	Distal	5385	uc001aiq.3	0.6387	893
chr1	2350112	2350612	501	*	8.78627	0.765	0.604	3	C16._.G8	6351	PEX10	Distal	6351	uc001aiq.3	0.6447	894
chr1	2350753	2351253	501	*	5.09245	0.623	0.412	3	C16._.G8	6992	PEX10	Distal	6992	uc001aiq.3	0.6347	895
chr1	2356378	2356878	501	*	3.96851	0.528	0.286	2	C16._.G8	12617	PEX10	Distal	12617	uc001aiq.3	0.4651	896
chr1	2357868	2358368	501	*	2.87633	0.791	0.608	2	C1._.Rep2	14107	PEX10	Distal	14107	uc001aiq.3	0.6766	897
chr1	2359029	2359529	501	*	4.69332	0.295	0.089	2	C16._.A3	15268	PEX10	Distal	15268	uc001aiq.3	0.6647	898
chr1	2359696	2360196	501	*	3.73126	0.788	0.466	2	C17._.A2	15935	PEX10	Distal	15935	uc001aiq.3	0.6846	899
chr1	2360217	2360717	501	*	4.39115	0.769	0.411	2	C19._.A2	16456	PEX10	Distal	16456	uc001aiq.3	0.6946	900
chr1	2361821	2362321	501	*	3.95751	0.643	0.432	3	C23._.A2	18060	PEX10	Distal	18060	uc001aiq.3	0.6387	901
chr1	2362706	2363206	501	*	12.8533	0.834	0.72	4	C16._.G8	18945	PEX10	Distal	18945	uc001aiq.3	0.6228	902
chr1	2363591	2364091	501	*	5.09245	0.623	0.412	4	C16._.G8	19830	PEX10	Distal	19830	uc001aiq.3	0.6567	903
chr1	2364163	2364663	501	*	6.70124	0.705	0.52	3	C16._.C3	20402	PEX10	Distal	20402	uc001aiq.3	0.6587	904
chr1	2366631	2367131	501	*	3.32324	0.431	0.209	2	C16._.A2	22870	PEX10	Distal	22870	uc001aiq.3	0.6587	905
chr1	2367812	2368312	501	*	11.4623	0.815	0.684	3	C16._.G8	24051	PEX10	Distal	24051	uc001aiq.3	0.6327	906
chr1	2368760	2369260	501	*	10.1677	0.585	0.378	4	C23._.A3	24999	PEX10	Distal	24999	uc001aiq.3	0.5609	907
chr1	2369478	2369978	501	*	34.9256	0.957	0.918	4	C16._.G8	25717	PEX10	Distal	25717	uc001aiq.3	0.6467	908
chr1	2370477	2370977	501	*	5.2351	0.494	0.303	3	C23._.G8	26716	PEX10	Distal	26716	uc001aiq.3	0.5848	909
chr1	2371530	2372030	501	*	5.09245	0.623	0.412	2	C16._.G8	27769	PEX10	Distal	27769	uc001aiq.3	0.6806	910
chr1	2372246	2372746	501	*	5.10515	0.735	0.571	3	C23._.A2	28485	PEX10	Distal	28485	uc001aiq.3	0.6447	911
chr1	2373237	2373737	501	*	12.8533	0.834	0.72	5	C16._.G8	29476	PEX10	Distal	29476	uc001aiq.3	0.6148	912
chr1	2374072	2374572	501	*	29.8691	0.904	0.84	5	C23._.G8	30311	PEX10	Distal	30311	uc001aiq.3	0.6287	913
chr1	2374682	2375182	501	*	20.6441	0.945	0.902	5	C23._.A2	30921	PEX10	Distal	30921	uc001aiq.3	0.7325	914
chr1	2375596	2376096	501	*	9.15487	0.943	0.894	5	C16._.Other	31835	PEX10	Distal	31835	uc001aiq.3	0.6727	915
chr1	2376564	2377064	501	*	11.4623	0.815	0.684	3	C16._.G8	30939	PLCH2	Distal	30939	uc001air.3	0.6607	916
chr1	2377169	2377669	501	*	75.1576	0.892	0.82	5	C23._.A3	30334	PLCH2	Distal	30334	uc001air.3	0.6088	917
chr1	2377762	2378262	501	*	39.5386	0.937	0.89	4	C23._.G8	29741	PLCH2	Distal	29741	uc001air.3	0.6507	918
chr1	2378413	2378913	501	*	8.78627	0.765	0.604	4	C16._.G8	29090	PLCH2	Distal	29090	uc001air.3	0.6487	919
chr1	2379158	2379658	501	*	18.7136	0.889	0.803	4	C16._.G8	28345	PLCH2	Distal	28345	uc001air.3	0.6427	920
chr1	2380203	2380703	501	*	13.7814	0.777	0.627	3	C23._.G8	27300	PLCH2	Distal	27300	uc001air.3	0.6188	921
chr1	2380861	2381361	501	*	2.81091	0.696	0.46	2	C22._.H5	26642	PLCH2	Distal	26642	uc001air.3	0.5948	922
chr1	2381536	2382036	501	*	2.81091	0.696	0.46	2	C22._.H5	25967	PLCH2	Distal	25967	uc001air.3	0.6267	923
chr1	2382459	2382959	501	*	11.208	0.855	0.752	3	C16._.A2	25044	PLCH2	Distal	25044	uc001air.3	0.6507	924
chr1	2383002	2383502	501	*	2.63733	0.711	0.49	3	C20._.H5	24501	PLCH2	Distal	24501	uc001air.3	0.6567	925
chr1	2383505	2384005	501	*	33.9995	0.852	0.561	2	C19._.A4	23998	PLCH2	Distal	23998	uc001air.3	0.6926	926
chr1	2384017	2384517	501	*	112.539	0.946	0.804	2	C19._.A4	23486	PLCH2	Distal	23486	uc001air.3	0.6547	927
chr1	2384795	2385295	501	*	5.09245	0.623	0.412	2	C16._.G8	22708	PLCH2	Distal	22708	uc001air.3	0.6627	928
chr1	2385416	2385916	501	*	8.78627	0.765	0.604	2	C16._.G8	22087	PLCH2	Distal	22087	uc001air.3	0.6587	929
chr1	2386076	2386576	501	*	5.2351	0.494	0.303	3	C23._.G8	21427	PLCH2	Distal	21427	uc001air.3	0.6766	930
chr1	2387014	2387514	501	*	10.2447	0.872	0.784	2	C23._.A2	20489	PLCH2	Distal	20489	uc001air.3	0.6168	931
chr1	2387575	2388075	501	*	5.09245	0.623	0.412	2	C16._.G8	19928	PLCH2	Distal	19928	uc001air.3	0.6707	932
chr1	2388438	2388938	501	*	5.09245	0.623	0.412	4	C16._.G8	19065	PLCH2	Distal	19065	uc001air.3	0.6627	933
chr1	2389070	2389570	501	*	3.96851	0.528	0.286	2	C16._.G8	18433	PLCH2	Distal	18433	uc001air.3	0.6188	934
chr1	2389952	2390452	501	*	6.31564	0.79	0.661	3	C23._.A2	17551	PLCH2	Distal	17551	uc001air.3	0.6287	935
chr1	2391193	2391693	501	*	65.8003	0.992	0.982	5	C16._.G8	16310	PLCH2	Distal	16310	uc001air.3	0.6587	936
chr1	2392358	2392858	501	*	10.3973	0.988	0.942	2	C2._.Rep2	15145	PLCH2	Distal	15145	uc001air.3	0.6707	937
chr1	2393379	2393879	501	*	8.37156	0.799	0.664	3	C16._.A2	14124	PLCH2	Distal	14124	uc001air.3	0.6687	938
chr1	2394356	2394856	501	*	5.27128	0.673	0.393	2	C22._.A1	13147	PLCH2	Distal	13147	uc001air.3	0.5729	939
chr1	2395062	2395562	501	*	12.4584	0.756	0.611	5	C23._.G8	12441	PLCH2	Distal	12441	uc001air.3	0.6447	940
chr1	2395750	2396250	501	*	2.42916	0.157	0.021	2	C19._.A4	11753	PLCH2	Distal	11753	uc001air.3	0.6128	941
chr1	2396475	2396975	501	*	16.241	0.89	0.786	5	C22._.A1	11028	PLCH2	Distal	11028	uc001air.3	0.6208	942
chr1	2397006	2397506	501	*	19.3193	0.909	0.823	4	C22._.A1	10497	PLCH2	Distal	10497	uc001air.3	0.6048	943
chr1	2397624	2398124	501	*	10.4426	0.83	0.693	2	C22._.A1	9879	PLCH2	Distal	9879	uc001air.3	0.6946	944
chr1	2398335	2398835	501	*	67.7097	0.993	0.984	5	C16._.G8	9168	PLCH2	Distal	9168	uc001air.3	0.6727	945
chr1	2399188	2399688	501	*	13.0645	0.902	0.833	5	C23._.A2	8315	PLCH2	Distal	8315	uc001air.3	0.6687	946
chr1	2399709	2400209	501	*	7.57978	0.825	0.708	5	C23._.A2	7794	PLCH2	Distal	7794	uc001air.3	0.6387	947
chr1	2400599	2401099	501	*	49.0449	0.98	0.959	4	C16._.G8	6904	PLCH2	Distal	6904	uc001air.3	0.6667	948
chr1	2401250	2401750	501	*	10.1604	0.825	0.708	2	C23._.C3	6253	PLCH2	Distal	6253	uc001air.3	0.6307	949
chr1	2401943	2402443	501	*	97.3368	0.999	0.997	5	C16._.G8	5560	PLCH2	Distal	5560	uc001air.3	0.7046	950
chr1	2402813	2403313	501	*	15.1321	0.796	0.679	4	C23._.G8	4690	PLCH2	Distal	4690	uc001air.3	0.6547	951
chr1	2403442	2403942	501	*	13.1945	0.846	0.69	5	C24._.A1	4061	PLCH2	Distal	4061	uc001air.3	0.6727	952
chr1	2404173	2404673	501	*	28.9387	0.752	0.593	4	C20._.A8	3330	PLCH2	Distal	3330	uc001air.3	0.6068	953
chr1	2404798	2405298	501	*	20.2432	0.9	0.824	3	C16._.G8	2705	PLCH2	Distal	2705	uc001air.3	0.6707	954
chr1	2405582	2406082	501	*	22.4979	0.924	0.846	3	C22._.A1	1921	PLCH2	Promoter	1921	uc001air.3	0.6826	955
chr1	2406456	2406956	501	*	126.426	0.961	0.907	4	C20._.A8	1047	PLCH2	Promoter	1047	uc001air.3	0.6667	956
chr1	2407452	2407952	501	*	24.1209	0.93	0.856	4	C22._.A1	51	PLCH2	Promoter	51	uc001air.3	0.6826	957
chr1	2408161	2408661	501	*	6.80057	0.581	0.231	2	C19._.A4	656	PLCH2	Intronic	656	uc001air.3	0.6786	958
chr1	2408723	2409223	501	*	7.17381	0.895	0.816	4	C16._.Other	1218	PLCH2	Intronic	1218	uc001air.3	0.6267	959
chr1	2409367	2409867	501	*	9.08116	0.807	0.659	3	C22._.A1	1862	PLCH2	Intronic	1862	uc001air.3	0.6986	960
chr1	2410254	2410754	501	*	11.4623	0.815	0.684	3	C16._.G8	2749	PLCH2	Intronic	1118	uc001air.3	0.6327	961
chr1	2411589	2412089	501	*	39.3829	0.801	0.671	4	C16._.A3	4084	PLCH2	Intronic	215	uc001air.3	0.6527	962
chr1	2412377	2412877	501	*	41.8813	0.97	0.942	4	C16._.G8	4872	PLCH2	Intronic	1003	uc001air.3	0.6208	963
chr1	2413012	2413512	501	*	14.2759	0.851	0.741	4	C16._.G8	5507	PLCH2	Intronic	1638	uc001air.3	0.6008	964
chr1	2413836	2414336	501	*	11.4623	0.815	0.684	3	C16._.G8	6331	PLCH2	Intronic	2462	uc001air.3	0.6707	965
chr1	2414780	2415280	501	*	6.27488	0.686	0.473	2	C16._.G8	7275	PLCH2	Intronic	3406	uc001air.3	0.6248	966
chr1	2415880	2416380	501	*	2.44224	0.636	0.276	2	C2._.Rep2	8375	PLCH2	Intronic	4506	uc001air.3	0.5868	967
chr1	2417591	2418091	501	*	2.88703	0.462	0.25	2	C23._.A2	10086	PLCH2	Intronic	6217	uc001air.3	0.6467	968
chr1	2418359	2418859	501	*	8.05051	0.527	0.321	2	C23._.A3	10854	PLCH2	Intronic	6985	uc001air.3	0.6228	969
chr1	2419507	2420007	501	*	4.18444	0.382	0.154	2	C23._.G8	12002	PLCH2	Intronic	8133	uc001air.3	0.5509	970
chr1	2421433	2421933	501	*	2.25519	0.194	0.055	3	C16._.A2	13928	PLCH2	Intronic	8499	uc001air.3	0.6587	971
chr1	2422305	2422805	501	*	2.88065	0.425	0.136	2	C19._.A2	14800	PLCH2	Intronic	7627	uc001air.3	0.6267	972
chr1	2422916	2423416	501	*	6.80057	0.581	0.231	2	C19._.A4	15411	PLCH2	Intronic	7016	uc001air.3	0.6467	973
chr1	2423532	2424032	501	*	6.17661	0.962	0.837	2	C2._.Rep2	16027	PLCH2	Intronic	6400	uc001air.3	0.6148	974
chr1	2424274	2424774	501	*	3.96851	0.528	0.286	2	C16._.G8	16769	PLCH2	Intronic	5658	uc001air.3	0.6407	975
chr1	2424824	2425324	501	*	7.50802	0.73	0.551	5	C16._.G8	17319	PLCH2	Intronic	5108	uc001air.3	0.6587	976
chr1	2425896	2426396	501	*	2.27805	0.663	0.328	2	C21._.A1	18391	PLCH2	Intronic	4036	uc001air.3	0.6208	977
chr1	2426409	2426909	501	*	45.4385	0.976	0.951	4	C16._.G8	18904	PLCH2	Intronic	3523	uc001air.3	0.6946	978
chr1	2427581	2428081	501	*	10.1058	0.792	0.647	3	C16._.G8	20076	PLCH2	Intronic	2351	uc001air.3	0.6667	979
chr1	2428593	2429093	501	*	4.96685	0.776	0.453	2	C19._.C3	21088	PLCH2	Intronic	1339	uc001air.3	0.6467	980
chr1	2429125	2429625	501	*	5.72326	0.699	0.505	3	C16._.A2	21620	PLCH2	Intronic	807	uc001air.3	0.6407	981
chr1	2429766	2430266	501	*	18.7136	0.889	0.803	2	C16._.G8	22261	PLCH2	Exonic	166	uc001air.3	0.6846	982
chr1	2430697	2431197	501	*	9.9894	0.787	0.584	3	C24._.A1	23192	PLCH2	Intronic	763	uc001air.3	0.6387	983
chr1	2431227	2431727	501	*	8.78627	0.765	0.604	3	C16._.G8	23722	PLCH2	Intronic	1293	uc001air.3	0.6587	984
chr1	2432185	2432685	501	*	12.8533	0.834	0.72	3	C16._.G8	24680	PLCH2	Intronic	2251	uc001air.3	0.6567	985
chr1	2433091	2433591	501	*	5.10515	0.735	0.571	3	C23._.A2	24693	PANK4	Intronic	3157	uc010nyw.2	0.6607	986
chr1	2433683	2434183	501	*	7.76227	0.776	0.593	2	C22._.A1	24101	PANK4	Exonic	3749	uc010nyw.2	0.7365	987
chr1	2434299	2434799	501	*	3.96851	0.528	0.286	2	C16._.G8	23485	PANK4	Exonic	4365	uc010nyw.2	0.6547	988
chr1	2435345	2435845	501	*	4.21825	0.922	0.712	2	C2._.Rep2	22439	PANK4	Exonic	5411	uc010nyw.2	0.7146	989
chr1	2436513	2437013	501	*	4.79739	0.962	0.914	2	C22._.H5	21271	PANK4	Exonic	6579	uc010nyw.2	0.6088	990
chr1	2437585	2438085	501	*	4.20919	0.961	0.807	2	C13._.Rep2	20199	PANK4	Distal	7651	uc010nyw.2	0.6806	991
chr1	2438230	2438730	501	*	13.7814	0.777	0.627	4	C23._.G8	19554	PANK4	Distal	8296	uc010nyw.2	0.6647	992
chr1	2439041	2439541	501	*	30.2804	0.783	0.643	4	C23._.A3	18743	PANK4	Distal	9107	uc010nyw.2	0.6627	993
chr1	2439696	2440196	501	*	2.5503	0.692	0.337	2	C18._.H5	18088	PANK4	Distal	9762	uc010nyw.2	0.5749	994
chr1	2440213	2440713	501	*	7.48648	0.625	0.399	2	C23._.G8	17571	PANK4	Exonic	10279	uc010nyw.2	0.6287	995
chr1	2441047	2441547	501	*	2.87633	0.791	0.608	2	C1._.Rep2	16737	PANK4	Intronic	11113	uc010nyw.2	0.6487	996
chr1	2441854	2442354	501	*	6.27488	0.686	0.473	3	C16._.G8	15930	PANK4	Intronic	11920	uc010nyw.2	0.6347	997
chr1	2442684	2443184	501	*	7.48648	0.625	0.399	4	C23._.G8	15100	PANK4	Intronic	12750	uc010nyw.2	0.5828	998
chr1	2443334	2443834	501	*	5.2351	0.494	0.303	2	C23._.G8	14450	PANK4	Intronic	13400	uc010nyw.2	0.6248	999
chr1	2443881	2444381	501	*	5.52037	0.677	0.4	2	C24._.A6	13903	PANK4	Intronic	13903	uc010nyw.2	0.6008	1000
chr1	2444600	2445100	501	*	38.284	0.877	0.763	2	C22._.A5	13184	PANK4	Intronic	13184	uc010nyw.2	0.6607	1001
chr1	2445588	2446088	501	*	5.85864	0.782	0.635	3	C23._.H5	12196	PANK4	Exonic	12196	uc010nyw.2	0.6727	1002
chr1	2446110	2446610	501	*	3.96851	0.528	0.286	2	C16._.G8	11674	PANK4	Intronic	11674	uc010nyw.2	0.6786	1003
chr1	2446872	2447372	501	*	4.18444	0.382	0.154	2	C23._.G8	10912	PANK4	Exonic	10912	uc010nyw.2	0.6208	1004
chr1	2448403	2448903	501	*	6.33791	0.57	0.347	2	C23._.G8	9381	PANK4	Intronic	9381	uc010nyw.2	0.5888	1005
chr1	2449354	2449854	501	*	2.25519	0.194	0.055	3	C16._.A2	8430	PANK4	Exonic	8430	uc010nyw.2	0.5569	1006
chr1	2451755	2452255	501	*	3.96851	0.528	0.286	2	C16._.G8	6029	PANK4	Intronic	6029	uc010nyw.2	0.6347	1007
chr1	2454079	2454579	501	*	6.31564	0.79	0.661	3	C23._.A2	3705	PANK4	Intronic	3705	uc010nyw.2	0.4411	1008
chr1	2455135	2455635	501	*	2.91406	0.368	0.133	2	C16._.G8	2649	PANK4	Intronic	2649	uc010nyw.2	0.6228	1009
chr1	2455962	2456462	501	*	3.91508	0.812	0.561	3	C7._.A2	1822	PANK4	Intronic	1822	uc010nyw.2	0.5689	1010
chr1	2456803	2457303	501	*	6.27488	0.686	0.473	2	C16._.G8	981	PANK4	Intronic	981	uc010nyw.2	0.5808	1011
chr1	2457479	2457979	501	*	31.5249	0.979	0.958	5	C23._.C3	305	PANK4	Intronic	305	uc010nyw.2	0.7425	1012
chr1	2458472	2458972	501	*	11.2097	0.966	0.933	3	C16._.Other	686	PANK4	Promoter	686	uc010nyw.2	0.6168	1013
chr1	2459159	2459659	501	*	19.4908	0.934	0.885	5	C23._.C3	1373	PANK4	Promoter	1373	uc010nyw.2	0.6447	1014
chr1	2459758	2460258	501	*	6.37609	0.833	0.636	3	C7._.A3	1675	HES5	Promoter	1675	uc001ais.3	0.6307	1015
chr1	2460449	2460949	501	*	23.7369	0.872	0.784	5	C23._.G8	984	HES5	Exonic	984	uc001ais.3	0.6567	1016
chr1	2460973	2461473	501	*	3.69135	0.367	0.078	2	C21._.H5	460	HES5	Intronic	460	uc001ais.3	0.7305	1017
chr1	2461508	2462008	501	*	16.2589	0.909	0.846	4	C23._.C3	73	HES5	Promoter	73	uc001ais.3	0.7246	1018
chr1	2462313	2462813	501	*	4.45349	0.955	0.794	3	C18._.H5	878	HES5	Promoter	878	uc001ais.3	0.6587	1019
chr1	2463573	2464073	501	*	8.24757	0.98	0.906	2	C2._.Rep2	2138	HES5	Distal	2138	uc001ais.3	0.6587	1020
chr1	2464200	2464700	501	*	67.4277	0.981	0.962	5	C23._.G8	2765	HES5	Distal	2765	uc001ais.3	0.6327	1021
chr1	2464835	2465335	501	*	12.4584	0.756	0.611	3	C23._.G8	3400	HES5	Distal	3400	uc001ais.3	0.5549	1022
chr1	2465341	2465841	501	*	9.90332	0.702	0.529	2	C23._.G8	3906	HES5	Distal	3906	uc001ais.3	0.5329	1023
chr1	2466001	2466501	501	*	16.5088	0.812	0.691	4	C23._.G8	4566	HES5	Distal	4566	uc001ais.3	0.6347	1024
chr1	2466759	2467259	501	*	2.63733	0.711	0.49	2	C20._.H5	5324	HES5	Distal	5324	uc001ais.3	0.6687	1025
chr1	2468148	2468648	501	*	5.20239	0.606	0.338	2	C24._.C3	6713	HES5	Distal	6713	uc001ais.3	0.5429	1026
chr1	2468809	2469309	501	*	30.707	0.687	0.423	3	C22._.A8	7374	HES5	Distal	7374	uc001ais.3	0.6427	1027
chr1	2469706	2470206	501	*	3.19404	0.23	0.086	2	C23._.G8	8271	HES5	Distal	8271	uc001ais.3	0.6148	1028
chr1	2471583	2472083	501	*	4.18444	0.382	0.154	4	C23._.G8	10148	HES5	Distal	10148	uc001ais.3	0.6687	1029
chr1	2472184	2472684	501	*	6.70622	0.909	0.697	2	C19._.C3	10749	HES5	Distal	10749	uc001ais.3	0.6946	1030
chr1	2472966	2473466	501	*	6.33791	0.57	0.347	2	C23._.G8	11067	TNFRSF14-AS1	Distal	11067	uc009vlb.3	0.5768	1031
chr1	2473621	2474121	501	*	3.91733	0.421	0.152	2	C24._.C3	10412	TNFRSF14-AS1	Distal	10412	uc009vlb.3	0.6208	1032
chr1	2474251	2474751	501	*	6.49026	0.735	0.539	2	C22._.A1	9782	TNFRSF14-AS1	Distal	9782	uc009vlb.3	0.6387	1033
chr1	2474927	2475427	501	*	4.60079	0.966	0.922	2	C20._.H5	9106	TNFRSF14-AS1	Distal	9106	uc009vlb.3	0.6986	1034
chr1	2475485	2475985	501	*	4.5086	0.315	0.096	2	C22._.A5	8548	TNFRSF14-AS1	Distal	8548	uc009vlb.3	0.6687	1035
chr1	2476245	2476745	501	*	21.7375	0.913	0.792	2	C15._.A1	7788	TNFRSF14-AS1	Distal	7788	uc009vlb.3	0.6527	1036
chr1	2477292	2477792	501	*	18.3282	0.954	0.885	4	C7._.A3	6741	TNFRSF14-AS1	Distal	6741	uc009vlb.3	0.7066	1037
chr1	2478286	2478786	501	*	5.47758	0.914	0.776	4	C7._.A2	5747	TNFRSF14-AS1	Distal	5747	uc009vlb.3	0.6906	1038
chr1	2478827	2479327	501	*	5.2351	0.494	0.303	3	C23._.G8	5206	TNFRSF14-AS1	Distal	5206	uc009vlb.3	0.6387	1039
chr1	2479389	2479889	501	*	12.9273	0.93	0.826	3	C7._.A3	4644	TNFRSF14-AS1	Distal	4644	uc009vlb.3	0.6347	1040
chr1	2479921	2480421	501	*	16.3462	0.98	0.947	4	C7._.G8	4112	TNFRSF14-AS1	Distal	4112	uc009vlb.3	0.5828	1041
chr1	2480636	2481136	501	*	3.96851	0.528	0.286	2	C16._.G8	3397	TNFRSF14-AS1	Distal	3397	uc009vlb.3	0.6228	1042
chr1	2481261	2481761	501	*	3.91508	0.812	0.561	2	C7._.A2	2772	TNFRSF14-AS1	Exonic	2772	uc009vlb.3	0.5629	1043
chr1	2483649	2484149	501	*	2.12428	0.037	0.008	2	C16._.A3	384	TNFRSF14-AS1	Exonic	384	uc009vlb.3	0.6208	1044
chr1	2485748	2486248	501	*	2.95708	0.184	0.039	2	C24._.A1	1713	TNFRSF14-AS1	Promoter	1713	uc009vlb.3	0.6267	1045
chr1	2486252	2486752	501	*	2.5086	0.457	0.235	3	C7._.A2	1302	TNFRSF14	Promoter	1302	uc001aiu.1	0.6567	1046
chr1	2486855	2487355	501	*	8.89074	0.97	0.919	5	C7._.A2	699	TNFRSF14	Promoter	699	uc001aiu.1	0.6786	1047
chr1	2487582	2488082	501	*	10.8302	0.927	0.822	2	C15._.Other	26	TNFRSF14	Promoter	26	uc001aiu.1	0.6228	1048
chr1	2489190	2489690	501	*	4.11319	0.576	0.298	2	C22._.A1	989	NA	Promoter	989	uc001ait.3	0.6487	1049
chr1	2489756	2490256	501	*	5.2351	0.494	0.303	4	C23._.G8	1555	NA	Promoter	1555	uc001ait.3	0.6487	1050
chr1	2491030	2491530	501	*	6.64645	0.42	0.183	3	C16._.A3	2829	NA	Exonic	2829	uc001ait.3	0.6866	1051
chr1	2491606	2492106	501	*	6.01128	0.68	0.512	2	C23._.C3	3405	NA	Intronic	3405	uc001ait.3	0.6507	1052
chr1	2494447	2494947	501	*	2.87056	0.427	0.198	2	C22._.Other	6246	NA	Exonic	6246	uc001ait.3	0.6347	1053
chr1	2496366	2496866	501	*	5.32885	0.596	0.343	2	C16._.C3	8165	NA	Distal	8165	uc001ait.3	0.6208	1054
chr1	2497859	2498359	501	*	4.66234	0.67	0.202	2	C8._.H5	9658	NA	Distal	9658	uc001ait.3	0.6248	1055
chr1	2501670	2502170	501	*	2.44224	0.636	0.276	2	C2._.Rep2	13469	NA	Distal	13469	uc001ait.3	0.5549	1056
chr1	2509077	2509577	501	*	1.13555	0.062	0.004	3	C7._.A3	8571	PRXL2B	Distal	8571	uc001aiz.2	0.6467	1057
chr1	2509671	2510171	501	*	6.37609	0.833	0.636	3	C7._.A3	7977	PRXL2B	Distal	7977	uc001aiz.2	0.6168	1058
chr1	2510213	2510713	501	*	2.67658	0.386	0.132	2	C7._.G8	7435	PRXL2B	Distal	7435	uc001aiz.2	0.4411	1059
chr1	2514949	2515449	501	*	3.06115	0.361	0.027	2	C8._.H5	2699	PRXL2B	Distal	2699	uc001aiz.2	0.5848	1060
chr1	2515920	2516420	501	*	3.96851	0.528	0.286	2	C16._.G8	1728	PRXL2B	Promoter	1728	uc001aiz.2	0.4591	1061
chr1	2516806	2517306	501	*	14.6891	0.94	0.847	5	C7._.A3	842	PRXL2B	Promoter	842	uc001aiz.2	0.6607	1062
chr1	2517663	2518163	501	*	18.1438	0.999	0.995	4	C17._.G8	13	PRXL2B	Promoter	13	uc001aiz.2	0.7565	1063
chr1	2518191	2518691	501	*	6.33682	0.91	0.831	3	C20._.Other	541	PRXL2B	Intronic	75	uc001aiz.2	0.7565	1064
chr1	2518796	2519296	501	*	15.7561	0.639	0.439	4	C16._.A3	1146	PRXL2B	Intronic	528	uc001aiz.2	0.6667	1065
chr1	2519336	2519836	501	*	10.1058	0.792	0.647	3	C16._.G8	1686	PRXL2B	Intronic	1068	uc001aiz.2	0.6427	1066
chr1	2519843	2520343	501	*	3.34655	0.407	0.073	2	C19._.C3	2193	PRXL2B	Intronic	1575	uc001aiz.2	0.6507	1067
chr1	2520675	2521175	501	*	7.50802	0.73	0.551	3	C16._.G8	3025	PRXL2B	Exonic	2407	uc001aiz.2	0.6387	1068
chr1	2521850	2522350	501	*	2.63733	0.711	0.49	2	C20._.H5	4200	PRXL2B	Exonic	3582	uc001aiz.2	0.6148	1069
chr1	2522852	2523352	501	*	2.91406	0.368	0.133	2	C16._.G8	5202	PRXL2B	Intronic	4584	uc001aiz.2	0.6188	1070
chr1	2524845	2525345	501	*	3.02825	0.406	0.14	2	C22._.A1	7195	PRXL2B	Intronic	6577	uc001aiz.2	0.6507	1071
chr1	2525466	2525966	501	*	6.49026	0.735	0.539	3	C22._.A1	7816	PRXL2B	Intronic	7198	uc001aiz.2	0.6327	1072
chr1	2526448	2526948	501	*	3.53654	0.404	0.196	2	C23._.C3	8798	PRXL2B	Intronic	8180	uc001aiz.2	0.6507	1073
chr1	2535269	2535769	501	*	2.76295	0.362	0.129	2	C23._.H5	17619	PRXL2B	Intronic	17001	uc001aiz.2	0.6866	1074
chr1	2536288	2536788	501	*	1.26522	0.223	0.059	2	C22._.H5	18638	PRXL2B	Intronic	18020	uc001aiz.2	0.6367	1075
chr1	2540426	2540926	501	*	7.50802	0.73	0.551	2	C16._.G8	22776	PRXL2B	Intronic	20283	uc001aiz.2	0.6108	1076
chr1	2541678	2542178	501	*	75.0375	0.886	0.797	3	C16._.A3	22552	MMEL1	Intronic	19031	uc001aja.4	0.5928	1077
chr1	2542299	2542799	501	*	52.4928	0.853	0.766	4	C23._.A3	21931	MMEL1	Intronic	18410	uc001aja.4	0.6028	1078
chr1	2542992	2543492	501	*	12.4584	0.756	0.611	4	C23._.G8	21238	MMEL1	Intronic	17717	uc001aja.4	0.6667	1079
chr1	2543688	2544188	501	*	3.19404	0.23	0.086	3	C23._.G8	20542	MMEL1	Intronic	17021	uc001aja.4	0.6267	1080
chr1	2563139	2563639	501	*	3.70394	0.39	0.114	2	C15._.A1	1091	MMEL1	Intronic	1091	uc001aja.4	0.6547	1081
chr1	2565264	2565764	501	*	2.42916	0.157	0.021	2	C19._.A4	1032	MMEL1	Promoter	1032	uc001aja.4	0.6347	1082
chr1	2568089	2568589	501	*	4.06263	0.261	0.036	2	C17._.A4	3857	MMEL1	Distal	3857	uc001aja.4	0.5669	1083
chr1	2569723	2570223	501	*	2.5503	0.692	0.337	2	C18._.H5	5491	MMEL1	Distal	5491	uc001aja.4	0.5569	1084
chr1	2571118	2571618	501	*	3.53654	0.404	0.196	2	C23._.C3	6886	MMEL1	Distal	6886	uc001aja.4	0.6467	1085
chr1	2571688	2572188	501	*	4.4308	0.441	0.227	2	C24._.A2	7456	MMEL1	Distal	7456	uc001aja.4	0.6108	1086
chr1	2572328	2572828	501	*	2.88277	0.411	0.186	2	C7._.C3	8096	MMEL1	Distal	8096	uc001aja.4	0.6567	1087
chr1	2573295	2573795	501	*	2.27805	0.663	0.328	2	C21._.A1	9063	MMEL1	Intronic	9063	uc001aja.4	0.6826	1088
chr1	2573815	2574315	501	*	6.33682	0.91	0.831	3	C20._.Other	9583	MMEL1	Intronic	9583	uc001aja.4	0.6986	1089
chr1	2574467	2574967	501	*	18.3282	0.954	0.885	5	C7._.A3	10235	MMEL1	Intronic	10235	uc001aja.4	0.7305	1090
chr1	2694605	2695105	501	*	46.3312	0.839	0.731	3	C23._.A3	11374	TTC34	Intronic	11374	uc001aje.2	0.5928	1091
chr1	2737788	2738288	501	*	2.92382	0.107	0.013	2	C16._.A3	31807	TTC34	Distal	31807	uc001aje.2	0.6587	1092
chr1	2738462	2738962	501	*	18.3727	0.704	0.536	3	C23._.A3	32481	TTC34	Distal	32481	uc001aje.2	0.6986	1093
chr1	2741216	2741716	501	*	2.44224	0.636	0.276	2	C2._.Rep2	35235	TTC34	Distal	35235	uc001aje.2	0.6168	1094
chr1	2742594	2743094	501	*	15.7561	0.639	0.439	2	C16._.A3	36613	TTC34	Distal	36613	uc001aje.2	0.6028	1095
chr1	2743151	2743651	501	*	13.3186	0.603	0.352	3	C16._.A3	37170	TTC34	Distal	37170	uc001aje.2	0.6347	1096
chr1	2778386	2778886	501	*	17.0082	0.655	0.445	2	C16._.A3	72405	TTC34	Distal	72405	uc001aje.2	0.6188	1097
chr1	2782939	2783439	501	*	2.25519	0.194	0.055	2	C16._.A2	76958	TTC34	Distal	76958	uc001aje.2	0.6547	1098
chr1	2787991	2788491	501	*	3.34655	0.407	0.073	3	C19._.C3	82010	TTC34	Distal	82010	uc001aje.2	0.5509	1099
chr1	2790388	2790888	501	*	5.09245	0.623	0.412	2	C16._.G8	84407	TTC34	Distal	84407	uc001aje.2	0.5768	1100
chr1	2791089	2791589	501	*	31.5373	0.948	0.902	4	C16._.G8	85108	TTC34	Distal	85108	uc001aje.2	0.6387	1101
chr1	2791742	2792242	501	*	8.78627	0.765	0.604	3	C16._.G8	85761	TTC34	Distal	85761	uc001aje.2	0.5749	1102
chr1	2792860	2793360	501	*	9.62089	0.825	0.698	4	C16._.C3	86879	TTC34	Distal	86879	uc001aje.2	0.6028	1103
chr1	2793749	2794249	501	*	3.34367	0.442	0.094	2	C6._.A1	87768	TTC34	Distal	87768	uc001aje.2	0.6188	1104
chr1	2794639	2795139	501	*	2.25519	0.194	0.055	2	C16._.A2	88658	TTC34	Distal	88658	uc001aje.2	0.6347	1105
chr1	2799709	2800209	501	*	34.9052	0.783	0.634	4	C16._.A3	93728	TTC34	Distal	93728	uc001aje.2	0.6248	1106
chr1	2803489	2803989	501	*	2.91406	0.368	0.133	2	C16._.G8	97508	TTC34	Distal	97508	uc001aje.2	0.6347	1107
chr1	2805409	2805909	501	*	3.53654	0.404	0.196	2	C23._.C3	99428	TTC34	Distal	99428	uc001aje.2	0.6148	1108
chr1	2806660	2807160	501	*	2.8186	0.174	0.041	2	C16._.C3	100679	TTC34	Distal	100679	uc001aje.2	0.6387	1109
chr1	2816557	2817057	501	*	7.02126	0.758	0.582	2	C16._.A2	110576	TTC34	Distal	110576	uc001aje.2	0.5828	1110
chr1	2817508	2818008	501	*	2.35578	0.441	0.141	2	C17._.A2	111527	TTC34	Distal	111527	uc001aje.2	0.6228	1111
chr1	2818410	2818910	501	*	1.94553	0.161	0.027	2	C16._.G8	112429	TTC34	Distal	112429	uc001aje.2	0.5768	1112
chr1	2822488	2822988	501	*	9.08116	0.807	0.659	3	C22._.A1	115307	ACTRT2	Distal	115307	uc001aji.1	0.5729	1113
chr1	2826205	2826705	501	*	2.87633	0.791	0.608	2	C1._.Rep2	111590	ACTRT2	Distal	111590	uc001aji.1	0.6547	1114
chr1	2827955	2828455	501	*	59.9221	0.859	0.757	4	C16._.A3	109840	ACTRT2	Distal	109840	uc001aji.1	0.6068	1115
chr1	2828622	2829122	501	*	4.02854	0.411	0.168	3	C16._.C3	109173	ACTRT2	Distal	109173	uc001aji.1	0.5768	1116
chr1	2829168	2829668	501	*	6.27488	0.686	0.473	3	C16._.G8	108627	ACTRT2	Distal	108627	uc001aji.1	0.6028	1117
chr1	2831102	2831602	501	*	7.50802	0.73	0.551	2	C16._.G8	106693	ACTRT2	Distal	106693	uc001aji.1	0.6048	1118
chr1	2833239	2833739	501	*	3.73126	0.788	0.466	2	C17._.A2	104556	ACTRT2	Distal	104556	uc001aji.1	0.6128	1119
chr1	2845344	2845844	501	*	5.09245	0.623	0.412	2	C16._.G8	92451	ACTRT2	Distal	92451	uc001aji.1	0.5928	1120
chr1	2852152	2852652	501	*	2.35578	0.441	0.141	2	C17._.A2	85643	ACTRT2	Distal	85643	uc001aji.1	0.6148	1121
chr1	2866495	2866995	501	*	21.7967	0.909	0.838	3	C16._.G8	71300	ACTRT2	Distal	71300	uc001aji.1	0.6667	1122
chr1	2867017	2867517	501	*	3.96851	0.528	0.286	2	C16._.G8	70778	ACTRT2	Distal	70778	uc001aji.1	0.505	1123
chr1	2868844	2869344	501	*	3.96851	0.528	0.286	2	C16._.G8	68951	ACTRT2	Distal	68951	uc001aji.1	0.5848	1124
chr1	2869440	2869940	501	*	34.9052	0.783	0.634	2	C16._.A3	68355	ACTRT2	Distal	68355	uc001aji.1	0.5329	1125
chr1	2882815	2883315	501	*	3.96851	0.528	0.286	2	C16._.G8	54980	ACTRT2	Distal	54980	uc001aji.1	0.5709	1126
chr1	2883411	2883911	501	*	143.813	0.96	0.844	2	C19._.A4	54384	ACTRT2	Distal	54384	uc001aji.1	0.5429	1127
chr1	2886032	2886532	501	*	6.80057	0.581	0.231	2	C19._.A4	51763	ACTRT2	Distal	51763	uc001aji.1	0.6028	1128
chr1	2889535	2890035	501	*	3.32324	0.431	0.209	2	C16._.A2	48260	ACTRT2	Distal	48260	uc001aji.1	0.6327	1129
chr1	2890051	2890551	501	*	45.5176	0.822	0.695	3	C16._.A3	47744	ACTRT2	Distal	47744	uc001aji.1	0.5968	1130
chr1	2890576	2891076	501	*	2.8186	0.174	0.041	2	C16._.C3	47219	ACTRT2	Distal	47219	uc001aji.1	0.6267	1131
chr1	2891486	2891986	501	*	5.04938	0.786	0.289	2	C6._.A1	46309	ACTRT2	Distal	46309	uc001aji.1	0.6068	1132
chr1	2917922	2918422	501	*	14.2759	0.851	0.741	4	C16._.G8	19873	ACTRT2	Distal	19873	uc001aji.1	0.6367	1133
chr1	2934899	2935399	501	*	2.5503	0.692	0.337	2	C18._.H5	2896	ACTRT2	Distal	2896	uc001aji.1	0.6188	1134
chr1	2950224	2950724	501	*	78.4814	0.891	0.811	2	C16._.A3	12427	ACTRT2	Distal	12427	uc001aji.1	0.501	1135
chr1	2954465	2954965	501	*	6.02272	0.447	0.201	2	C17._.A4	16668	ACTRT2	Distal	16668	uc001aji.1	0.5429	1136
chr1	2955501	2956001	501	*	15.7561	0.639	0.439	3	C16._.A3	17704	ACTRT2	Distal	17704	uc001aji.1	0.6607	1137
chr1	2982986	2983486	501	*	3.96851	0.528	0.286	2	C16._.G8	1052	LINC00982	Intronic	1052	uc010nyz.2	0.6407	1138
chr1	2984248	2984748	501	*	2.27805	0.663	0.328	2	C21._.A1	208	LINC00982	Promoter	208	uc010nyz.2	0.6886	1139
chr1	2984918	2985418	501	*	2.27805	0.663	0.328	2	C21._.A1	573	PRDM16	Promoter	573	uc001ajl.1	0.7226	1140
chr1	2985423	2985923	501	*	9.90332	0.702	0.529	2	C23._.G8	68	PRDM16	Promoter	68	uc001ajl.1	0.6527	1141
chr1	2986101	2986601	501	*	24.8293	0.754	0.605	3	C23._.A3	608	PRDM16	Intronic	608	uc001ajl.1	0.6966	1142
chr1	2989284	2989784	501	*	6.27488	0.686	0.473	3	C16._.G8	3791	PRDM16	Intronic	3791	uc001ajl.1	0.6926	1143
chr1	2989989	2990489	501	*	2.91406	0.368	0.133	2	C16._.G8	4496	PRDM16	Intronic	4496	uc001ajl.1	0.7086	1144
chr1	3010796	3011296	501	*	3.78276	0.204	0.074	2	C16._.A3	25303	PRDM16	Intronic	25303	uc001ajl.1	0.5928	1145
chr1	3011470	3011970	501	*	2.87633	0.791	0.608	2	C1._.Rep2	25977	PRDM16	Intronic	25977	uc001ajl.1	0.6507	1146
chr1	3017132	3017632	501	*	2.27805	0.663	0.328	2	C21._.A1	27156	MIR4251	Intronic	27156	uc010nzc.1	0.6447	1147
chr1	3017916	3018416	501	*	3.9454	0.958	0.824	2	C21._.A1	26372	MIR4251	Intronic	26372	uc010nzc.1	0.6028	1148
chr1	3021897	3022397	501	*	12.0436	0.717	0.542	2	C20._.A5	22391	MIR4251	Intronic	22391	uc010nzc.1	0.6148	1149
chr1	3036542	3037042	501	*	2.27805	0.663	0.328	2	C21._.A1	7746	MIR4251	Intronic	7746	uc010nzc.1	0.6128	1150
chr1	3042343	3042843	501	*	15.7908	0.714	0.476	2	C13._.Rep1	1945	MIR4251	Promoter	1945	uc010nzc.1	0.5948	1151
chr1	3073325	3073825	501	*	2.91406	0.368	0.133	2	C16._.G8	29035	MIR4251	Intronic	29035	uc010nzc.1	0.6527	1152
chr1	3077634	3078134	501	*	29.3406	0.903	0.638	2	C9._.Rep1	33344	MIR4251	Intronic	33344	uc010nzc.1	0.5289	1153
chr1	3085258	3085758	501	*	5.12016	0.391	0.175	2	C23._.A3	40968	MIR4251	Intronic	40968	uc010nzc.1	0.5948	1154
chr1	3086169	3086669	501	*	2.67658	0.386	0.132	2	C7._.G8	41879	MIR4251	Intronic	41879	uc010nzc.1	0.5549	1155
chr1	3086973	3087473	501	*	26.4428	0.979	0.957	4	C16._.C3	42683	MIR4251	Intronic	42683	uc010nzc.1	0.6727	1156
chr1	3087527	3088027	501	*	24.8293	0.754	0.605	4	C23._.A3	43237	MIR4251	Intronic	43237	uc010nzc.1	0.5928	1157
chr1	3088031	3088531	501	*	9.09429	0.558	0.333	2	C23._.A3	43741	MIR4251	Intronic	43741	uc010nzc.1	0.6427	1158
chr1	3088557	3089057	501	*	6.02272	0.447	0.201	2	C17._.A4	44267	MIR4251	Intronic	44267	uc010nzc.1	0.5848	1159
chr1	3089452	3089952	501	*	6.33791	0.57	0.347	2	C23._.G8	45162	MIR4251	Intronic	45162	uc010nzc.1	0.5289	1160
chr1	3090330	3090830	501	*	5.2351	0.494	0.303	2	C23._.G8	46040	MIR4251	Intronic	46040	uc010nzc.1	0.5768	1161
chr1	3091330	3091830	501	*	17.9101	0.826	0.72	2	C23._.G8	47040	MIR4251	Intronic	47040	uc010nzc.1	0.5329	1162
chr1	3091928	3092428	501	*	2.5086	0.457	0.235	2	C7._.A2	47638	MIR4251	Intronic	47638	uc010nzc.1	0.6048	1163
chr1	3103107	3103607	501	*	4.10997	0.71	0.414	2	C7._.G8	58817	MIR4251	Intronic	58817	uc010nzc.1	0.6148	1164
chr1	3115460	3115960	501	*	6.64948	0.291	0.084	2	C22._.A8	71170	MIR4251	Intronic	71170	uc010nzc.1	0.5569	1165
chr1	3127443	3127943	501	*	2.5086	0.457	0.235	2	C7._.A2	83153	MIR4251	Intronic	83153	uc010nzc.1	0.3972	1166
chr1	3128501	3129001	501	*	5.52651	0.698	0.257	2	C9._.Rep2	84211	MIR4251	Intronic	84211	uc010nzc.1	0.5968	1167
chr1	3131767	3132267	501	*	3.19404	0.23	0.086	2	C23._.G8	87477	MIR4251	Intronic	87477	uc010nzc.1	0.6287	1168
chr1	3133088	3133588	501	*	11.1649	0.731	0.553	2	C23._.G8	88798	MIR4251	Intronic	88798	uc010nzc.1	0.5928	1169
chr1	3133643	3134143	501	*	78.5185	0.896	0.825	4	C23._.A3	89353	MIR4251	Intronic	89353	uc010nzc.1	0.5709	1170
chr1	3134392	3134892	501	*	7.50802	0.73	0.551	4	C16._.G8	90102	MIR4251	Intronic	90102	uc010nzc.1	0.5848	1171
chr1	3135197	3135697	501	*	20.9035	0.727	0.547	3	C23._.A3	90907	MIR4251	Intronic	90907	uc010nzc.1	0.5868	1172
chr1	3135765	3136265	501	*	24.525	0.959	0.925	5	C23._.C3	91475	MIR4251	Intronic	91475	uc010nzc.1	0.5429	1173
chr1	3137691	3138191	501	*	6.37609	0.833	0.636	2	C7._.A3	93401	MIR4251	Intronic	93401	uc010nzc.1	0.5469	1174
chr1	3154981	3155481	501	*	8.1528	0.551	0.254	2	C17._.A4	110691	MIR4251	Intronic	110691	uc010nzc.1	0.5709	1175
chr1	3179161	3179661	501	*	4.02854	0.411	0.168	2	C16._.C3	134871	MIR4251	Intronic	134871	uc010nzc.1	0.6028	1176
chr1	3180852	3181352	501	*	2.89601	0.164	0.023	2	C7._.A4	136562	MIR4251	Intronic	136562	uc010nzc.1	0.6846	1177
chr1	3191429	3191929	501	*	47.0785	0.826	0.701	3	C16._.A3	147139	MIR4251	Intronic	147139	uc010nzc.1	0.5429	1178
chr1	3192298	3192798	501	*	5.32885	0.596	0.343	3	C16._.C3	148008	MIR4251	Intronic	148008	uc010nzc.1	0.5749	1179
chr1	3193463	3193963	501	*	3.96851	0.528	0.286	2	C16._.G8	149173	MIR4251	Intronic	149173	uc010nzc.1	0.6128	1180
chr1	3197538	3198038	501	*	27.7063	0.746	0.57	3	C16._.A3	153248	MIR4251	Intronic	153248	uc010nzc.1	0.5689	1181
chr1	3200454	3200954	501	*	11.2687	0.608	0.388	2	C23._.A3	156164	MIR4251	Intronic	156164	uc010nzc.1	0.6148	1182
chr1	3204468	3204968	501	*	9.38987	0.647	0.385	2	C20._.A5	160178	MIR4251	Intronic	160178	uc010nzc.1	0.6367	1183
chr1	3214047	3214547	501	*	1.17295	0.236	0.077	2	C20._.H5	156849	ARHGEF16	Intronic	156849	uc021oew.1	0.5868	1184
chr1	3223603	3224103	501	*	1.84767	0.089	0.008	2	C6._.A1	147293	ARHGEF16	Intronic	147293	uc021oew.1	0.4471	1185
chr1	3227121	3227621	501	*	3.13239	0.423	0.192	2	C24._.A6	143775	ARHGEF16	Intronic	143775	uc021oew.1	0.5549	1186
chr1	3229647	3230147	501	*	11.0076	0.986	0.943	2	C10._.Rep2	141249	ARHGEF16	Intronic	141249	uc021oew.1	0.5928	1187
chr1	3230151	3230651	501	*	8.48572	0.687	0.386	2	C7._.A4	140745	ARHGEF16	Intronic	140745	uc021oew.1	0.6128	1188
chr1	3231113	3231613	501	*	17.2869	0.893	0.804	3	C20._.A1	139783	ARHGEF16	Intronic	139783	uc021oew.1	0.513	1189
chr1	3231935	3232435	501	*	10.8648	0.814	0.688	3	C20._.A1	138961	ARHGEF16	Intronic	138961	uc021oew.1	0.4611	1190
chr1	3237083	3237583	501	*	97.494	0.937	0.871	3	C20._.A8	133813	ARHGEF16	Intronic	133813	uc021oew.1	0.5948	1191
chr1	3240121	3240621	501	*	32.2223	0.774	0.615	2	C20._.A8	130775	ARHGEF16	Intronic	130775	uc021oew.1	0.6048	1192
chr1	3240968	3241468	501	*	2.87056	0.427	0.198	2	C22._.Other	129928	ARHGEF16	Intronic	129928	uc021oew.1	0.6168	1193
chr1	3241650	3242150	501	*	7.83238	0.34	0.107	2	C22._.A8	129246	ARHGEF16	Intronic	129246	uc021oew.1	0.6028	1194
chr1	3243739	3244239	501	*	13.2766	0.865	0.748	3	C22._.A1	127157	ARHGEF16	Intronic	127157	uc021oew.1	0.6188	1195
chr1	3244671	3245171	501	*	89.4675	0.928	0.859	3	C20._.A8	126225	ARHGEF16	Intronic	126225	uc021oew.1	0.6128	1196
chr1	3246358	3246858	501	*	6.70622	0.909	0.697	3	C19._.C3	124538	ARHGEF16	Intronic	124538	uc021oew.1	0.5948	1197
chr1	3247158	3247658	501	*	2.87056	0.427	0.198	2	C22._.Other	123738	ARHGEF16	Intronic	123738	uc021oew.1	0.6088	1198
chr1	3250441	3250941	501	*	4.59274	0.909	0.691	2	C10._.Rep2	120455	ARHGEF16	Intronic	120455	uc021oew.1	0.5649	1199
chr1	3251766	3252266	501	*	1.41915	0.072	0.011	2	C7._.G8	119130	ARHGEF16	Intronic	119130	uc021oew.1	0.485	1200
chr1	3258458	3258958	501	*	5.03312	0.786	0.414	2	C17._.C3	112438	ARHGEF16	Intronic	112438	uc021oew.1	0.505	1201
chr1	3263788	3264288	501	*	8.72993	0.79	0.661	5	C23._.C3	107108	ARHGEF16	Intronic	107108	uc021oew.1	0.6347	1202
chr1	3264600	3265100	501	*	13.2926	0.79	0.54	2	C7._.A4	106296	ARHGEF16	Intronic	106296	uc021oew.1	0.6208	1203
chr1	3265111	3265611	501	*	2.91406	0.368	0.133	2	C16._.G8	105785	ARHGEF16	Intronic	105785	uc021oew.1	0.6267	1204
chr1	3266355	3266855	501	*	11.1649	0.731	0.553	4	C23._.G8	104541	ARHGEF16	Intronic	104541	uc021oew.1	0.5948	1205
chr1	3266995	3267495	501	*	226.119	0.98	0.917	3	C19._.A4	103901	ARHGEF16	Intronic	103901	uc021oew.1	0.6327	1206
chr1	3267901	3268401	501	*	132.243	0.953	0.836	2	C17._.A4	102995	ARHGEF16	Intronic	102995	uc021oew.1	0.6008	1207
chr1	3268926	3269426	501	*	105.503	0.977	0.949	3	C20._.A5	101970	ARHGEF16	Intronic	101970	uc021oew.1	0.5609	1208
chr1	3269501	3270001	501	*	7.50802	0.73	0.551	4	C16._.G8	101395	ARHGEF16	Intronic	101395	uc021oew.1	0.6267	1209
chr1	3280465	3280965	501	*	2.35578	0.441	0.141	2	C17._.A2	90431	ARHGEF16	Intronic	90431	uc021oew.1	0.5888	1210
chr1	3282566	3283066	501	*	6.27488	0.686	0.473	2	C16._.G8	88330	ARHGEF16	Intronic	88330	uc021oew.1	0.6188	1211
chr1	3290376	3290876	501	*	2.8186	0.174	0.041	2	C16._.C3	80520	ARHGEF16	Intronic	80520	uc021oew.1	0.6248	1212
chr1	3295352	3295852	501	*	4.36516	0.785	0.622	2	C22._.Other	75544	ARHGEF16	Intronic	75544	uc021oew.1	0.6387	1213
chr1	3299870	3300370	501	*	2.88065	0.425	0.136	2	C19._.A2	71026	ARHGEF16	Intronic	71026	uc021oew.1	0.5768	1214
chr1	3310104	3310604	501	*	3.86869	0.409	0.157	2	C20._.A1	60792	ARHGEF16	Intronic	60792	uc021oew.1	0.7026	1215
chr1	3310736	3311236	501	*	13.3186	0.603	0.352	2	C16._.A3	60160	ARHGEF16	Intronic	60160	uc021oew.1	0.7285	1216
chr1	3318544	3319044	501	*	10.1604	0.825	0.708	3	C23._.C3	52352	ARHGEF16	Intronic	52352	uc021oew.1	0.5309	1217
chr1	3319225	3319725	501	*	6.70124	0.705	0.52	2	C16._.C3	51671	ARHGEF16	Exonic	51671	uc021oew.1	0.6487	1218
chr1	3320168	3320668	501	*	45.6777	0.765	0.576	3	C22._.A8	50728	ARHGEF16	Intronic	50728	uc021oew.1	0.5649	1219
chr1	3326637	3327137	501	*	12.7279	0.889	0.803	3	C16._.C3	44259	ARHGEF16	Intronic	44259	uc021oew.1	0.5489	1220
chr1	3329520	3330020	501	*	2.88065	0.425	0.136	2	C19._.A2	41376	ARHGEF16	Intronic	41376	uc021oew.1	0.6347	1221
chr1	3331630	3332130	501	*	4.11319	0.576	0.298	2	C22._.A1	39266	ARHGEF16	Intronic	39266	uc021oew.1	0.6387	1222
chr1	3335950	3336450	501	*	10.315	0.419	0.179	2	C22._.A8	34946	ARHGEF16	Intronic	34946	uc021oew.1	0.5549	1223
chr1	3336700	3337200	501	*	56.2246	0.802	0.644	2	C22._.A8	34196	ARHGEF16	Intronic	34196	uc021oew.1	0.5309	1224
chr1	3339910	3340410	501	*	3.02825	0.406	0.14	2	C22._.A1	30986	ARHGEF16	Intronic	30986	uc021oew.1	0.6567	1225
chr1	3341429	3341929	501	*	4.41161	0.776	0.526	2	C7._.C3	29467	ARHGEF16	Intronic	29467	uc021oew.1	0.6148	1226
chr1	3342061	3342561	501	*	2.88065	0.425	0.136	2	C19._.A2	28835	ARHGEF16	Exonic	28835	uc021oew.1	0.6507	1227
chr1	3369605	3370105	501	*	16.7251	0.879	0.714	2	C15._.A1	1291	ARHGEF16	Promoter	1291	uc021oew.1	0.6507	1228
chr1	3370164	3370664	501	*	5.12016	0.391	0.175	2	C23._.A3	732	ARHGEF16	Promoter	732	uc021oew.1	0.6487	1229
chr1	3370683	3371183	501	*	3.32324	0.431	0.209	3	C16._.A2	213	ARHGEF16	Promoter	213	uc021oew.1	0.7186	1230
chr1	3371471	3371971	501	*	2.27805	0.663	0.328	3	C21._.A1	573	ARHGEF16	Intronic	573	uc021oew.1	0.6507	1231
chr1	3372014	3372514	501	*	1.01069	0.194	0.043	2	C21._.A1	1116	ARHGEF16	Intronic	1116	uc021oew.1	0.5828	1232
chr1	3372997	3373497	501	*	4.73822	0.581	0.364	3	C23._.C3	2099	ARHGEF16	Intronic	2099	uc021oew.1	0.6228	1233
chr1	3373579	3374079	501	*	1.94553	0.161	0.027	2	C16._.G8	2681	ARHGEF16	Intronic	2681	uc021oew.1	0.5888	1234
chr1	3374406	3374906	501	*	5.32885	0.596	0.343	2	C16._.C3	3508	ARHGEF16	Intronic	3508	uc021oew.1	0.6008	1235
chr1	3378686	3379186	501	*	3.53654	0.404	0.196	2	C23._.C3	7788	ARHGEF16	Intronic	3632	uc021oew.1	0.6148	1236
chr1	3379959	3380459	501	*	5.2351	0.494	0.303	3	C23._.G8	9061	ARHGEF16	Exonic	2359	uc021oew.1	0.6327	1237
chr1	3381695	3382195	501	*	4.73822	0.581	0.364	2	C23._.C3	10797	ARHGEF16	Intronic	623	uc021oew.1	0.6367	1238
chr1	3383712	3384212	501	*	6.01128	0.68	0.512	3	C23._.C3	12814	ARHGEF16	Intronic	426	uc021oew.1	0.6786	1239
chr1	3384317	3384817	501	*	5.20239	0.606	0.338	2	C24._.C3	13419	ARHGEF16	Intronic	1031	uc021oew.1	0.6747	1240
chr1	3385629	3386129	501	*	5.99026	0.901	0.81	2	C22._.Other	14731	ARHGEF16	Intronic	2291	uc021oew.1	0.6507	1241
chr1	3386449	3386949	501	*	4.18444	0.382	0.154	2	C23._.G8	15551	ARHGEF16	Intronic	1471	uc021oew.1	0.6248	1242
chr1	3387261	3387761	501	*	5.2351	0.494	0.303	2	C23._.G8	16363	ARHGEF16	Intronic	659	uc021oew.1	0.6427	1243
chr1	3387904	3388404	501	*	28.9387	0.752	0.593	2	C20._.A8	17006	ARHGEF16	Intronic	16	uc021oew.1	0.6427	1244
chr1	3390059	3390559	501	*	42.4462	0.824	0.707	3	C20._.A8	19161	ARHGEF16	Exonic	2137	uc021oew.1	0.5888	1245
chr1	3390700	3391200	501	*	3.70394	0.39	0.114	2	C15._.A1	19802	ARHGEF16	Exonic	2778	uc021oew.1	0.6008	1246
chr1	3392408	3392908	501	*	2.87056	0.427	0.198	2	C22._.Other	21510	ARHGEF16	Intronic	4486	uc021oew.1	0.6687	1247
chr1	3393631	3394131	501	*	12.4584	0.756	0.611	2	C23._.G8	22733	ARHGEF16	Intronic	5709	uc021oew.1	0.6747	1248
chr1	3394669	3395169	501	*	2.03415	0.182	0.028	2	C22._.A1	23771	ARHGEF16	Intronic	6747	uc021oew.1	0.6687	1249
chr1	3395308	3395808	501	*	3.19404	0.23	0.086	2	C23._.G8	24410	ARHGEF16	Intronic	7386	uc021oew.1	0.6307	1250
chr1	3396077	3396577	501	*	5.27128	0.673	0.393	3	C22._.A1	25179	ARHGEF16	Intronic	8155	uc021oew.1	0.6766	1251
chr1	3398756	3399256	501	*	3.02825	0.406	0.14	2	C22._.A1	27858	ARHGEF16	Distal	10834	uc021oew.1	0.6367	1252
chr1	3399284	3399784	501	*	3.95751	0.643	0.432	2	C23._.A2	28386	ARHGEF16	Distal	11362	uc021oew.1	0.6607	1253
chr1	3400354	3400854	501	*	11.2687	0.608	0.388	4	C23._.A3	29456	ARHGEF16	Distal	12432	uc021oew.1	0.6248	1254
chr1	3401835	3402335	501	*	3.34655	0.407	0.073	2	C19._.C3	30937	ARHGEF16	Distal	13913	uc021oew.1	0.4631	1255
chr1	3405971	3406471	501	*	3.36767	0.222	0.066	2	C23._.A3	35073	ARHGEF16	Exonic	18049	uc021oew.1	0.6387	1256
chr1	3407015	3407515	501	*	6.49026	0.735	0.539	2	C22._.A1	36117	ARHGEF16	Intronic	19093	uc021oew.1	0.6527	1257
chr1	3407772	3408272	501	*	88.7645	0.908	0.845	5	C23._.A3	36874	ARHGEF16	Intronic	19850	uc021oew.1	0.6507	1258
chr1	3408811	3409311	501	*	5.09245	0.623	0.412	3	C16._.G8	37913	ARHGEF16	Intronic	20889	uc021oew.1	0.6367	1259
chr1	3410116	3410616	501	*	7.68067	0.463	0.245	2	C16._.A3	39218	ARHGEF16	Exonic	22194	uc021oew.1	0.6607	1260
chr1	3410680	3411180	501	*	5.99026	0.901	0.81	3	C22._.Other	39782	ARHGEF16	Intronic	22758	uc021oew.1	0.6786	1261
chr1	3411185	3411685	501	*	4.59274	0.909	0.691	2	C10._.Rep2	40287	ARHGEF16	Intronic	23263	uc021oew.1	0.6447	1262
chr1	3412142	3412642	501	*	3.96851	0.528	0.286	3	C16._.G8	41244	ARHGEF16	Intronic	24220	uc021oew.1	0.6727	1263
chr1	3412924	3413424	501	*	7.34492	0.745	0.594	2	C23._.C3	42026	ARHGEF16	Intronic	25002	uc021oew.1	0.6846	1264
chr1	3413724	3414224	501	*	26.5827	0.931	0.875	4	C16._.G8	42826	ARHGEF16	Intronic	25802	uc021oew.1	0.6966	1265
chr1	3414258	3414758	501	*	6.33791	0.57	0.347	3	C23._.G8	43360	ARHGEF16	Intronic	26336	uc021oew.1	0.6786	1266
chr1	3414760	3415260	501	*	2.88065	0.425	0.136	3	C19._.A2	43862	ARHGEF16	Exonic	26838	uc021oew.1	0.6846	1267
chr1	3415478	3415978	501	*	4.59593	0.801	0.661	2	C20._.Other	44580	ARHGEF16	Exonic	27556	uc021oew.1	0.6727	1268
chr1	3416089	3416589	501	*	6.49026	0.735	0.539	2	C22._.A1	45191	ARHGEF16	Intronic	28167	uc021oew.1	0.7026	1269
chr1	3416840	3417340	501	*	3.19404	0.23	0.086	2	C23._.G8	45942	ARHGEF16	Intronic	28918	uc021oew.1	0.6587	1270
chr1	3417687	3418187	501	*	3.19404	0.23	0.086	2	C23._.G8	46789	ARHGEF16	Intronic	29765	uc021oew.1	0.6747	1271
chr1	3418367	3418867	501	*	22.4979	0.924	0.846	2	C22._.A1	47469	ARHGEF16	Intronic	29394	uc021oew.1	0.6946	1272
chr1	3419367	3419867	501	*	20.7319	0.83	0.712	3	C20._.A5	48469	ARHGEF16	Intronic	28394	uc021oew.1	0.6547	1273
chr1	3419978	3420478	501	*	3.95751	0.643	0.432	3	C23._.A2	49080	ARHGEF16	Intronic	27783	uc021oew.1	0.5928	1274
chr1	3420721	3421221	501	*	97.3367	0.974	0.944	4	C20._.A5	49823	ARHGEF16	Intronic	27040	uc021oew.1	0.6427	1275
chr1	3421916	3422416	501	*	2.63733	0.711	0.49	3	C20._.H5	51018	ARHGEF16	Intronic	25845	uc021oew.1	0.6667	1276
chr1	3425617	3426117	501	*	3.78276	0.204	0.074	2	C16._.A3	51486	MIR551A	Intronic	22144	uc001ajx.2	0.6826	1277
chr1	3426499	3426999	501	*	1.39558	0.007	0	2	C16._.A3	50604	MIR551A	Intronic	21262	uc001ajx.2	0.6707	1278
chr1	3427349	3427849	501	*	3.19404	0.23	0.086	2	C23._.G8	49754	MIR551A	Intronic	20412	uc001ajx.2	0.6387	1279
chr1	3428856	3429356	501	*	2.03415	0.182	0.028	2	C22._.A1	48247	MIR551A	Intronic	18905	uc001ajx.2	0.5469	1280
chr1	3431759	3432259	501	*	10.9788	0.558	0.325	3	C16._.A3	45344	MIR551A	Exonic	16002	uc001ajx.2	0.6467	1281
chr1	3432733	3433233	501	*	53.1507	0.86	0.756	3	C20._.A8	44370	MIR551A	Intronic	15028	uc001ajx.2	0.6627	1282
chr1	3433716	3434216	501	*	5.09245	0.623	0.412	3	C16._.G8	43387	MIR551A	Intronic	14045	uc001ajx.2	0.6487	1283
chr1	3434266	3434766	501	*	2.63733	0.711	0.49	2	C20._.H5	42837	MIR551A	Intronic	13495	uc001ajx.2	0.5349	1284
chr1	3434788	3435288	501	*	2.95708	0.184	0.039	2	C24._.A1	42315	MIR551A	Intronic	12973	uc001ajx.2	0.6128	1285
chr1	3435396	3435896	501	*	4.59274	0.909	0.691	2	C10._.Rep2	41707	MIR551A	Intronic	12365	uc001ajx.2	0.6387	1286
chr1	3436748	3437248	501	*	5.55649	0.578	0.275	2	C24._.A1	40355	MIR551A	Intronic	11013	uc001ajx.2	0.6567	1287
chr1	3437832	3438332	501	*	2.63733	0.711	0.49	2	C20._.H5	39271	MIR551A	Intronic	9929	uc001ajx.2	0.6507	1288
chr1	3439319	3439819	501	*	56.8116	0.87	0.771	3	C20._.A8	37784	MIR551A	Intronic	8442	uc001ajx.2	0.6567	1289
chr1	3440591	3441091	501	*	12.8533	0.834	0.72	3	C16._.G8	36512	MIR551A	Intronic	7170	uc001ajx.2	0.6627	1290
chr1	3441218	3441718	501	*	6.93751	0.986	0.966	4	C22._.H5	35885	MIR551A	Intronic	6543	uc001ajx.2	0.5908	1291
chr1	3441789	3442289	501	*	14.7438	0.879	0.769	3	C22._.A1	35314	MIR551A	Intronic	5972	uc001ajx.2	0.6427	1292
chr1	3442610	3443110	501	*	6.49026	0.735	0.539	2	C22._.A1	34493	MIR551A	Intronic	5151	uc001ajx.2	0.5928	1293
chr1	3443710	3444210	501	*	8.67613	0.668	0.482	3	C23._.G8	33393	MIR551A	Intronic	4051	uc001ajx.2	0.6028	1294
chr1	3444490	3444990	501	*	63.4679	0.822	0.679	3	C22._.A8	32613	MIR551A	Intronic	3271	uc001ajx.2	0.6128	1295
chr1	3445054	3445554	501	*	13.2766	0.865	0.748	3	C22._.A1	32049	MIR551A	Intronic	2707	uc001ajx.2	0.5629	1296
chr1	3445907	3446407	501	*	6.44846	0.99	0.941	2	C1._.Rep1	31196	MIR551A	Intronic	1854	uc001ajx.2	0.6467	1297
chr1	3446585	3447085	501	*	7.50802	0.73	0.551	4	C16._.G8	30518	MIR551A	Intronic	1176	uc001ajx.2	0.6367	1298
chr1	3447181	3447681	501	*	5.09245	0.623	0.412	3	C16._.G8	29922	MIR551A	Intronic	580	uc001ajx.2	0.6727	1299
chr1	3447824	3448324	501	*	35.251	0.902	0.815	3	C20._.A5	29279	MIR551A	Intronic	61	uc001ajx.2	0.7166	1300
chr1	3448661	3449161	501	*	3.91733	0.421	0.152	2	C24._.C3	28442	MIR551A	Intronic	898	uc001ajx.2	0.6327	1301
chr1	3449542	3450042	501	*	3.70394	0.39	0.114	2	C15._.A1	27561	MIR551A	Intronic	1779	uc001ajx.2	0.6327	1302
chr1	3450145	3450645	501	*	3.70394	0.39	0.114	2	C15._.A1	26958	MIR551A	Intronic	2382	uc001ajx.2	0.6687	1303
chr1	3451138	3451638	501	*	2.88703	0.462	0.25	2	C23._.A2	25965	MIR551A	Intronic	3375	uc001ajx.2	0.6467	1304
chr1	3452607	3453107	501	*	3.99483	0.398	0.098	2	C2._.Rep1	24496	MIR551A	Intronic	4844	uc001ajx.2	0.6387	1305
chr1	3453455	3453955	501	*	6.49026	0.735	0.539	2	C22._.A1	23648	MIR551A	Intronic	5692	uc001ajx.2	0.6547	1306
chr1	3453995	3454495	501	*	2.44224	0.636	0.276	2	C2._.Rep2	23108	MIR551A	Intronic	6232	uc001ajx.2	0.6427	1307
chr1	3455727	3456227	501	*	7.59934	0.721	0.431	2	C15._.A1	21376	MIR551A	Intronic	7964	uc001ajx.2	0.6647	1308
chr1	3456388	3456888	501	*	7.50802	0.73	0.551	2	C16._.G8	20715	MIR551A	Intronic	8625	uc001ajx.2	0.6128	1309
chr1	3459151	3459651	501	*	4.11319	0.576	0.298	3	C22._.A1	17952	MIR551A	Intronic	11388	uc001ajx.2	0.6347	1310
chr1	3460146	3460646	501	*	5.66115	0.829	0.594	2	C7._.G8	16957	MIR551A	Intronic	12383	uc001ajx.2	0.6627	1311
chr1	3461071	3461571	501	*	4.11319	0.576	0.298	2	C22._.A1	16032	MIR551A	Intronic	13308	uc001ajx.2	0.6766	1312
chr1	3462243	3462743	501	*	13.4216	0.743	0.585	4	C20._.A5	14860	MIR551A	Intronic	14480	uc001ajx.2	0.6467	1313
chr1	3462931	3463431	501	*	5.09245	0.623	0.412	2	C16._.G8	14172	MIR551A	Intronic	14172	uc001ajx.2	0.7186	1314
chr1	3463629	3464129	501	*	5.14135	0.579	0.316	3	C20._.A1	13474	MIR551A	Intronic	13474	uc001ajx.2	0.6487	1315
chr1	3464947	3465447	501	*	1.17295	0.236	0.077	2	C20._.H5	12156	MIR551A	Intronic	12156	uc001ajx.2	0.6647	1316
chr1	3467454	3467954	501	*	7.89548	0.739	0.564	3	C20._.A1	9649	MIR551A	Intronic	9649	uc001ajx.2	0.6587	1317
chr1	3468922	3469422	501	*	2.81091	0.696	0.46	2	C22._.H5	8181	MIR551A	Intronic	8181	uc001ajx.2	0.5888	1318
chr1	3471777	3472277	501	*	3.36767	0.222	0.066	2	C23._.A3	5326	MIR551A	Intronic	5326	uc001ajx.2	0.6507	1319
chr1	3472618	3473118	501	*	5.2351	0.494	0.303	4	C23._.G8	4485	MIR551A	Intronic	4485	uc001ajx.2	0.6048	1320
chr1	3473175	3473675	501	*	5.12016	0.391	0.175	2	C23._.A3	3928	MIR551A	Intronic	3928	uc001ajx.2	0.5928	1321
chr1	3473890	3474390	501	*	170.398	0.949	0.886	3	C22._.A8	3213	MIR551A	Intronic	3213	uc001ajx.2	0.6567	1322
chr1	3476799	3477299	501	*	10.4426	0.83	0.693	3	C22._.A1	304	MIR551A	Intronic	304	uc001ajx.2	0.5649	1323
chr1	3477397	3477897	501	*	1.5403	0.033	0.002	2	C15._.A1	292	MIR551A	Promoter	292	uc001ajx.2	0.6447	1324
chr1	3480233	3480733	501	*	4.73822	0.581	0.364	2	C23._.C3	3128	MIR551A	Intronic	3128	uc001ajx.2	0.5848	1325
chr1	3480810	3481310	501	*	2.25519	0.194	0.055	2	C16._.A2	3705	MIR551A	Intronic	3705	uc001ajx.2	0.5689	1326
chr1	3481701	3482201	501	*	11.8424	0.849	0.723	2	C22._.A1	4596	MIR551A	Intronic	4596	uc001ajx.2	0.6547	1327
chr1	3482369	3482869	501	*	5.10515	0.735	0.571	2	C23._.A2	5264	MIR551A	Intronic	5264	uc001ajx.2	0.6327	1328
chr1	3483032	3483532	501	*	2.61183	0.771	0.335	2	C1._.Rep1	5927	MIR551A	Intronic	5927	uc001ajx.2	0.6487	1329
chr1	3485332	3485832	501	*	12.8153	0.667	0.324	3	C17._.A4	8227	MIR551A	Intronic	8227	uc001ajx.2	0.6327	1330
chr1	3490001	3490501	501	*	24.4541	0.636	0.356	2	C22._.A8	12896	MIR551A	Intronic	12896	uc001ajx.2	0.6427	1331
chr1	3491949	3492449	501	*	2.51794	0.079	0.009	2	C20._.A5	14844	MIR551A	Intronic	14844	uc001ajx.2	0.517	1332
chr1	3492508	3493008	501	*	11.1649	0.731	0.553	2	C23._.G8	15403	MIR551A	Intronic	15403	uc001ajx.2	0.6387	1333
chr1	3493017	3493517	501	*	7.59934	0.721	0.431	3	C15._.A1	15912	MIR551A	Intronic	15912	uc001ajx.2	0.6088	1334
chr1	3493743	3494243	501	*	31.5373	0.948	0.902	4	C16._.G8	16638	MIR551A	Intronic	16638	uc001ajx.2	0.6387	1335
chr1	3494511	3495011	501	*	6.27488	0.686	0.473	2	C16._.G8	17406	MIR551A	Intronic	17406	uc001ajx.2	0.6287	1336
chr1	3495029	3495529	501	*	4.11319	0.576	0.298	2	C22._.A1	17924	MIR551A	Intronic	17924	uc001ajx.2	0.6407	1337
chr1	3495679	3496179	501	*	8.67613	0.668	0.482	3	C23._.G8	18574	MIR551A	Intronic	18574	uc001ajx.2	0.5948	1338
chr1	3497132	3497632	501	*	2.88065	0.425	0.136	2	C19._.A2	20027	MIR551A	Intronic	20027	uc001ajx.2	0.6687	1339
chr1	3498040	3498540	501	*	9.08116	0.807	0.659	4	C22._.A1	20935	MIR551A	Intronic	20935	uc001ajx.2	0.6088	1340
chr1	3500300	3500800	501	*	14.7216	0.663	0.463	2	C23._.A3	23195	MIR551A	Intronic	23195	uc001ajx.2	0.6267	1341
chr1	3502549	3503049	501	*	3.53654	0.404	0.196	2	C23._.C3	25259	MEGF6	Intronic	25259	uc001aju.3	0.5569	1342
chr1	3504954	3505454	501	*	4.21097	0.407	0.121	2	C24._.A1	22854	MEGF6	Intronic	22854	uc001aju.3	0.6786	1343
chr1	3506506	3507006	501	*	4.36516	0.785	0.622	3	C22._.Other	21302	MEGF6	Intronic	21302	uc001aju.3	0.6188	1344
chr1	3508388	3508888	501	*	7.50802	0.73	0.551	3	C16._.G8	19420	MEGF6	Intronic	19420	uc001aju.3	0.6607	1345
chr1	3508984	3509484	501	*	4.69332	0.295	0.089	3	C16._.A3	18824	MEGF6	Intronic	18824	uc001aju.3	0.5689	1346
chr1	3509821	3510321	501	*	3.73126	0.788	0.466	2	C17._.A2	17987	MEGF6	Intronic	17987	uc001aju.3	0.6547	1347
chr1	3510861	3511361	501	*	2.91406	0.368	0.133	2	C16._.G8	16947	MEGF6	Intronic	16947	uc001aju.3	0.5649	1348
chr1	3512438	3512938	501	*	2.81091	0.696	0.46	2	C22._.H5	15370	MEGF6	Intronic	15370	uc001aju.3	0.6387	1349
chr1	3513091	3513591	501	*	5.2351	0.494	0.303	2	C23._.G8	14717	MEGF6	Intronic	14717	uc001aju.3	0.6906	1350
chr1	3514046	3514546	501	*	5.2351	0.494	0.303	2	C23._.G8	13762	MEGF6	Intronic	13762	uc001aju.3	0.5888	1351
chr1	3514628	3515128	501	*	11.2088	0.916	0.794	2	C7._.A3	13180	MEGF6	Intronic	13180	uc001aju.3	0.6567	1352
chr1	3515859	3516359	501	*	38.3746	0.964	0.929	5	C16._.G8	11949	MEGF6	Intronic	11949	uc001aju.3	0.6467	1353
chr1	3516449	3516949	501	*	2.44224	0.636	0.276	2	C2._.Rep2	11359	MEGF6	Intronic	11359	uc001aju.3	0.6447	1354
chr1	3517551	3518051	501	*	56.6548	0.851	0.741	3	C16._.A3	10257	MEGF6	Intronic	10257	uc001aju.3	0.5928	1355
chr1	3519979	3520479	501	*	12.8533	0.834	0.72	2	C16._.G8	7829	MEGF6	Intronic	7829	uc001aju.3	0.6587	1356
chr1	3520652	3521152	501	*	2.03415	0.182	0.028	4	C22._.A1	7156	MEGF6	Intronic	7156	uc001aju.3	0.6327	1357
chr1	3521190	3521690	501	*	4.02854	0.411	0.168	2	C16._.C3	6618	MEGF6	Intronic	6618	uc001aju.3	0.5868	1358
chr1	3522751	3523251	501	*	2.56295	0.174	0.031	2	C15._.A1	5057	MEGF6	Intronic	5057	uc001aju.3	0.5709	1359
chr1	3524187	3524687	501	*	23.3722	0.917	0.854	4	C16._.G8	3621	MEGF6	Intronic	3621	uc001aju.3	0.6507	1360
chr1	3524983	3525483	501	*	9.08116	0.807	0.659	2	C22._.A1	2825	MEGF6	Intronic	2825	uc001aju.3	0.5928	1361
chr1	3525796	3526296	501	*	6.49026	0.735	0.539	3	C22._.A1	2012	MEGF6	Intronic	2012	uc001aju.3	0.6248	1362
chr1	3526406	3526906	501	*	14.5258	0.622	0.386	4	C16._.A3	1402	MEGF6	Intronic	1402	uc001aju.3	0.6287	1363
chr1	3527092	3527592	501	*	24.525	0.959	0.925	5	C23._.C3	716	MEGF6	Intronic	716	uc001aju.3	0.5948	1364
chr1	3528026	3528526	501	*	135.742	0.979	0.95	4	C22._.A5	216	MEGF6	Promoter	216	uc001aju.3	0.7425	1365
chr1	3528876	3529376	501	*	5.10515	0.735	0.571	3	C23._.A2	1066	MEGF6	Promoter	1066	uc001aju.3	0.5828	1366
chr1	3530515	3531015	501	*	5.27128	0.673	0.393	2	C22._.A1	2705	MEGF6	Distal	2705	uc001aju.3	0.5788	1367
chr1	3531696	3532196	501	*	1.17295	0.236	0.077	3	C20._.H5	3886	MEGF6	Distal	3886	uc001aju.3	0.5429	1368
chr1	3532479	3532979	501	*	43.9605	0.758	0.569	2	C22._.A8	4669	MEGF6	Distal	4669	uc001aju.3	0.4511	1369
chr1	3533378	3533878	501	*	5.32885	0.596	0.343	2	C16._.C3	5568	MEGF6	Distal	5568	uc001aju.3	0.6108	1370
chr1	3534215	3534715	501	*	3.20635	0.285	0.037	2	C19._.A4	6405	MEGF6	Distal	6405	uc001aju.3	0.6048	1371
chr1	3535040	3535540	501	*	6.27488	0.686	0.473	2	C16._.G8	6265	TPRG1L	Distal	6265	uc001ajz.3	0.6028	1372
chr1	3535593	3536093	501	*	8.72993	0.79	0.661	3	C23._.C3	5712	TPRG1L	Distal	5712	uc001ajz.3	0.519	1373
chr1	3536908	3537408	501	*	5.72326	0.699	0.505	3	C16._.A2	4397	TPRG1L	Distal	4397	uc001ajz.3	0.5609	1374
chr1	3537636	3538136	501	*	9.67535	0.692	0.416	2	C2._.Rep1	3669	TPRG1L	Distal	3669	uc001ajz.3	0.477	1375
chr1	3540015	3540515	501	*	5.09245	0.623	0.412	2	C16._.G8	1290	TPRG1L	Promoter	1290	uc001ajz.3	0.5848	1376
chr1	3540683	3541183	501	*	8.78627	0.765	0.604	2	C16._.G8	622	TPRG1L	Promoter	622	uc001ajz.3	0.6707	1377
chr1	3541207	3541707	501	*	183.138	0.992	0.979	5	C20._.A5	98	TPRG1L	Promoter	98	uc001ajz.3	0.7385	1378
chr1	3542015	3542515	501	*	9.90332	0.702	0.529	3	C23._.G8	708	TPRG1L	Intronic	676	uc001ajz.3	0.6168	1379
chr1	3546724	3547224	501	*	2.92382	0.107	0.013	2	C16._.A3	5417	TPRG1L	Distal	5385	uc001ajz.3	0.5988	1380
chr1	3547696	3548196	501	*	3.96851	0.528	0.286	2	C16._.G8	6389	TPRG1L	Exonic	6357	uc001ajz.3	0.6367	1381
chr1	3548310	3548810	501	*	2.91406	0.368	0.133	2	C16._.G8	7003	TPRG1L	Exonic	6971	uc001ajz.3	0.5709	1382
chr1	3561326	3561826	501	*	2.63733	0.711	0.49	2	C20._.H5	5094	WRAP73	Intronic	5094	uc001akc.3	0.4351	1383
chr1	3565853	3566353	501	*	2.63733	0.711	0.49	3	C20._.H5	567	WRAP73	Intronic	567	uc001akc.3	0.5709	1384
chr1	3566435	3566935	501	*	30.2485	0.885	0.792	3	C20._.A5	13	WRAP73	Promoter	13	uc001akc.3	0.5988	1385
chr1	3566979	3567479	501	*	5.28929	0.779	0.629	2	C16._.Other	557	WRAP73	Promoter	557	uc001akc.3	0.517	1386
chr1	3567805	3568305	501	*	10.9788	0.558	0.325	2	C16._.A3	1073	TP73	Promoter	1073	uc021oez.1	0.6846	1387
chr1	3568639	3569139	501	*	8.59084	0.95	0.823	2	C17._.A2	239	TP73	Promoter	239	uc021oez.1	0.7705	1388
chr1	3569211	3569711	501	*	6.49026	0.735	0.539	3	C22._.A1	331	TP73	Intronic	331	uc021oez.1	0.7365	1389
chr1	3569977	3570477	501	*	5.52092	0.682	0.434	2	C21._.H5	1097	TP73	Intronic	1097	uc021oez.1	0.4391	1390
chr1	3572718	3573218	501	*	3.32324	0.431	0.209	2	C16._.A2	3838	TP73	Intronic	3838	uc021oez.1	0.4351	1391
chr1	3573907	3574407	501	*	3.78276	0.204	0.074	2	C16._.A3	5027	TP73	Intronic	5027	uc021oez.1	0.5489	1392
chr1	3584594	3585094	501	*	10.9788	0.558	0.325	2	C16._.A3	15714	TP73	Intronic	15714	uc021oez.1	0.5369	1393
chr1	3585248	3585748	501	*	120.796	0.935	0.887	4	C23._.A3	16368	TP73	Intronic	16368	uc021oez.1	0.6587	1394
chr1	3585865	3586365	501	*	5.85864	0.782	0.635	4	C23._.H5	16985	TP73	Intronic	16985	uc021oez.1	0.6507	1395
chr1	3586743	3587243	501	*	2.25519	0.194	0.055	3	C16._.A2	17863	TP73	Intronic	17863	uc021oez.1	0.5569	1396
chr1	3587462	3587962	501	*	8.78627	0.765	0.604	3	C16._.G8	18582	TP73	Intronic	18582	uc021oez.1	0.6447	1397
chr1	3590648	3591148	501	*	12.6862	0.874	0.78	2	C16._.A2	21768	TP73	Intronic	16337	uc021oez.1	0.6307	1398
chr1	3591801	3592301	501	*	5.09245	0.623	0.412	3	C16._.G8	22921	TP73	Intronic	15184	uc021oez.1	0.6128	1399
chr1	3592525	3593025	501	*	7.17381	0.895	0.816	3	C16._.Other	23645	TP73	Intronic	14460	uc021oez.1	0.6148	1400
chr1	3596775	3597275	501	*	5.28929	0.779	0.629	2	C16._.Other	27895	TP73	Intronic	10210	uc021oez.1	0.5868	1401
chr1	3597907	3598407	501	*	3.32324	0.431	0.209	2	C16._.A2	29027	TP73	Intronic	9078	uc021oez.1	0.6727	1402
chr1	3599123	3599623	501	*	3.53836	0.433	0.234	3	C16._.Other	30243	TP73	Intronic	7862	uc021oez.1	0.6008	1403
chr1	3600172	3600672	501	*	3.19404	0.23	0.086	2	C23._.G8	31292	TP73	Intronic	6813	uc021oez.1	0.6128	1404
chr1	3600745	3601245	501	*	3.53836	0.433	0.234	3	C16._.Other	31865	TP73	Intronic	6240	uc021oez.1	0.6786	1405
chr1	3602575	3603075	501	*	5.32885	0.596	0.343	3	C16._.C3	33695	TP73	Intronic	4410	uc021oez.1	0.6467	1406
chr1	3604730	3605230	501	*	10.4239	0.619	0.293	2	C17._.A4	35850	TP73	Intronic	2255	uc021oez.1	0.6228	1407
chr1	3606928	3607428	501	*	2.88703	0.462	0.25	3	C23._.A2	38048	TP73	Intronic	57	uc021oez.1	0.6507	1408
chr1	3608103	3608603	501	*	7.50802	0.73	0.551	4	C16._.G8	39223	TP73	Intronic	1116	uc021oez.1	0.6228	1409
chr1	3609109	3609609	501	*	18.7136	0.889	0.803	5	C16._.G8	40229	TP73	Intronic	2122	uc021oez.1	0.6108	1410
chr1	3610025	3610525	501	*	2.81091	0.696	0.46	2	C22._.H5	41145	TP73	Intronic	3038	uc021oez.1	0.6607	1411
chr1	3611225	3611725	501	*	4.21097	0.407	0.121	2	C24._.A1	42345	TP73	Intronic	3134	uc021oez.1	0.6307	1412
chr1	3612167	3612667	501	*	13.2766	0.865	0.748	3	C22._.A1	43287	TP73	Intronic	2192	uc021oez.1	0.6347	1413
chr1	3613294	3613794	501	*	2.87633	0.791	0.608	2	C1._.Rep2	44414	TP73	Intronic	1065	uc021oez.1	0.6248	1414
chr1	3614335	3614835	501	*	11.208	0.855	0.752	4	C16._.A2	45455	TP73	Intronic	24	uc021oez.1	0.6228	1415
chr1	3614896	3615396	501	*	5.12016	0.391	0.175	3	C23._.A3	46016	TP73	Intronic	535	uc021oez.1	0.6587	1416
chr1	3615839	3616339	501	*	4.36516	0.785	0.622	2	C22._.Other	46959	TP73	Intronic	1478	uc021oez.1	0.5988	1417
chr1	3616500	3617000	501	*	9.35619	0.782	0.625	3	C20._.A1	47186	TP73-AS1	Intronic	2139	uc001akg.4	0.5749	1418
chr1	3617026	3617526	501	*	5.28929	0.779	0.629	2	C16._.Other	46660	TP73-AS1	Intronic	2665	uc001akg.4	0.487	1419
chr1	3618389	3618889	501	*	2.91406	0.368	0.133	2	C16._.G8	45297	TP73-AS1	Intronic	4028	uc001akg.4	0.6467	1420
chr1	3619002	3619502	501	*	10.1677	0.585	0.378	2	C23._.A3	44684	TP73-AS1	Intronic	4641	uc001akg.4	0.6647	1421
chr1	3619872	3620372	501	*	25.7255	0.727	0.552	3	C20._.A8	43814	TP73-AS1	Intronic	5511	uc001akg.4	0.6088	1422
chr1	3621902	3622402	501	*	20.2432	0.9	0.824	3	C16._.G8	41784	TP73-AS1	Intronic	7541	uc001akg.4	0.6567	1423
chr1	3622507	3623007	501	*	2.67658	0.386	0.132	2	C7._.G8	41179	TP73-AS1	Intronic	8146	uc001akg.4	0.6407	1424
chr1	3623298	3623798	501	*	5.09245	0.623	0.412	2	C16._.G8	40388	TP73-AS1	Intronic	8937	uc001akg.4	0.6687	1425
chr1	3624288	3624788	501	*	7.76227	0.776	0.593	2	C22._.A1	39398	TP73-AS1	Exonic	9927	uc001akg.4	0.6567	1426
chr1	3625076	3625576	501	*	6.27488	0.686	0.473	2	C16._.G8	38610	TP73-AS1	Intronic	10715	uc001akg.4	0.6607	1427
chr1	3626196	3626696	501	*	7.03837	0.491	0.284	2	C23._.A3	37490	TP73-AS1	Intronic	11835	uc001akg.4	0.6008	1428
chr1	3627262	3627762	501	*	4.73822	0.581	0.364	4	C23._.C3	36424	TP73-AS1	Intronic	12901	uc001akg.4	0.5828	1429
chr1	3628174	3628674	501	*	5.66993	0.793	0.51	2	C17._.G8	35512	TP73-AS1	Intronic	13813	uc001akg.4	0.5968	1430
chr1	3629609	3630109	501	*	120.124	0.956	0.901	4	C20._.A8	34077	TP73-AS1	Intronic	14182	uc001akg.4	0.6267	1431
chr1	3630350	3630850	501	*	8.7492	0.5	0.256	3	C16._.A3	33336	TP73-AS1	Intronic	13441	uc001akg.4	0.5749	1432
chr1	3630914	3631414	501	*	28.2164	0.937	0.885	4	C16._.G8	32772	TP73-AS1	Intronic	12877	uc001akg.4	0.6547	1433
chr1	3631433	3631933	501	*	5.79754	0.985	0.926	2	C21._.A1	32253	TP73-AS1	Intronic	12358	uc001akg.4	0.6208	1434
chr1	3632148	3632648	501	*	4.79739	0.962	0.914	3	C22._.H5	31538	TP73-AS1	Intronic	11643	uc001akg.4	0.6267	1435
chr1	3632900	3633400	501	*	4.25248	0.668	0.482	3	C23._.H5	30786	TP73-AS1	Intronic	10891	uc001akg.4	0.6068	1436
chr1	3633600	3634100	501	*	115.335	0.931	0.878	4	C23._.A3	30086	TP73-AS1	Intronic	10191	uc001akg.4	0.6108	1437
chr1	3634526	3635026	501	*	37.3994	0.812	0.691	3	C23._.A3	29160	TP73-AS1	Intronic	9265	uc001akg.4	0.7106	1438
chr1	3635746	3636246	501	*	60.2136	0.974	0.95	5	C23._.G8	27940	TP73-AS1	Intronic	8045	uc001akg.4	0.6148	1439
chr1	3636299	3636799	501	*	7.34492	0.745	0.594	5	C23._.C3	27387	TP73-AS1	Intronic	7492	uc001akg.4	0.5669	1440
chr1	3636964	3637464	501	*	5.28929	0.779	0.629	3	C16._.Other	26722	TP73-AS1	Intronic	6827	uc001akg.4	0.6168	1441
chr1	3637971	3638471	501	*	2.81091	0.696	0.46	4	C22._.H5	25715	TP73-AS1	Intronic	5820	uc001akg.4	0.5749	1442
chr1	3639017	3639517	501	*	10.1058	0.792	0.647	4	C16._.G8	24669	TP73-AS1	Intronic	4774	uc001akg.4	0.6527	1443
chr1	3639549	3640049	501	*	5.28929	0.779	0.629	4	C16._.Other	24137	TP73-AS1	Intronic	4242	uc001akg.4	0.6427	1444
chr1	3640243	3640743	501	*	2.27805	0.663	0.328	2	C21._.A1	23443	TP73-AS1	Intronic	3548	uc001akg.4	0.6347	1445
chr1	3641106	3641606	501	*	4.20919	0.961	0.807	2	C13._.Rep2	22580	TP73-AS1	Intronic	2685	uc001akg.4	0.5409	1446
chr1	3641632	3642132	501	*	2.91406	0.368	0.133	2	C16._.G8	22054	TP73-AS1	Intronic	2159	uc001akg.4	0.5888	1447
chr1	3643527	3644027	501	*	2.81091	0.696	0.46	3	C22._.H5	20159	TP73-AS1	Exonic	264	uc001akg.4	0.6327	1448
chr1	3644286	3644786	501	*	2.63733	0.711	0.49	2	C20._.H5	19400	TP73-AS1	Intronic	493	uc001akg.4	0.6747	1449
chr1	3646635	3647135	501	*	6.97491	0.678	0.426	2	C24._.A1	17051	TP73-AS1	Intronic	2842	uc001akg.4	0.6487	1450
chr1	3648110	3648610	501	*	6.66025	0.924	0.739	3	C21._.Other	15576	TP73-AS1	Intronic	4317	uc001akg.4	0.5749	1451
chr1	3649018	3649518	501	*	3.96851	0.528	0.286	2	C16._.G8	14668	TP73-AS1	Intronic	5225	uc001akg.4	0.6886	1452
chr1	3651831	3652331	501	*	11.9133	0.658	0.367	2	C22._.A5	11855	TP73-AS1	Exonic	8038	uc001akg.4	0.5569	1453
chr1	3657196	3657696	501	*	2.88703	0.462	0.25	2	C23._.A2	6490	TP73-AS1	Intronic	5888	uc001akg.4	0.5868	1454
chr1	3658506	3659006	501	*	4.73822	0.581	0.364	3	C23._.C3	5180	TP73-AS1	Intronic	4578	uc001akg.4	0.6108	1455
chr1	3661045	3661545	501	*	4.25248	0.668	0.482	2	C23._.H5	2641	TP73-AS1	Intronic	2039	uc001akg.4	0.5269	1456
chr1	3661555	3662055	501	*	2.88703	0.462	0.25	2	C23._.A2	2131	TP73-AS1	Intronic	1529	uc001akg.4	0.5988	1457
chr1	3662397	3662897	501	*	20.2432	0.9	0.824	3	C16._.G8	1289	TP73-AS1	Exonic	687	uc001akg.4	0.5848	1458
chr1	3663050	3663550	501	*	5.09245	0.623	0.412	2	C16._.G8	636	TP73-AS1	Exonic	34	uc001akg.4	0.6567	1459
chr1	3663750	3664250	501	*	8.89074	0.97	0.919	4	C7._.A2	62	TP73-AS1	Promoter	62	uc001akg.4	0.6627	1460
chr1	3664375	3664875	501	*	1.94553	0.161	0.027	2	C16._.G8	687	TP73-AS1	Promoter	687	uc001akg.4	0.5569	1461
chr1	3670681	3671181	501	*	103.339	0.921	0.858	4	C16._.A3	1965	CCDC27	Intronic	1965	uc001aki.3	0.5788	1462
chr1	3679436	3679936	501	*	5.32885	0.596	0.343	2	C16._.C3	9647	SMIM1	Exonic	9647	uc001akj.3	0.6667	1463
chr1	3679979	3680479	501	*	58.0205	0.807	0.659	2	C22._.A8	9104	SMIM1	Intronic	9104	uc001akj.3	0.6327	1464
chr1	3683443	3683943	501	*	3.52023	0.173	0.007	2	C10._.Rep1	5640	SMIM1	Intronic	5640	uc001akj.3	0.5549	1465
chr1	3684076	3684576	501	*	24.1473	0.713	0.533	2	C20._.A8	5007	SMIM1	Intronic	5007	uc001akj.3	0.5549	1466
chr1	3686630	3687130	501	*	4.17229	0.373	0.087	2	C7._.A4	2453	SMIM1	Intronic	2453	uc001akj.3	0.6287	1467
chr1	3687941	3688441	501	*	12.0436	0.717	0.542	4	C20._.A5	1142	SMIM1	Promoter	1142	uc001akj.3	0.5948	1468
chr1	3688948	3689448	501	*	216.707	0.969	0.932	5	C22._.A8	135	SMIM1	Promoter	135	uc001akj.3	0.7884	1469
chr1	3689857	3690357	501	*	7.76227	0.776	0.593	3	C22._.A1	772	SMIM1	Intronic	754	uc001akj.3	0.6088	1470
chr1	3691116	3691616	501	*	11.4623	0.815	0.684	4	C16._.G8	2031	SMIM1	Intronic	2013	uc001akj.3	0.6747	1471
chr1	3691963	3692463	501	*	12.4159	0.84	0.727	3	C20._.A1	2878	SMIM1	Intronic	2860	uc001akj.3	0.6587	1472
chr1	3692522	3693022	501	*	5.84598	0.624	0.36	2	C24._.A2	3437	SMIM1	Distal	3419	uc001akj.3	0.6627	1473
chr1	3693044	3693544	501	*	5.12016	0.391	0.175	3	C23._.A3	3959	SMIM1	Distal	3941	uc001akj.3	0.6267	1474
chr1	3693690	3694190	501	*	8.37156	0.799	0.664	4	C16._.A2	4605	SMIM1	Distal	4587	uc001akj.3	0.6267	1475
chr1	3694215	3694715	501	*	22.2165	0.707	0.526	2	C16._.A3	5130	SMIM1	Distal	5112	uc001akj.3	0.6567	1476
chr1	3695196	3695696	501	*	41.8813	0.97	0.942	4	C16._.G8	6111	SMIM1	Distal	6093	uc001akj.3	0.6168	1477
chr1	3696038	3696538	501	*	83.7003	0.898	0.819	3	C16._.A3	6953	SMIM1	Distal	6935	uc001akj.3	0.5689	1478
chr1	3697494	3697994	501	*	3.01831	0.242	0.06	2	C2._.Rep1	8409	SMIM1	Exonic	8391	uc001akj.3	0.519	1479
chr1	3705544	3706044	501	*	7.47658	0.641	0.172	2	C5._.Rep1	7273	LRRC47	Intronic	7273	uc009vli.1	0.6028	1480
chr1	3706653	3707153	501	*	2.27805	0.663	0.328	2	C21._.A1	6164	LRRC47	Intronic	6164	uc009vli.1	0.6088	1481
chr1	3711804	3712304	501	*	2.81091	0.696	0.46	2	C22._.H5	1013	LRRC47	Intronic	1013	uc009vli.1	0.483	1482
chr1	3712885	3713385	501	*	22.1006	0.964	0.909	5	C7._.A3	66	LRRC47	Promoter	66	uc009vli.1	0.6527	1483
chr1	3713420	3713920	501	*	1.26522	0.223	0.059	2	C22._.H5	601	LRRC47	Promoter	601	uc009vli.1	0.4491	1484
chr1	3716658	3717158	501	*	4.21825	0.922	0.712	2	C2._.Rep2	3839	LRRC47	Distal	3839	uc009vli.1	0.5689	1485
chr1	3717192	3717692	501	*	2.44224	0.636	0.276	2	C2._.Rep2	4373	LRRC47	Distal	4373	uc009vli.1	0.475	1486
chr1	3717949	3718449	501	*	5.2351	0.494	0.303	2	C23._.G8	5130	LRRC47	Distal	5130	uc009vli.1	0.4631	1487
chr1	3727856	3728356	501	*	14.6749	0.71	0.507	2	C22._.A5	15037	LRRC47	Distal	15037	uc009vli.1	0.5729	1488
chr1	3732808	3733308	501	*	12.2223	0.735	0.457	2	C2._.Rep1	19989	LRRC47	Intronic	19989	uc009vli.1	0.6008	1489
chr1	3734197	3734697	501	*	4.48637	0.605	0.369	3	C16._.A2	21378	LRRC47	Intronic	19268	uc009vli.1	0.6347	1490
chr1	3736246	3736746	501	*	9.76873	0.83	0.707	3	C16._.A2	23427	LRRC47	Intronic	17219	uc009vli.1	0.5329	1491
chr1	3736831	3737331	501	*	7.02126	0.758	0.582	3	C16._.A2	24012	LRRC47	Intronic	16634	uc009vli.1	0.511	1492
chr1	3737532	3738032	501	*	266.917	0.982	0.954	3	C22._.A8	24713	LRRC47	Intronic	15933	uc009vli.1	0.505	1493
chr1	3738215	3738715	501	*	3.32324	0.431	0.209	3	C16._.A2	25396	LRRC47	Intronic	15250	uc009vli.1	0.5389	1494
chr1	3740932	3741432	501	*	9.67535	0.692	0.416	2	C2._.Rep1	28113	LRRC47	Intronic	12533	uc009vli.1	0.5349	1495
chr1	3744249	3744749	501	*	63.6263	0.875	0.793	5	C23._.A3	29297	CEP104	Intronic	9216	uc001akm.3	0.6307	1496
chr1	3763588	3764088	501	*	28.896	0.776	0.623	2	C23._.A3	9958	CEP104	Intronic	9958	uc001akm.3	0.4092	1497
chr1	3773021	3773521	501	*	3.96851	0.528	0.286	2	C16._.G8	525	CEP104	Promoter	525	uc001akm.3	0.6527	1498
chr1	3773676	3774176	501	*	221.939	0.988	0.942	2	C2._.Rep1	80	DFFB	Promoter	80	uc031pkw.1	0.6707	1499
chr1	3774662	3775162	501	*	20.8863	0.695	0.492	2	C16._.A3	1066	DFFB	Promoter	1066	uc031pkw.1	0.5589	1500
chr1	3775194	3775694	501	*	4.02854	0.411	0.168	2	C16._.C3	1598	DFFB	Promoter	1598	uc031pkw.1	0.5729	1501
chr1	3776403	3776903	501	*	2.76295	0.362	0.129	2	C23._.H5	2807	DFFB	Intronic	2807	uc031pkw.1	0.475	1502
chr1	3782263	3782763	501	*	4.22103	0.318	0.107	2	C23._.A3	8667	DFFB	Exonic	8667	uc031pkw.1	0.6068	1503
chr1	3807028	3807528	501	*	3.51023	0.644	0.339	2	C7._.A3	9578	C1orf174	Exonic	9578	uc001akp.3	0.5469	1504
chr1	3809255	3809755	501	*	23.5643	0.718	0.531	4	C16._.A3	7351	C1orf174	Exonic	7351	uc001akp.3	0.499	1505
chr1	3815660	3816160	501	*	3.91508	0.812	0.561	2	C7._.A2	946	C1orf174	Promoter	946	uc001akp.3	0.4471	1506
chr1	3816639	3817139	501	*	41.7267	0.988	0.907	2	C6._.A5	31	C1orf174	Promoter	31	uc001akp.3	0.6747	1507
chr1	3817157	3817657	501	*	20.3826	1	0.999	4	C17._.G8	438	LINC01134	Promoter	438	uc010nzj.2	0.6287	1508
chr1	3817708	3818208	501	*	20.2467	0.99	0.971	4	C7._.G8	989	LINC01134	Promoter	989	uc010nzj.2	0.6567	1509
chr1	3818239	3818739	501	*	1.10115	0.223	0.044	2	C18._.H5	1520	LINC01134	Promoter	1520	uc010nzj.2	0.5469	1510
chr1	3818855	3819355	501	*	4.59274	0.909	0.691	2	C10._.Rep2	2136	LINC01134	Intronic	2136	uc010nzj.2	0.505	1511
chr1	3819859	3820359	501	*	169.656	0.98	0.953	3	C20._.A8	3140	LINC01134	Intronic	3140	uc010nzj.2	0.5808	1512
chr1	3820428	3820928	501	*	2.25519	0.194	0.055	3	C16._.A2	3709	LINC01134	Intronic	3709	uc010nzj.2	0.6068	1513
chr1	3821228	3821728	501	*	2.25519	0.194	0.055	2	C16._.A2	4509	LINC01134	Intronic	4509	uc010nzj.2	0.501	1514
chr1	3821900	3822400	501	*	3.78276	0.204	0.074	2	C16._.A3	5181	LINC01134	Intronic	5181	uc010nzj.2	0.5808	1515
chr1	3826412	3826912	501	*	101.523	0.919	0.857	4	C16._.A3	9693	LINC01134	Intronic	9693	uc010nzj.2	0.5429	1516
chr1	3827319	3827819	501	*	11.0076	0.986	0.943	2	C10._.Rep2	10600	LINC01134	Intronic	10600	uc010nzj.2	0.6048	1517
chr1	3827859	3828359	501	*	7.50802	0.73	0.551	3	C16._.G8	11140	LINC01134	Intronic	11140	uc010nzj.2	0.6168	1518
chr1	3828649	3829149	501	*	4.73822	0.581	0.364	3	C23._.C3	11930	LINC01134	Intronic	11930	uc010nzj.2	0.6347	1519
chr1	3829461	3829961	501	*	5.09245	0.623	0.412	2	C16._.G8	12742	LINC01134	Intronic	12742	uc010nzj.2	0.6208	1520
chr1	3840007	3840507	501	*	10.9788	0.558	0.325	2	C16._.A3	23288	LINC01134	Distal	23288	uc010nzj.2	0.6028	1521
chr1	3840642	3841142	501	*	47.7436	0.844	0.737	3	C20._.A8	23923	LINC01134	Distal	23923	uc010nzj.2	0.5749	1522
chr1	3841388	3841888	501	*	118.036	0.955	0.9	3	C20._.A8	24669	LINC01134	Distal	24669	uc010nzj.2	0.5729	1523
chr1	3842348	3842848	501	*	4.02854	0.411	0.168	3	C16._.C3	25629	LINC01134	Distal	25629	uc010nzj.2	0.5549	1524
chr1	3844345	3844845	501	*	4.42024	0.162	0.017	2	C22._.A8	27626	LINC01134	Distal	27626	uc010nzj.2	0.519	1525
chr1	4000375	4000875	501	*	3.95751	0.643	0.432	2	C23._.A2	46	LINC01346	Promoter	46	uc009vll.3	0.521	1526
chr1	4004278	4004778	501	*	6.31564	0.79	0.661	2	C23._.A2	3855	LINC01346	Intronic	3855	uc009vll.3	0.5649	1527
chr1	4005101	4005601	501	*	2.25519	0.194	0.055	2	C16._.A2	4678	LINC01346	Intronic	4678	uc009vll.3	0.6148	1528
chr1	4005614	4006114	501	*	4.48637	0.605	0.369	3	C16._.A2	5191	LINC01346	Intronic	5191	uc009vll.3	0.5808	1529
chr1	4008278	4008778	501	*	20.7319	0.83	0.712	2	C20._.A5	7855	LINC01346	Intronic	7855	uc009vll.3	0.5409	1530
chr1	4018420	4018920	501	*	2.27805	0.663	0.328	2	C21._.A1	17997	LINC01346	Distal	17997	uc009vll.3	0.5788	1531
chr1	4030989	4031489	501	*	2.69545	0.641	0.273	2	C10._.Rep2	30566	LINC01346	Distal	30566	uc009vll.3	0.487	1532
chr1	4032003	4032503	501	*	44.1993	0.831	0.716	2	C20._.A8	31580	LINC01346	Distal	31580	uc009vll.3	0.4511	1533
chr1	4032956	4033456	501	*	2.45456	0.695	0.341	2	C13._.Rep2	32533	LINC01346	Distal	32533	uc009vll.3	0.4711	1534
chr1	4038907	4039407	501	*	84.1317	0.865	0.748	2	C22._.A8	38484	LINC01346	Distal	38484	uc009vll.3	0.5529	1535
chr1	4041127	4041627	501	*	38.9804	0.809	0.68	2	C20._.A8	40704	LINC01346	Distal	40704	uc009vll.3	0.5409	1536
chr1	4042315	4042815	501	*	5.72326	0.699	0.505	4	C16._.A2	41892	LINC01346	Distal	41892	uc009vll.3	0.5649	1537
chr1	4048131	4048631	501	*	2.35578	0.441	0.141	2	C17._.A2	47708	LINC01346	Distal	47708	uc009vll.3	0.5349	1538
chr1	4061219	4061719	501	*	2.2396	0.341	0.052	2	C7._.A3	60796	LINC01346	Distal	60796	uc009vll.3	0.5449	1539
chr1	4068862	4069362	501	*	15.7561	0.639	0.439	2	C16._.A3	68439	LINC01346	Distal	68439	uc009vll.3	0.4112	1540
chr1	4070915	4071415	501	*	7.50802	0.73	0.551	2	C16._.G8	70492	LINC01346	Distal	70492	uc009vll.3	0.5868	1541
chr1	4078482	4078982	501	*	18.2814	0.67	0.45	3	C16._.A3	78059	LINC01346	Distal	78059	uc009vll.3	0.507	1542
chr1	4079105	4079605	501	*	4.59274	0.909	0.691	2	C10._.Rep2	78682	LINC01346	Distal	78682	uc009vll.3	0.5968	1543
chr1	4080864	4081364	501	*	2.87056	0.427	0.198	3	C22._.Other	80441	LINC01346	Distal	80441	uc009vll.3	0.5868	1544
chr1	4081705	4082205	501	*	17.6323	0.658	0.385	2	C10._.Rep1	81282	LINC01346	Distal	81282	uc009vll.3	0.5449	1545
chr1	4093311	4093811	501	*	12.8533	0.834	0.72	2	C16._.G8	92888	LINC01346	Distal	92888	uc009vll.3	0.505	1546
chr1	4108085	4108585	501	*	4.59274	0.909	0.691	2	C10._.Rep2	107662	LINC01346	Distal	107662	uc009vll.3	0.6048	1547
chr1	4108595	4109095	501	*	42.4278	0.812	0.676	2	C16._.A3	108172	LINC01346	Distal	108172	uc009vll.3	0.5369	1548
chr1	4109111	4109611	501	*	3.86869	0.409	0.157	2	C20._.A1	108688	LINC01346	Distal	108688	uc009vll.3	0.5689	1549
chr1	4130637	4131137	501	*	10.9876	0.504	0.255	2	C20._.A8	130214	LINC01346	Distal	130214	uc009vll.3	0.3952	1550
chr1	4131648	4132148	501	*	182.056	0.969	0.939	4	C16._.A3	131225	LINC01346	Distal	131225	uc009vll.3	0.525	1551
chr1	4142213	4142713	501	*	10.1058	0.792	0.647	3	C16._.G8	141790	LINC01346	Distal	141790	uc009vll.3	0.6148	1552
chr1	4143191	4143691	501	*	33.2234	0.953	0.911	3	C16._.G8	142768	LINC01346	Distal	142768	uc009vll.3	0.4511	1553
chr1	4143899	4144399	501	*	22.2165	0.707	0.526	2	C16._.A3	143476	LINC01346	Distal	143476	uc009vll.3	0.4671	1554
chr1	4144747	4145247	501	*	6.64645	0.42	0.183	2	C16._.A3	144324	LINC01346	Distal	144324	uc009vll.3	0.5269	1555
chr1	4145576	4146076	501	*	71.6233	0.88	0.794	4	C16._.A3	145153	LINC01346	Distal	145153	uc009vll.3	0.4711	1556
chr1	4146470	4146970	501	*	166.119	0.963	0.928	4	C16._.A3	146047	LINC01346	Distal	146047	uc009vll.3	0.523	1557
chr1	4146997	4147497	501	*	10.9788	0.558	0.325	3	C16._.A3	146574	LINC01346	Distal	146574	uc009vll.3	0.5509	1558
chr1	4161799	4162299	501	*	17.0082	0.655	0.445	2	C16._.A3	161376	LINC01346	Distal	161376	uc009vll.3	0.497	1559
chr1	4168319	4168819	501	*	6.80057	0.581	0.231	2	C19._.A4	167896	LINC01346	Distal	167896	uc009vll.3	0.517	1560
chr1	4168828	4169328	501	*	41.0223	0.975	0.946	3	C20._.A1	168405	LINC01346	Distal	168405	uc009vll.3	0.6228	1561
chr1	4169344	4169844	501	*	34.9052	0.783	0.634	3	C16._.A3	168921	LINC01346	Distal	168921	uc009vll.3	0.5609	1562
chr1	4170493	4170993	501	*	10.6989	0.686	0.437	3	C20._.A5	170070	LINC01346	Distal	170070	uc009vll.3	0.4371	1563
chr1	4183559	4184059	501	*	4.58076	0.354	0.116	2	C20._.A5	183136	LINC01346	Distal	183136	uc009vll.3	0.4551	1564
chr1	4230897	4231397	501	*	6.8134	0.73	0.498	2	C24._.A6	230474	LINC01346	Distal	230474	uc009vll.3	0.5449	1565
chr1	4231517	4232017	501	*	30.5629	0.931	0.852	2	C24._.A6	231094	LINC01346	Distal	231094	uc009vll.3	0.5369	1566
chr1	4233440	4233940	501	*	8.78627	0.765	0.604	2	C16._.G8	233017	LINC01346	Distal	233017	uc009vll.3	0.5549	1567
chr1	4239533	4240033	501	*	4.58076	0.354	0.116	2	C20._.A5	232327	LINC01777	Distal	232327	uc010nzl.2	0.519	1568
chr1	4275049	4275549	501	*	13.2791	0.686	0.418	2	C22._.A5	196811	LINC01777	Distal	196811	uc010nzl.2	0.521	1569
chr1	4280820	4281320	501	*	146.887	0.933	0.861	3	C22._.A8	191040	LINC01777	Distal	191040	uc010nzl.2	0.4631	1570
chr1	4299840	4300340	501	*	78.3964	0.854	0.734	2	C22._.A8	172020	LINC01777	Distal	172020	uc010nzl.2	0.3832	1571
chr1	4313934	4314434	501	*	61.5689	0.862	0.76	3	C16._.A3	157926	LINC01777	Distal	157926	uc010nzl.2	0.479	1572
chr1	4314737	4315237	501	*	1.94553	0.161	0.027	2	C16._.G8	157123	LINC01777	Distal	157123	uc010nzl.2	0.4711	1573
chr1	4315441	4315941	501	*	14.1986	0.891	0.811	2	C16._.A2	156419	LINC01777	Distal	156419	uc010nzl.2	0.5389	1574
chr1	4316354	4316854	501	*	13.3186	0.603	0.352	3	C16._.A3	155506	LINC01777	Distal	155506	uc010nzl.2	0.4551	1575
chr1	4323659	4324159	501	*	4.48637	0.605	0.369	2	C16._.A2	148201	LINC01777	Distal	148201	uc010nzl.2	0.5269	1576
chr1	4381678	4382178	501	*	5.27128	0.673	0.393	2	C22._.A1	90182	LINC01777	Distal	90182	uc010nzl.2	0.499	1577
chr1	4382922	4383422	501	*	29.1177	0.675	0.413	3	C22._.A8	88938	LINC01777	Distal	88938	uc010nzl.2	0.5768	1578
chr1	4401591	4402091	501	*	3.44752	0.185	0.043	2	C22._.A5	70269	LINC01777	Distal	70269	uc010nzl.2	0.5489	1579
chr1	4420798	4421298	501	*	5.62953	0.416	0.168	3	C22._.A5	51062	LINC01777	Distal	51062	uc010nzl.2	0.479	1580
chr1	4422431	4422931	501	*	4.58076	0.354	0.116	2	C20._.A5	49429	LINC01777	Distal	49429	uc010nzl.2	0.521	1581
chr1	4427405	4427905	501	*	3.32324	0.431	0.209	3	C16._.A2	44455	LINC01777	Distal	44455	uc010nzl.2	0.5609	1582
chr1	4430879	4431379	501	*	4.13299	0.449	0.137	2	C11._.Rep1	40981	LINC01777	Distal	40981	uc010nzl.2	0.4212	1583
chr1	4431451	4431951	501	*	196.196	0.974	0.948	4	C16._.A3	40409	LINC01777	Distal	40409	uc010nzl.2	0.5309	1584
chr1	4456549	4457049	501	*	9.84934	0.531	0.316	2	C16._.A3	15311	LINC01777	Distal	15311	uc010nzl.2	0.4511	1585
chr1	4457199	4457699	501	*	27.7063	0.746	0.57	3	C16._.A3	14661	LINC01777	Distal	14661	uc010nzl.2	0.475	1586
chr1	4459648	4460148	501	*	2.27805	0.663	0.328	2	C21._.A1	12212	LINC01777	Distal	12212	uc010nzl.2	0.511	1587
chr1	4498718	4499218	501	*	5.62953	0.416	0.168	2	C22._.A5	26856	LINC01777	Distal	26856	uc010nzl.2	0.4351	1588
chr1	4506935	4507435	501	*	63.4679	0.822	0.679	2	C22._.A8	35073	LINC01777	Distal	35073	uc010nzl.2	0.4411	1589
chr1	4528825	4529325	501	*	4.71209	0.279	0.067	2	C10._.Rep1	56963	LINC01777	Distal	56963	uc010nzl.2	0.513	1590
chr1	4543122	4543622	501	*	3.19404	0.23	0.086	2	C23._.G8	71260	LINC01777	Distal	71260	uc010nzl.2	0.5489	1591
chr1	4570260	4570760	501	*	24.1972	0.933	0.866	3	C20._.A1	98398	LINC01777	Distal	98398	uc010nzl.2	0.487	1592
chr1	4570890	4571390	501	*	9.35619	0.782	0.625	3	C20._.A1	99028	LINC01777	Distal	99028	uc010nzl.2	0.481	1593
chr1	4572574	4573074	501	*	9.00511	0.925	0.812	2	C7._.G8	100712	LINC01777	Distal	100712	uc010nzl.2	0.5349	1594
chr1	4573084	4573584	501	*	4.69332	0.295	0.089	2	C16._.A3	101222	LINC01777	Distal	101222	uc010nzl.2	0.5788	1595
chr1	4575621	4576121	501	*	5.47758	0.914	0.776	4	C7._.A2	103759	LINC01777	Distal	103759	uc010nzl.2	0.479	1596
chr1	4650668	4651168	501	*	4.69332	0.295	0.089	2	C16._.A3	64186	AJAP1	Distal	64186	uc001akv.2	0.4411	1597
chr1	4668032	4668532	501	*	20.5238	0.779	0.608	2	C22._.A5	46822	AJAP1	Distal	46822	uc001akv.2	0.4691	1598
chr1	4710429	4710929	501	*	3.86869	0.409	0.157	2	C20._.A1	4425	AJAP1	Distal	4425	uc001akv.2	0.517	1599
chr1	4712905	4713405	501	*	5.99026	0.901	0.81	3	C22._.Other	1949	AJAP1	Promoter	1949	uc001akv.2	0.6387	1600
chr1	4713840	4714340	501	*	4.22103	0.318	0.107	3	C23._.A3	1014	AJAP1	Promoter	1014	uc001akv.2	0.6607	1601
chr1	4714373	4714873	501	*	48.6498	0.831	0.713	3	C16._.A3	481	AJAP1	Promoter	481	uc001akv.2	0.8124	1602
chr1	4714964	4715464	501	*	27.5257	0.77	0.62	2	C23._.A3	108	AJAP1	Exonic	108	uc001akv.2	0.8104	1603
chr1	4715611	4716111	501	*	28.896	0.776	0.623	4	C23._.A3	755	AJAP1	Intronic	755	uc001akv.2	0.7705	1604
chr1	4716242	4716742	501	*	192.138	0.973	0.946	4	C16._.A3	1386	AJAP1	Intronic	1386	uc001akv.2	0.6307	1605
chr1	4716766	4717266	501	*	13.5472	0.647	0.455	2	C23._.A3	1910	AJAP1	Intronic	1910	uc001akv.2	0.481	1606
chr1	4717529	4718029	501	*	7.03837	0.491	0.284	2	C23._.A3	2673	AJAP1	Intronic	2673	uc001akv.2	0.5409	1607
chr1	4718226	4718726	501	*	210.509	0.978	0.954	5	C16._.A3	3370	AJAP1	Intronic	3370	uc001akv.2	0.5569	1608
chr1	4719267	4719767	501	*	30.2485	0.885	0.792	2	C20._.A5	4411	AJAP1	Intronic	4411	uc001akv.2	0.487	1609
chr1	4724098	4724598	501	*	13.5472	0.647	0.455	2	C23._.A3	9242	AJAP1	Intronic	9242	uc001akv.2	0.5369	1610
chr1	4741528	4742028	501	*	3.51023	0.644	0.339	2	C7._.A3	26672	AJAP1	Intronic	26672	uc001akv.2	0.5429	1611
chr1	4744961	4745461	501	*	4.69332	0.295	0.089	2	C16._.A3	30105	AJAP1	Intronic	30105	uc001akv.2	0.501	1612
chr1	4749284	4749784	501	*	23.5043	0.746	0.601	3	C23._.A3	34428	AJAP1	Intronic	34428	uc001akv.2	0.5649	1613
chr1	4751364	4751864	501	*	2.88703	0.462	0.25	3	C23._.A2	36508	AJAP1	Intronic	36508	uc001akv.2	0.6307	1614
chr1	4752379	4752879	501	*	7.03837	0.491	0.284	2	C23._.A3	37523	AJAP1	Intronic	37523	uc001akv.2	0.5928	1615
chr1	4753372	4753872	501	*	66.8827	0.88	0.802	3	C23._.A3	38516	AJAP1	Intronic	38516	uc001akv.2	0.5848	1616
chr1	4758659	4759159	501	*	2.88277	0.411	0.186	2	C7._.C3	43803	AJAP1	Intronic	43803	uc001akv.2	0.5948	1617
chr1	4759941	4760441	501	*	13.3186	0.603	0.352	2	C16._.A3	45085	AJAP1	Intronic	45085	uc001akv.2	0.5589	1618
chr1	4760813	4761313	501	*	31.6785	0.789	0.646	2	C23._.A3	45957	AJAP1	Intronic	45957	uc001akv.2	0.6188	1619
chr1	4769325	4769825	501	*	4.45349	0.955	0.794	2	C18._.H5	54469	AJAP1	Intronic	54469	uc001akv.2	0.5948	1620
chr1	4774424	4774924	501	*	9.55291	0.794	0.606	2	C24._.A6	59568	AJAP1	Intronic	59568	uc001akv.2	0.4112	1621
chr1	4784806	4785306	501	*	59.9221	0.859	0.757	2	C16._.A3	69950	AJAP1	Intronic	62501	uc001akv.2	0.5649	1622
chr1	4786950	4787450	501	*	12.8153	0.667	0.324	2	C17._.A4	72094	AJAP1	Intronic	60357	uc001akv.2	0.6587	1623
chr1	4787843	4788343	501	*	28.896	0.776	0.623	3	C23._.A3	72987	AJAP1	Intronic	59464	uc001akv.2	0.5788	1624
chr1	4796272	4796772	501	*	4.59274	0.909	0.691	2	C10._.Rep2	81416	AJAP1	Intronic	51035	uc001akv.2	0.509	1625
chr1	4815312	4815812	501	*	4.11319	0.576	0.298	2	C22._.A1	100456	AJAP1	Intronic	31995	uc001akv.2	0.5329	1626
chr1	4820149	4820649	501	*	3.32324	0.431	0.209	2	C16._.A2	105293	AJAP1	Intronic	27158	uc001akv.2	0.515	1627
chr1	4830587	4831087	501	*	1.39321	0.3	0.127	2	C1._.Rep2	115731	AJAP1	Intronic	16720	uc001akv.2	0.5768	1628
chr1	4835636	4836136	501	*	280.046	0.991	0.979	4	C16._.A3	120780	AJAP1	Intronic	11671	uc001akv.2	0.5429	1629
chr1	4836245	4836745	501	*	7.50802	0.73	0.551	2	C16._.G8	121389	AJAP1	Intronic	11062	uc001akv.2	0.513	1630
chr1	4837346	4837846	501	*	3.78276	0.204	0.074	2	C16._.A3	122490	AJAP1	Exonic	9961	uc001akv.2	0.4691	1631
chr1	4838171	4838671	501	*	6.33791	0.57	0.347	3	C23._.G8	123315	AJAP1	Intronic	9136	uc001akv.2	0.5429	1632
chr1	4854439	4854939	501	*	45.4385	0.976	0.951	4	C16._.G8	139583	AJAP1	Distal	7130	uc001akv.2	0.493	1633
chr1	4855846	4856346	501	*	8.78627	0.765	0.604	2	C16._.G8	140990	AJAP1	Distal	8537	uc001akv.2	0.505	1634
chr1	4856886	4857386	501	*	12.3957	0.629	0.409	3	C23._.A3	142030	AJAP1	Distal	9577	uc001akv.2	0.5549	1635
chr1	4860589	4861089	501	*	2.92382	0.107	0.013	2	C16._.A3	145733	AJAP1	Distal	13280	uc001akv.2	0.5489	1636
chr1	4861500	4862000	501	*	165.985	0.959	0.925	4	C23._.A3	146644	AJAP1	Distal	14191	uc001akv.2	0.5569	1637
chr1	4862174	4862674	501	*	6.80057	0.581	0.231	2	C19._.A4	147318	AJAP1	Distal	14865	uc001akv.2	0.485	1638
chr1	4886060	4886560	501	*	17.0082	0.655	0.445	3	C16._.A3	171204	AJAP1	Distal	38751	uc001akv.2	0.5349	1639
chr1	4890722	4891222	501	*	2.91406	0.368	0.133	2	C16._.G8	175866	AJAP1	Distal	43413	uc001akv.2	0.479	1640
chr1	4939847	4940347	501	*	29.8684	0.943	0.894	3	C16._.G8	224991	AJAP1	Distal	92538	uc001akv.2	0.491	1641
chr1	4940529	4941029	501	*	5.6495	0.366	0.101	2	C16._.A3	225673	AJAP1	Distal	93220	uc001akv.2	0.4671	1642
chr1	4968059	4968559	501	*	17.295	0.735	0.497	2	C13._.Rep1	253203	AJAP1	Distal	120750	uc001akv.2	0.4571	1643
chr1	4973700	4974200	501	*	2.91406	0.368	0.133	2	C16._.G8	258844	AJAP1	Distal	126391	uc001akv.2	0.505	1644
chr1	4974328	4974828	501	*	33.438	0.777	0.625	4	C16._.A3	259472	AJAP1	Distal	127019	uc001akv.2	0.5888	1645
chr1	4991540	4992040	501	*	31.201	0.856	0.592	2	C2._.Rep1	276684	AJAP1	Distal	144231	uc001akv.2	0.483	1646
chr1	4992587	4993087	501	*	7.2697	0.627	0.169	2	C2._.Rep1	277731	AJAP1	Distal	145278	uc001akv.2	0.4731	1647
chr1	4995720	4996220	501	*	2.63733	0.711	0.49	3	C20._.H5	280864	AJAP1	Distal	148411	uc001akv.2	0.5709	1648
chr1	5004841	5005341	501	*	14.2759	0.851	0.741	3	C16._.G8	289985	AJAP1	Distal	157532	uc001akv.2	0.505	1649
chr1	5008626	5009126	501	*	5.62953	0.416	0.168	2	C22._.A5	293770	AJAP1	Distal	161317	uc001akv.2	0.4671	1650
chr1	5035023	5035523	501	*	53.424	0.844	0.732	2	C16._.A3	320167	AJAP1	Distal	187714	uc001akv.2	0.485	1651
chr1	5074626	5075126	501	*	9.28158	0.589	0.327	2	C22._.A5	359770	AJAP1	Distal	227317	uc001akv.2	0.4471	1652
chr1	5144595	5145095	501	*	3.71602	0.434	0.095	2	C4._.1	429739	AJAP1	Distal	297286	uc001akv.2	0.4371	1653
chr1	5158887	5159387	501	*	17.019	0.809	0.45	2	C11._.Rep1	444031	AJAP1	Distal	311578	uc001akv.2	0.4152	1654
chr1	5189651	5190151	501	*	36.3854	0.79	0.637	2	C16._.A3	434229	NA	Distal	342342	uc031pkx.1	0.3852	1655
chr1	5210267	5210767	501	*	5.2351	0.494	0.303	2	C23._.G8	413613	NA	Distal	362958	uc031pkx.1	0.505	1656
chr1	5245544	5246044	501	*	4.36759	0.552	0.179	2	C18._.A6	378336	NA	Distal	378336	uc031pkx.1	0.3892	1657
chr1	5281597	5282097	501	*	10.7528	0.942	0.792	2	C11._.Rep2	342283	NA	Distal	342283	uc031pkx.1	0.4311	1658
chr1	5283242	5283742	501	*	3.34655	0.407	0.073	2	C19._.C3	340638	NA	Distal	340638	uc031pkx.1	0.521	1659
chr1	5285435	5285935	501	*	2.41317	0.029	0.002	2	C22._.A8	338445	NA	Distal	338445	uc031pkx.1	0.4611	1660
chr1	5285980	5286480	501	*	9.08116	0.807	0.659	3	C22._.A1	337900	NA	Distal	337900	uc031pkx.1	0.489	1661
chr1	5291561	5292061	501	*	8.7492	0.5	0.256	2	C16._.A3	332319	NA	Distal	332319	uc031pkx.1	0.4511	1662
chr1	5299911	5300411	501	*	11.1649	0.731	0.553	3	C23._.G8	323969	NA	Distal	323969	uc031pkx.1	0.5269	1663
chr1	5337411	5337911	501	*	7.45529	0.823	0.431	2	C9._.Rep2	286469	NA	Distal	286469	uc031pkx.1	0.5429	1664
chr1	5347714	5348214	501	*	45.5176	0.822	0.695	4	C16._.A3	276166	NA	Distal	276166	uc031pkx.1	0.5369	1665
chr1	5356141	5356641	501	*	40.2523	0.905	0.68	2	C11._.Rep1	267739	NA	Distal	267739	uc031pkx.1	0.497	1666
chr1	5356905	5357405	501	*	75.1618	0.95	0.818	2	C11._.Rep1	266975	NA	Distal	266975	uc031pkx.1	0.503	1667
chr1	5357440	5357940	501	*	108.209	0.969	0.886	2	C11._.Rep1	266440	NA	Distal	266440	uc031pkx.1	0.5669	1668
chr1	5370461	5370961	501	*	2.91406	0.368	0.133	2	C16._.G8	253419	NA	Distal	253419	uc031pkx.1	0.511	1669
chr1	5371038	5371538	501	*	1.26522	0.223	0.059	2	C22._.H5	252842	NA	Distal	252842	uc031pkx.1	0.5589	1670
chr1	5371606	5372106	501	*	17.2079	0.878	0.789	2	C16._.G8	252274	NA	Distal	252274	uc031pkx.1	0.523	1671
chr1	5372131	5372631	501	*	3.13239	0.423	0.192	3	C24._.A6	251749	NA	Distal	251749	uc031pkx.1	0.5389	1672
chr1	5436214	5436714	501	*	4.28907	0.591	0.306	2	C24._.A6	187666	NA	Distal	187666	uc031pkx.1	0.4431	1673
chr1	5439442	5439942	501	*	10.0031	0.58	0.267	2	C15._.A5	184438	NA	Distal	184438	uc031pkx.1	0.511	1674
chr1	5462450	5462950	501	*	78.4814	0.891	0.811	3	C16._.A3	161430	NA	Distal	161430	uc031pkx.1	0.517	1675
chr1	5468394	5468894	501	*	22.2165	0.707	0.526	2	C16._.A3	155486	NA	Distal	155486	uc031pkx.1	0.5569	1676
chr1	5475496	5475996	501	*	1.94553	0.161	0.027	2	C16._.G8	148384	NA	Distal	148384	uc031pkx.1	0.5649	1677
chr1	5483209	5483709	501	*	28.6147	0.878	0.781	2	C20._.A5	140671	NA	Distal	140671	uc031pkx.1	0.5749	1678
chr1	5503393	5503893	501	*	4.69332	0.295	0.089	2	C16._.A3	120487	NA	Distal	120487	uc031pkx.1	0.5469	1679
chr1	5504395	5504895	501	*	265.031	0.989	0.975	4	C16._.A3	119485	NA	Distal	119485	uc031pkx.1	0.5309	1680
chr1	5507688	5508188	501	*	7.48648	0.625	0.399	4	C23._.G8	116192	NA	Distal	116192	uc031pkx.1	0.5409	1681
chr1	5515024	5515524	501	*	8.78627	0.765	0.604	3	C16._.G8	108856	NA	Distal	108856	uc031pkx.1	0.525	1682
chr1	5516084	5516584	501	*	42.4278	0.812	0.676	3	C16._.A3	107796	NA	Distal	107796	uc031pkx.1	0.511	1683
chr1	5525050	5525550	501	*	8.78627	0.765	0.604	2	C16._.G8	98830	NA	Distal	98830	uc031pkx.1	0.519	1684
chr1	5537764	5538264	501	*	4.8984	0.769	0.483	2	C7._.A3	86116	NA	Distal	86116	uc031pkx.1	0.489	1685
chr1	5539928	5540428	501	*	66.5598	0.871	0.775	2	C16._.A3	83952	NA	Distal	83952	uc031pkx.1	0.5389	1686
chr1	5546076	5546576	501	*	4.69332	0.295	0.089	2	C16._.A3	77804	NA	Distal	77804	uc031pkx.1	0.5848	1687
chr1	5554096	5554596	501	*	24.8293	0.754	0.605	3	C23._.A3	69784	NA	Distal	69784	uc031pkx.1	0.491	1688
chr1	5557571	5558071	501	*	24.9681	0.925	0.863	4	C16._.G8	66309	NA	Distal	66309	uc031pkx.1	0.5768	1689
chr1	5558268	5558768	501	*	23.5643	0.718	0.531	2	C16._.A3	65612	NA	Distal	65612	uc031pkx.1	0.5629	1690
chr1	5561444	5561944	501	*	8.67945	0.678	0.193	2	C5._.Rep1	62436	NA	Distal	62436	uc031pkx.1	0.509	1691
chr1	5562109	5562609	501	*	3.14968	0.242	0.022	2	C5._.Rep1	61771	NA	Distal	61771	uc031pkx.1	0.4691	1692
chr1	5562778	5563278	501	*	4.21825	0.922	0.712	2	C2._.Rep2	61102	NA	Distal	61102	uc031pkx.1	0.5409	1693
chr1	5564448	5564948	501	*	2.69545	0.641	0.273	2	C10._.Rep2	59432	NA	Distal	59432	uc031pkx.1	0.5629	1694
chr1	5568343	5568843	501	*	2.81091	0.696	0.46	2	C22._.H5	55537	NA	Distal	55537	uc031pkx.1	0.5509	1695
chr1	5569870	5570370	501	*	10.0031	0.58	0.267	2	C15._.A5	54010	NA	Distal	54010	uc031pkx.1	0.6168	1696
chr1	5574541	5575041	501	*	5.09245	0.623	0.412	2	C16._.G8	49339	NA	Distal	49339	uc031pkx.1	0.4351	1697
chr1	5585914	5586414	501	*	6.64645	0.42	0.183	2	C16._.A3	37966	NA	Distal	37966	uc031pkx.1	0.5469	1698
chr1	5611647	5612147	501	*	4.59274	0.909	0.691	2	C10._.Rep2	12233	NA	Distal	12233	uc031pkx.1	0.501	1699
chr1	5631557	5632057	501	*	14.3395	0.911	0.843	3	C16._.C3	7675	NA	Distal	7675	uc031pkx.1	0.5509	1700
chr1	5657910	5658410	501	*	7.89548	0.739	0.564	4	C20._.A1	34028	NA	Distal	34028	uc031pkx.1	0.495	1701
chr1	5680966	5681466	501	*	3.96851	0.528	0.286	2	C16._.G8	57084	NA	Distal	47098	uc031pkx.1	0.507	1702
chr1	5689766	5690266	501	*	11.3693	0.618	0.283	2	C15._.A5	65884	NA	Distal	38298	uc031pkx.1	0.479	1703
chr1	5706249	5706749	501	*	2.63733	0.711	0.49	3	C20._.H5	82367	NA	Distal	21815	uc031pkx.1	0.5669	1704
chr1	5712457	5712957	501	*	11.1649	0.731	0.553	2	C23._.G8	88575	NA	Distal	15607	uc031pkx.1	0.5729	1705
chr1	5750877	5751377	501	*	4.69332	0.295	0.089	2	C16._.A3	126995	NA	Distal	22811	uc031pkx.1	0.519	1706
chr1	5752450	5752950	501	*	4.89157	0.809	0.569	2	C21._.Other	128568	NA	Distal	24384	uc031pkx.1	0.5948	1707
chr1	5768066	5768566	501	*	7.06861	0.505	0.23	2	C17._.A4	144184	NA	Distal	40000	uc031pkx.1	0.497	1708
chr1	5768841	5769341	501	*	12.1358	0.582	0.333	2	C16._.A3	144959	NA	Distal	40775	uc031pkx.1	0.519	1709
chr1	5769554	5770054	501	*	78.4814	0.891	0.811	2	C16._.A3	145672	NA	Distal	41488	uc031pkx.1	0.5669	1710
chr1	5777646	5778146	501	*	2.88277	0.411	0.186	2	C7._.C3	144904	MIR4689	Distal	49580	uc001akw.4	0.501	1711
chr1	5782781	5783281	501	*	8.7492	0.5	0.256	2	C16._.A3	139769	MIR4689	Distal	54715	uc001akw.4	0.487	1712
chr1	5785242	5785742	501	*	8.89142	0.851	0.754	4	C23._.A2	137308	MIR4689	Distal	57176	uc001akw.4	0.5469	1713
chr1	5785850	5786350	501	*	3.53654	0.404	0.196	2	C23._.C3	136700	MIR4689	Distal	57784	uc001akw.4	0.6028	1714
chr1	5805134	5805634	501	*	39.901	0.93	0.722	2	C18._.A6	117416	MIR4689	Distal	77068	uc001akw.4	0.5289	1715
chr1	5805791	5806291	501	*	38.8601	0.817	0.695	4	C23._.A3	116759	MIR4689	Distal	77725	uc001akw.4	0.6507	1716
chr1	5806742	5807242	501	*	2.92382	0.107	0.013	2	C16._.A3	115808	MIR4689	Distal	78676	uc001akw.4	0.5569	1717
chr1	5809279	5809779	501	*	2.35578	0.441	0.141	2	C17._.A2	113271	MIR4689	Distal	81213	uc001akw.4	0.5549	1718
chr1	5819191	5819691	501	*	5.72326	0.699	0.505	2	C16._.A2	103359	MIR4689	Distal	91125	uc001akw.4	0.6048	1719
chr1	5825505	5826005	501	*	101.523	0.919	0.857	2	C16._.A3	97045	MIR4689	Distal	97045	uc001akw.4	0.501	1720
chr1	5826334	5826834	501	*	10.9788	0.558	0.325	2	C16._.A3	96216	MIR4689	Distal	96216	uc001akw.4	0.6567	1721
chr1	5830684	5831184	501	*	6.48784	0.676	0.411	2	C20._.A1	91866	MIR4689	Distal	91866	uc001akw.4	0.5609	1722
chr1	5831234	5831734	501	*	203.301	0.964	0.924	4	C22._.A8	91316	MIR4689	Distal	91316	uc001akw.4	0.5629	1723
chr1	5832285	5832785	501	*	2.03415	0.182	0.028	2	C22._.A1	90265	MIR4689	Distal	90265	uc001akw.4	0.499	1724
chr1	5833798	5834298	501	*	49.5344	0.849	0.741	3	C20._.A8	88752	MIR4689	Distal	88752	uc001akw.4	0.521	1725
chr1	5834407	5834907	501	*	2.03415	0.182	0.028	2	C22._.A1	88143	MIR4689	Distal	88143	uc001akw.4	0.5449	1726
chr1	5853541	5854041	501	*	273.882	0.983	0.956	3	C22._.A8	69009	MIR4689	Distal	69009	uc001akw.4	0.5529	1727
chr1	5858106	5858606	501	*	4.11319	0.576	0.298	3	C22._.A1	64444	MIR4689	Distal	64444	uc001akw.4	0.6068	1728
chr1	5871368	5871868	501	*	157.504	0.941	0.872	3	C22._.A8	51182	MIR4689	Distal	51182	uc001akw.4	0.5689	1729
chr1	5877307	5877807	501	*	9.38987	0.647	0.385	2	C20._.A5	45243	MIR4689	Distal	45243	uc001akw.4	0.513	1730
chr1	5888349	5888849	501	*	63.4514	0.887	0.626	2	C10._.Rep1	34201	MIR4689	Distal	34201	uc001akw.4	0.5469	1731
chr1	5890702	5891202	501	*	103.727	0.893	0.792	3	C22._.A8	31848	MIR4689	Distal	31848	uc001akw.4	0.6367	1732
chr1	5900967	5901467	501	*	2.88277	0.411	0.186	2	C7._.C3	21583	MIR4689	Distal	21583	uc001akw.4	0.6367	1733
chr1	5903334	5903834	501	*	22.5891	0.697	0.447	3	C20._.A8	19216	MIR4689	Distal	19216	uc001akw.4	0.5808	1734
chr1	5906930	5907430	501	*	111.752	0.902	0.815	2	C22._.A8	15620	MIR4689	Distal	15620	uc001akw.4	0.5788	1735
chr1	5912835	5913335	501	*	9.09429	0.558	0.333	3	C23._.A3	9715	MIR4689	Distal	9715	uc001akw.4	0.6068	1736
chr1	5918399	5918899	501	*	2.69545	0.641	0.273	2	C10._.Rep2	4151	MIR4689	Distal	4151	uc001akw.4	0.6627	1737
chr1	5918936	5919436	501	*	8.38853	0.418	0.18	2	C20._.A8	3614	MIR4689	Distal	3614	uc001akw.4	0.6507	1738
chr1	5923733	5924233	501	*	2.61183	0.771	0.335	2	C1._.Rep1	1181	MIR4689	Promoter	1181	uc001akw.4	0.5888	1739
chr1	5925426	5925926	501	*	3.86869	0.409	0.157	2	C20._.A1	2874	MIR4689	Exonic	2758	uc001akw.4	0.6287	1740
chr1	5926251	5926751	501	*	6.96146	0.821	0.591	2	C15._.Other	3699	MIR4689	Exonic	1933	uc001akw.4	0.5429	1741
chr1	5933710	5934210	501	*	5.10515	0.735	0.571	2	C23._.A2	11158	MIR4689	Intronic	5524	uc001akw.4	0.5709	1742
chr1	5945236	5945736	501	*	5.25773	0.89	0.655	2	C17._.A2	22684	MIR4689	Intronic	17050	uc001akw.4	0.5729	1743
chr1	5947387	5947887	501	*	3.51023	0.644	0.339	2	C7._.A3	24835	MIR4689	Intronic	17905	uc001akw.4	0.6088	1744
chr1	5948324	5948824	501	*	3.02825	0.406	0.14	2	C22._.A1	25772	MIR4689	Exonic	16968	uc001akw.4	0.5289	1745
chr1	5949763	5950263	501	*	4.8984	0.769	0.483	2	C7._.A3	27211	MIR4689	Intronic	15529	uc001akw.4	0.6148	1746
chr1	5968451	5968951	501	*	71.8605	0.902	0.815	2	C20._.A8	45899	MIR4689	Intronic	3157	uc001akw.4	0.5828	1747
chr1	5969695	5970195	501	*	4.69332	0.295	0.089	2	C16._.A3	47143	MIR4689	Intronic	4401	uc001akw.4	0.6307	1748
chr1	5975994	5976494	501	*	10.6989	0.686	0.437	2	C20._.A5	53442	MIR4689	Intronic	10700	uc001akw.4	0.4052	1749
chr1	5977023	5977523	501	*	2.03415	0.182	0.028	3	C22._.A1	54471	MIR4689	Intronic	11729	uc001akw.4	0.5549	1750
chr1	5977709	5978209	501	*	25.9159	0.741	0.464	2	C10._.Rep1	55157	MIR4689	Intronic	12415	uc001akw.4	0.493	1751
chr1	5980385	5980885	501	*	5.62953	0.416	0.168	2	C22._.A5	57833	MIR4689	Intronic	15091	uc001akw.4	0.485	1752
chr1	5982951	5983451	501	*	17.6323	0.658	0.385	2	C10._.Rep1	60399	MIR4689	Intronic	17657	uc001akw.4	0.4611	1753
chr1	5994892	5995392	501	*	15.1371	0.597	0.336	2	C20._.A8	57215	KCNAB2	Intronic	29598	uc001alg.3	0.499	1754
chr1	5996707	5997207	501	*	8.78145	0.975	0.901	2	C10._.Rep2	55400	KCNAB2	Intronic	31413	uc001alg.3	0.5369	1755
chr1	6002639	6003139	501	*	2.69545	0.641	0.273	2	C10._.Rep2	49468	KCNAB2	Intronic	37345	uc001alg.3	0.4411	1756
chr1	6009384	6009884	501	*	2.69545	0.641	0.273	2	C10._.Rep2	42723	KCNAB2	Intronic	42723	uc001alg.3	0.5349	1757
chr1	6011379	6011879	501	*	5.51045	0.233	0.075	2	C22._.A8	40728	KCNAB2	Intronic	40728	uc001alg.3	0.513	1758
chr1	6026852	6027352	501	*	37.2206	0.727	0.515	2	C22._.A8	25255	KCNAB2	Intronic	25255	uc001alg.3	0.5709	1759
chr1	6031940	6032440	501	*	22.5316	0.712	0.435	2	C10._.Rep1	20167	KCNAB2	Intronic	20167	uc001alg.3	0.525	1760
chr1	6033741	6034241	501	*	17.0082	0.655	0.445	2	C16._.A3	18366	KCNAB2	Intronic	18366	uc001alg.3	0.5269	1761
chr1	6035156	6035656	501	*	36.3854	0.79	0.637	3	C16._.A3	16951	KCNAB2	Intronic	16951	uc001alg.3	0.5369	1762
chr1	6038038	6038538	501	*	55.6301	0.86	0.77	3	C23._.A3	14069	KCNAB2	Intronic	14069	uc001alg.3	0.5609	1763
chr1	6039823	6040323	501	*	5.12016	0.391	0.175	2	C23._.A3	12284	KCNAB2	Intronic	12284	uc001alg.3	0.5888	1764
chr1	6040433	6040933	501	*	138.481	0.927	0.851	3	C22._.A8	11674	KCNAB2	Intronic	11674	uc001alg.3	0.6148	1765
chr1	6041078	6041578	501	*	2.91406	0.368	0.133	2	C16._.G8	11029	KCNAB2	Intronic	11029	uc001alg.3	0.493	1766
chr1	6045260	6045760	501	*	22.2165	0.707	0.526	3	C16._.A3	6847	KCNAB2	Intronic	6847	uc001alg.3	0.5609	1767
chr1	6046089	6046589	501	*	3.78276	0.204	0.074	2	C16._.A3	6018	KCNAB2	Exonic	6018	uc001alg.3	0.517	1768
chr1	6049634	6050134	501	*	7.48648	0.625	0.399	2	C23._.G8	2473	KCNAB2	Intronic	2473	uc001alg.3	0.5888	1769
chr1	6051598	6052098	501	*	8.56118	0.943	0.742	2	C18._.Other	509	KCNAB2	Promoter	509	uc001alg.3	0.7505	1770
chr1	6052391	6052891	501	*	26.7826	0.999	0.997	5	C16._.Other	107	NPHP4	Promoter	107	uc009vln.1	0.6886	1771
chr1	6052969	6053469	501	*	17.2079	0.878	0.789	4	C16._.G8	685	NPHP4	Promoter	685	uc009vln.1	0.6747	1772
chr1	6053760	6054260	501	*	2.63733	0.711	0.49	2	C20._.H5	1476	NPHP4	Promoter	1476	uc009vln.1	0.5409	1773
chr1	6054574	6055074	501	*	6.17661	0.962	0.837	2	C2._.Rep2	2290	NPHP4	Intronic	2290	uc009vln.1	0.5629	1774
chr1	6055127	6055627	501	*	1.26522	0.223	0.059	2	C22._.H5	2843	NPHP4	Intronic	2843	uc009vln.1	0.5888	1775
chr1	6056216	6056716	501	*	3.32324	0.431	0.209	3	C16._.A2	3932	NPHP4	Intronic	3932	uc009vln.1	0.6347	1776
chr1	6060874	6061374	501	*	9.84934	0.531	0.316	2	C16._.A3	8590	NPHP4	Intronic	8590	uc009vln.1	0.6028	1777
chr1	6061845	6062345	501	*	13.531	0.847	0.655	2	C15._.A1	9561	NPHP4	Intronic	9561	uc009vln.1	0.5868	1778
chr1	6062763	6063263	501	*	3.9454	0.958	0.824	2	C21._.A1	10479	NPHP4	Intronic	10479	uc009vln.1	0.6307	1779
chr1	6063275	6063775	501	*	4.21097	0.407	0.121	2	C24._.A1	10991	NPHP4	Intronic	10991	uc009vln.1	0.5669	1780
chr1	6063835	6064335	501	*	94.3473	0.958	0.896	3	C15._.A5	11551	NPHP4	Intronic	11551	uc009vln.1	0.493	1781
chr1	6064825	6065325	501	*	2.91406	0.368	0.133	2	C16._.G8	12541	NPHP4	Intronic	12541	uc009vln.1	0.6188	1782
chr1	6067266	6067766	501	*	2.69545	0.641	0.273	2	C10._.Rep2	14982	NPHP4	Intronic	14982	uc009vln.1	0.5788	1783
chr1	6086186	6086686	501	*	7.92716	0.872	0.689	2	C7._.A3	33902	NPHP4	Exonic	362	uc009vln.1	0.6467	1784
chr1	6094159	6094659	501	*	4.59274	0.909	0.691	2	C10._.Rep2	41875	NPHP4	Exonic	60	uc009vln.1	0.6028	1785
chr1	6097548	6098048	501	*	2.67658	0.386	0.132	2	C7._.G8	45264	NPHP4	Intronic	3449	uc009vln.1	0.5409	1786
chr1	6101460	6101960	501	*	9.28158	0.589	0.327	2	C22._.A5	49176	NPHP4	Intronic	4270	uc009vln.1	0.5729	1787
chr1	6108041	6108541	501	*	16.5781	0.622	0.363	2	C20._.A8	55757	NPHP4	Intronic	2309	uc009vln.1	0.5569	1788
chr1	6108578	6109078	501	*	38.9804	0.809	0.68	2	C20._.A8	56294	NPHP4	Intronic	2846	uc009vln.1	0.6028	1789
chr1	6111293	6111793	501	*	9.15487	0.943	0.894	5	C16._.Other	59009	NPHP4	Intronic	5561	uc009vln.1	0.6248	1790
chr1	6112924	6113424	501	*	35.5699	0.718	0.511	2	C22._.A8	60640	NPHP4	Intronic	7192	uc009vln.1	0.475	1791
chr1	6116306	6116806	501	*	4.41161	0.776	0.526	2	C7._.C3	64022	NPHP4	Intronic	10574	uc009vln.1	0.5729	1792
chr1	6118132	6118632	501	*	6.12719	0.987	0.92	2	C13._.Rep2	65848	NPHP4	Intronic	12400	uc009vln.1	0.509	1793
chr1	6118655	6119155	501	*	12.8569	0.951	0.876	3	C15._.Other	66371	NPHP4	Intronic	12923	uc009vln.1	0.6387	1794
chr1	6119889	6120389	501	*	5.12016	0.391	0.175	2	C23._.A3	67605	NPHP4	Intronic	14157	uc009vln.1	0.6188	1795
chr1	6120873	6121373	501	*	67.1471	0.831	0.702	2	C22._.A8	68589	NPHP4	Intronic	15141	uc009vln.1	0.5549	1796
chr1	6125049	6125549	501	*	17.2079	0.878	0.789	4	C16._.G8	72765	NPHP4	Intronic	19317	uc009vln.1	0.6267	1797
chr1	6125909	6126409	501	*	6.33791	0.57	0.347	2	C23._.G8	73625	NPHP4	Intronic	20177	uc009vln.1	0.6447	1798
chr1	6131776	6132276	501	*	15.9181	0.678	0.501	2	C23._.A3	79492	NPHP4	Intronic	26044	uc009vln.1	0.6866	1799
chr1	6140465	6140965	501	*	23.7369	0.872	0.784	4	C23._.G8	88181	NPHP4	Intronic	34733	uc009vln.1	0.5808	1800
chr1	6142680	6143180	501	*	158.283	0.956	0.92	5	C23._.A3	90396	NPHP4	Intronic	36948	uc009vln.1	0.6128	1801
chr1	6143962	6144462	501	*	17.8616	0.922	0.864	5	C23._.C3	91678	NPHP4	Intronic	38230	uc009vln.1	0.501	1802
chr1	6144820	6145320	501	*	30.5439	0.762	0.591	2	C16._.A3	92536	NPHP4	Intronic	39088	uc009vln.1	0.517	1803
chr1	6146540	6147040	501	*	5.85864	0.782	0.635	2	C23._.H5	93403	CHD5	Intronic	40808	uc001ali.2	0.5928	1804
chr1	6147064	6147564	501	*	2.88703	0.462	0.25	2	C23._.A2	92879	CHD5	Intronic	41332	uc001ali.2	0.6228	1805
chr1	6158190	6158690	501	*	19.9624	0.589	0.327	2	C22._.A8	81753	CHD5	Exonic	33367	uc001ali.2	0.5549	1806
chr1	6159077	6159577	501	*	1.26522	0.223	0.059	2	C22._.H5	80866	CHD5	Exonic	32480	uc001ali.2	0.6527	1807
chr1	6160761	6161261	501	*	3.91508	0.812	0.561	2	C7._.A2	79182	CHD5	Exonic	30796	uc001ali.2	0.5489	1808
chr1	6162446	6162946	501	*	4.17229	0.373	0.087	2	C7._.A4	77497	CHD5	Exonic	29111	uc001ali.2	0.6407	1809
chr1	6168873	6169373	501	*	30.572	0.763	0.6	3	C20._.A8	71070	CHD5	Intronic	22684	uc001ali.2	0.6367	1810
chr1	6169479	6169979	501	*	2.69545	0.641	0.273	2	C10._.Rep2	70464	CHD5	Intronic	22078	uc001ali.2	0.6208	1811
chr1	6170256	6170756	501	*	4.48637	0.605	0.369	2	C16._.A2	69687	CHD5	Exonic	21301	uc001ali.2	0.6008	1812
chr1	6171650	6172150	501	*	18.92	0.926	0.867	3	C16._.A2	68293	CHD5	Exonic	19907	uc001ali.2	0.6008	1813
chr1	6187712	6188212	501	*	183.449	0.956	0.898	3	C22._.A8	52231	CHD5	Intronic	3845	uc001ali.2	0.6886	1814
chr1	6207926	6208426	501	*	1.94553	0.161	0.027	2	C16._.G8	32017	CHD5	Intronic	1244	uc001ali.2	0.6287	1815
chr1	6208667	6209167	501	*	76.5005	0.85	0.731	2	C22._.A8	31276	CHD5	Exonic	1985	uc001ali.2	0.6886	1816
chr1	6217721	6218221	501	*	8.78145	0.975	0.901	2	C10._.Rep2	22222	CHD5	Intronic	11039	uc001ali.2	0.5369	1817
chr1	6221383	6221883	501	*	9.35619	0.782	0.625	3	C20._.A1	18560	CHD5	Intronic	14701	uc001ali.2	0.6248	1818
chr1	6222802	6223302	501	*	12.1358	0.582	0.333	2	C16._.A3	17141	CHD5	Intronic	16120	uc001ali.2	0.6407	1819
chr1	6226317	6226817	501	*	2.87056	0.427	0.198	2	C22._.Other	13626	CHD5	Intronic	13626	uc001ali.2	0.6567	1820
chr1	6229175	6229675	501	*	4.87875	0.786	0.525	2	C18._.Other	10768	CHD5	Intronic	10768	uc001ali.2	0.5948	1821
chr1	6230761	6231261	501	*	9.66954	0.464	0.229	2	C20._.A8	9182	CHD5	Intronic	9182	uc001ali.2	0.6507	1822
chr1	6231546	6232046	501	*	17.5495	0.748	0.562	3	C22._.A5	8397	CHD5	Intronic	8397	uc001ali.2	0.6228	1823
chr1	6239035	6239535	501	*	2.44224	0.636	0.276	2	C2._.Rep2	908	CHD5	Intronic	908	uc001ali.2	0.6587	1824
chr1	6239851	6240351	501	*	5.52092	0.682	0.434	3	C21._.H5	92	CHD5	Promoter	92	uc001ali.2	0.7984	1825
chr1	6240703	6241203	501	*	4.93407	0.558	0.232	2	C15._.A1	758	CHD5	Promoter	758	uc001ali.2	0.6367	1826
chr1	6241257	6241757	501	*	3.86869	0.409	0.157	4	C20._.A1	1312	CHD5	Promoter	1312	uc001ali.2	0.5828	1827
chr1	6258964	6259464	501	*	5.12016	0.391	0.175	3	C23._.A3	464	RPL22	Intronic	464	uc001alj.2	0.6287	1828
chr1	6259498	6259998	501	*	220.831	0.981	0.96	5	C16._.A3	68	RPL22	Promoter	68	uc001alj.2	0.5908	1829
chr1	6260437	6260937	501	*	43.9673	0.817	0.693	2	C16._.A3	1007	RPL22	Promoter	1007	uc001alj.2	0.515	1830
chr1	6261165	6261665	501	*	2.88703	0.462	0.25	2	C23._.A2	1735	RPL22	Promoter	1735	uc001alj.2	0.479	1831
chr1	6262664	6263164	501	*	4.10997	0.71	0.414	2	C7._.G8	3234	RPL22	Distal	3234	uc001alj.2	0.493	1832
chr1	6264604	6265104	501	*	2.2396	0.341	0.052	3	C7._.A3	1334	RNF207	Promoter	1334	uc001alm.1	0.517	1833
chr1	6265239	6265739	501	*	26.7321	0.826	0.682	2	C22._.A5	699	RNF207	Promoter	699	uc001alm.1	0.5788	1834
chr1	6265872	6266372	501	*	14.8903	0.766	0.49	2	C2._.Rep1	66	RNF207	Promoter	66	uc001alm.1	0.7106	1835
chr1	6268446	6268946	501	*	5.85864	0.782	0.635	2	C23._.H5	2506	RNF207	Exonic	17	uc001alm.1	0.6248	1836
chr1	6269218	6269718	501	*	7.17381	0.895	0.816	3	C16._.Other	3278	RNF207	Exonic	526	uc001alm.1	0.7006	1837
chr1	6269963	6270463	501	*	2.44224	0.636	0.276	2	C2._.Rep2	4023	RNF207	Intronic	1271	uc001alm.1	0.6567	1838
chr1	6270844	6271344	501	*	3.9454	0.958	0.824	2	C21._.A1	4904	RNF207	Exonic	2152	uc001alm.1	0.6707	1839
chr1	6271527	6272027	501	*	3.53654	0.404	0.196	2	C23._.C3	5587	RNF207	Intronic	2835	uc001alm.1	0.6188	1840
chr1	6273245	6273745	501	*	5.60129	0.842	0.512	2	C11._.Rep2	7305	RNF207	Intronic	4553	uc001alm.1	0.5329	1841
chr1	6279957	6280457	501	*	1.01069	0.194	0.043	2	C21._.A1	14017	RNF207	Exonic	11265	uc001alm.1	0.515	1842
chr1	6292661	6293161	501	*	3.13239	0.423	0.192	2	C24._.A6	3132	ICMT	Intronic	3132	uc001alo.4	0.5289	1843
chr1	6293978	6294478	501	*	2.5503	0.692	0.337	2	C18._.H5	1815	ICMT	Intronic	1815	uc001alo.4	0.475	1844
chr1	6294520	6295020	501	*	2.1174	0.176	0.01	2	C18._.A6	1273	ICMT	Intronic	1273	uc001alo.4	0.5309	1845
chr1	6295375	6295875	501	*	2.63733	0.711	0.49	3	C20._.H5	418	ICMT	Intronic	418	uc001alo.4	0.6906	1846
chr1	6295881	6296381	501	*	25.9866	0.971	0.924	3	C7._.A3	86	ICMT	Promoter	86	uc001alo.4	0.7226	1847
chr1	6296441	6296941	501	*	8.05051	0.527	0.321	2	C23._.A3	646	ICMT	Promoter	646	uc001alo.4	0.5808	1848
chr1	6298672	6299172	501	*	2.81091	0.696	0.46	2	C22._.H5	2877	ICMT	Distal	1050	uc001alo.4	0.5489	1849
chr1	6300685	6301185	501	*	3.13239	0.423	0.192	2	C24._.A6	3316	HES3	Distal	3063	uc021ofm.1	0.523	1850
chr1	6301851	6302351	501	*	14.7438	0.879	0.769	4	C22._.A1	2150	HES3	Distal	2150	uc021ofm.1	0.6647	1851
chr1	6302463	6302963	501	*	8.11929	0.601	0.349	3	C20._.A5	1538	HES3	Promoter	1538	uc021ofm.1	0.7305	1852
chr1	6303308	6303808	501	*	5.20239	0.606	0.338	3	C24._.C3	693	HES3	Promoter	693	uc021ofm.1	0.6068	1853
chr1	6304366	6304866	501	*	2.63733	0.711	0.49	3	C20._.H5	363	HES3	Exonic	363	uc021ofm.1	0.5669	1854
chr1	6304996	6305496	501	*	6.12719	0.987	0.92	2	C13._.Rep2	993	HES3	Exonic	993	uc021ofm.1	0.7265	1855
chr1	6305579	6306079	501	*	32.5372	0.953	0.894	4	C22._.A1	1576	HES3	Distal	1576	uc021ofm.1	0.7206	1856
chr1	6306699	6307199	501	*	25.7652	0.936	0.865	4	C22._.A1	2696	HES3	Distal	2696	uc021ofm.1	0.6327	1857
chr1	6307948	6308448	501	*	4.45349	0.955	0.794	2	C18._.H5	3945	HES3	Exonic	3945	uc021ofm.1	0.6028	1858
chr1	6308989	6309489	501	*	4.25248	0.668	0.482	3	C23._.H5	4986	HES3	Exonic	4986	uc021ofm.1	0.7066	1859
chr1	6309809	6310309	501	*	2.88065	0.425	0.136	2	C19._.A2	5806	HES3	Exonic	5806	uc021ofm.1	0.7206	1860
chr1	6313950	6314450	501	*	10.9788	0.558	0.325	2	C16._.A3	6834	GPR153	Exonic	6834	uc009vlv.2	0.6128	1861
chr1	6314687	6315187	501	*	43.9673	0.817	0.693	3	C16._.A3	6097	GPR153	Exonic	6097	uc009vlv.2	0.6287	1862
chr1	6317056	6317556	501	*	4.45349	0.955	0.794	2	C18._.H5	3728	GPR153	Intronic	3728	uc009vlv.2	0.5749	1863
chr1	6317887	6318387	501	*	46.3312	0.839	0.731	2	C23._.A3	2897	GPR153	Intronic	2897	uc009vlv.2	0.5529	1864
chr1	6319941	6320441	501	*	15.5131	0.864	0.725	2	C24._.A6	843	GPR153	Intronic	843	uc009vlv.2	0.6966	1865
chr1	6320996	6321496	501	*	5.66115	0.829	0.594	2	C7._.G8	210	GPR153	Promoter	210	uc009vlv.2	0.8144	1866
chr1	6321613	6322113	501	*	11.1443	0.904	0.84	3	C23._.H5	827	GPR153	Promoter	827	uc009vlv.2	0.6347	1867
chr1	6322527	6323027	501	*	5.32885	0.596	0.343	3	C16._.C3	1741	GPR153	Promoter	1741	uc009vlv.2	0.6008	1868
chr1	6323092	6323592	501	*	12.9273	0.93	0.826	3	C7._.A3	2306	GPR153	Distal	2306	uc009vlv.2	0.6267	1869
chr1	6324179	6324679	501	*	4.13662	0.383	0.096	2	C24._.H5	3393	GPR153	Exonic	3393	uc009vlv.2	0.5649	1870
chr1	6330034	6330534	501	*	35.5699	0.718	0.511	2	C22._.A8	9248	GPR153	Intronic	9248	uc009vlv.2	0.6267	1871
chr1	6330787	6331287	501	*	6.02609	0.885	0.623	2	C19._.A2	10001	GPR153	Intronic	10001	uc009vlv.2	0.5908	1872
chr1	6331328	6331828	501	*	2.56295	0.174	0.031	2	C15._.A1	10542	GPR153	Intronic	10542	uc009vlv.2	0.5289	1873
chr1	6332030	6332530	501	*	2.44224	0.636	0.276	2	C2._.Rep2	11244	GPR153	Intronic	11244	uc009vlv.2	0.5329	1874
chr1	6332684	6333184	501	*	2.27805	0.663	0.328	2	C21._.A1	11898	GPR153	Intronic	11898	uc009vlv.2	0.6128	1875
chr1	6333384	6333884	501	*	15.728	0.865	0.768	4	C16._.G8	12598	GPR153	Intronic	12598	uc009vlv.2	0.5509	1876
chr1	6334842	6335342	501	*	6.64645	0.42	0.183	2	C16._.A3	14056	GPR153	Intronic	14056	uc009vlv.2	0.6447	1877
chr1	6335701	6336201	501	*	5.95192	0.299	0.098	2	C20._.A8	14915	GPR153	Intronic	14915	uc009vlv.2	0.5808	1878
chr1	6336375	6336875	501	*	11.2088	0.916	0.794	2	C7._.A3	15589	GPR153	Intronic	15589	uc009vlv.2	0.6168	1879
chr1	6336988	6337488	501	*	4.4308	0.441	0.227	2	C24._.A2	16202	GPR153	Intronic	16202	uc009vlv.2	0.6587	1880
chr1	6345387	6345887	501	*	67.2964	0.922	0.712	2	C2._.Rep1	24601	GPR153	Intronic	24601	uc009vlv.2	0.6228	1881
chr1	6347461	6347961	501	*	18.7136	0.889	0.803	3	C16._.G8	26675	GPR153	Intronic	26675	uc009vlv.2	0.4691	1882
chr1	6351244	6351744	501	*	86.2004	0.929	0.745	3	C19._.A4	30458	GPR153	Intronic	30458	uc009vlv.2	0.5329	1883
chr1	6352587	6353087	501	*	9.09429	0.558	0.333	3	C23._.A3	31801	GPR153	Intronic	31801	uc009vlv.2	0.4731	1884
chr1	6359072	6359572	501	*	8.59084	0.95	0.823	2	C17._.A2	38286	GPR153	Intronic	38286	uc009vlv.2	0.5689	1885
chr1	6360700	6361200	501	*	3.78276	0.204	0.074	2	C16._.A3	39914	GPR153	Intronic	39914	uc009vlv.2	0.5768	1886
chr1	6362588	6363088	501	*	4.21825	0.922	0.712	2	C2._.Rep2	41802	GPR153	Intronic	41802	uc009vlv.2	0.481	1887
chr1	6367503	6368003	501	*	2.88703	0.462	0.25	2	C23._.A2	46717	GPR153	Intronic	46717	uc009vlv.2	0.5469	1888
chr1	6373647	6374147	501	*	3.883	0.43	0.088	2	C17._.G8	52861	GPR153	Intronic	45106	uc009vlv.2	0.5349	1889
chr1	6376246	6376746	501	*	10.9876	0.504	0.255	2	C20._.A8	55460	GPR153	Intronic	42507	uc009vlv.2	0.523	1890
chr1	6388718	6389218	501	*	5.32885	0.596	0.343	2	C16._.C3	64857	ACOT7	Intronic	30035	uc001alu.3	0.5669	1891
chr1	6389440	6389940	501	*	17.2079	0.878	0.789	2	C16._.G8	64135	ACOT7	Intronic	29313	uc001alu.3	0.513	1892
chr1	6390429	6390929	501	*	41.8813	0.97	0.942	4	C16._.G8	63146	ACOT7	Intronic	28324	uc001alu.3	0.5629	1893
chr1	6391277	6391777	501	*	2.35578	0.441	0.141	2	C17._.A2	62298	ACOT7	Intronic	27476	uc001alu.3	0.5669	1894
chr1	6394459	6394959	501	*	3.73126	0.788	0.466	2	C17._.A2	59116	ACOT7	Intronic	24294	uc001alu.3	0.5928	1895
chr1	6395228	6395728	501	*	6.1499	0.401	0.154	2	C15._.A5	58347	ACOT7	Intronic	23525	uc001alu.3	0.517	1896
chr1	6395762	6396262	501	*	32.5836	0.915	0.7	2	C18._.A6	57813	ACOT7	Intronic	22991	uc001alu.3	0.493	1897
chr1	6396481	6396981	501	*	4.25248	0.668	0.482	2	C23._.H5	57094	ACOT7	Intronic	22272	uc001alu.3	0.5749	1898
chr1	6397411	6397911	501	*	2.17518	0.09	0.006	2	C12._.A1	56164	ACOT7	Intronic	21342	uc001alu.3	0.5329	1899
chr1	6398712	6399212	501	*	12.8153	0.667	0.324	2	C17._.A4	54863	ACOT7	Intronic	20041	uc001alu.3	0.6367	1900
chr1	6403393	6403893	501	*	4.59593	0.801	0.661	4	C20._.Other	50182	ACOT7	Intronic	15360	uc001alu.3	0.5509	1901
chr1	6404723	6405223	501	*	2.03415	0.182	0.028	2	C22._.A1	48852	ACOT7	Intronic	14030	uc001alu.3	0.5429	1902
chr1	6407919	6408419	501	*	4.73822	0.581	0.364	4	C23._.C3	45656	ACOT7	Intronic	10834	uc001alu.3	0.5669	1903
chr1	6409421	6409921	501	*	5.12016	0.391	0.175	2	C23._.A3	44154	ACOT7	Intronic	9332	uc001alu.3	0.6188	1904
chr1	6410475	6410975	501	*	35.9506	0.807	0.686	4	C23._.A3	43100	ACOT7	Intronic	8278	uc001alu.3	0.5928	1905
chr1	6411819	6412319	501	*	109.92	0.927	0.875	4	C23._.A3	41756	ACOT7	Intronic	6934	uc001alu.3	0.6028	1906
chr1	6412771	6413271	501	*	4.73822	0.581	0.364	2	C23._.C3	40804	ACOT7	Intronic	5982	uc001alu.3	0.491	1907
chr1	6413823	6414323	501	*	31.8995	0.891	0.799	3	C20._.A5	39752	ACOT7	Intronic	4930	uc001alu.3	0.6048	1908
chr1	6414735	6415235	501	*	3.53654	0.404	0.196	2	C23._.C3	38840	ACOT7	Intronic	4018	uc001alu.3	0.6148	1909
chr1	6418559	6419059	501	*	3.02825	0.406	0.14	3	C22._.A1	35016	ACOT7	Intronic	194	uc001alu.3	0.6267	1910
chr1	6419369	6419869	501	*	2.63733	0.711	0.49	3	C20._.H5	34206	ACOT7	Intronic	614	uc001alu.3	0.6208	1911
chr1	6423086	6423586	501	*	10.1058	0.792	0.647	2	C16._.G8	30489	ACOT7	Intronic	2571	uc001alu.3	0.509	1912
chr1	6423789	6424289	501	*	4.22103	0.318	0.107	2	C23._.A3	29786	ACOT7	Intronic	3274	uc001alu.3	0.517	1913
chr1	6427286	6427786	501	*	75.0375	0.886	0.797	2	C16._.A3	26289	ACOT7	Intronic	6771	uc001alu.3	0.5609	1914
chr1	6427848	6428348	501	*	3.78276	0.204	0.074	2	C16._.A3	25727	ACOT7	Intronic	7333	uc001alu.3	0.5529	1915
chr1	6428542	6429042	501	*	1.39558	0.007	0	2	C16._.A3	25033	ACOT7	Intronic	8027	uc001alu.3	0.6287	1916
chr1	6438092	6438592	501	*	4.25248	0.668	0.482	2	C23._.H5	15483	ACOT7	Intronic	7540	uc001alu.3	0.5689	1917
chr1	6439716	6440216	501	*	3.13239	0.423	0.192	2	C24._.A6	13859	ACOT7	Intronic	5916	uc001alu.3	0.4611	1918
chr1	6445006	6445506	501	*	20.6441	0.945	0.902	4	C23._.A2	8569	ACOT7	Intronic	626	uc001alu.3	0.5569	1919
chr1	6445551	6446051	501	*	201.079	0.963	0.923	2	C22._.A8	8024	ACOT7	Exonic	81	uc001alu.3	0.6248	1920
chr1	6447921	6448421	501	*	3.70394	0.39	0.114	2	C15._.A1	5654	ACOT7	Intronic	2287	uc001alu.3	0.515	1921
chr1	6450065	6450565	501	*	2.91406	0.368	0.133	2	C16._.G8	3510	ACOT7	Intronic	3510	uc001alu.3	0.5549	1922
chr1	6451556	6452056	501	*	5.09245	0.623	0.412	3	C16._.G8	2019	ACOT7	Intronic	2019	uc001alu.3	0.4731	1923
chr1	6452598	6453098	501	*	7.50802	0.73	0.551	2	C16._.G8	977	ACOT7	Intronic	977	uc001alu.3	0.6347	1924
chr1	6453246	6453746	501	*	245.928	0.986	0.969	5	C16._.A3	329	ACOT7	Exonic	329	uc001alu.3	0.7764	1925
chr1	6453900	6454400	501	*	20.3144	0.894	0.782	3	C24._.A6	323	ACOT7	Promoter	323	uc001alu.3	0.5888	1926
chr1	6457652	6458152	501	*	13.2766	0.865	0.748	3	C22._.A1	4075	ACOT7	Distal	4075	uc001alu.3	0.483	1927
chr1	6463168	6463668	501	*	2.61183	0.771	0.335	2	C1._.Rep1	9591	ACOT7	Distal	9591	uc001alu.3	0.491	1928
chr1	6464651	6465151	501	*	11.2687	0.608	0.388	2	C23._.A3	11074	ACOT7	Distal	11074	uc001alu.3	0.487	1929
chr1	6469086	6469586	501	*	1.26522	0.223	0.059	2	C22._.H5	15393	HES2	Distal	10642	uc001alx.2	0.3832	1930
chr1	6474323	6474823	501	*	7.38945	0.476	0.178	2	C15._.A5	10156	HES2	Intronic	5405	uc001alx.2	0.5589	1931
chr1	6478847	6479347	501	*	5.09245	0.623	0.412	2	C16._.G8	5632	HES2	Exonic	881	uc001alx.2	0.7505	1932
chr1	6479805	6480305	501	*	5.60129	0.842	0.512	2	C11._.Rep2	4674	HES2	Intronic	75	uc001alx.2	0.7465	1933
chr1	6480555	6481055	501	*	9.08116	0.807	0.659	3	C22._.A1	3924	HES2	Intronic	825	uc001alx.2	0.6707	1934
chr1	6482874	6483374	501	*	4.59274	0.909	0.691	2	C10._.Rep2	1605	HES2	Promoter	1605	uc001alx.2	0.5509	1935
chr1	6483742	6484242	501	*	7.50802	0.73	0.551	3	C16._.G8	737	HES2	Promoter	737	uc001alx.2	0.6467	1936
chr1	6484500	6485000	501	*	2.81091	0.696	0.46	4	C22._.H5	19	HES2	Promoter	19	uc001alx.2	0.7126	1937
chr1	6485052	6485552	501	*	5.09245	0.623	0.412	2	C16._.G8	453	ESPN	Promoter	453	uc001aly.2	0.7206	1938
chr1	6486288	6486788	501	*	10.0031	0.58	0.267	2	C15._.A5	1689	ESPN	Promoter	1689	uc001aly.2	0.6387	1939
chr1	6487285	6487785	501	*	6.48784	0.676	0.411	3	C20._.A1	2420	MIR4252	Intronic	2420	uc001amf.1	0.6228	1940
chr1	6487880	6488380	501	*	2.63733	0.711	0.49	4	C20._.H5	1825	MIR4252	Intronic	1825	uc001amf.1	0.5988	1941
chr1	6489242	6489742	501	*	3.19404	0.23	0.086	2	C23._.G8	463	MIR4252	Intronic	463	uc001amf.1	0.5749	1942
chr1	6490010	6490510	501	*	14.2759	0.851	0.741	4	C16._.G8	303	MIR4252	Promoter	303	uc001amf.1	0.6008	1943
chr1	6490772	6491272	501	*	1.26522	0.223	0.059	2	C22._.H5	1065	MIR4252	Promoter	1065	uc001amf.1	0.6188	1944
chr1	6491303	6491803	501	*	3.78276	0.204	0.074	2	C16._.A3	1596	MIR4252	Promoter	1596	uc001amf.1	0.501	1945
chr1	6494241	6494741	501	*	6.02609	0.885	0.623	2	C19._.A2	4534	MIR4252	Intronic	4534	uc001amf.1	0.5349	1946
chr1	6495498	6495998	501	*	6.64645	0.42	0.183	2	C16._.A3	5791	MIR4252	Intronic	5791	uc001amf.1	0.5509	1947
chr1	6496379	6496879	501	*	5.12016	0.391	0.175	3	C23._.A3	6672	MIR4252	Intronic	6672	uc001amf.1	0.4411	1948
chr1	6496933	6497433	501	*	186.077	0.971	0.943	5	C16._.A3	7226	MIR4252	Intronic	7226	uc001amf.1	0.6108	1949
chr1	6498027	6498527	501	*	23.5043	0.746	0.601	2	C23._.A3	8320	MIR4252	Intronic	8320	uc001amf.1	0.5629	1950
chr1	6499171	6499671	501	*	5.52037	0.677	0.4	2	C24._.A6	9464	MIR4252	Intronic	8681	uc001amf.1	0.4691	1951
chr1	6500280	6500780	501	*	6.49026	0.735	0.539	2	C22._.A1	10573	MIR4252	Intronic	7572	uc001amf.1	0.7425	1952
chr1	6500794	6501294	501	*	4.79739	0.962	0.914	2	C22._.H5	11087	MIR4252	Exonic	7058	uc001amf.1	0.6986	1953
chr1	6501617	6502117	501	*	15.7439	0.904	0.831	2	C16._.A2	11910	MIR4252	Intronic	6235	uc001amf.1	0.5749	1954
chr1	6503406	6503906	501	*	12.8533	0.834	0.72	2	C16._.G8	13699	MIR4252	Intronic	4446	uc001amf.1	0.6487	1955
chr1	6504403	6504903	501	*	3.19404	0.23	0.086	2	C23._.G8	14696	MIR4252	Exonic	3449	uc001amf.1	0.6068	1956
chr1	6504908	6505408	501	*	5.60129	0.842	0.512	2	C11._.Rep2	15201	MIR4252	Intronic	2944	uc001amf.1	0.497	1957
chr1	6505721	6506221	501	*	4.02854	0.411	0.168	2	C16._.C3	16014	MIR4252	Exonic	2131	uc001amf.1	0.6447	1958
chr1	6506863	6507363	501	*	8.78627	0.765	0.604	2	C16._.G8	17156	MIR4252	Intronic	989	uc001amf.1	0.6667	1959
chr1	6507748	6508248	501	*	2.63733	0.711	0.49	2	C20._.H5	18041	MIR4252	Intronic	104	uc001amf.1	0.6926	1960
chr1	6508673	6509173	501	*	15.728	0.865	0.768	3	C16._.G8	17331	TNFRSF25	Exonic	819	uc001amh.3	0.7665	1961
chr1	6509504	6510004	501	*	4.39115	0.769	0.411	2	C19._.A2	16500	TNFRSF25	Intronic	1650	uc001amh.3	0.5808	1962
chr1	6510134	6510634	501	*	12.3957	0.629	0.409	2	C23._.A3	15870	TNFRSF25	Intronic	2280	uc001amh.3	0.6447	1963
chr1	6510743	6511243	501	*	5.55649	0.578	0.275	2	C24._.A1	15261	TNFRSF25	Intronic	2889	uc001amh.3	0.5629	1964
chr1	6511308	6511808	501	*	9.35619	0.782	0.625	2	C20._.A1	14696	TNFRSF25	Intronic	3454	uc001amh.3	0.6407	1965
chr1	6514765	6515265	501	*	4.25248	0.668	0.482	2	C23._.H5	11239	TNFRSF25	Intronic	6911	uc001amh.3	0.7685	1966
chr1	6515383	6515883	501	*	2.88277	0.411	0.186	2	C7._.C3	10621	TNFRSF25	Intronic	7529	uc001amh.3	0.7385	1967
chr1	6515981	6516481	501	*	5.34909	0.76	0.371	2	C19._.Other	10023	TNFRSF25	Intronic	7450	uc001amh.3	0.6587	1968
chr1	6516618	6517118	501	*	2.91406	0.368	0.133	2	C16._.G8	9386	TNFRSF25	Intronic	6813	uc001amh.3	0.5788	1969
chr1	6519539	6520039	501	*	2.44224	0.636	0.276	2	C2._.Rep2	6465	TNFRSF25	Intronic	3892	uc001amh.3	0.5509	1970
chr1	6520061	6520561	501	*	4.10997	0.71	0.414	3	C7._.G8	5943	TNFRSF25	Exonic	3370	uc001amh.3	0.6208	1971
chr1	6521716	6522216	501	*	1.94553	0.161	0.027	2	C16._.G8	4288	TNFRSF25	Intronic	1715	uc001amh.3	0.6547	1972
chr1	6522441	6522941	501	*	8.78627	0.765	0.604	2	C16._.G8	3563	TNFRSF25	Exonic	990	uc001amh.3	0.5808	1973
chr1	6524224	6524724	501	*	2.87633	0.791	0.608	2	C1._.Rep2	1780	TNFRSF25	Exonic	791	uc001amh.3	0.5988	1974
chr1	6524786	6525286	501	*	8.78627	0.765	0.604	2	C16._.G8	1218	TNFRSF25	Intronic	1218	uc001amh.3	0.5788	1975
chr1	6525489	6525989	501	*	2.8186	0.174	0.041	2	C16._.C3	515	TNFRSF25	Intronic	515	uc001amh.3	0.6527	1976
chr1	6526542	6527042	501	*	2.44224	0.636	0.276	2	C2._.Rep2	536	TNFRSF25	Promoter	536	uc001amh.3	0.5709	1977
chr1	6527226	6527726	501	*	2.91406	0.368	0.133	2	C16._.G8	1220	TNFRSF25	Promoter	1220	uc001amh.3	0.6367	1978
chr1	6530775	6531275	501	*	4.48637	0.605	0.369	2	C16._.A2	4769	TNFRSF25	Intronic	617	uc001amh.3	0.7066	1979
chr1	6533566	6534066	501	*	3.19404	0.23	0.086	3	C23._.G8	7560	TNFRSF25	Intronic	2172	uc001amh.3	0.5968	1980
chr1	6534100	6534600	501	*	4.22103	0.318	0.107	2	C23._.A3	8094	TNFRSF25	Intronic	2706	uc001amh.3	0.6567	1981
chr1	6534928	6535428	501	*	3.78276	0.204	0.074	2	C16._.A3	8922	TNFRSF25	Exonic	2539	uc001amh.3	0.6327	1982
chr1	6535522	6536022	501	*	11.4623	0.815	0.684	3	C16._.G8	9516	TNFRSF25	Intronic	1945	uc001amh.3	0.6407	1983
chr1	6539244	6539744	501	*	2.44224	0.636	0.276	2	C2._.Rep2	13238	TNFRSF25	Intronic	1775	uc001amh.3	0.491	1984
chr1	6543096	6543596	501	*	14.6414	0.974	0.839	2	C3._.Rep2	17090	TNFRSF25	Intronic	2182	uc001amh.3	0.5629	1985
chr1	6543941	6544441	501	*	2.27805	0.663	0.328	2	C21._.A1	17935	TNFRSF25	Intronic	1337	uc001amh.3	0.5848	1986
chr1	6544807	6545307	501	*	9.89019	0.745	0.531	2	C24._.H5	18801	TNFRSF25	Intronic	471	uc001amh.3	0.6747	1987
chr1	6545605	6546105	501	*	16.241	0.89	0.786	2	C22._.A1	19599	TNFRSF25	Intronic	158	uc001amh.3	0.7525	1988
chr1	6546453	6546953	501	*	6.51907	0.98	0.895	2	C18._.H5	20447	TNFRSF25	Intronic	688	uc001amh.3	0.6188	1989
chr1	6548474	6548974	501	*	5.09245	0.623	0.412	2	C16._.G8	22468	TNFRSF25	Intronic	1929	uc001amh.3	0.6367	1990
chr1	6549358	6549858	501	*	6.88883	0.639	0.377	2	C24._.H5	23352	TNFRSF25	Intronic	1045	uc001amh.3	0.6307	1991
chr1	6549867	6550367	501	*	35.9506	0.807	0.686	4	C23._.A3	23861	TNFRSF25	Intronic	536	uc001amh.3	0.6547	1992
chr1	6550740	6551240	501	*	5.47758	0.914	0.776	2	C7._.A2	24734	TNFRSF25	Intronic	335	uc001amh.3	0.6427	1993
chr1	6552043	6552543	501	*	5.25773	0.89	0.655	3	C17._.A2	26037	TNFRSF25	Intronic	531	uc001amh.3	0.5928	1994
chr1	6553138	6553638	501	*	3.78276	0.204	0.074	2	C16._.A3	26732	PLEKHG5	Intronic	1626	uc010nzp.1	0.5349	1995
chr1	6553846	6554346	501	*	4.25248	0.668	0.482	2	C23._.H5	26024	PLEKHG5	Intronic	2334	uc010nzp.1	0.511	1996
chr1	6554397	6554897	501	*	7.50802	0.73	0.551	3	C16._.G8	25473	PLEKHG5	Intronic	2108	uc010nzp.1	0.5349	1997
chr1	6555089	6555589	501	*	11.9344	1	0.998	2	C1._.Rep2	24781	PLEKHG5	Intronic	1416	uc010nzp.1	0.6307	1998
chr1	6555716	6556216	501	*	85.4537	0.9	0.824	5	C16._.A3	24154	PLEKHG5	Intronic	789	uc010nzp.1	0.5709	1999
[truncated: 339,427+ more rows]
