# Supplementary material for: Single‐Cell Chromatin Accessibility Analysis Reveals Subgroup‐Specific TF‐NTR Regulatory Circuits in Medulloblastoma
Source: Adv Sci (Weinh). 2024 Jun 17;11(30):2309554. doi: 10.1002/advs.202309554 (PMC11321678; doi:10.1002/advs.202309554)
Supplement: Supplementary file 6 — Supplemental Table 5 [file ADVS-11-2309554-s008.xlsx]

## Sheet: specific peaks
	seqnames	idx	start	end	Log2FC	FDR	MeanDiff
C2.17273	chr1	17273	116968991	116969491	3.98578	1.46927e-35	0.752747
C2.29706	chr1	29706	244363861	244364361	5.90637	5.02847e-31	0.584865
C2.108781	chr15	7872	81488824	81489324	5.7653	2.23382e-30	0.59274
C2.104581	chr15	3672	58693488	58693988	4.37012	2.99187e-30	0.654874
C2.216774	chr3	5031	41168737	41169237	5.14647	8.96742e-30	0.505355
C2.108161	chr15	7252	78207932	78208432	4.20065	2.2977e-29	0.6472
C2.206438	chr22	3378	32022256	32022756	4.64658	3.06454e-29	0.543031
C2.83835	chr13	1487	34444383	34444883	4.68582	1.27038e-28	0.626682
C2.235772	chr4	821	2363402	2363902	4.71374	2.85057e-28	0.594441
C2.194820	chr20	5968	45061548	45062048	5.95177	2.89559e-28	0.544488
C2.293136	chr7	10073	71895481	71895981	5.10676	1.25026e-27	0.49893
C2.104583	chr15	3674	58695668	58696168	8.0251	5.65738e-27	0.528497
C2.137258	chr17	13185	73006960	73007460	2.90234	9.20842e-27	0.737234
C2.47517	chr11	1668	5172965	5173465	3.52556	1.28191e-26	0.546041
C2.305863	chr8	948	10236706	10237206	3.997	1.46036e-26	0.54589
C2.139260	chr17	15187	77455331	77455831	4.6924	1.78258e-26	0.530729
C2.49251	chr11	3402	17813689	17814189	3.59424	5.24915e-26	0.656877
C2.17435	chr1	17435	118360314	118360814	4.69894	5.30592e-26	0.500685
C2.262673	chr5	12939	142625453	142625953	3.50186	1.9279e-25	0.597187
C2.6421	chr1	6421	25867398	25867898	2.73048	5.58257e-25	0.69336
C2.150603	chr19	1370	2866905	2867405	2.34567	5.58257e-25	0.794379
C2.162454	chr2	1109	7377631	7378131	4.71864	8.51323e-25	0.464007
C2.88659	chr13	6311	103808895	103809395	3.84272	1.15192e-24	0.444026
C2.135175	chr17	11102	62990980	62991480	3.47221	1.55802e-24	0.427722
C2.238172	chr4	3221	11052802	11053302	6.08338	1.55802e-24	0.505538
C2.62925	chr11	17076	122475305	122475805	4.62344	1.72067e-24	0.471647
C2.187501	chr2	26156	239005004	239005504	3.64925	2.36252e-24	0.59996
C2.154227	chr19	4994	16197177	16197677	5.38075	5.30578e-24	0.420324
C2.282998	chr6	14812	170543138	170543638	7.338	5.37609e-24	0.42377
C2.219826	chr3	8083	55993671	55994171	4.90665	5.49761e-24	0.528199
C2.3246	chr1	3246	11259298	11259798	2.74587	9.98614e-24	0.528844
C2.12734	chr1	12734	61664159	61664659	3.81448	1.32772e-23	0.441868
C2.337055	chrX	1150	20628184	20628684	4.89662	1.32772e-23	0.409749
C2.329772	chr9	9285	120971597	120972097	3.97626	2.1343e-23	0.468116
C2.49252	chr11	3403	17815226	17815726	3.09012	2.93561e-23	0.501477
C2.135807	chr17	11734	66224830	66225330	2.9147	3.18607e-23	0.505635
C2.177128	chr2	15783	135530936	135531436	4.4036	3.67303e-23	0.507121
C2.96567	chr14	6551	80521469	80521969	5.67614	4.41021e-23	0.406035
C2.138198	chr17	14125	75206393	75206893	7.49409	7.89969e-23	0.365131
C2.306486	chr8	1571	16424819	16425319	5.46516	8.33565e-23	0.390504
C2.114017	chr16	2636	10283738	10284238	4.39679	9.72907e-23	0.458713
C2.263924	chr5	14190	150974970	150975470	2.18194	1.32859e-22	0.686258
C2.113631	chr16	2250	6759626	6760126	5.93222	2.12593e-22	0.404519
C2.44256	chr10	14107	127019633	127020133	4.67075	4.29876e-22	0.535902
C2.157413	chr19	8180	39544218	39544718	4.10113	6.64623e-22	0.345577
C2.101812	chr15	903	31564796	31565296	4.16658	1.11981e-21	0.458234
C2.247944	chr4	12993	161327425	161327925	4.72602	2.36479e-21	0.423523
C2.211720	chr22	8660	51137491	51137991	4.66906	2.51294e-21	0.40597
C2.29700	chr1	29700	244354782	244355282	5.37031	2.95855e-21	0.408061
C2.309275	chr8	4360	38431548	38432048	5.6895	4.40047e-21	0.397163
C2.109475	chr15	8566	88728722	88729222	2.99911	4.40261e-21	0.478176
C2.129438	chr17	5365	34831264	34831764	2.83399	5.10058e-21	0.473579
C2.232787	chr3	21044	183536802	183537302	5.00334	5.99756e-21	0.359573
C2.79585	chr12	14649	121597338	121597838	4.81067	7.14165e-21	0.396096
C2.53538	chr11	7689	61474913	61475413	3.96315	7.81715e-21	0.457109
C2.247179	chr4	12228	152546197	152546697	4.0434	7.81715e-21	0.442323
C2.211617	chr22	8557	50898157	50898657	3.77488	1.03553e-20	0.435654
C2.335244	chr9	14757	139736138	139736638	2.70448	1.065e-20	0.552433
C2.48377	chr11	2528	11682856	11683356	5.56139	2.62644e-20	0.512152
C2.142127	chr18	911	8771861	8772361	2.86141	3.7238e-20	0.601112
C2.90963	chr14	947	24896215	24896715	5.41642	4.49693e-20	0.362979
C2.205653	chr22	2593	29290281	29290781	2.87245	5.15815e-20	0.481312
C2.273073	chr6	4887	37661347	37661847	2.29157	5.79495e-20	0.594499
C2.208928	chr22	5868	42298922	42299422	3.87072	6.24312e-20	0.417293
C2.273043	chr6	4857	37608666	37609166	4.67209	6.84264e-20	0.389919
C2.162417	chr2	1072	7171699	7172199	3.35214	7.7505e-20	0.356348
C2.304037	chr7	20974	154779216	154779716	4.89763	1.18247e-19	0.420921
C2.19900	chr1	19900	160518998	160519498	3.35481	1.23758e-19	0.397765
C2.29687	chr1	29687	244262831	244263331	4.34658	1.26225e-19	0.351948
C2.214748	chr3	3005	20887534	20888034	3.3054	1.30508e-19	0.498849
C2.154635	chr19	5402	17941567	17942067	3.02225	1.52638e-19	0.399748
C2.193045	chr20	4193	33848172	33848672	4.53935	1.52638e-19	0.338868
C2.304252	chr7	21189	155347758	155348258	2.73765	1.52638e-19	0.42709
C2.329779	chr9	9292	121043944	121044444	3.23487	1.52638e-19	0.427251
C2.97142	chr14	7126	89815526	89816026	2.64732	1.78984e-19	0.554739
C2.211391	chr22	8331	50587284	50587784	4.47839	2.30504e-19	0.406704
C2.289317	chr7	6254	36586894	36587394	4.09502	2.6579e-19	0.369479
C2.65758	chr12	822	3254755	3255255	2.50937	2.86236e-19	0.424289
C2.293128	chr7	10065	71856854	71857354	3.94117	2.94623e-19	0.348325
C2.238175	chr4	3224	11075202	11075702	3.15347	3.15441e-19	0.412483
C2.75339	chr12	10403	91972682	91973182	1.92113	3.52327e-19	0.573738
C2.337403	chrX	1498	38373614	38374114	4.82527	3.5591e-19	0.410452
C2.131366	chr17	7293	41917088	41917588	4.16881	4.23698e-19	0.346409
C2.288270	chr7	5207	29997466	29997966	2.75394	4.27392e-19	0.413855
C2.178849	chr2	17504	158080257	158080757	4.21287	4.66736e-19	0.353674
C2.49285	chr11	3436	17927892	17928392	4.37875	9.37813e-19	0.35732
C2.52462	chr11	6613	46898091	46898591	6.04109	9.71743e-19	0.361949
C2.74670	chr12	9734	78543241	78543741	3.06271	1.01021e-18	0.430737
C2.626	chr1	626	1981493	1981993	3.103	1.36146e-18	0.506898
C2.146272	chr18	5056	48181510	48182010	3.5554	1.46836e-18	0.360392
C2.31910	chr10	1761	14776746	14777246	2.66845	1.55962e-18	0.397911
C2.185057	chr2	23712	221941987	221942487	4.54088	1.60266e-18	0.378975
C2.25299	chr1	25299	208335302	208335802	3.12706	1.74371e-18	0.399434
C2.72197	chr12	7261	53909085	53909585	3.83994	1.74371e-18	0.304842
C2.243511	chr4	8560	98136517	98137017	2.14246	1.78536e-18	0.522172
C2.330311	chr9	9824	124584364	124584864	3.96506	1.95227e-18	0.331255
C2.216733	chr3	4990	40766486	40766986	3.48968	2.36461e-18	0.468029
C2.104233	chr15	3324	54310101	54310601	2.33742	2.89883e-18	0.55248
C2.229444	chr3	17701	146498786	146499286	4.74525	2.9698e-18	0.34774
C2.227274	chr3	15531	130567958	130568458	4.19125	3.07919e-18	0.518513
C2.101505	chr15	596	29155212	29155712	3.9008	3.11881e-18	0.433122
C2.60256	chr11	14407	108438840	108439340	2.27956	3.35286e-18	0.524615
C2.36208	chr10	6059	71173199	71173699	2.80692	3.38645e-18	0.444258
C2.58567	chr11	12718	83248160	83248660	3.29154	3.60495e-18	0.317157
C2.132991	chr17	8918	48517820	48518320	5.17213	3.92488e-18	0.324986
C2.281570	chr6	13384	158677733	158678233	3.65501	3.9564e-18	0.294507
C2.193214	chr20	4362	34763422	34763922	2.96898	4.35911e-18	0.400993
C2.235773	chr4	822	2365078	2365578	5.86586	4.99651e-18	0.333487
C2.125907	chr17	1834	8059584	8060084	1.31971	5.03423e-18	0.760735
C2.144669	chr18	3453	35547195	35547695	5.5392	5.20674e-18	0.338673
C2.89225	chr13	6877	111330992	111331492	4.83289	7.49178e-18	0.307988
C2.215913	chr3	4170	34225095	34225595	3.98418	8.49801e-18	0.313544
C2.813	chr1	813	2244258	2244758	2.07963	9.80615e-18	0.579504
C2.290398	chr7	7335	44303840	44304340	3.13747	1.13267e-17	0.445721
C2.315966	chr8	11051	123695461	123695961	2.55476	1.2965e-17	0.367967
C2.97182	chr14	7166	89918544	89919044	3.30179	1.31623e-17	0.319263
C2.335542	chr9	15055	140091080	140091580	3.57661	1.32234e-17	0.374904
C2.95147	chr14	5131	73078782	73079282	3.9374	1.36774e-17	0.380847
C2.55256	chr11	9407	65682542	65683042	3.85049	1.61922e-17	0.365436
C2.6237	chr1	6237	24701784	24702284	4.80485	1.78781e-17	0.339748
C2.142176	chr18	960	8844581	8845081	3.66147	1.91419e-17	0.349568
C2.255028	chr5	5294	66973385	66973885	3.72236	2.01051e-17	0.403787
C2.14784	chr1	14784	91016147	91016647	6.35344	2.04377e-17	0.324434
C2.17398	chr1	17398	118108440	118108940	2.39274	2.30701e-17	0.430762
C2.178430	chr2	17085	152426585	152427085	3.78578	2.50373e-17	0.342568
C2.137376	chr17	13303	73233253	73233753	3.77469	2.7458e-17	0.361911
C2.167952	chr2	6607	46156069	46156569	4.32962	2.97144e-17	0.275394
C2.305775	chr8	860	9966174	9966674	3.77393	4.07699e-17	0.32603
C2.123722	chr16	12341	89267930	89268430	2.15369	5.19106e-17	0.521581
C2.313456	chr8	8541	93654673	93655173	2.69354	5.51098e-17	0.394884
C2.96560	chr14	6544	80386341	80386841	5.76243	7.11596e-17	0.272995
C2.137028	chr17	12955	72604630	72605130	3.57111	7.11596e-17	0.34032
C2.292764	chr7	9701	69899250	69899750	4.44352	7.13418e-17	0.342657
C2.25156	chr1	25156	207995959	207996459	2.60734	7.88769e-17	0.441813
C2.198384	chr20	9532	62632852	62633352	3.54874	8.91106e-17	0.308736
C2.322000	chr9	1513	17625879	17626379	3.11284	9.51506e-17	0.323368
C2.296712	chr7	13649	99999335	99999835	4.86911	9.52447e-17	0.330827
C2.170633	chr2	9288	70912733	70913233	2.79801	9.55583e-17	0.329149
C2.243835	chr4	8884	101717420	101717920	4.358	9.699e-17	0.380136
C2.242309	chr4	7358	81164610	81165110	4.616	1.00756e-16	0.392038
C2.289316	chr7	6253	36585853	36586353	2.39329	1.64907e-16	0.429034
C2.160375	chr19	11142	51837080	51837580	4.4026	1.6668e-16	0.38665
C2.75371	chr12	10435	92312255	92312755	4.69071	1.89801e-16	0.324693
C2.280883	chr6	12697	151212944	151213444	3.45001	2.3553e-16	0.336865
C2.223675	chr3	11932	107700555	107701055	2.74001	2.65864e-16	0.428186
C2.52708	chr11	6859	47678089	47678589	5.13371	3.11071e-16	0.299149
C2.132832	chr17	8759	48176309	48176809	5.31442	3.11071e-16	0.324651
C2.307812	chr8	2897	26443891	26444391	4.1898	3.11071e-16	0.332126
C2.45714	chr10	15565	134914595	134915095	4.08965	3.13108e-16	0.296119
C2.208291	chr22	5231	39792064	39792564	4.4269	3.63574e-16	0.290439
C2.189074	chr20	222	1283387	1283887	2.68251	4.63767e-16	0.289925
C2.286331	chr7	3268	13973236	13973736	3.29971	4.83041e-16	0.277902
C2.118021	chr16	6640	56260967	56261467	5.28853	5.54998e-16	0.382663
C2.316603	chr8	11688	127009809	127010309	3.46143	5.68832e-16	0.350793
C2.269923	chr6	1737	14871384	14871884	3.70458	6.84155e-16	0.29779
C2.104111	chr15	3202	52611019	52611519	5.58977	6.93428e-16	0.253279
C2.243804	chr4	8853	101407609	101408109	7.15336	7.0801e-16	0.287895
C2.120772	chr16	9391	75598838	75599338	3.77842	7.20499e-16	0.3086
C2.272238	chr6	4052	34052273	34052773	3.77591	7.30632e-16	0.304991
C2.175042	chr2	13697	120491638	120492138	4.96986	7.94367e-16	0.331943
C2.97043	chr14	7027	89421744	89422244	3.31654	8.57578e-16	0.335212
C2.303865	chr7	20802	153227501	153228001	3.12495	9.54586e-16	0.350077
C2.216738	chr3	4995	40795414	40795914	3.11064	1.31902e-15	0.395702
C2.2398	chr1	2398	8222250	8222750	3.33135	1.54367e-15	0.283674
C2.70844	chr12	5908	48591786	48592286	2.41519	1.6586e-15	0.390108
C2.107805	chr15	6896	76372853	76373353	4.67728	1.6586e-15	0.289137
C2.203927	chr22	867	20252485	20252985	2.0279	1.75263e-15	0.250013
C2.215939	chr3	4196	34429279	34429779	3.52164	2.37607e-15	0.344051
C2.42452	chr10	12303	113694611	113695111	4.39834	2.4221e-15	0.276954
C2.152291	chr19	3058	8016371	8016871	3.93449	2.84207e-15	0.258704
C2.143474	chr18	2258	22748047	22748547	2.90233	3.04686e-15	0.32208
C2.31841	chr10	1692	14292518	14293018	5.24682	3.28284e-15	0.284661
C2.142201	chr18	985	8990576	8991076	2.6278	3.68953e-15	0.348486
C2.189166	chr20	314	1925917	1926417	2.09307	3.68953e-15	0.249513
C2.330195	chr9	9708	124407286	124407786	1.8535	3.8327e-15	0.473812
C2.116877	chr16	5496	49052948	49053448	1.80828	3.9634e-15	0.521161
C2.96532	chr14	6516	80105024	80105524	4.28062	4.04439e-15	0.304333
C2.116899	chr16	5518	49307640	49308140	3.97542	4.37063e-15	0.312257
C2.248235	chr4	13284	166874227	166874727	3.84159	4.50649e-15	0.26372
C2.142818	chr18	1602	13276937	13277437	4.14371	4.6708e-15	0.281563
C2.277123	chr6	8937	102968822	102969322	5.76266	5.03548e-15	0.269285
C2.78152	chr12	13216	112785312	112785812	4.6516	5.07131e-15	0.287445
C2.160521	chr19	11288	53490447	53490947	3.43063	5.07131e-15	0.313792
C2.297385	chr7	14322	102072060	102072560	3.4022	5.41945e-15	0.360125
C2.93349	chr14	3333	59237093	59237593	2.25157	5.45744e-15	0.41238
C2.305880	chr8	965	10261841	10262341	2.13435	6.35844e-15	0.487599
C2.3823	chr1	3823	14435093	14435593	5.48411	6.60678e-15	0.270994
C2.151009	chr19	1776	3658132	3658632	1.55613	6.63425e-15	0.334244
C2.146333	chr18	5117	48554590	48555090	3.46404	6.87625e-15	0.39581
C2.84243	chr13	1895	39675333	39675833	3.11266	7.37405e-15	0.396464
C2.315681	chr8	10766	120119631	120120131	3.25634	7.67076e-15	0.292043
C2.35844	chr10	5695	65307676	65308176	3.41596	7.78169e-15	0.286121
C2.179602	chr2	18257	166131159	166131659	3.14727	7.88927e-15	0.381339
C2.75369	chr12	10433	92290815	92291315	3.7909	8.68825e-15	0.257387
C2.211912	chr3	169	2864725	2865225	4.14797	9.6548e-15	0.27832
C2.261334	chr5	11600	136984044	136984544	3.25783	9.83822e-15	0.270751
C2.172366	chr2	11021	86931667	86932167	2.15525	1.05444e-14	0.271428
C2.215963	chr3	4220	34911192	34911692	3.3961	1.13753e-14	0.266095
C2.29755	chr1	29755	244914827	244915327	4.35462	1.14038e-14	0.269286
C2.137288	chr17	13215	73048032	73048532	4.19286	1.14445e-14	0.287133
C2.318143	chr8	13228	140446158	140446658	3.22664	1.2002e-14	0.313454
C2.322750	chr9	2263	27714317	27714817	2.23567	1.38722e-14	0.238284
C2.308921	chr8	4006	36995004	36995504	3.40189	1.43497e-14	0.319241
C2.312557	chr8	7642	80578539	80579039	3.84566	1.44668e-14	0.301802
C2.218221	chr3	6478	49679347	49679847	5.36749	1.73078e-14	0.269673
C2.97173	chr14	7157	89894826	89895326	2.33144	1.98881e-14	0.238281
C2.98751	chr14	8735	100027511	100028011	2.11696	1.98881e-14	0.395754
C2.208289	chr22	5229	39788549	39789049	3.5451	2.06793e-14	0.278632
C2.12510	chr1	12510	60280034	60280534	2.19395	2.11751e-14	0.387269
C2.214174	chr3	2431	15310945	15311445	3.54091	2.12369e-14	0.373339
C2.111674	chr16	293	611968	612468	3.35236	2.19807e-14	0.372498
C2.3988	chr1	3988	15331582	15332082	3.0445	2.31847e-14	0.241552
C2.306682	chr8	1767	18597503	18598003	4.5845	2.42198e-14	0.283979
C2.113585	chr16	2204	6116518	6117018	5.49653	2.4359e-14	0.266395
C2.132034	chr17	7961	43817871	43818371	4.74065	2.45593e-14	0.275397
C2.125901	chr17	1828	8055642	8056142	2.49647	2.53616e-14	0.353739
C2.178474	chr2	17129	152835159	152835659	5.05777	2.55012e-14	0.229636
C2.37083	chr10	6934	73640091	73640591	3.14146	2.59494e-14	0.289122
C2.39646	chr10	9497	90146854	90147354	3.7034	2.69901e-14	0.408306
C2.82015	chr12	17079	132851673	132852173	3.59299	2.69901e-14	0.284308
C2.299434	chr7	16371	122212680	122213180	6.66032	2.75873e-14	0.203967
C2.163697	chr2	2352	15755353	15755853	4.08281	3.11524e-14	0.275161
C2.130421	chr17	6348	38255336	38255836	2.29817	3.1181e-14	0.529889
C2.108508	chr15	7599	80107615	80108115	2.31743	3.41004e-14	0.339381
C2.228002	chr3	16259	134800602	134801102	3.16126	3.41725e-14	0.305881
C2.289023	chr7	5960	34603624	34604124	4.01025	3.42898e-14	0.299772
C2.153050	chr19	3817	11601825	11602325	4.2831	3.4839e-14	0.232582
C2.64452	chr11	18603	132640564	132641064	2.1284	3.50966e-14	0.411679
C2.316255	chr8	11340	124864399	124864899	4.68505	3.88077e-14	0.266757
C2.35920	chr10	5771	65797817	65798317	4.78431	3.94042e-14	0.278547
C2.112472	chr16	1091	2137997	2138497	2.85362	3.94042e-14	0.338162
C2.204687	chr22	1627	24181115	24181615	4.72754	4.26483e-14	0.372192
C2.227783	chr3	16040	134069686	134070186	3.25266	4.27686e-14	0.276691
C2.179780	chr2	18435	169112316	169112816	3.56331	4.59248e-14	0.383565
C2.35838	chr10	5689	65297215	65297715	2.72475	4.65124e-14	0.379676
C2.51437	chr11	5588	42619677	42620177	3.89053	4.66751e-14	0.22887
C2.265540	chr5	15806	168128558	168129058	3.69374	4.97716e-14	0.32559
C2.86785	chr13	4437	77550331	77550831	3.0073	5.17582e-14	0.293384
C2.99732	chr14	9716	104012987	104013487	2.19466	5.31225e-14	0.374116
C2.36386	chr10	6237	71650157	71650657	3.50495	5.57823e-14	0.300496
C2.296693	chr7	13630	99965217	99965717	3.38028	5.666e-14	0.24377
C2.5326	chr1	5326	20674946	20675446	4.19009	5.72395e-14	0.276188
C2.122933	chr16	11552	87595842	87596342	3.08399	6.11826e-14	0.290186
C2.212843	chr3	1100	10376006	10376506	4.25156	6.26601e-14	0.217786
C2.137099	chr17	13026	72801591	72802091	3.82557	6.41431e-14	0.277767
C2.251797	chr5	2063	16628432	16628932	4.63095	6.41431e-14	0.286476
C2.323479	chr9	2992	35673421	35673921	3.3149	6.55031e-14	0.284632
C2.96543	chr14	6527	80171432	80171932	3.67045	7.381e-14	0.238138
C2.102423	chr15	1514	38828328	38828828	4.31876	7.381e-14	0.19017
C2.282057	chr6	13871	162600185	162600685	6.90547	7.53145e-14	0.242122
C2.305827	chr8	912	10158191	10158691	4.03726	7.53454e-14	0.239844
C2.244856	chr4	9905	117282895	117283395	4.00868	7.80385e-14	0.394894
C2.197252	chr20	8400	60813123	60813623	1.44235	7.96525e-14	0.667914
C2.193041	chr20	4189	33836467	33836967	2.56509	8.63655e-14	0.3298
C2.152334	chr19	3101	8289654	8290154	4.82527	8.80118e-14	0.240784
C2.159553	chr19	10320	49014958	49015458	2.69974	1.0241e-13	0.327464
C2.338953	chrX	3048	71169954	71170454	2.7841	1.0241e-13	0.314255
C2.9381	chr1	9381	40156921	40157421	1.7436	1.10097e-13	0.257543
C2.265599	chr5	15865	168533790	168534290	4.24859	1.10108e-13	0.239737
C2.312918	chr8	8003	82542521	82543021	3.47769	1.1585e-13	0.357708
C2.305497	chr8	582	8085753	8086253	1.79524	1.16737e-13	0.459305
C2.305512	chr8	597	8174535	8175035	3.61323	1.19117e-13	0.284854
C2.28139	chr1	28139	230797678	230798178	6.89791	1.26603e-13	0.240846
C2.190622	chr20	1770	15994218	15994718	4.77321	1.45418e-13	0.227297
C2.162880	chr2	1535	10180795	10181295	4.179	1.53139e-13	0.274265
C2.320799	chr9	312	3205410	3205910	3.49994	1.64469e-13	0.270621
C2.272283	chr6	4097	34095838	34096338	3.30967	1.65616e-13	0.250097
C2.334376	chr9	13889	137721952	137722452	4.34379	1.7047e-13	0.291917
C2.164019	chr2	2674	17764320	17764820	3.61157	1.71155e-13	0.237589
C2.172363	chr2	11018	86898343	86898843	2.80168	1.92e-13	0.24837
C2.8529	chr1	8529	35341880	35342380	3.77649	1.92243e-13	0.269921
C2.4416	chr1	4416	16550971	16551471	4.40455	1.9815e-13	0.26437
C2.142192	chr18	976	8952770	8953270	2.83412	2.01016e-13	0.24952
C2.25693	chr1	25693	211075639	211076139	1.82452	2.14085e-13	0.351334
C2.32885	chr10	2736	25920298	25920798	2.96357	2.30025e-13	0.321383
C2.96489	chr14	6473	79744495	79744995	3.49695	2.38652e-13	0.293103
C2.269551	chr6	1365	11196663	11197163	3.50898	2.38652e-13	0.286913
C2.176674	chr2	15329	131524540	131525040	3.11981	2.40256e-13	0.194574
C2.23159	chr1	23159	199243159	199243659	5.41982	2.49169e-13	0.275959
C2.165945	chr2	4600	28810688	28811188	3.77955	2.64153e-13	0.313927
C2.216966	chr3	5223	42597440	42597940	3.08205	2.79432e-13	0.262179
C2.107816	chr15	6907	76443130	76443630	1.83379	3.03767e-13	0.362246
C2.199433	chr21	888	30628536	30629036	3.68195	3.15737e-13	0.259856
C2.208285	chr22	5225	39784091	39784591	2.5805	3.6084e-13	0.273503
C2.244849	chr4	9898	116866132	116866632	5.31562	3.63532e-13	0.214985
C2.50561	chr11	4712	33420912	33421412	3.78606	3.75059e-13	0.2559
C2.88146	chr13	5798	100410303	100410803	4.46845	3.75059e-13	0.257812
C2.311166	chr8	6251	61929355	61929855	2.18641	3.81562e-13	0.343257
C2.198314	chr20	9462	62520831	62521331	5.33877	3.81768e-13	0.217753
C2.280908	chr6	12722	151442907	151443407	3.06422	3.91356e-13	0.231621
C2.189470	chr20	618	3780351	3780851	3.28675	4.26473e-13	0.246582
C2.24665	chr1	24665	205244232	205244732	3.2693	4.32475e-13	0.239086
C2.265108	chr5	15374	160869384	160869884	4.81721	4.33804e-13	0.246107
C2.217809	chr3	6066	48408605	48409105	2.99106	4.63286e-13	0.375999
C2.291258	chr7	8195	49967107	49967607	2.09702	4.63286e-13	0.278658
C2.145205	chr18	3989	42436038	42436538	3.27732	4.64008e-13	0.228981
C2.12852	chr1	12852	62511139	62511639	1.94804	4.73647e-13	0.304516
C2.127764	chr17	3691	21282470	21282970	2.49133	5.11139e-13	0.312481
C2.54537	chr11	8688	64140313	64140813	1.51116	5.1727e-13	0.537448
C2.218820	chr3	7077	50642533	50643033	4.58261	5.62697e-13	0.254048
C2.49632	chr11	3783	19894239	19894739	3.74595	5.66908e-13	0.301987
C2.64274	chr11	18425	131633964	131634464	3.88666	6.00283e-13	0.248591
C2.148012	chr18	6796	66275998	66276498	4.31116	6.46281e-13	0.182888
C2.126489	chr17	2416	13003207	13003707	5.28478	6.49282e-13	0.243585
C2.84981	chr13	2633	47117320	47117820	2.20675	6.61343e-13	0.289618
C2.120862	chr16	9481	77503316	77503816	1.87412	7.01588e-13	0.408614
C2.50601	chr11	4752	33656583	33657083	3.25261	7.30988e-13	0.257149
C2.190337	chr20	1485	11693384	11693884	2.75197	7.69234e-13	0.328018
C2.215952	chr3	4209	34626395	34626895	3.30306	7.9588e-13	0.253466
C2.152024	chr19	2791	6501228	6501728	5.59266	8.53371e-13	0.214506
C2.123078	chr16	11697	87955056	87955556	2.61561	8.80054e-13	0.309145
C2.72199	chr12	7263	53923801	53924301	3.9175	9.21399e-13	0.269131
C2.36001	chr10	5852	69568437	69568937	3.3846	9.22338e-13	0.301219
C2.225696	chr3	13953	124494469	124494969	2.28593	9.22477e-13	0.367617
C2.329229	chr9	8742	117052336	117052836	3.46773	1.00009e-12	0.225191
C2.275446	chr6	7260	72443559	72444059	6.73354	1.00129e-12	0.214692
C2.198373	chr20	9521	62606068	62606568	2.65057	1.03629e-12	0.262086
C2.194675	chr20	5823	44807452	44807952	4.42048	1.05742e-12	0.264623
C2.42146	chr10	11997	111717120	111717620	2.92086	1.10024e-12	0.207935
C2.640	chr1	640	2015778	2016278	2.84877	1.1441e-12	0.251752
C2.132838	chr17	8765	48181244	48181744	3.38368	1.20662e-12	0.263249
C2.142135	chr18	919	8783248	8783748	4.79963	1.2173e-12	0.271556
C2.42687	chr10	12538	116160823	116161323	5.35802	1.21767e-12	0.293974
C2.40529	chr10	10380	99343759	99344259	2.02167	1.22135e-12	0.4472
C2.150301	chr19	1068	2110672	2111172	3.62184	1.24975e-12	0.247237
C2.149840	chr19	607	1387947	1388447	6.36099	1.30864e-12	0.272932
C2.206437	chr22	3377	32021598	32022098	4.0415	1.35357e-12	0.27185
C2.88663	chr13	6315	103831262	103831762	2.90411	1.38184e-12	0.183062
C2.184711	chr2	23366	220048804	220049304	4.49739	1.45885e-12	0.250304
C2.299061	chr7	15998	117681453	117681953	3.11793	1.48803e-12	0.30687
C2.45840	chr10	15691	135312654	135313154	4.45433	1.53801e-12	0.252369
C2.312299	chr8	7384	75189326	75189826	3.58989	1.55034e-12	0.228781
C2.270236	chr6	2050	17868148	17868648	3.3546	1.56831e-12	0.239763
C2.255332	chr5	5598	71584653	71585153	2.25677	1.58735e-12	0.338447
C2.160182	chr19	10949	50832275	50832775	1.24496	1.6272e-12	0.653665
C2.307973	chr8	3058	27318048	27318548	2.37446	1.63638e-12	0.343704
C2.151142	chr19	1909	4061896	4062396	2.69625	1.63739e-12	0.292138
C2.173110	chr2	11765	99525863	99526363	2.42403	1.92029e-12	0.379886
C2.213593	chr3	1850	13117736	13118236	3.03963	1.93863e-12	0.209969
C2.54545	chr11	8696	64152722	64153222	4.08673	1.94001e-12	0.204782
C2.127770	chr17	3697	21288523	21289023	3.93473	2.00698e-12	0.202843
C2.199629	chr21	1084	32707053	32707553	2.78922	2.09236e-12	0.279826
C2.23826	chr1	23826	202628638	202629138	2.33243	2.16757e-12	0.384175
C2.282434	chr6	14248	166880967	166881467	2.86517	2.23224e-12	0.310267
C2.10660	chr1	10660	45956698	45957198	1.50516	2.317e-12	0.520332
C2.173759	chr2	12414	106227390	106227890	3.86036	2.3335e-12	0.26125
C2.243834	chr4	8883	101716748	101717248	3.82283	2.3335e-12	0.257247
C2.242175	chr4	7224	79936502	79937002	3.6198	2.42641e-12	0.264441
C2.321188	chr9	701	7936197	7936697	3.15369	2.45669e-12	0.336294
C2.332592	chr9	12105	132694826	132695326	2.34601	2.62291e-12	0.318784
C2.159748	chr19	10515	49481995	49482495	3.93737	2.62402e-12	0.213916
C2.326430	chr9	5943	95019545	95020045	7.07205	2.72418e-12	0.272006
C2.253719	chr5	3985	50496764	50497264	4.06577	2.72487e-12	0.220269
C2.194770	chr20	5918	44961813	44962313	1.71549	2.80059e-12	0.334084
C2.253144	chr5	3410	37804573	37805073	2.95002	2.85851e-12	0.227488
C2.306839	chr8	1924	20103157	20103657	3.73134	2.85851e-12	0.385744
C2.234866	chr3	23123	197234908	197235408	2.78919	2.88096e-12	0.291696
C2.139171	chr17	15098	77316316	77316816	5.42769	2.93543e-12	0.280409
C2.266021	chr5	16287	171470835	171471335	4.22293	2.9409e-12	0.26829
C2.288163	chr7	5100	29328682	29329182	1.21431	2.95192e-12	0.424546
C2.311108	chr8	6193	61789544	61790044	4.73846	3.24792e-12	0.210506
C2.190171	chr20	1319	10194091	10194591	4.61093	3.37927e-12	0.242181
C2.283505	chr7	442	995600	996100	4.68995	3.38721e-12	0.224215
C2.315685	chr8	10770	120189589	120190089	2.28844	3.40653e-12	0.262907
C2.36397	chr10	6248	71660772	71661272	6.11925	3.55495e-12	0.225327
C2.28231	chr1	28231	231328528	231329028	2.11582	3.70182e-12	0.276522
C2.205957	chr22	2897	29997296	29997796	3.77685	3.70628e-12	0.231479
C2.54571	chr11	8722	64320970	64321470	3.13816	3.71867e-12	0.264814
C2.215211	chr3	3468	26131945	26132445	4.21345	3.80828e-12	0.224208
C2.82054	chr12	17118	132903846	132904346	2.83602	3.8161e-12	0.25415
C2.305729	chr8	814	9761710	9762210	1.95289	3.8161e-12	0.434491
C2.216729	chr3	4986	40754718	40755218	4.73027	3.88128e-12	0.234655
C2.44129	chr10	13980	126552880	126553380	5.19795	4.14112e-12	0.221516
C2.262671	chr5	12937	142623394	142623894	2.72793	4.17978e-12	0.240114
C2.29955	chr1	29955	246581843	246582343	2.23823	4.48703e-12	0.294024
C2.95098	chr14	5082	72983690	72984190	2.7977	4.89968e-12	0.299148
C2.243118	chr4	8167	90205069	90205569	3.59445	5.21377e-12	0.211284
C2.22352	chr1	22352	183183133	183183633	5.01196	5.50802e-12	0.204338
C2.58701	chr11	12852	85391791	85392291	4.15334	5.52493e-12	0.332556
C2.290308	chr7	7245	44194695	44195195	3.80913	5.77998e-12	0.210184
C2.162485	chr2	1140	7806653	7807153	4.02927	5.86001e-12	0.315001
C2.286316	chr7	3253	13789261	13789761	3.48608	5.9073e-12	0.233141
C2.19112	chr1	19112	156341790	156342290	3.92614	5.90866e-12	0.271041
C2.297525	chr7	14462	103519837	103520337	4.961	5.90866e-12	0.282495
C2.212536	chr3	793	9165422	9165922	2.76322	6.02696e-12	0.270034
C2.42243	chr10	12094	112164628	112165128	3.79841	6.28697e-12	0.246749
C2.112857	chr16	1476	2955372	2955872	1.17544	6.33167e-12	0.765264
C2.182770	chr2	21425	202845468	202845968	2.62173	6.46842e-12	0.230762
C2.272301	chr6	4115	34110336	34110836	5.35975	6.46842e-12	0.211098
C2.25158	chr1	25158	207997162	207997662	2.44597	6.50255e-12	0.410538
C2.214242	chr3	2499	15572695	15573195	4.5444	6.96769e-12	0.212554
C2.63044	chr11	17195	122732754	122733254	4.29598	7.13879e-12	0.173341
C2.133129	chr17	9056	48753079	48753579	3.69124	7.20275e-12	0.277855
C2.139127	chr17	15054	77239661	77240161	2.56842	7.36993e-12	0.29072
C2.170920	chr2	9575	72240337	72240837	2.40476	7.60194e-12	0.238763
C2.176238	chr2	14893	128820742	128821242	1.7764	7.7277e-12	0.244008
C2.262228	chr5	12494	140908100	140908600	2.1838	7.7277e-12	0.211904
C2.160266	chr19	11033	51111178	51111678	1.73211	7.75232e-12	0.31923
C2.193990	chr20	5138	39790483	39790983	3.27126	7.7976e-12	0.259309
C2.292232	chr7	9169	65772413	65772913	5.29917	8.01908e-12	0.252058
C2.32227	chr10	2078	18727248	18727748	3.29953	8.1552e-12	0.260293
C2.28555	chr1	28555	233702642	233703142	3.22983	8.1893e-12	0.224831
C2.211817	chr3	74	974958	975458	2.1754	9.22052e-12	0.371552
C2.238122	chr4	3171	10668174	10668674	3.68151	9.22052e-12	0.201427
C2.208790	chr22	5730	41884014	41884514	5.08064	9.28194e-12	0.251128
C2.269865	chr6	1679	14408640	14409140	3.09029	9.39159e-12	0.297067
C2.106343	chr15	5434	69449281	69449781	2.01028	9.43463e-12	0.47843
C2.234649	chr3	22906	195906342	195906842	1.94937	9.55107e-12	0.312868
C2.190092	chr20	1240	9389601	9390101	4.62087	9.69391e-12	0.260001
C2.123691	chr16	12310	89237759	89238259	1.33739	9.71103e-12	0.604721
C2.65398	chr12	462	2191544	2192044	5.53077	1.02754e-11	0.212095
C2.115478	chr16	4097	24681867	24682367	2.68796	1.06401e-11	0.372444
C2.26019	chr1	26019	213705259	213705759	2.80442	1.07028e-11	0.274694
C2.100449	chr14	10433	105344882	105345382	2.77814	1.15544e-11	0.242535
C2.210653	chr22	7593	47165134	47165634	2.6645	1.1737e-11	0.27965
C2.10772	chr1	10772	46640197	46640697	4.06854	1.19823e-11	0.25546
C2.258384	chr5	8650	111460399	111460899	2.35833	1.199e-11	0.198857
C2.64320	chr11	18471	131787480	131787980	3.0683	1.2157e-11	0.200979
C2.104638	chr15	3729	59054913	59055413	6.54157	1.2157e-11	0.18769
C2.272236	chr6	4050	34051088	34051588	2.69128	1.2157e-11	0.298603
C2.26994	chr1	26994	224988143	224988643	4.52546	1.24323e-11	0.277336
C2.292959	chr7	9896	70658336	70658836	3.60425	1.25336e-11	0.340174
C2.293143	chr7	10080	71903427	71903927	3.59921	1.3144e-11	0.181595
C2.280789	chr6	12603	150519564	150520064	4.2233	1.33563e-11	0.262463
C2.161420	chr2	75	794578	795078	1.4239	1.46129e-11	0.282865
C2.252016	chr5	2282	18375751	18376251	2.25956	1.49539e-11	0.361973
C2.272378	chr6	4192	34415751	34416251	4.18444	1.52675e-11	0.253438
C2.307227	chr8	2312	22085988	22086488	3.12895	1.60858e-11	0.303982
C2.212909	chr3	1166	10505127	10505627	2.88559	1.61348e-11	0.318157
C2.288952	chr7	5889	34055259	34055759	2.73129	1.61348e-11	0.202846
C2.233785	chr3	22042	188874948	188875448	2.63506	1.62353e-11	0.273313
C2.190331	chr20	1479	11667477	11667977	2.37958	1.62868e-11	0.358146
C2.335732	chr9	15245	140357368	140357868	3.81992	1.65441e-11	0.184937
C2.276113	chr6	7927	86994730	86995230	3.96509	1.66569e-11	0.221481
C2.258279	chr5	8545	110567833	110568333	5.59311	1.69521e-11	0.224627
C2.247178	chr4	12227	152545675	152546175	3.84783	1.77981e-11	0.238387
C2.47014	chr11	1165	2346876	2347376	4.59981	1.91135e-11	0.214102
C2.198140	chr20	9288	62268617	62269117	1.81775	1.92495e-11	0.193907
C2.280376	chr6	12190	146368464	146368964	3.45042	1.95265e-11	0.265239
C2.161789	chr2	444	2762399	2762899	6.8699	1.995e-11	0.236176
C2.213781	chr3	2038	13581244	13581744	2.44901	2.08155e-11	0.202844
C2.265070	chr5	15336	160388728	160389228	4.16274	2.10443e-11	0.227149
C2.314853	chr8	9938	105892967	105893467	5.13229	2.13205e-11	0.182593
C2.155902	chr19	6669	30272434	30272934	5.39678	2.29171e-11	0.211499
C2.157637	chr19	8404	40786476	40786976	3.5266	2.35297e-11	0.216771
C2.43463	chr10	13314	122334457	122334957	1.89185	2.44976e-11	0.314462
C2.261330	chr5	11596	136965358	136965858	2.42766	2.59613e-11	0.266889
C2.138269	chr17	14196	75374748	75375248	1.62742	2.60507e-11	0.289271
C2.33067	chr10	2918	28752537	28753037	3.36517	2.64836e-11	0.3053
C2.21193	chr1	21193	174087888	174088388	3.59053	2.85002e-11	0.259833
C2.305867	chr8	952	10241465	10241965	5.38813	2.92638e-11	0.191189
C2.64294	chr11	18445	131736866	131737366	4.11322	2.935e-11	0.203631
C2.75984	chr12	11048	96492140	96492640	4.34438	3.02052e-11	0.219008
C2.54540	chr11	8691	64146569	64147069	5.11919	3.04061e-11	0.192119
C2.4953	chr1	4953	18907050	18907550	2.50238	3.08961e-11	0.258006
C2.183351	chr2	22006	207998148	207998648	2.2855	3.1534e-11	0.260739
C2.12146	chr1	12146	56539584	56540084	2.47812	3.24186e-11	0.202985
C2.250505	chr5	771	5295496	5295996	2.59685	3.31733e-11	0.206646
C2.18476	chr1	18476	154302067	154302567	4.55072	3.46288e-11	0.285711
C2.21293	chr1	21293	175363825	175364325	3.92473	3.48898e-11	0.201762
C2.306650	chr8	1735	18356238	18356738	2.8791	3.70243e-11	0.175581
C2.234909	chr3	23166	197310948	197311448	4.0715	3.73706e-11	0.263337
C2.55632	chr11	9783	66753330	66753830	3.20791	3.77261e-11	0.253568
C2.3982	chr1	3982	15321455	15321955	2.99711	3.84269e-11	0.233114
C2.204658	chr22	1598	24145072	24145572	2.40215	3.90184e-11	0.312433
C2.202748	chr21	4203	47313981	47314481	2.02734	3.98042e-11	0.319259
C2.697	chr1	697	2120935	2121435	1.43914	4.09046e-11	0.503854
C2.33058	chr10	2909	28659375	28659875	6.10533	4.38788e-11	0.211578
C2.152030	chr19	2797	6515968	6516468	3.48052	4.507e-11	0.190513
C2.101811	chr15	902	31564242	31564742	2.3477	4.6928e-11	0.298841
C2.123106	chr16	11725	88012927	88013427	4.40562	4.8687e-11	0.22242
C2.311281	chr8	6366	62702467	62702967	2.21158	4.87395e-11	0.296043
C2.203394	chr22	334	18960927	18961427	4.67023	5.16316e-11	0.228107
C2.75458	chr12	10522	92805461	92805961	4.10537	5.24834e-11	0.228012
C2.94337	chr14	4321	68086230	68086730	1.91004	5.52683e-11	0.452108
C2.112233	chr16	852	1598741	1599241	6.68137	5.52683e-11	0.206995
C2.238173	chr4	3222	11071165	11071665	6.42585	5.52683e-11	0.173066
C2.120141	chr16	8760	70510190	70510690	3.17826	5.5538e-11	0.304619
C2.51725	chr11	5876	44733718	44734218	2.07684	5.61373e-11	0.253615
C2.79594	chr12	14658	121618930	121619430	4.01719	5.71559e-11	0.200999
C2.5498	chr1	5498	21594754	21595254	5.59762	5.74718e-11	0.235049
C2.147555	chr18	6339	59304561	59305061	3.05329	5.83507e-11	0.242419
C2.28569	chr1	28569	233763143	233763643	2.68136	5.9669e-11	0.232608
C2.312520	chr8	7605	80159535	80160035	3.18861	5.97653e-11	0.208369
C2.130430	chr17	6357	38264372	38264872	2.62061	6.00335e-11	0.315356
C2.17641	chr1	17641	145676489	145676989	3.88403	6.20439e-11	0.22088
C2.4290	chr1	4290	16366321	16366821	3.8472	6.20888e-11	0.235374
C2.321093	chr9	606	6904264	6904764	3.46759	6.24485e-11	0.238268
C2.208208	chr22	5148	39637949	39638449	4.95429	6.24739e-11	0.216915
C2.293018	chr7	9955	70962464	70962964	3.01361	6.53013e-11	0.252804
C2.33072	chr10	2923	28760540	28761040	4.82037	6.6007e-11	0.216923
C2.133368	chr17	9295	50113755	50114255	4.10324	6.66617e-11	0.187366
C2.206325	chr22	3265	31518662	31519162	3.2064	6.6954e-11	0.242203
C2.82069	chr12	17133	132942965	132943465	3.86743	6.74273e-11	0.284636
C2.159079	chr19	9846	47550997	47551497	2.65909	7.22474e-11	0.348535
C2.138450	chr17	14377	75732852	75733352	2.73251	7.59159e-11	0.205384
C2.78514	chr12	13578	114187086	114187586	3.40267	7.69202e-11	0.239705
C2.271579	chr6	3393	31165558	31166058	4.87867	7.82994e-11	0.241876
C2.158796	chr19	9563	46502941	46503441	2.04173	7.89162e-11	0.251223
C2.72201	chr12	7265	53925804	53926304	1.5986	8.04248e-11	0.330703
C2.237167	chr4	2216	7326082	7326582	2.39678	8.12148e-11	0.262
C2.314780	chr8	9865	104609358	104609858	5.01221	8.26706e-11	0.187035
C2.22364	chr1	22364	183209033	183209533	2.49015	8.34859e-11	0.263768
C2.27495	chr1	27495	227975624	227976124	1.99994	8.34859e-11	0.537936
C2.8259	chr1	8259	33508439	33508939	3.12583	8.48704e-11	0.236133
C2.221612	chr3	9869	72104503	72105003	4.70513	8.55899e-11	0.197467
C2.271793	chr6	3607	32119072	32119572	1.79986	8.74343e-11	0.24454
C2.318126	chr8	13211	140367462	140367962	2.92622	8.74343e-11	0.223632
C2.75368	chr12	10432	92286196	92286696	3.27843	9.183e-11	0.2318
C2.40365	chr10	10216	98780508	98781008	2.46138	9.33379e-11	0.1901
C2.28371	chr1	28371	232318905	232319405	2.71935	9.65665e-11	0.211542
C2.34238	chr10	4089	44187559	44188059	3.96345	1.00533e-10	0.212815
C2.197148	chr20	8296	60515563	60516063	3.33832	1.0262e-10	0.202351
C2.243905	chr4	8954	102879655	102880155	4.60716	1.036e-10	0.163489
C2.121831	chr16	10450	85022212	85022712	4.43511	1.05192e-10	0.195172
C2.102432	chr15	1523	38892414	38892914	3.34189	1.07859e-10	0.238215
C2.138585	chr17	14512	76171207	76171707	1.81013	1.08807e-10	0.357174
C2.242448	chr4	7497	82729077	82729577	2.31943	1.09611e-10	0.200113
C2.77312	chr12	12376	108581457	108581957	3.68407	1.10883e-10	0.203517
C2.238155	chr4	3204	10898544	10899044	3.75817	1.1399e-10	0.200889
C2.28222	chr1	28222	231308103	231308603	5.8371	1.22828e-10	0.192952
C2.339037	chrX	3132	73070685	73071185	4.40958	1.27259e-10	0.173366
C2.116917	chr16	5536	49364668	49365168	5.09896	1.29143e-10	0.133313
C2.23901	chr1	23901	203004768	203005268	2.50656	1.30093e-10	0.278726
C2.266787	chr5	17053	175177455	175177955	2.59873	1.31343e-10	0.346368
C2.17647	chr1	17647	145727198	145727698	4.20843	1.33243e-10	0.154271
C2.159613	chr19	10380	49149174	49149674	1.48624	1.35205e-10	0.266442
C2.241800	chr4	6849	76555458	76555958	3.2959	1.35205e-10	0.358232
C2.126976	chr17	2903	17449262	17449762	3.08547	1.36389e-10	0.266628
C2.154229	chr19	4996	16198942	16199442	2.46667	1.36616e-10	0.185798
C2.71479	chr12	6543	51108866	51109366	4.81848	1.38649e-10	0.185375
C2.85114	chr13	2766	48758419	48758919	4.17153	1.43531e-10	0.177446
C2.184264	chr2	22919	218469169	218469669	4.11519	1.43531e-10	0.178515
C2.63545	chr11	17696	126002091	126002591	3.70504	1.43979e-10	0.220971
C2.277112	chr6	8926	102474517	102475017	3.30936	1.44113e-10	0.172606
C2.18930	chr1	18930	155944499	155944999	2.40158	1.48614e-10	0.323063
C2.333815	chr9	13328	136591693	136592193	6.49604	1.48614e-10	0.181796
C2.98421	chr14	8405	96550085	96550585	3.20687	1.57587e-10	0.217815
C2.268007	chr5	18273	179582205	179582705	1.48281	1.58059e-10	0.333459
C2.281441	chr6	13255	157958590	157959090	3.09132	1.59588e-10	0.266456
C2.157410	chr19	8177	39522096	39522596	2.64207	1.60178e-10	0.240077
C2.206925	chr22	3865	36357511	36358011	2.39713	1.61065e-10	0.24191
C2.154958	chr19	5725	18591094	18591594	3.93779	1.61982e-10	0.205048
C2.247225	chr4	12274	152855861	152856361	2.0128	1.64226e-10	0.26711
C2.197258	chr20	8406	60821891	60822391	4.98489	1.69391e-10	0.2115
C2.184747	chr2	23402	220118500	220119000	2.20222	1.70272e-10	0.20758
C2.73234	chr12	8298	58233720	58234220	5.25086	1.71116e-10	0.279756
C2.113643	chr16	2262	6968575	6969075	4.762	1.72338e-10	0.196529
C2.213002	chr3	1259	10744618	10745118	4.14874	1.82453e-10	0.188787
C2.252457	chr5	2723	31783842	31784342	3.6098	1.87636e-10	0.232453
C2.78998	chr12	14062	117956741	117957241	3.23876	1.89369e-10	0.274382
C2.159674	chr19	10441	49256001	49256501	2.86974	1.89369e-10	0.169698
C2.51048	chr11	5199	35873638	35874138	2.81261	1.93191e-10	0.183933
C2.212969	chr3	1226	10600368	10600868	3.52706	1.96302e-10	0.156991
C2.161172	chr19	11939	58629509	58630009	3.43331	1.97925e-10	0.187786
C2.244764	chr4	9813	115030013	115030513	1.67466	1.99913e-10	0.26026
C2.53973	chr11	8124	62474723	62475223	1.71983	2.04176e-10	0.425601
C2.206410	chr22	3350	31971099	31971599	3.85042	2.05471e-10	0.18136
C2.18226	chr1	18226	152878159	152878659	2.65755	2.10251e-10	0.207601
C2.160377	chr19	11144	51842926	51843426	2.57012	2.10918e-10	0.289835
C2.193048	chr20	4196	33850886	33851386	2.55323	2.16133e-10	0.190142
C2.74348	chr12	9412	72862239	72862739	4.54682	2.16481e-10	0.266183
C2.269947	chr6	1761	15148791	15149291	2.00783	2.24678e-10	0.337076
C2.2878	chr1	2878	10105862	10106362	2.72756	2.2499e-10	0.279449
C2.72264	chr12	7328	54144478	54144978	2.35325	2.33604e-10	0.267548
C2.299859	chr7	16796	127575821	127576321	2.64964	2.35699e-10	0.229354
C2.94982	chr14	4966	71263198	71263698	3.34529	2.38872e-10	0.230066
C2.248533	chr4	13582	173995581	173996081	1.98427	2.38872e-10	0.232161
C2.317745	chr8	12830	135938310	135938810	3.86862	2.41101e-10	0.171766
C2.144666	chr18	3450	35542206	35542706	3.52956	2.41953e-10	0.300607
C2.16801	chr1	16801	112884630	112885130	6.14878	2.42509e-10	0.14247
C2.64401	chr11	18552	132130432	132130932	6.47503	2.42509e-10	0.179137
C2.126211	chr17	2138	9846631	9847131	6.43339	2.42509e-10	0.173983
C2.277122	chr6	8936	102886071	102886571	3.61378	2.42509e-10	0.299599
C2.175058	chr2	13713	120585430	120585930	3.9849	2.45334e-10	0.195521
C2.16467	chr1	16467	111136969	111137469	3.17942	2.46607e-10	0.225932
C2.279314	chr6	11128	134018835	134019335	2.25937	2.46607e-10	0.197551
C2.328968	chr9	8481	116294220	116294720	2.37891	2.50017e-10	0.247922
C2.163266	chr2	1921	11531677	11532177	3.74011	2.53967e-10	0.207006
C2.112288	chr16	907	1802754	1803254	2.74591	2.62148e-10	0.176131
C2.253464	chr5	3730	41503338	41503838	3.57773	2.64207e-10	0.179966
C2.124220	chr17	147	891782	892282	4.90709	2.67276e-10	0.210405
C2.208958	chr22	5898	42330876	42331376	2.07419	2.69036e-10	0.267226
C2.265145	chr5	15411	161348700	161349200	3.8848	2.72905e-10	0.225571
C2.305854	chr8	939	10222561	10223061	2.99213	2.79237e-10	0.246022
C2.182032	chr2	20687	195166631	195167131	3.10536	2.80953e-10	0.262553
C2.278925	chr6	10739	127568739	127569239	3.98113	2.80953e-10	0.228204
C2.78796	chr12	13860	117052245	117052745	3.77341	2.81948e-10	0.177486
C2.88707	chr13	6359	105614711	105615211	4.65753	2.81948e-10	0.184897
C2.19787	chr1	19787	160086517	160087017	2.44829	2.93743e-10	0.219263
C2.265559	chr5	15825	168206239	168206739	3.90246	2.95317e-10	0.235606
C2.324564	chr9	4077	75083771	75084271	3.76072	2.97655e-10	0.183238
C2.232780	chr3	21037	183530486	183530986	5.30882	2.98368e-10	0.24203
C2.160515	chr19	11282	53449609	53450109	3.48836	3.01313e-10	0.184632
C2.311518	chr8	6603	66123070	66123570	3.121	3.06326e-10	0.279497
C2.198060	chr20	9208	62133384	62133884	2.5668	3.07789e-10	0.206391
C2.107819	chr15	6910	76446123	76446623	2.50927	3.09483e-10	0.261101
C2.241920	chr4	6969	77542127	77542627	4.24669	3.1074e-10	0.179453
C2.74150	chr12	9214	70571809	70572309	3.60967	3.11629e-10	0.293273
C2.19749	chr1	19749	160051053	160051553	1.56399	3.21532e-10	0.231759
C2.121183	chr16	9802	80611695	80612195	3.03233	3.21885e-10	0.211028
C2.156722	chr19	7489	35586836	35587336	5.11166	3.21885e-10	0.26886
C2.175985	chr2	14640	127796878	127797378	4.66968	3.25108e-10	0.246679
C2.266057	chr5	16323	171578771	171579271	3.5401	3.37717e-10	0.183984
C2.238153	chr4	3202	10868285	10868785	2.68208	3.462e-10	0.269118
C2.48536	chr11	2687	12295452	12295952	3.81824	3.48898e-10	0.205285
C2.4867	chr1	4867	18606119	18606619	1.92914	3.49881e-10	0.371882
C2.317974	chr8	13059	139324760	139325260	5.25777	3.49976e-10	0.177198
C2.192030	chr20	3178	25464857	25465357	3.41569	3.53489e-10	0.192137
C2.317626	chr8	12711	135204349	135204849	3.06929	3.6469e-10	0.231246
C2.306512	chr8	1597	16770308	16770808	4.29786	3.76872e-10	0.173579
C2.227946	chr3	16203	134593960	134594460	3.4681	3.78371e-10	0.242241
C2.222838	chr3	11095	94334073	94334573	3.86777	3.82532e-10	0.136765
C2.66303	chr12	1367	4990837	4991337	2.02516	3.95251e-10	0.23539
C2.132093	chr17	8020	43926121	43926621	1.43316	4.05561e-10	0.273714
C2.326530	chr9	6043	95786521	95787021	3.5922	4.05607e-10	0.171988
C2.96490	chr14	6474	79745428	79745928	2.27169	4.06318e-10	0.29146
C2.320462	chr8	15547	146070533	146071033	3.17128	4.11977e-10	0.204706
C2.333816	chr9	13329	136596648	136597148	2.92656	4.12824e-10	0.228118
C2.321969	chr9	1482	17509030	17509530	2.06908	4.2065e-10	0.228971
C2.215709	chr3	3966	32351827	32352327	3.87763	4.25291e-10	0.191718
C2.133911	chr17	9838	55649318	55649818	2.79362	4.37777e-10	0.238286
C2.62446	chr11	16597	119714548	119715048	3.26736	4.43776e-10	0.176018
C2.48468	chr11	2619	12143061	12143561	2.89813	4.49731e-10	0.229323
C2.271589	chr6	3403	31334606	31335106	2.30526	4.52272e-10	0.164629
C2.289020	chr7	5957	34584270	34584770	2.92608	4.56607e-10	0.258792
C2.39641	chr10	9492	90107649	90108149	3.87223	4.57315e-10	0.219825
C2.79625	chr12	14689	121697872	121698372	4.46794	4.64781e-10	0.173309
C2.320217	chr8	15302	145583756	145584256	3.76099	4.95131e-10	0.149858
C2.114161	chr16	2780	11147755	11148255	3.56617	5.01558e-10	0.213405
C2.210273	chr22	7213	46403684	46404184	1.80769	5.03721e-10	0.291581
C2.121025	chr16	9644	79030636	79031136	2.6623	5.14958e-10	0.175888
C2.137033	chr17	12960	72673599	72674099	3.77875	5.16752e-10	0.207063
C2.325463	chr9	4976	86785587	86786087	1.7822	5.22404e-10	0.428127
C2.113621	chr16	2240	6652344	6652844	3.61557	5.31166e-10	0.21324
C2.31243	chr10	1094	9285725	9286225	2.37606	5.32726e-10	0.192671
C2.119238	chr16	7857	67034148	67034648	5.63128	5.33029e-10	0.170913
C2.8535	chr1	8535	35372375	35372875	2.80308	5.33816e-10	0.19891
C2.133309	chr17	9236	49577215	49577715	3.64334	5.5246e-10	0.224296
C2.173045	chr2	11700	99155837	99156337	4.405	5.54639e-10	0.237393
C2.63025	chr11	17176	122655856	122656356	3.50262	5.62367e-10	0.307051
C2.216044	chr3	4301	36524338	36524838	5.79209	5.70306e-10	0.253888
C2.98414	chr14	8398	96531242	96531742	4.15292	5.70933e-10	0.14459
C2.47694	chr11	1845	7440097	7440597	2.42348	5.87296e-10	0.230202
C2.119576	chr16	8195	67706188	67706688	2.90018	6.19232e-10	0.230941
C2.595	chr1	595	1946405	1946905	3.44225	6.27779e-10	0.131392
C2.250497	chr5	763	5218484	5218984	3.77565	6.37046e-10	0.158847
C2.7818	chr1	7818	31737577	31738077	3.78161	6.49156e-10	0.170268
C2.74117	chr12	9181	70238062	70238562	1.52398	6.49218e-10	0.398627
C2.317688	chr8	12773	135551264	135551764	6.24171	6.49218e-10	0.152084
C2.340679	chrX	4774	147745575	147746075	6.20325	6.49218e-10	0.14803
C2.229492	chr3	17749	146693081	146693581	3.17846	6.59828e-10	0.190392
C2.5018	chr1	5018	19248697	19249197	3.5013	6.69993e-10	0.261855
C2.203486	chr22	426	19456901	19457401	5.12373	6.85339e-10	0.176884
C2.152025	chr19	2792	6502134	6502634	3.34531	6.85686e-10	0.24698
C2.144037	chr18	2821	31934283	31934783	5.21953	6.98212e-10	0.204934
C2.322749	chr9	2262	27712712	27713212	3.01939	7.05283e-10	0.20359
C2.306141	chr8	1226	11331610	11332110	2.7471	7.16465e-10	0.309651
C2.103413	chr15	2504	45476793	45477293	1.67861	7.53271e-10	0.351585
C2.17840	chr1	17840	150254594	150255094	1.18917	7.64882e-10	0.530988
C2.326229	chr9	5742	93301542	93302042	4.49932	7.73162e-10	0.157811
C2.109009	chr15	8100	84512204	84512704	2.92941	7.85395e-10	0.206149
C2.88581	chr13	6233	102925302	102925802	4.70477	7.97111e-10	0.260172
C2.42440	chr10	12291	113544059	113544559	4.41739	8.02459e-10	0.219098
C2.191311	chr20	2459	20529857	20530357	2.1941	8.02459e-10	0.32858
C2.52541	chr11	6692	47208587	47209087	2.90831	8.26445e-10	0.195954
C2.239301	chr4	4350	25811579	25812079	1.88571	8.56794e-10	0.289513
C2.133329	chr17	9256	49777644	49778144	4.46704	8.84509e-10	0.160974
C2.99017	chr14	9001	100906484	100906984	2.58365	8.9611e-10	0.181885
C2.94774	chr14	4758	70084460	70084960	3.50187	9.06988e-10	0.192452
C2.151028	chr19	1795	3696051	3696551	4.3452	9.11308e-10	0.201709
C2.2855	chr1	2855	9961638	9962138	4.23323	9.31561e-10	0.146702
C2.265060	chr5	15326	160232336	160232836	5.33053	9.329e-10	0.186458
C2.249671	chr4	14720	188422872	188423372	3.83571	9.43985e-10	0.331998
C2.299486	chr7	16423	122700435	122700935	5.05077	9.53466e-10	0.174632
C2.298031	chr7	14968	106873491	106873991	5.03115	9.55872e-10	0.160174
C2.316572	chr8	11657	126645836	126646336	4.88967	9.75298e-10	0.171941
C2.145550	chr18	4334	44308126	44308626	4.59035	1.00181e-09	0.168957
C2.272208	chr6	4022	34017114	34017614	3.82607	1.01619e-09	0.181007
C2.268539	chr6	353	2902900	2903400	4.22381	1.01961e-09	0.161576
C2.266054	chr5	16320	171572795	171573295	3.71009	1.04589e-09	0.17568
C2.42674	chr10	12525	116097797	116098297	6.49462	1.06032e-09	0.181614
C2.133313	chr17	9240	49588303	49588803	6.3897	1.06032e-09	0.168733
C2.185742	chr2	24397	229193939	229194439	6.2496	1.06032e-09	0.152929
C2.239318	chr4	4367	25838684	25839184	6.2955	1.06032e-09	0.157939
C2.293332	chr7	10269	73184441	73184941	5.95638	1.06032e-09	0.124428
C2.306659	chr8	1744	18458842	18459342	5.88608	1.06032e-09	0.118413
C2.173238	chr2	11893	100577119	100577619	2.44094	1.08323e-09	0.211569
C2.55564	chr11	9715	66487727	66488227	3.8198	1.11782e-09	0.205664
C2.55551	chr11	9702	66454670	66455170	2.96843	1.13057e-09	0.142776
C2.299493	chr7	16430	122771907	122772407	3.15761	1.1306e-09	0.261067
C2.274295	chr6	6109	44602001	44602501	3.43139	1.15281e-09	0.202634
C2.249631	chr4	14680	187740719	187741219	5.20325	1.16253e-09	0.224308
C2.97660	chr14	7644	91838936	91839436	2.74837	1.17315e-09	0.214969
C2.288027	chr7	4964	28448551	28449051	2.51047	1.18224e-09	0.27091
C2.155120	chr19	5887	18860956	18861456	2.57816	1.18453e-09	0.189238
C2.268356	chr6	170	1494857	1495357	4.71334	1.19702e-09	0.168043
C2.93474	chr14	3458	60048837	60049337	4.77264	1.19994e-09	0.190672
C2.161076	chr19	11843	57721704	57722204	4.65522	1.22851e-09	0.17517
C2.116915	chr16	5534	49346443	49346943	3.60238	1.23163e-09	0.180506
C2.138951	chr17	14878	77001414	77001914	3.86218	1.27702e-09	0.20959
C2.195527	chr20	6675	48475565	48476065	3.85449	1.29209e-09	0.239166
C2.240363	chr4	5412	44450565	44451065	1.46684	1.29861e-09	0.165914
C2.236787	chr4	1836	6421702	6422202	3.6787	1.30351e-09	0.192175
C2.80554	chr12	15618	124866206	124866706	2.69951	1.31121e-09	0.211186
C2.50584	chr11	4735	33500575	33501075	2.07715	1.31654e-09	0.227336
C2.274230	chr6	6044	44245990	44246490	3.78484	1.32725e-09	0.211344
C2.340686	chrX	4781	147804982	147805482	3.94112	1.34634e-09	0.212701
C2.288372	chr7	5309	30509707	30510207	3.79363	1.34878e-09	0.249157
C2.42242	chr10	12093	112164018	112164518	3.83051	1.37629e-09	0.169235
C2.279602	chr6	11416	136865414	136865914	3.9875	1.39088e-09	0.170575
C2.9376	chr1	9376	40150707	40151207	3.73528	1.39542e-09	0.157436
C2.147609	chr18	6393	59563912	59564412	3.35494	1.43183e-09	0.2116
C2.126125	chr17	2052	9120418	9120918	5.57711	1.4337e-09	0.15577
C2.64370	chr11	18521	131993340	131993840	3.14792	1.44625e-09	0.160619
C2.78153	chr12	13217	112787257	112787757	3.30772	1.46249e-09	0.181815
C2.193058	chr20	4206	33861227	33861727	2.54606	1.46809e-09	0.289804
C2.313854	chr8	8939	97373210	97373710	3.76128	1.46809e-09	0.273043
C2.257745	chr5	8011	101999548	102000048	4.5046	1.47582e-09	0.171924
C2.36458	chr10	6309	72037061	72037561	2.95089	1.49899e-09	0.134909
C2.209500	chr22	6440	43632195	43632695	2.12441	1.50013e-09	0.244386
C2.4148	chr1	4148	16019788	16020288	5.17613	1.5129e-09	0.160269
C2.103080	chr15	2171	42192010	42192510	2.14399	1.52965e-09	0.276517
C2.198383	chr20	9531	62632201	62632701	5.43663	1.52965e-09	0.213794
C2.5361	chr1	5361	20728046	20728546	5.34077	1.54779e-09	0.207202
C2.327477	chr9	6990	101079362	101079862	3.38297	1.5605e-09	0.214357
C2.321744	chr9	1257	14779403	14779903	2.66166	1.5737e-09	0.268464
C2.309263	chr8	4348	38409571	38410071	3.17527	1.61629e-09	0.236415
C2.4030	chr1	4030	15468350	15468850	2.51301	1.70005e-09	0.264981
C2.73511	chr12	8575	63228234	63228734	2.32035	1.70005e-09	0.375528
C2.123354	chr16	11973	88672505	88673005	3.67514	1.70997e-09	0.155756
C2.214790	chr3	3047	21788910	21789410	3.18303	1.71385e-09	0.216925
C2.64468	chr11	18619	132767874	132768374	2.28742	1.71824e-09	0.232351
C2.28573	chr1	28573	233774121	233774621	3.73029	1.73971e-09	0.190527
C2.91128	chr14	1112	27339907	27340407	2.09571	1.73971e-09	0.167901
C2.310615	chr8	5700	56765793	56766293	1.33439	1.76585e-09	0.168606
C2.159541	chr19	10308	48996515	48997015	2.74143	1.78061e-09	0.265785
C2.6246	chr1	6246	24741949	24742449	1.46666	1.78762e-09	0.310831
C2.10771	chr1	10771	46639160	46639660	2.09421	1.79208e-09	0.19507
C2.288139	chr7	5076	29239363	29239863	3.08027	1.79208e-09	0.220592
C2.263317	chr5	13583	148994037	148994537	2.88713	1.79499e-09	0.207023
C2.278534	chr6	10348	120208812	120209312	3.32675	1.81906e-09	0.180122
C2.48005	chr11	2156	9025359	9025859	2.73044	1.81965e-09	0.188389
C2.29798	chr1	29798	245209614	245210114	3.45187	1.82272e-09	0.236976
C2.104600	chr15	3691	58789208	58789708	1.81143	1.83402e-09	0.166764
C2.137096	chr17	13023	72799434	72799934	2.65011	1.83402e-09	0.221356
C2.302185	chr7	19122	142462502	142463002	3.00372	1.92484e-09	0.201693
C2.261326	chr5	11592	136955145	136955645	1.90367	1.98754e-09	0.194177
C2.28644	chr1	28644	234398182	234398682	2.85262	1.98812e-09	0.184921
C2.118580	chr16	7199	58460767	58461267	2.44514	2.04945e-09	0.259924
C2.112282	chr16	901	1782354	1782854	4.3349	2.08082e-09	0.145218
C2.234913	chr3	23170	197322307	197322807	3.78787	2.14211e-09	0.185664
C2.118618	chr16	7237	58533738	58534238	1.9044	2.1518e-09	0.368691
C2.142824	chr18	1608	13290935	13291435	1.70831	2.1548e-09	0.170281
C2.268300	chr6	114	1180239	1180739	2.52183	2.17497e-09	0.188312
C2.112985	chr16	1604	3193462	3193962	3.05075	2.17526e-09	0.170552
C2.324695	chr9	4208	77661744	77662244	3.8323	2.18922e-09	0.245568
C2.56198	chr11	10349	68780600	68781100	2.67531	2.25846e-09	0.201131
C2.45685	chr10	15536	134834511	134835011	3.6341	2.27001e-09	0.147739
C2.217075	chr3	5332	43097245	43097745	5.78052	2.29984e-09	0.191308
C2.269763	chr6	1577	13526832	13527332	2.29206	2.37527e-09	0.205742
C2.60005	chr11	14156	104393209	104393709	4.20612	2.39381e-09	0.160962
C2.64957	chr12	21	226917	227417	3.42566	2.42978e-09	0.184508
C2.330446	chr9	9959	125597468	125597968	4.34495	2.43418e-09	0.19441
C2.66425	chr12	1489	5319701	5320201	1.09331	2.4535e-09	0.192917
C2.240331	chr4	5380	43255480	43255980	3.54056	2.47217e-09	0.160442
C2.266038	chr5	16304	171530249	171530749	3.52031	2.47317e-09	0.189578
C2.315090	chr8	10175	108882057	108882557	2.88387	2.47924e-09	0.207727
C2.247042	chr4	12091	151134019	151134519	3.96641	2.48139e-09	0.157524
C2.258388	chr5	8654	111463461	111463961	4.91608	2.53107e-09	0.154945
C2.14762	chr1	14762	90658534	90659034	3.11301	2.54419e-09	0.191744
C2.29504	chr1	29504	242854901	242855401	4.72048	2.54502e-09	0.15828
C2.12268	chr1	12268	57787390	57787890	2.59586	2.55726e-09	0.241897
C2.63407	chr11	17558	125184075	125184575	4.1987	2.5869e-09	0.194621
C2.216944	chr3	5201	42543805	42544305	2.03612	2.64244e-09	0.219639
C2.196259	chr20	7407	55515467	55515967	6.02413	2.77742e-09	0.130508
C2.238182	chr4	3231	11261147	11261647	6.17424	2.77742e-09	0.145042
C2.300238	chr7	17175	128518690	128519190	1.96467	2.77742e-09	0.135776
C2.98892	chr14	8876	100582313	100582813	2.02297	3.00288e-09	0.176469
C2.41181	chr10	11032	103598129	103598629	3.08063	3.0166e-09	0.155743
C2.48435	chr11	2586	12072021	12072521	2.92773	3.04135e-09	0.225182
C2.199648	chr21	1103	32756051	32756551	5.22883	3.05162e-09	0.223114
C2.79634	chr12	14698	121717354	121717854	2.53124	3.10789e-09	0.238479
C2.241914	chr4	6963	77507118	77507618	1.75333	3.11662e-09	0.144545
C2.317007	chr8	12092	130974973	130975473	2.80977	3.30079e-09	0.172422
C2.299235	chr7	16172	120371260	120371760	2.82564	3.3332e-09	0.188367
C2.97520	chr14	7504	91633651	91634151	2.01946	3.35247e-09	0.313188
C2.316456	chr8	11541	125925262	125925762	4.28297	3.37674e-09	0.160233
C2.143464	chr18	2248	22721853	22722353	4.40941	3.40176e-09	0.163884
C2.144962	chr18	3746	40017525	40018025	1.85221	3.44715e-09	0.351798
C2.83257	chr13	909	28702138	28702638	4.07925	3.48475e-09	0.162245
C2.210726	chr22	7666	47562022	47562522	2.84952	3.50368e-09	0.199572
C2.262092	chr5	12358	139949572	139950072	3.53935	3.55434e-09	0.202719
C2.6412	chr1	6412	25832140	25832640	3.93071	3.59131e-09	0.171694
C2.296713	chr7	13650	99999880	100000380	3.0412	3.59884e-09	0.145847
C2.120746	chr16	9365	75511459	75511959	3.78302	3.61297e-09	0.164967
C2.266480	chr5	16746	173184831	173185331	2.32545	3.6421e-09	0.191588
C2.222883	chr3	11140	95179062	95179562	2.84169	3.6508e-09	0.246106
C2.247215	chr4	12264	152730762	152731262	2.98767	3.6508e-09	0.190793
C2.79590	chr12	14654	121612471	121612971	3.63097	3.66169e-09	0.16344
C2.94109	chr14	4093	66060999	66061499	3.60842	3.68981e-09	0.20215
C2.147304	chr18	6088	56702764	56703264	3.59794	3.78165e-09	0.233046
C2.173207	chr2	11862	100327045	100327545	1.68671	3.78883e-09	0.250841
C2.54767	chr11	8918	64621969	64622469	4.42098	3.89371e-09	0.136439
C2.224499	chr3	12756	115364885	115365385	2.57413	3.8962e-09	0.199773
C2.318178	chr8	13263	140645661	140646161	2.9918	3.8962e-09	0.155998
C2.131355	chr17	7282	41894274	41894774	2.38506	3.95294e-09	0.116447
C2.62093	chr11	16244	118691025	118691525	2.73645	3.97572e-09	0.316147
C2.214657	chr3	2914	19515596	19516096	2.12449	4.01074e-09	0.247476
C2.115587	chr16	4206	27185279	27185779	5.27486	4.02135e-09	0.186858
C2.129868	chr17	5795	36715027	36715527	2.33325	4.09225e-09	0.242288
C2.18144	chr1	18144	151785817	151786317	4.29762	4.13858e-09	0.178377
C2.329581	chr9	9094	119519279	119519779	4.56356	4.22372e-09	0.164734
C2.109714	chr15	8805	89670237	89670737	2.44039	4.22706e-09	0.298418
C2.276716	chr6	8530	96534617	96535117	4.5772	4.27122e-09	0.155913
C2.244736	chr4	9785	114747557	114748057	4.18845	4.28114e-09	0.132254
C2.64342	chr11	18493	131921547	131922047	2.94474	4.35844e-09	0.198725
C2.116512	chr16	5131	31284900	31285400	2.72094	4.39094e-09	0.231878
C2.169814	chr2	8469	64453708	64454208	3.14053	4.39114e-09	0.185704
C2.264646	chr5	14912	157673631	157674131	2.54769	4.42332e-09	0.260721
C2.88660	chr13	6312	103810140	103810640	6.1913	4.49925e-09	0.146791
C2.97232	chr14	7216	90390586	90391086	6.38435	4.49925e-09	0.1681
C2.279792	chr6	11606	138561497	138561997	6.28245	4.49925e-09	0.156498
C2.96530	chr14	6514	80074674	80075174	4.08568	4.53534e-09	0.178678
C2.236226	chr4	1275	3714000	3714500	2.74727	4.53534e-09	0.166484
C2.61262	chr11	15413	115646534	115647034	1.80026	4.59738e-09	0.315958
C2.268311	chr6	125	1255844	1256344	3.93358	4.60682e-09	0.194779
C2.195901	chr20	7049	50238695	50239195	4.15135	4.62423e-09	0.201938
C2.77133	chr12	12197	107421309	107421809	3.02699	4.64542e-09	0.209253
C2.63459	chr11	17610	125334503	125335003	2.08332	4.68735e-09	0.151733
C2.73231	chr12	8295	58230599	58231099	1.6962	4.74665e-09	0.261589
C2.331578	chr9	11091	130504186	130504686	3.94883	4.79967e-09	0.219275
C2.114917	chr16	3536	18991248	18991748	4.82993	4.9633e-09	0.169809
C2.139673	chr17	15600	78426070	78426570	1.45396	4.96442e-09	0.244374
C2.329935	chr9	9448	123004572	123005072	2.77172	4.99843e-09	0.166118
C2.232127	chr3	20384	177158245	177158745	4.49341	5.19261e-09	0.169691
C2.143436	chr18	2220	22622615	22623115	3.66922	5.34315e-09	0.187572
C2.322002	chr9	1515	17627632	17628132	2.08309	5.37226e-09	0.283866
C2.103058	chr15	2149	42170449	42170949	2.42762	5.44145e-09	0.213282
C2.76366	chr12	11430	99784431	99784931	1.82662	5.54592e-09	0.230212
C2.107393	chr15	6484	74741932	74742432	3.82484	5.54734e-09	0.136849
C2.189815	chr20	963	5845042	5845542	1.16799	5.5707e-09	0.161519
C2.96244	chr14	6228	77640118	77640618	3.3409	5.79532e-09	0.156219
C2.19354	chr1	19354	156730071	156730571	1.92678	5.79748e-09	0.235965
C2.267982	chr5	18248	179547513	179548013	3.86022	5.91925e-09	0.149384
C2.194645	chr20	5793	44758670	44759170	2.31364	5.97343e-09	0.170325
C2.73255	chr12	8319	58268225	58268725	5.6116	6.0469e-09	0.132694
C2.165543	chr2	4198	26919063	26919563	2.20897	6.09465e-09	0.230707
C2.87135	chr13	4787	82644519	82645019	5.53105	6.12166e-09	0.149227
C2.293133	chr7	10070	71881709	71882209	3.34974	6.12166e-09	0.191446
C2.108424	chr15	7515	79344536	79345036	4.26254	6.2379e-09	0.153397
C2.92426	chr14	2410	51486984	51487484	1.78205	6.44176e-09	0.211794
C2.121178	chr16	9797	80587888	80588388	5.01234	6.53331e-09	0.150709
C2.151947	chr19	2714	6223373	6223873	2.32855	6.60106e-09	0.227917
C2.313853	chr8	8938	97371962	97372462	2.49593	6.78991e-09	0.23282
C2.147490	chr18	6274	58903661	58904161	2.73946	6.84067e-09	0.210252
C2.309622	chr8	4707	41137722	41138222	4.19411	6.9833e-09	0.198808
C2.330314	chr9	9827	124599899	124600399	3.11434	6.99745e-09	0.156196
C2.209360	chr22	6300	43278309	43278809	3.18317	6.99907e-09	0.222884
C2.266328	chr5	16594	172331652	172332152	3.61718	7.03725e-09	0.234342
C2.216955	chr3	5212	42562277	42562777	3.45917	7.11033e-09	0.128033
C2.145582	chr18	4366	44635396	44635896	2.50356	7.19722e-09	0.12709
C2.96594	chr14	6578	81015310	81015810	3.88768	7.2201e-09	0.140141
C2.251205	chr5	1471	11520554	11521054	2.60683	7.27537e-09	0.25103
C2.289487	chr7	6424	37363539	37364039	3.17736	7.29136e-09	0.156813
C2.105671	chr15	4762	66368882	66369382	6.39235	7.33814e-09	0.169047
C2.162521	chr2	1176	8360155	8360655	6.25043	7.33814e-09	0.153018
C2.318131	chr8	13216	140406005	140406505	6.01824	7.33814e-09	0.129968
C2.28544	chr1	28544	233626179	233626679	1.72964	7.38001e-09	0.258699
C2.6205	chr1	6205	24528381	24528881	2.29064	7.39894e-09	0.24825
C2.50374	chr11	4525	31822059	31822559	2.84015	7.50485e-09	0.195258
C2.72249	chr12	7313	54129256	54129756	1.95335	7.50485e-09	0.211803
C2.204478	chr22	1418	23546899	23547399	2.62272	7.51052e-09	0.227112
C2.294031	chr7	10968	75840384	75840884	2.96696	7.57733e-09	0.158608
C2.318046	chr8	13131	139756066	139756566	3.32517	7.87985e-09	0.160125
C2.63084	chr11	17235	122974039	122974539	2.49518	7.90434e-09	0.230066
C2.60185	chr11	14336	107590627	107591127	4.01502	7.93041e-09	0.190552
C2.46570	chr11	721	1463399	1463899	2.19356	7.93886e-09	0.388531
C2.187547	chr2	26202	239078318	239078818	2.85164	8.02539e-09	0.215079
C2.45839	chr10	15690	135275245	135275745	2.64369	8.06348e-09	0.14947
C2.63432	chr11	17583	125245909	125246409	2.57236	8.1649e-09	0.235232
C2.55843	chr11	9994	67231975	67232475	3.75328	8.19139e-09	0.190823
C2.19752	chr1	19752	160053792	160054292	2.79583	8.25823e-09	0.166951
C2.90695	chr14	679	24038948	24039448	2.53016	8.2604e-09	0.180525
C2.241597	chr4	6646	72319200	72319700	4.86918	8.30542e-09	0.219266
C2.104586	chr15	3677	58725912	58726412	2.40008	8.44995e-09	0.159338
C2.334021	chr9	13534	137017192	137017692	3.57186	8.45086e-09	0.160823
C2.168511	chr2	7166	48642146	48642646	1.08226	8.45272e-09	0.336018
C2.31663	chr10	1514	13377818	13378318	2.9375	8.5952e-09	0.210969
C2.192155	chr20	3303	30218080	30218580	3.74636	8.68954e-09	0.194291
C2.288961	chr7	5898	34104035	34104535	2.02643	8.74669e-09	0.199776
C2.305813	chr8	898	10117780	10118280	4.48203	8.89422e-09	0.199006
C2.93999	chr14	3983	65322254	65322754	2.23614	9.10373e-09	0.208962
C2.116874	chr16	5493	49050339	49050839	2.62254	9.1305e-09	0.172783
C2.24768	chr1	24768	205404957	205405457	2.45368	9.16832e-09	0.183893
C2.119597	chr16	8216	67768471	67768971	2.32822	9.18798e-09	0.200498
C2.260961	chr5	11227	134769731	134770231	3.08798	9.21259e-09	0.143878
C2.5126	chr1	5126	19642019	19642519	3.51401	9.49063e-09	0.195814
C2.81256	chr12	16320	128270018	128270518	2.34755	9.61329e-09	0.21225
C2.336463	chrX	558	10624328	10624828	3.51868	9.69974e-09	0.221613
C2.80317	chr12	15381	123945873	123946373	3.53066	9.95962e-09	0.172434
C2.275465	chr6	7279	72922286	72922786	3.47548	1.00506e-08	0.160881
C2.229791	chr3	18048	148643616	148644116	4.83104	1.04499e-08	0.128548
C2.107818	chr15	6909	76445618	76446118	3.03407	1.0473e-08	0.148646
C2.292129	chr7	9066	64351021	64351521	2.79821	1.05462e-08	0.215196
C2.227910	chr3	16167	134513753	134514253	1.67939	1.07714e-08	0.42176
C2.119594	chr16	8213	67764869	67765369	4.71697	1.08564e-08	0.159178
C2.115428	chr16	4047	24007478	24007978	4.59161	1.08953e-08	0.140139
C2.329185	chr9	8698	116988640	116989140	3.28382	1.10026e-08	0.194225
C2.74783	chr12	9847	81085779	81086279	4.19048	1.10789e-08	0.16079
C2.243633	chr4	8682	99538716	99539216	1.64859	1.1086e-08	0.501401
C2.265131	chr5	15397	161123968	161124468	4.67299	1.1086e-08	0.149565
C2.17727	chr1	17727	149223972	149224472	1.16568	1.10907e-08	0.385568
C2.261402	chr5	11668	137624906	137625406	4.51218	1.11194e-08	0.148611
C2.213286	chr3	1543	11760889	11761389	2.05651	1.14257e-08	0.206618
C2.83182	chr13	834	27870629	27871129	3.9721	1.14281e-08	0.146797
C2.52657	chr11	6808	47540165	47540665	2.99368	1.156e-08	0.167244
C2.84313	chr13	1965	40340009	40340509	1.32665	1.1582e-08	0.452166
C2.26003	chr1	26003	213572877	213573377	3.0254	1.17119e-08	0.167649
C2.62770	chr11	16921	121404781	121405281	2.60331	1.18068e-08	0.12047
C2.250726	chr5	992	6602449	6602949	6.33704	1.18068e-08	0.162612
C2.340506	chrX	4601	136372142	136372642	6.342	1.18068e-08	0.163179
C2.269122	chr6	936	6661775	6662275	3.01813	1.2171e-08	0.191226
C2.12331	chr1	12331	58425496	58425996	3.78285	1.29227e-08	0.198246
C2.336158	chrX	253	5970435	5970935	2.36946	1.29935e-08	0.275172
C2.137373	chr17	13300	73228119	73228619	2.49661	1.30142e-08	0.14221
C2.178590	chr2	17245	153370311	153370811	4.1306	1.30591e-08	0.214274
C2.12210	chr1	12210	57397322	57397822	2.68085	1.3106e-08	0.262819
C2.69183	chr12	4247	26277825	26278325	2.8976	1.32875e-08	0.251505
C2.78743	chr12	13807	116799112	116799612	4.71183	1.34363e-08	0.167817
C2.51385	chr11	5536	41032082	41032582	4.42723	1.35295e-08	0.127687
C2.303332	chr7	20269	150786852	150787352	3.40431	1.35386e-08	0.165652
C2.151958	chr19	2725	6236809	6237309	2.27809	1.37093e-08	0.181508
C2.278628	chr6	10442	123051512	123052012	3.23647	1.3721e-08	0.13414
C2.255030	chr5	5296	66975217	66975717	3.34825	1.3765e-08	0.138611
C2.111728	chr16	347	669686	670186	4.34964	1.40053e-08	0.16488
C2.112742	chr16	1361	2582385	2582885	3.86843	1.40053e-08	0.249239
C2.254154	chr5	4420	56257567	56258067	4.24128	1.40537e-08	0.154442
C2.42173	chr10	12024	111901904	111902404	3.40309	1.41304e-08	0.183474
C2.157270	chr19	8037	38860871	38861371	3.05654	1.42748e-08	0.167085
C2.56392	chr11	10543	69611848	69612348	2.47023	1.44954e-08	0.178901
C2.177711	chr2	16366	144147813	144148313	3.48472	1.45977e-08	0.164756
C2.16316	chr1	16316	110679458	110679958	3.72554	1.47235e-08	0.197685
C2.15204	chr1	15204	94560049	94560549	1.87306	1.47901e-08	0.266486
C2.264164	chr5	14430	153350052	153350552	2.22716	1.51215e-08	0.22206
C2.56486	chr11	10637	70179324	70179824	3.85448	1.51943e-08	0.141157
C2.23813	chr1	23813	202606462	202606962	3.2753	1.54388e-08	0.174065
C2.208209	chr22	5149	39638663	39639163	3.38854	1.54388e-08	0.170326
C2.65880	chr12	944	3372398	3372898	3.34619	1.56714e-08	0.182666
C2.144819	chr18	3603	37626498	37626998	3.25692	1.56714e-08	0.187848
C2.195833	chr20	6981	49748278	49748778	3.02794	1.57148e-08	0.195042
C2.224589	chr3	12846	115965165	115965665	3.21921	1.57148e-08	0.179574
C2.324565	chr9	4078	75085262	75085762	4.80869	1.57858e-08	0.228604
C2.272256	chr6	4070	34069722	34070222	3.5177	1.57908e-08	0.147023
C2.3995	chr1	3995	15341075	15341575	1.46969	1.59285e-08	0.258
C2.74682	chr12	9746	78780610	78781110	1.242	1.59379e-08	0.132755
C2.153256	chr19	4023	12893256	12893756	1.44699	1.59991e-08	0.281325
C2.306652	chr8	1737	18365717	18366217	5.65528	1.6005e-08	0.149265
C2.240373	chr4	5422	44672534	44673034	2.82778	1.603e-08	0.141493
C2.13727	chr1	13727	72203362	72203862	5.62174	1.61622e-08	0.159123
C2.48803	chr11	2954	14560044	14560544	3.1847	1.63312e-08	0.180908
C2.269629	chr6	1443	12060971	12061471	2.95878	1.6444e-08	0.126218
C2.152033	chr19	2800	6530732	6531232	3.17807	1.71253e-08	0.166044
C2.143409	chr18	2193	22371663	22372163	4.22848	1.7239e-08	0.15766
C2.32201	chr10	2052	18398335	18398835	5.1062	1.73016e-08	0.181684
C2.224545	chr3	12802	115624710	115625210	4.84668	1.73016e-08	0.146195
C2.272460	chr6	4274	34621788	34622288	4.79816	1.73016e-08	0.125448
C2.97429	chr14	7413	91141685	91142185	3.49733	1.76392e-08	0.251396
C2.55639	chr11	9790	66777622	66778122	3.14299	1.76454e-08	0.217285
C2.612	chr1	612	1963668	1964168	2.87768	1.76604e-08	0.195768
C2.3994	chr1	3994	15339256	15339756	4.55608	1.7708e-08	0.127805
C2.110693	chr15	9784	95612068	95612568	3.08404	1.81214e-08	0.183901
C2.74142	chr12	9206	70329476	70329976	2.21345	1.82178e-08	0.21392
C2.88586	chr13	6238	102962969	102963469	3.81738	1.83513e-08	0.137035
C2.90026	chr14	10	20854610	20855110	3.80206	1.84325e-08	0.166061
C2.141911	chr18	695	6921623	6922123	2.06324	1.84832e-08	0.169702
C2.138601	chr17	14528	76193142	76193642	3.10794	1.8526e-08	0.1926
C2.15873	chr1	15873	108094114	108094614	2.0363	1.86866e-08	0.21514
C2.99136	chr14	9120	101292177	101292677	2.29696	1.87074e-08	0.262165
C2.195939	chr20	7087	50383581	50384081	2.65827	1.88137e-08	0.189965
C2.42737	chr10	12588	116336489	116336989	6.54496	1.8975e-08	0.188135
C2.62436	chr11	16587	119677138	119677638	2.62335	1.8975e-08	0.153212
C2.182706	chr2	21361	202678659	202679159	6.1477	1.8975e-08	0.142361
C2.211587	chr22	8527	50855372	50855872	6.15774	1.8975e-08	0.14337
C2.331008	chr9	10521	128285871	128286371	6.05125	1.8975e-08	0.133023
C2.156090	chr19	6857	31121832	31122332	2.01392	1.91706e-08	0.352609
C2.25690	chr1	25690	211015240	211015740	3.49711	1.92973e-08	0.177768
C2.71481	chr12	6545	51122191	51122691	1.55059	1.97856e-08	0.161994
C2.142847	chr18	1631	13374798	13375298	2.83694	1.98155e-08	0.177887
C2.94117	chr14	4101	66250245	66250745	5.19367	1.98609e-08	0.165241
C2.263130	chr5	13396	148336493	148336993	3.94882	1.99813e-08	0.161413
C2.313064	chr8	8149	85273571	85274071	4.41879	1.99995e-08	0.224304
C2.248805	chr4	13854	177985835	177986335	2.25515	2.00113e-08	0.144106
C2.112587	chr16	1206	2264955	2265455	1.35422	2.01094e-08	0.522242
C2.234867	chr3	23124	197235420	197235920	2.91164	2.0427e-08	0.244807
C2.98458	chr14	8442	96729994	96730494	3.3741	2.0722e-08	0.173452
C2.158297	chr19	9064	44066814	44067314	4.16991	2.0722e-08	0.189394
C2.61242	chr11	15393	115591969	115592469	1.31923	2.08679e-08	0.185681
C2.272383	chr6	4197	34433577	34434077	2.16227	2.10486e-08	0.150031
C2.299149	chr7	16086	118666360	118666860	2.71035	2.11759e-08	0.173382
C2.172847	chr2	11502	97581820	97582320	2.6655	2.12849e-08	0.163783
C2.103028	chr15	2119	42140134	42140634	1.03739	2.13875e-08	0.0729061
C2.88759	chr13	6411	106682190	106682690	3.63988	2.15817e-08	0.218108
C2.4637	chr1	4637	17961753	17962253	4.56606	2.16203e-08	0.165759
C2.282309	chr6	14123	165644609	165645109	4.48417	2.18703e-08	0.119885
C2.278696	chr6	10510	124554315	124554815	4.5625	2.19468e-08	0.203169
C2.160166	chr19	10933	50651045	50651545	2.27906	2.22038e-08	0.127952
C2.297404	chr7	14341	102090631	102091131	1.91136	2.25064e-08	0.233093
C2.63217	chr11	17368	123447721	123448221	2.37636	2.25522e-08	0.240786
C2.120839	chr16	9458	77272435	77272935	3.71571	2.28604e-08	0.198238
C2.269361	chr6	1175	8102717	8103217	1.83022	2.29817e-08	0.265697
C2.130595	chr17	6522	38666290	38666790	4.39306	2.3081e-08	0.188705
C2.289012	chr7	5949	34402369	34402869	4.28701	2.315e-08	0.140667
C2.164017	chr2	2672	17759669	17760169	2.74547	2.33085e-08	0.164061
C2.28645	chr1	28645	234398685	234399185	2.75257	2.34428e-08	0.152339
C2.162788	chr2	1443	9833220	9833720	2.31224	2.36546e-08	0.208387
C2.258386	chr5	8652	111461554	111462054	3.31483	2.38292e-08	0.149324
C2.71117	chr12	6181	49869830	49870330	3.79738	2.4092e-08	0.158952
C2.15853	chr1	15853	107869644	107870144	3.08995	2.43583e-08	0.213276
C2.214375	chr3	2632	16363531	16364031	2.14974	2.47989e-08	0.270405
C2.1881	chr1	1881	6345387	6345887	3.58977	2.48601e-08	0.156608
C2.180809	chr2	19464	177928019	177928519	3.45708	2.53226e-08	0.14341
C2.321183	chr9	696	7894180	7894680	3.39669	2.53859e-08	0.199873
C2.161122	chr19	11889	58230719	58231219	4.47866	2.5468e-08	0.163732
C2.290687	chr7	7624	45128856	45129356	1.68901	2.55879e-08	0.287921
C2.248207	chr4	13256	166688782	166689282	5.68262	2.58338e-08	0.166124
C2.83606	chr13	1258	32422756	32423256	4.53992	2.59205e-08	0.179612
C2.277719	chr6	9533	110213629	110214129	2.90053	2.59205e-08	0.154996
C2.337069	chrX	1164	21194986	21195486	2.85057	2.59407e-08	0.158467
C2.29458	chr1	29458	242352846	242353346	3.14399	2.60094e-08	0.165073
C2.279618	chr6	11432	137027477	137027977	2.75607	2.60094e-08	0.147786
C2.75300	chr12	10364	91437103	91437603	4.06418	2.68388e-08	0.131179
C2.32765	chr10	2616	24988898	24989398	5.18115	2.68677e-08	0.164628
C2.79172	chr12	14236	119452158	119452658	4.47863	2.69161e-08	0.183644
C2.208292	chr22	5232	39792711	39793211	4.29831	2.70981e-08	0.151459
C2.211907	chr3	164	2813338	2813838	4.10181	2.73868e-08	0.180719
C2.305732	chr8	817	9764142	9764642	1.98506	2.75308e-08	0.24638
C2.43304	chr10	13155	121137526	121138026	1.44165	2.75434e-08	0.304345
C2.159817	chr19	10584	49654909	49655409	3.17501	2.75511e-08	0.196243
C2.265132	chr5	15398	161126985	161127485	4.77842	2.7882e-08	0.138625
C2.137548	chr17	13475	73631747	73632247	2.88989	2.79704e-08	0.257246
C2.83273	chr13	925	29034006	29034506	4.74089	2.8059e-08	0.141483
C2.54769	chr11	8920	64624014	64624514	3.79247	2.81211e-08	0.110937
C2.225064	chr3	13321	120569009	120569509	1.55448	2.82435e-08	0.195798
C2.199636	chr21	1091	32716407	32716907	2.86831	2.84494e-08	0.202869
C2.282884	chr6	14698	169741694	169742194	4.34173	2.85346e-08	0.135738
C2.240322	chr4	5371	43016196	43016696	3.26814	2.87993e-08	0.20794
C2.96533	chr14	6517	80107690	80108190	4.35109	2.89407e-08	0.138388
C2.154090	chr19	4857	15236412	15236912	1.76963	2.98763e-08	0.414343
C2.227209	chr3	15466	129680075	129680575	3.6068	3.05324e-08	0.132506
C2.51955	chr11	6106	45070313	45070813	1.89292	3.06012e-08	0.189318
C2.64609	chr11	18760	133777769	133778269	4.16208	3.06972e-08	0.195708
C2.154059	chr19	4826	14664099	14664599	5.6412	3.06972e-08	0.0996092
C2.193603	chr20	4751	36624175	36624675	6.02139	3.06972e-08	0.130257
C2.242995	chr4	8044	88598926	88599426	5.89389	3.06972e-08	0.119066
C2.146300	chr18	5084	48254384	48254884	2.52307	3.18129e-08	0.175504
C2.198471	chr20	9619	62746601	62747101	5.29768	3.23396e-08	0.151516
C2.63542	chr11	17693	125997675	125998175	3.86039	3.24079e-08	0.222518
C2.177086	chr2	15741	135218095	135218595	1.62686	3.27304e-08	0.180312
C2.105745	chr15	4836	66517221	66517721	1.4956	3.30572e-08	0.167924
C2.171138	chr2	9793	73520508	73521008	1.77136	3.41018e-08	0.208982
C2.262153	chr5	12419	140367585	140368085	5.09667	3.45038e-08	0.208078
C2.189777	chr20	925	5699794	5700294	2.32014	3.46755e-08	0.175973
C2.265911	chr5	16177	170735926	170736426	2.36377	3.59303e-08	0.360086
C2.144974	chr18	3758	40154714	40155214	1.18591	3.60836e-08	0.200063
C2.148052	chr18	6836	66925262	66925762	1.81074	3.63583e-08	0.179966
C2.242658	chr4	7707	84953547	84954047	4.13368	3.69502e-08	0.119229
C2.189810	chr20	958	5829744	5830244	3.47104	3.69816e-08	0.151149
C2.163333	chr2	1988	11820095	11820595	2.9949	3.7882e-08	0.265363
C2.50609	chr11	4760	33684587	33685087	3.49523	3.86743e-08	0.160932
C2.188911	chr20	59	390394	390894	3.09137	3.86894e-08	0.166334
C2.326433	chr9	5946	95028691	95029191	3.89437	3.91039e-08	0.154497
C2.125879	chr17	1806	8021989	8022489	1.94055	3.94815e-08	0.324941
C2.142125	chr18	909	8769441	8769941	3.76091	3.99548e-08	0.140967
C2.189814	chr20	962	5843954	5844454	1.57747	4.00073e-08	0.269338
C2.63790	chr11	17941	126860644	126861144	2.97751	4.10518e-08	0.151697
C2.31481	chr10	1332	11917971	11918471	3.40475	4.16437e-08	0.145095
C2.222863	chr3	11120	94891376	94891876	5.5091	4.17451e-08	0.127918
C2.307838	chr8	2923	26482699	26483199	2.50905	4.2102e-08	0.219668
C2.326049	chr9	5562	92128660	92129160	5.20626	4.25779e-08	0.138231
C2.48508	chr11	2659	12246020	12246520	1.99898	4.2983e-08	0.158884
C2.84975	chr13	2627	47095992	47096492	1.65354	4.32332e-08	0.210838
C2.190623	chr20	1771	15995055	15995555	2.10211	4.3423e-08	0.128578
C2.197775	chr20	8923	61808639	61809139	2.90912	4.3423e-08	0.196851
C2.243589	chr4	8638	99465261	99465761	2.68466	4.34474e-08	0.19392
C2.302983	chr7	19920	149576837	149577337	2.35327	4.34654e-08	0.350201
C2.77003	chr12	12067	106442846	106443346	3.28462	4.36078e-08	0.164242
C2.109275	chr15	8366	86705317	86705817	3.84956	4.4038e-08	0.157883
C2.217092	chr3	5349	43195021	43195521	1.88206	4.4295e-08	0.285
C2.272393	chr6	4207	34482354	34482854	2.56971	4.49265e-08	0.19732
C2.220721	chr3	8978	63281385	63281885	4.75199	4.54726e-08	0.156893
C2.68995	chr12	4059	25187665	25188165	2.17483	4.6772e-08	0.160666
C2.80148	chr12	15212	123498212	123498712	3.23982	4.8791e-08	0.158718
C2.189321	chr20	469	3144317	3144817	1.0604	4.95218e-08	0.202319
C2.12101	chr1	12101	55985658	55986158	6.25019	5.00025e-08	0.152993
C2.107399	chr15	6490	74798162	74798662	6.22908	5.00025e-08	0.15074
C2.142825	chr18	1609	13291921	13292421	2.52441	5.00025e-08	0.115427
C2.204344	chr22	1284	23091141	23091641	5.90752	5.00025e-08	0.120216
C2.212810	chr3	1067	10236419	10236919	5.67663	5.00025e-08	0.102136
C2.226942	chr3	15199	128825925	128826425	6.29673	5.00025e-08	0.158075
C2.251831	chr5	2097	16792655	16793155	3.90068	5.00025e-08	0.183948
C2.269921	chr6	1735	14864792	14865292	6.1377	5.00025e-08	0.141363
C2.280368	chr6	12182	146289130	146289630	6.06563	5.00025e-08	0.134376
C2.54588	chr11	8739	64350900	64351400	2.67026	5.09211e-08	0.160955
C2.198317	chr20	9465	62526068	62526568	1.95773	5.15025e-08	0.279297
C2.333784	chr9	13297	136522356	136522856	2.29746	5.17966e-08	0.184224
C2.256680	chr5	6946	86869868	86870368	3.28637	5.25123e-08	0.128694
C2.96520	chr14	6504	80042675	80043175	2.35475	5.28354e-08	0.13081
C2.66023	chr12	1087	3639672	3640172	5.00948	5.36064e-08	0.151883
C2.190158	chr20	1306	10112477	10112977	2.93534	5.36655e-08	0.170419
C2.305701	chr8	786	9342441	9342941	3.52453	5.37596e-08	0.137584
C2.102830	chr15	1921	41059960	41060460	2.26159	5.41938e-08	0.151997
C2.140278	chr17	16205	79390381	79390881	1.96181	5.67864e-08	0.162098
C2.63547	chr11	17698	126009560	126010060	2.46362	5.68022e-08	0.153124
C2.146083	chr18	4867	46694617	46695117	4.68016	5.68022e-08	0.16517
C2.327066	chr9	6579	98248624	98249124	4.79626	5.68022e-08	0.169151
C2.63184	chr11	17335	123380382	123380882	2.38714	5.68753e-08	0.168872
C2.259187	chr5	9453	119852442	119852942	4.70928	5.69557e-08	0.189258
C2.25176	chr1	25176	208040619	208041119	3.60537	5.88326e-08	0.169697
C2.129771	chr17	5698	36514692	36515192	2.1518	5.91636e-08	0.131216
C2.114724	chr16	3343	16153687	16154187	3.88322	5.97668e-08	0.156543
C2.119634	chr16	8253	67897062	67897562	2.90441	6.05368e-08	0.153642
C2.123455	chr16	12074	88849685	88850185	2.49677	6.05869e-08	0.198927
C2.218204	chr3	6461	49614035	49614535	3.10272	6.07084e-08	0.140176
C2.58856	chr11	13007	86576487	86576987	4.17195	6.07789e-08	0.149064
C2.240342	chr4	5391	43759135	43759635	3.60866	6.08804e-08	0.220425
C2.66404	chr12	1468	5233624	5234124	4.15084	6.2136e-08	0.200185
C2.1499	chr1	1499	3773676	3774176	1.65884	6.33776e-08	0.315886
C2.197921	chr20	9069	61996433	61996933	1.88506	6.51883e-08	0.148586
C2.46483	chr11	634	1301642	1302142	4.57595	6.59444e-08	0.163158
C2.255121	chr5	5387	67777893	67778393	2.93706	6.59444e-08	0.161633
C2.189168	chr20	316	1927654	1928154	2.249	6.6245e-08	0.217049
C2.316022	chr8	11107	123834746	123835246	3.44974	6.64024e-08	0.219767
C2.217633	chr3	5890	47054206	47054706	2.9782	6.68024e-08	0.243544
C2.243866	chr4	8915	102119822	102120322	2.10154	6.86292e-08	0.275094
C2.42721	chr10	12572	116291956	116292456	2.93118	6.88217e-08	0.171555
C2.143414	chr18	2198	22398337	22398837	1.66763	7.01754e-08	0.273698
C2.95174	chr14	5158	73146134	73146634	1.91465	7.05763e-08	0.262543
C2.165439	chr2	4094	26541674	26542174	5.88773	7.05763e-08	0.203661
C2.177106	chr2	15761	135351888	135352388	2.98324	7.17116e-08	0.138581
C2.243227	chr4	8276	92392340	92392840	5.04098	7.21632e-08	0.158152
C2.34522	chr10	4373	45940893	45941393	1.21183	7.3408e-08	0.255237
C2.127480	chr17	3407	19318618	19319118	2.1402	7.35942e-08	0.123603
C2.247185	chr4	12234	152589833	152590333	3.36573	7.39217e-08	0.167868
C2.203278	chr22	218	18351962	18352462	4.55778	7.40788e-08	0.112235
C2.280400	chr6	12214	146621534	146622034	4.00213	7.41102e-08	0.249288
C2.201233	chr21	2688	43640309	43640809	1.91944	7.68123e-08	0.227435
C2.178134	chr2	16789	149680324	149680824	3.75213	7.77943e-08	0.152723
C2.258281	chr5	8547	110574552	110575052	2.77068	7.92472e-08	0.206304
C2.28656	chr1	28656	234427606	234428106	1.76436	7.96142e-08	0.199402
C2.10769	chr1	10769	46637443	46637943	2.80738	8.0885e-08	0.179952
C2.60129	chr11	14280	106289517	106290017	6.13777	8.08873e-08	0.14137
C2.108743	chr15	7834	81315747	81316247	6.01477	8.08873e-08	0.129651
C2.113635	chr16	2254	6785624	6786124	6.37509	8.08873e-08	0.167013
C2.230545	chr3	18802	156177190	156177690	5.95954	8.08873e-08	0.124705
C2.218774	chr3	7031	50589083	50589583	3.97267	8.21717e-08	0.135246
C2.73523	chr12	8587	63255304	63255804	4.17029	8.24008e-08	0.198551
C2.235801	chr4	850	2420327	2420827	1.19649	8.51444e-08	0.242054
C2.116879	chr16	5498	49054905	49055405	1.9808	8.56372e-08	0.243285
C2.161418	chr2	73	764067	764567	3.19573	8.5828e-08	0.144418
C2.225794	chr3	14051	124905569	124906069	3.59521	8.58382e-08	0.135622
C2.177546	chr2	16201	140441796	140442296	2.47157	8.73379e-08	0.154986
C2.192370	chr20	3518	30870066	30870566	2.20658	8.77566e-08	0.278681
C2.235597	chr4	646	1786147	1786647	3.91991	9.01082e-08	0.190664
C2.329883	chr9	9396	122703360	122703860	2.52744	9.0295e-08	0.17394
C2.276955	chr6	8769	99702774	99703274	1.99909	9.05616e-08	0.161583
C2.125935	chr17	1862	8095372	8095872	1.64637	9.05901e-08	0.307097
C2.204522	chr22	1462	23631914	23632414	1.68277	9.08835e-08	0.148641
C2.335741	chr9	15254	140382648	140383148	2.51936	9.10151e-08	0.170525
C2.144109	chr18	2893	32640048	32640548	2.05774	9.23471e-08	0.238466
C2.121924	chr16	10543	85187387	85187887	2.18696	9.24942e-08	0.133866
C2.93179	chr14	3163	57554545	57555045	3.66465	9.28392e-08	0.181553
C2.35845	chr10	5696	65309530	65310030	4.56092	9.31701e-08	0.169676
C2.263915	chr5	14181	150961372	150961872	3.60748	9.41442e-08	0.173742
C2.306671	chr8	1756	18540122	18540622	3.07112	9.51927e-08	0.137506
C2.115597	chr16	4216	27228452	27228952	2.35786	9.60726e-08	0.191236
C2.207045	chr22	3985	36805996	36806496	2.2862	9.61003e-08	0.172284
C2.243846	chr4	8895	101898761	101899261	3.81103	9.63328e-08	0.203422
C2.7328	chr1	7328	29241706	29242206	1.89365	9.66389e-08	0.201562
C2.135854	chr17	11781	66442640	66443140	2.9793	9.6968e-08	0.129672
C2.281344	chr6	13158	157391837	157392337	1.92984	9.75269e-08	0.180896
C2.54825	chr11	8976	64736741	64737241	3.89419	9.8852e-08	0.121798
C2.59570	chr11	13721	95797047	95797547	2.61432	9.92235e-08	0.16737
C2.254620	chr5	4886	61062999	61063499	2.79383	9.955e-08	0.143066
C2.315474	chr8	10559	118259606	118260106	3.65939	1.0066e-07	0.19427
C2.190160	chr20	1308	10147643	10148143	3.2152	1.01071e-07	0.165938
C2.132030	chr17	7957	43777558	43778058	3.75243	1.02105e-07	0.11244
C2.328696	chr9	8209	113294043	113294543	3.48606	1.02105e-07	0.129554
C2.39644	chr10	9495	90145184	90145684	3.18087	1.02644e-07	0.162496
C2.228883	chr3	17140	141111091	141111591	3.73079	1.05262e-07	0.145779
C2.289325	chr7	6262	36646020	36646520	3.51571	1.05734e-07	0.187173
C2.314974	chr8	10059	107215700	107216200	2.09726	1.07697e-07	0.174798
C2.322171	chr9	1684	19020840	19021340	5.64706	1.10776e-07	0.145834
C2.60526	chr11	14677	111326174	111326674	5.68931	1.11145e-07	0.14532
C2.263923	chr5	14189	150974458	150974958	2.7781	1.11369e-07	0.154002
C2.189229	chr20	377	2544882	2545382	3.10384	1.11623e-07	0.107741
C2.132028	chr17	7955	43769921	43770421	5.41345	1.11705e-07	0.135116
C2.24716	chr1	24716	205310392	205310892	2.99354	1.13019e-07	0.163068
C2.75244	chr12	10308	90423071	90423571	4.2304	1.13019e-07	0.143258
C2.145537	chr18	4321	44282362	44282862	5.35953	1.13019e-07	0.15235
C2.263886	chr5	14152	150855642	150856142	5.76016	1.13019e-07	0.182753
C2.79638	chr12	14702	121724984	121725484	4.14932	1.13396e-07	0.154974
C2.209722	chr22	6662	44588657	44589157	2.66207	1.14274e-07	0.169989
C2.180327	chr2	18982	173591137	173591637	4.99383	1.1553e-07	0.126133
C2.173125	chr2	11780	99757702	99758202	1.7044	1.15691e-07	0.327735
C2.337101	chrX	1196	21865392	21865892	3.1081	1.15691e-07	0.203333
C2.289008	chr7	5945	34348696	34349196	1.92179	1.17221e-07	0.187838
C2.111670	chr16	289	608471	608971	2.75191	1.18023e-07	0.177909
C2.279794	chr6	11608	138568111	138568611	4.97517	1.18776e-07	0.190327
C2.328324	chr9	7837	110149581	110150081	2.98021	1.18776e-07	0.171393
C2.14792	chr1	14792	91137274	91137774	4.92642	1.19488e-07	0.148604
C2.16775	chr1	16775	112670169	112670669	4.62548	1.19488e-07	0.140417
C2.261320	chr5	11586	136934026	136934526	1.99027	1.19581e-07	0.198616
C2.52513	chr11	6664	47176654	47177154	3.74576	1.20036e-07	0.144312
C2.150607	chr19	1374	2893667	2894167	4.24377	1.23154e-07	0.182619
C2.263931	chr5	14197	150990535	150991035	4.09762	1.23564e-07	0.117957
C2.129839	chr17	5766	36663684	36664184	3.09803	1.23839e-07	0.170076
C2.106185	chr15	5276	68927360	68927860	2.08166	1.24053e-07	0.258078
C2.199701	chr21	1156	32903062	32903562	1.17737	1.24783e-07	0.351381
C2.315197	chr8	10282	110598205	110598705	3.50172	1.25066e-07	0.176611
C2.248692	chr4	13741	176483628	176484128	3.01822	1.26842e-07	0.182375
C2.37703	chr10	7554	78093002	78093502	2.20372	1.27268e-07	0.207956
C2.107811	chr15	6902	76432333	76432833	3.5039	1.28484e-07	0.137507
C2.46683	chr11	834	1593238	1593738	1.24723	1.30246e-07	0.298588
C2.86995	chr13	4647	80443199	80443699	5.88194	1.30246e-07	0.118068
C2.88644	chr13	6296	103534098	103534598	6.33239	1.30246e-07	0.162082
C2.93663	chr14	3647	61977405	61977905	5.31716	1.30246e-07	0.0791611
C2.108440	chr15	7531	79420780	79421280	6.40541	1.30246e-07	0.170602
C2.120295	chr16	8914	71382484	71382984	6.0276	1.30246e-07	0.130827
C2.147577	chr18	6361	59415082	59415582	2.954	1.30246e-07	0.136008
C2.228265	chr3	16522	137922146	137922646	2.09264	1.30246e-07	0.142228
C2.321089	chr9	602	6869487	6869987	2.90382	1.30246e-07	0.121313
C2.58069	chr11	12220	77774331	77774831	3.83978	1.3113e-07	0.144732
C2.8296	chr1	8296	33636412	33636912	2.26791	1.31541e-07	0.162447
C2.153990	chr19	4757	14516812	14517312	2.19504	1.31739e-07	0.14962
C2.191530	chr20	2678	23097325	23097825	2.62534	1.32324e-07	0.150656
C2.54329	chr11	8480	63902421	63902921	2.88107	1.33868e-07	0.214506
C2.4310	chr1	4310	16388714	16389214	2.82684	1.3499e-07	0.163131
C2.305710	chr8	795	9537035	9537535	3.00184	1.36488e-07	0.130163
C2.218218	chr3	6475	49667260	49667760	3.60239	1.36695e-07	0.177838
C2.257386	chr5	7652	95182126	95182626	1.4799	1.38547e-07	0.130921
C2.265623	chr5	15889	168707223	168707723	1.77285	1.39995e-07	0.157964
C2.181068	chr2	19723	180708243	180708743	3.48626	1.405e-07	0.150466
C2.310567	chr8	5652	56108295	56108795	3.87038	1.405e-07	0.193657
C2.232022	chr3	20279	176279520	176280020	4.58806	1.40907e-07	0.148111
C2.247987	chr4	13036	163084969	163085469	2.02147	1.41396e-07	0.263132
C2.258285	chr5	8551	110588823	110589323	4.61714	1.45225e-07	0.141156
C2.305137	chr8	222	1886038	1886538	3.34856	1.45446e-07	0.127937
C2.86443	chr13	4095	73047395	73047895	3.43387	1.45658e-07	0.135927
C2.199605	chr21	1060	32624363	32624863	4.69068	1.46624e-07	0.146571
C2.61928	chr11	16079	117748171	117748671	3.09916	1.47155e-07	0.124815
C2.153042	chr19	3809	11592768	11593268	1.52916	1.48775e-07	0.321615
C2.227821	chr3	16078	134149952	134150452	2.52419	1.54648e-07	0.243066
C2.42752	chr10	12603	116409192	116409692	4.16927	1.56223e-07	0.145905
C2.297211	chr7	14148	101548727	101549227	2.32028	1.57711e-07	0.14828
C2.74876	chr12	9940	83150071	83150571	4.39633	1.58892e-07	0.175232
C2.125560	chr17	1487	7077342	7077842	4.2475	1.5934e-07	0.161865
C2.120229	chr16	8848	70749623	70750123	1.92609	1.61164e-07	0.128814
C2.114257	chr16	2876	11508864	11509364	3.15936	1.62858e-07	0.134862
C2.118992	chr16	7611	66133209	66133709	2.8085	1.62952e-07	0.138501
C2.182789	chr2	21444	202881479	202881979	2.54118	1.6308e-07	0.168531
C2.14777	chr1	14777	90941999	90942499	3.06767	1.63899e-07	0.18366
C2.121179	chr16	9798	80596948	80597448	3.81937	1.63899e-07	0.137055
C2.280414	chr6	12228	146729681	146730181	3.77475	1.63899e-07	0.141059
C2.2408	chr1	2408	8262171	8262671	3.81661	1.64485e-07	0.13527
C2.19144	chr1	19144	156377071	156377571	1.4114	1.65888e-07	0.309939
C2.147487	chr18	6271	58883206	58883706	1.76168	1.67068e-07	0.279662
C2.82009	chr12	17073	132841087	132841587	3.54056	1.69443e-07	0.126157
C2.135806	chr17	11733	66224308	66224808	3.26851	1.72559e-07	0.0914965
C2.262332	chr5	12598	141194913	141195413	3.25668	1.74416e-07	0.0978209
C2.265126	chr5	15392	161112434	161112934	3.24241	1.79233e-07	0.171172
C2.42706	chr10	12557	116251658	116252158	2.59352	1.79724e-07	0.197938
C2.263920	chr5	14186	150970656	150971156	2.377	1.80689e-07	0.190567
C2.279595	chr6	11409	136812309	136812809	2.56664	1.84401e-07	0.134653
C2.137070	chr17	12997	72764281	72764781	4.83225	1.87172e-07	0.118635
C2.163131	chr2	1786	10787437	10787937	4.72632	1.88371e-07	0.127222
C2.45629	chr10	15480	134581796	134582296	4.70922	1.89648e-07	0.127128
C2.129254	chr17	5181	33000535	33001035	4.66347	1.89648e-07	0.118197
C2.42728	chr10	12579	116304880	116305380	2.6255	1.92653e-07	0.149167
C2.63077	chr11	17228	122954237	122954737	3.08201	1.95351e-07	0.199882
C2.12072	chr1	12072	55715277	55715777	4.39151	1.96832e-07	0.120616
C2.33052	chr10	2903	28606714	28607214	3.79478	1.96832e-07	0.147382
C2.58578	chr11	12729	83320175	83320675	2.73839	1.97851e-07	0.178923
C2.9515	chr1	9515	41116848	41117348	3.63255	1.99407e-07	0.141863
C2.61320	chr11	15471	115952878	115953378	2.67169	2.0076e-07	0.142588
C2.306598	chr8	1683	17574422	17574922	2.87244	2.02365e-07	0.156607
C2.237187	chr4	2236	7351112	7351612	3.0662	2.0251e-07	0.122538
C2.210899	chr22	7839	48711510	48712010	1.63422	2.05065e-07	0.340612
C2.89674	chr13	7326	113703851	113704351	2.53083	2.07707e-07	0.166992
C2.199281	chr21	736	28256688	28257188	3.39919	2.0787e-07	0.14632
C2.283986	chr7	923	1577516	1578016	3.39385	2.09379e-07	0.143784
C2.140576	chr17	16503	79812583	79813083	5.61314	2.09683e-07	0.0976512
C2.152023	chr19	2790	6499299	6499799	5.75056	2.09683e-07	0.107613
C2.159856	chr19	10623	49898712	49899212	1.79055	2.09683e-07	0.219688
C2.302824	chr7	19761	149111961	149112461	6.33314	2.09683e-07	0.162167
C2.305855	chr8	940	10223210	10223710	3.13759	2.09683e-07	0.115924
C2.310746	chr8	5831	58472600	58473100	3.18215	2.09683e-07	0.168657
C2.312508	chr8	7593	79619411	79619911	5.70529	2.09683e-07	0.104226
C2.325526	chr9	5039	87414158	87414658	3.5487	2.09683e-07	0.0996515
C2.341006	chrX	5101	152814780	152815280	6.44157	2.09683e-07	0.174984
C2.216901	chr3	5158	42190445	42190945	1.67531	2.16477e-07	0.258817
C2.176614	chr2	15269	131094564	131095064	1.87459	2.17993e-07	0.16668
C2.87017	chr13	4669	80571360	80571860	2.42854	2.23108e-07	0.146807
C2.84041	chr13	1693	36414997	36415497	2.45116	2.24374e-07	0.138772
C2.128315	chr17	4242	27310893	27311393	1.52778	2.25131e-07	0.277782
C2.265002	chr5	15268	159769343	159769843	1.83439	2.2587e-07	0.201804
C2.63022	chr11	17173	122650941	122651441	3.58641	2.27203e-07	0.168838
C2.47685	chr11	1836	7353669	7354169	4.8172	2.27383e-07	0.105205
C2.35968	chr10	5819	67502509	67503009	2.51825	2.28039e-07	0.156115
C2.289640	chr7	6577	38624071	38624571	3.10152	2.29229e-07	0.126392
C2.148367	chr18	7151	71948397	71948897	1.90742	2.29785e-07	0.253595
C2.190364	chr20	1512	11901911	11902411	3.93027	2.30011e-07	0.189755
C2.316403	chr8	11488	125688853	125689353	3.80998	2.30845e-07	0.164023
C2.39610	chr10	9461	89891593	89892093	1.90316	2.31657e-07	0.213284
C2.331405	chr9	10918	130111882	130112382	4.83839	2.33353e-07	0.143425
C2.290315	chr7	7252	44199320	44199820	4.71225	2.34955e-07	0.134827
C2.218786	chr3	7043	50601205	50601705	2.14974	2.38369e-07	0.243779
C2.317678	chr8	12763	135521014	135521514	3.54007	2.38897e-07	0.128741
C2.28151	chr1	28151	230848100	230848600	4.42899	2.39047e-07	0.143754
C2.255014	chr5	5280	66807651	66808151	4.52557	2.39047e-07	0.139554
C2.37308	chr10	7159	74573810	74574310	2.26922	2.39353e-07	0.118665
C2.335545	chr9	15058	140093170	140093670	3.55636	2.45412e-07	0.13662
C2.23151	chr1	23151	199126451	199126951	3.79215	2.45905e-07	0.147695
C2.204352	chr22	1292	23155581	23156081	2.77223	2.46688e-07	0.124466
C2.193343	chr20	4491	35434431	35434931	4.38009	2.54641e-07	0.167501
C2.16207	chr1	16207	110202616	110203116	4.57823	2.57307e-07	0.202077
C2.310771	chr8	5856	58663543	58664043	2.90769	2.64358e-07	0.142705
C2.313479	chr8	8564	93848030	93848530	2.83957	2.64358e-07	0.109328
C2.202753	chr21	4208	47318706	47319206	3.51102	2.64626e-07	0.108366
C2.214670	chr3	2927	19703960	19704460	1.91554	2.64626e-07	0.187049
C2.69214	chr12	4278	26438989	26439489	1.8148	2.67528e-07	0.153752
C2.55568	chr11	9719	66494795	66495295	3.27975	2.68014e-07	0.171357
C2.198982	chr21	437	24333593	24334093	2.38827	2.69382e-07	0.415848
C2.121906	chr16	10525	85160638	85161138	1.6665	2.7076e-07	0.269081
C2.259771	chr5	10037	126028649	126029149	2.99933	2.82743e-07	0.0915154
C2.272247	chr6	4061	34062537	34063037	2.34984	2.83616e-07	0.103721
C2.55334	chr11	9485	65998947	65999447	2.85384	2.84676e-07	0.112721
C2.219028	chr3	7285	52049822	52050322	5.40535	2.87847e-07	0.134516
C2.167938	chr2	6593	46118899	46119399	5.56796	2.9082e-07	0.170208
C2.9119	chr1	9119	38405791	38406291	1.57902	2.936e-07	0.226477
C2.204669	chr22	1609	24165665	24166165	4.02792	2.93887e-07	0.108745
C2.252143	chr5	2409	21254306	21254806	2.58939	2.93887e-07	0.23081
C2.216999	chr3	5256	42709385	42709885	2.56637	2.96416e-07	0.202175
C2.138192	chr17	14119	75160415	75160915	1.8121	2.97816e-07	0.14202
C2.259062	chr5	9328	116958588	116959088	3.01891	2.97946e-07	0.164069
C2.14303	chr1	14303	85108861	85109361	4.96114	2.9869e-07	0.127784
C2.155808	chr19	6575	29802185	29802685	2.77042	3.02722e-07	0.166709
C2.124783	chr17	710	2684363	2684863	1.86109	3.03928e-07	0.201705
C2.154079	chr19	4846	15083484	15083984	4.64745	3.04682e-07	0.130071
C2.208735	chr22	5675	41806208	41806708	2.40445	3.07445e-07	0.138063
C2.151997	chr19	2764	6378436	6378936	2.46209	3.12165e-07	0.157274
C2.94305	chr14	4289	67980304	67980804	2.20562	3.14204e-07	0.175846
C2.67906	chr12	2970	13947512	13948012	4.37458	3.14222e-07	0.151523
C2.113603	chr16	2222	6412324	6412824	4.1781	3.153e-07	0.125144
C2.38290	chr10	8141	80767561	80768061	2.11875	3.16083e-07	0.245124
C2.51457	chr11	5608	43239423	43239923	4.15435	3.16166e-07	0.135223
C2.214833	chr3	3090	22394573	22395073	2.23873	3.16166e-07	0.170326
C2.105610	chr15	4701	66228596	66229096	4.00033	3.19651e-07	0.123184
C2.196850	chr20	7998	58134174	58134674	3.84124	3.20748e-07	0.107587
C2.278624	chr6	10438	123038436	123038936	4.17318	3.20748e-07	0.173412
C2.171721	chr2	10376	80622422	80622922	3.70047	3.21739e-07	0.130938
C2.214749	chr3	3006	20888256	20888756	3.47581	3.22954e-07	0.129667
C2.272182	chr6	3996	33983361	33983861	3.32389	3.26612e-07	0.150232
C2.309640	chr8	4725	41160340	41160840	3.36917	3.27251e-07	0.124424
C2.42192	chr10	12043	111970721	111971221	1.33003	3.30648e-07	0.546231
C2.47689	chr11	1840	7369242	7369742	3.90173	3.30648e-07	0.127544
C2.156612	chr19	7379	34836817	34837317	1.96367	3.32353e-07	0.166904
C2.277066	chr6	8880	101611419	101611919	1.73576	3.33804e-07	0.18253
C2.6441	chr1	6441	25894459	25894959	1.29854	3.37035e-07	0.220933
C2.28632	chr1	28632	234311699	234312199	5.86534	3.37035e-07	0.116693
C2.65433	chr12	497	2337738	2338238	6.94015	3.37035e-07	0.248062
C2.98617	chr14	8601	99416602	99417102	2.43937	3.37035e-07	0.137883
C2.177412	chr2	16067	137747834	137748334	6.20599	3.37035e-07	0.148315
C2.185730	chr2	24385	229044861	229045361	2.29611	3.37035e-07	0.23701
C2.200444	chr21	1899	37580568	37581068	5.99272	3.37035e-07	0.127653
C2.276974	chr6	8788	99939899	99940399	5.83836	3.37035e-07	0.114494
C2.305526	chr8	611	8230449	8230949	6.17516	3.37035e-07	0.145136
C2.331279	chr9	10792	129812835	129813335	5.89667	3.37035e-07	0.1193
C2.215936	chr3	4193	34388035	34388535	3.3509	3.40248e-07	0.139414
C2.192308	chr20	3456	30578657	30579157	2.06656	3.48537e-07	0.258111
C2.331291	chr9	10804	129845388	129845888	2.14527	3.50067e-07	0.12149
C2.48460	chr11	2611	12131920	12132420	1.18086	3.52445e-07	0.188903
C2.23828	chr1	23828	202630547	202631047	2.05877	3.53388e-07	0.135683
C2.328526	chr9	8039	111986928	111987428	1.93663	3.57178e-07	0.277311
C2.315683	chr8	10768	120164988	120165488	3.66632	3.58423e-07	0.142724
C2.182802	chr2	21457	202900174	202900674	1.47287	3.58454e-07	0.243063
C2.274234	chr6	6048	44251870	44252370	4.62216	3.58745e-07	0.104794
C2.9887	chr1	9887	42319541	42320041	2.93685	3.63905e-07	0.133872
C2.144659	chr18	3443	35448963	35449463	3.48361	3.63952e-07	0.142018
C2.331515	chr9	11028	130370550	130371050	1.60752	3.65199e-07	0.22718
C2.279774	chr6	11588	138482750	138483250	1.75627	3.65695e-07	0.155491
C2.59126	chr11	13277	92563882	92564382	2.88402	3.69834e-07	0.18993
C2.150765	chr19	1532	3243664	3244164	3.05483	3.91505e-07	0.116582
C2.125933	chr17	1860	8093486	8093986	1.10894	3.95178e-07	0.237914
C2.115281	chr16	3900	22438792	22439292	4.17734	3.95215e-07	0.147497
C2.149611	chr19	378	1039798	1040298	1.87259	3.95483e-07	0.208015
C2.332161	chr9	11674	131783107	131783607	4.45834	3.96512e-07	0.141652
C2.114912	chr16	3531	18943846	18944346	3.93521	3.9793e-07	0.112238
C2.278697	chr6	10511	124555882	124556382	2.95925	3.9793e-07	0.131026
C2.168699	chr2	7354	50823628	50824128	2.20612	3.98235e-07	0.152944
C2.24386	chr1	24386	204411748	204412248	1.75064	4.00297e-07	0.161216
C2.115429	chr16	4048	24009997	24010497	4.08496	4.00297e-07	0.102644
C2.340096	chrX	4191	124065110	124065610	4.26902	4.04916e-07	0.145437
C2.101510	chr15	601	29210154	29210654	2.80378	4.05803e-07	0.103669
C2.75237	chr12	10301	90378549	90379049	1.34219	4.11129e-07	0.101065
C2.62799	chr11	16950	121535864	121536364	2.04091	4.1966e-07	0.269523
C2.99716	chr14	9700	104000357	104000857	3.8658	4.24887e-07	0.125062
C2.235728	chr4	777	2257128	2257628	2.37929	4.31607e-07	0.127436
C2.17233	chr1	17233	116810755	116811255	3.43446	4.33974e-07	0.202034
C2.32388	chr10	2239	21373645	21374145	2.13195	4.37575e-07	0.202
C2.212527	chr3	784	9153477	9153977	3.01377	4.37763e-07	0.137557
C2.165428	chr2	4083	26474717	26475217	1.721	4.41661e-07	0.153285
C2.57464	chr11	11615	75117311	75117811	4.42563	4.50438e-07	0.165676
C2.191522	chr20	2670	23078234	23078734	3.02448	4.5487e-07	0.147214
C2.104103	chr15	3194	52570878	52571378	5.34455	4.67316e-07	0.128664
C2.216308	chr3	4565	38014718	38015218	2.28406	4.7375e-07	0.132552
C2.73553	chr12	8617	63326975	63327475	1.54463	4.73795e-07	0.17488
C2.6235	chr1	6235	24696220	24696720	5.14885	4.73995e-07	0.131444
C2.169060	chr2	7715	55133747	55134247	2.25138	4.87877e-07	0.239014
C2.78515	chr12	13579	114195082	114195582	2.63665	4.88265e-07	0.127216
C2.94278	chr14	4262	67920198	67920698	2.1738	4.90237e-07	0.156415
C2.50056	chr11	4207	26873219	26873719	2.81597	4.91131e-07	0.165341
C2.338503	chrX	2598	56825055	56825555	4.26967	4.91536e-07	0.151808
C2.65034	chr12	98	397737	398237	2.03867	4.92659e-07	0.133435
C2.114327	chr16	2946	11786483	11786983	2.81431	4.94344e-07	0.124433
C2.224244	chr3	12501	113377773	113378273	2.19705	4.95348e-07	0.100861
C2.153659	chr19	4426	13552529	13553029	4.64577	4.9648e-07	0.134658
C2.24865	chr1	24865	205523121	205523621	3.62521	4.98043e-07	0.137046
C2.311276	chr8	6361	62673149	62673649	4.49645	4.98043e-07	0.106874
C2.86577	chr13	4229	74864471	74864971	2.8393	5.01298e-07	0.250321
C2.153638	chr19	4405	13413266	13413766	1.63791	5.06319e-07	0.195655
C2.191876	chr20	3024	24943126	24943626	3.83338	5.09627e-07	0.175502
C2.189161	chr20	309	1919842	1920342	3.56498	5.12024e-07	0.125009
C2.95049	chr14	5033	72128120	72128620	2.31111	5.12393e-07	0.174405
C2.190062	chr20	1210	9059644	9060144	2.68109	5.12492e-07	0.154971
C2.74669	chr12	9733	78542732	78543232	4.39317	5.13821e-07	0.121013
C2.214074	chr3	2331	14605394	14605894	2.60968	5.14409e-07	0.140167
C2.66407	chr12	1471	5276361	5276861	3.83338	5.15113e-07	0.100218
C2.31304	chr10	1155	10816327	10816827	3.739	5.17065e-07	0.106946
C2.26018	chr1	26018	213697299	213697799	3.21765	5.20661e-07	0.119261
C2.85429	chr13	3081	51573729	51574229	2.63299	5.22137e-07	0.111854
C2.281423	chr6	13237	157833613	157834113	3.25418	5.22137e-07	0.0859012
C2.6920	chr1	6920	27645064	27645564	1.4616	5.23171e-07	0.232356
C2.168416	chr2	7071	47872194	47872694	4.23753	5.3252e-07	0.178189
C2.211194	chr22	8134	49901514	49902014	2.18594	5.32869e-07	0.139599
C2.15946	chr1	15946	109235734	109236234	2.11619	5.34557e-07	0.244928
C2.2926	chr1	2926	10343381	10343881	5.73467	5.39013e-07	0.106412
C2.15393	chr1	15393	96354167	96354667	5.48969	5.39013e-07	0.0894754
C2.16333	chr1	16333	110727730	110728230	5.63112	5.39013e-07	0.0989011
C2.49550	chr11	3701	19698501	19699001	2.4636	5.39013e-07	0.24075
C2.62105	chr11	16256	118774090	118774590	5.69306	5.39013e-07	0.10333
C2.125312	chr17	1239	4890051	4890551	2.61056	5.39013e-07	0.152747
C2.265884	chr5	16150	170167605	170168105	6.16071	5.39013e-07	0.143669
C2.284745	chr7	1682	2811056	2811556	5.88494	5.39013e-07	0.118318
C2.313484	chr8	8569	93941241	93941741	5.74411	5.39013e-07	0.107124
C2.316462	chr8	11547	125955022	125955522	5.70042	5.39013e-07	0.103868
C2.161378	chr2	33	437772	438272	2.28073	5.40088e-07	0.116227
C2.163902	chr2	2557	16495907	16496407	2.81199	5.43234e-07	0.171044
C2.150489	chr19	1256	2475758	2476258	1.97713	5.46102e-07	0.405668
C2.242996	chr4	8045	88600939	88601439	2.1922	5.5216e-07	0.15904
C2.262661	chr5	12927	142605140	142605640	2.96559	5.54762e-07	0.126538
C2.113581	chr16	2200	6088911	6089411	3.87485	5.63323e-07	0.149867
C2.282054	chr6	13868	162572063	162572563	3.08126	5.63478e-07	0.150907
C2.208795	chr22	5735	41903708	41904208	3.6219	5.66903e-07	0.152149
C2.63509	chr11	17660	125822918	125823418	2.33283	5.67302e-07	0.162243
C2.204795	chr22	1735	24577298	24577798	1.53027	5.72055e-07	0.260941
C2.691	chr1	691	2115359	2115859	2.21466	5.75748e-07	0.117816
C2.134496	chr17	10423	58682261	58682761	4.77682	5.79186e-07	0.125627
C2.113422	chr16	2041	4850604	4851104	2.79246	5.85035e-07	0.155624
C2.225559	chr3	13816	123820526	123821026	3.16228	5.87733e-07	0.108323
C2.241944	chr4	6993	77653309	77653809	2.79394	5.94236e-07	0.202694
C2.191310	chr20	2458	20529261	20529761	2.48159	5.97613e-07	0.101284
C2.334372	chr9	13885	137692877	137693377	3.37433	5.97613e-07	0.140977
C2.297206	chr7	14143	101543328	101543828	1.41411	6.05853e-07	0.179055
C2.114018	chr16	2637	10295058	10295558	3.46441	6.11532e-07	0.148827
C2.23543	chr1	23543	201566801	201567301	2.80177	6.14002e-07	0.185152
C2.84585	chr13	2237	43770397	43770897	2.70731	6.20154e-07	0.207858
C2.88664	chr13	6316	103831807	103832307	4.44033	6.23088e-07	0.108302
C2.4596	chr1	4596	17893351	17893851	4.22511	6.25349e-07	0.131861
C2.310777	chr8	5862	58764659	58765159	3.31581	6.31089e-07	0.131945
C2.13716	chr1	13716	72031017	72031517	3.93737	6.32179e-07	0.126022
C2.225035	chr3	13292	120391879	120392379	1.06991	6.32355e-07	0.151596
C2.19754	chr1	19754	160056243	160056743	4.29776	6.36773e-07	0.143452
C2.271658	chr6	3472	31650817	31651317	2.80174	6.41486e-07	0.118614
C2.211394	chr22	8334	50596358	50596858	3.37087	6.44136e-07	0.168843
C2.229238	chr3	17495	143826724	143827224	3.69158	6.44625e-07	0.222183
C2.157235	chr19	8002	38754848	38755348	2.49531	6.47531e-07	0.117627
C2.243491	chr4	8540	97858030	97858530	3.9336	6.49963e-07	0.176073
C2.306673	chr8	1758	18541352	18541852	2.3003	6.55809e-07	0.159221
C2.72151	chr12	7215	53848461	53848961	3.30759	6.57373e-07	0.177986
C2.286319	chr7	3256	13840673	13841173	2.75066	6.62187e-07	0.143785
C2.233231	chr3	21488	185434808	185435308	2.54232	6.63792e-07	0.129342
C2.322550	chr9	2063	23669793	23670293	1.74223	6.63792e-07	0.154558
C2.277595	chr6	9409	109125200	109125700	3.8004	6.68036e-07	0.110177
C2.163269	chr2	1924	11536112	11536612	2.61803	6.69002e-07	0.318708
C2.275733	chr6	7547	80312538	80313038	3.38002	6.70702e-07	0.200463
C2.133483	chr17	9410	53302012	53302512	3.72259	6.72513e-07	0.0954901
C2.9907	chr1	9907	42350200	42350700	3.30921	6.72535e-07	0.123559
C2.151406	chr19	2173	4768821	4769321	1.41016	6.76522e-07	0.221077
C2.282108	chr6	13922	163515830	163516330	2.61581	6.76676e-07	0.116878
C2.262612	chr5	12878	142361535	142362035	2.19909	6.86321e-07	0.188551
C2.160167	chr19	10934	50706575	50707075	3.02533	6.90752e-07	0.16084
C2.142631	chr18	1415	12036163	12036663	3.19758	7.04401e-07	0.108396
C2.269872	chr6	1686	14540409	14540909	3.35271	7.04401e-07	0.156507
C2.306380	chr8	1465	12887319	12887819	1.63017	7.08067e-07	0.260602
C2.166959	chr2	5614	38919588	38920088	2.89938	7.10268e-07	0.15371
C2.287776	chr7	4713	26689734	26690234	4.65425	7.13679e-07	0.164688
C2.305861	chr8	946	10235257	10235757	1.62007	7.16949e-07	0.165451
C2.209708	chr22	6648	44554098	44554598	2.81047	7.24336e-07	0.174113
C2.82040	chr12	17104	132886895	132887395	1.87367	7.37097e-07	0.16887
C2.181219	chr2	19874	182526940	182527440	5.38232	7.39691e-07	0.123409
C2.144927	chr18	3711	39737675	39738175	1.28317	7.41861e-07	0.232102
C2.324107	chr9	3620	71107682	71108182	1.76022	7.43437e-07	0.156597
C2.226941	chr3	15198	128825168	128825668	5.07839	7.44684e-07	0.112635
C2.86440	chr13	4092	73031348	73031848	4.97888	7.47305e-07	0.103207
C2.210263	chr22	7203	46395241	46395741	2.64721	7.47572e-07	0.119201
C2.224403	chr3	12660	114598471	114598971	5.10631	7.52797e-07	0.118565
C2.250727	chr5	993	6604404	6604904	5.025	7.57654e-07	0.121946
C2.29675	chr1	29675	244226583	244227083	3.64934	7.70461e-07	0.125611
C2.137378	chr17	13305	73234689	73235189	2.05732	7.72648e-07	0.106163
C2.93238	chr14	3222	58355815	58356315	1.94982	7.72805e-07	0.166561
C2.162375	chr2	1030	7100746	7101246	2.81878	7.78069e-07	0.160638
C2.153655	chr19	4422	13539879	13540379	2.29942	7.78484e-07	0.114547
C2.96534	chr14	6518	80109437	80109937	4.60946	7.79457e-07	0.127179
C2.193211	chr20	4359	34761391	34761891	2.48128	7.8251e-07	0.145639
C2.305897	chr8	982	10283229	10283729	2.47705	7.92574e-07	0.159373
C2.305349	chr8	434	4773124	4773624	2.09941	7.9438e-07	0.131327
C2.309808	chr8	4893	41974584	41975084	4.00021	7.98991e-07	0.149507
C2.291247	chr7	8184	49895070	49895570	2.42179	8.03533e-07	0.122527
C2.315955	chr8	11040	123676944	123677444	4.03949	8.07587e-07	0.168929
C2.199941	chr21	1396	33976605	33977105	2.41491	8.11021e-07	0.186169
C2.50336	chr11	4487	31711558	31712058	2.65287	8.18046e-07	0.143647
C2.5371	chr1	5371	20739435	20739935	1.62186	8.18988e-07	0.260937
C2.6414	chr1	6414	25853723	25854223	3.45	8.19798e-07	0.113104
C2.34531	chr10	4382	45962247	45962747	3.87285	8.21622e-07	0.13891
C2.299216	chr7	16153	120076479	120076979	3.48317	8.21622e-07	0.106535
C2.260326	chr5	10592	132148709	132149209	4.48821	8.22707e-07	0.197076
C2.194946	chr20	6094	45853134	45853634	3.68488	8.24511e-07	0.0932609
C2.118315	chr16	6934	57517823	57518323	1.61145	8.35112e-07	0.109973
C2.138789	chr17	14716	76675799	76676299	2.57675	8.39374e-07	0.129814
C2.132642	chr17	8569	47643401	47643901	2.14268	8.41428e-07	0.149949
C2.154659	chr19	5426	17992436	17992936	3.16839	8.42839e-07	0.109362
C2.307843	chr8	2928	26487675	26488175	3.15903	8.55592e-07	0.204305
C2.43950	chr10	13801	126027067	126027567	3.65459	8.5695e-07	0.122608
C2.97036	chr14	7020	89381214	89381714	5.957	8.5695e-07	0.124482
C2.113737	chr16	2356	7842237	7842737	5.9272	8.5695e-07	0.121895
C2.118797	chr16	7416	63959095	63959595	6.42114	8.5695e-07	0.172495
C2.139173	chr17	15100	77318431	77318931	2.23979	8.5695e-07	0.21754
C2.190549	chr20	1697	14898892	14899392	5.86065	8.5695e-07	0.116308
C2.204779	chr22	1719	24557813	24558313	2.21886	8.5695e-07	0.136183
C2.209709	chr22	6649	44554603	44555103	1.31154	8.5695e-07	0.26769
C2.210471	chr22	7411	46748841	46749341	2.48114	8.5695e-07	0.14261
C2.270770	chr6	2584	24646166	24646666	2.1482	8.5695e-07	0.11565
C2.275327	chr6	7141	70530334	70530834	5.88437	8.5695e-07	0.11827
C2.291462	chr7	8399	51301708	51302208	5.94211	8.5695e-07	0.123183
C2.51438	chr11	5589	42678732	42679232	2.54993	8.78819e-07	0.188791
C2.96205	chr14	6189	77582481	77582981	2.12145	8.80426e-07	0.203914
C2.48375	chr11	2526	11681058	11681558	2.64072	9.0968e-07	0.114073
C2.268854	chr6	668	4607232	4607732	1.66691	9.10512e-07	0.2258
C2.130054	chr17	5981	37081726	37082226	5.22882	9.12542e-07	0.148484
C2.307104	chr8	2189	21912138	21912638	1.16151	9.24513e-07	0.0919951
C2.318200	chr8	13285	140691269	140691769	3.34798	9.32684e-07	0.160128
C2.132131	chr17	8058	44019569	44020069	1.18277	9.47223e-07	0.199169
C2.69861	chr12	4925	32025944	32026444	4.46636	9.52202e-07	0.108829
C2.248149	chr4	13198	166339350	166339850	2.32007	9.54278e-07	0.153931
C2.295499	chr7	12436	91232946	91233446	1.31916	9.55891e-07	0.132237
C2.108511	chr15	7602	80136555	80137055	4.42212	9.65611e-07	0.11996
C2.132238	chr17	8165	45051435	45051935	3.10111	9.7325e-07	0.122711
C2.31860	chr10	1711	14447637	14448137	3.11854	9.90718e-07	0.162829
C2.29549	chr1	29549	243560124	243560624	1.78076	9.91776e-07	0.196438
C2.194273	chr20	5421	42391348	42391848	2.8745	9.92655e-07	0.112534
C2.236219	chr4	1268	3708489	3708989	4.16637	9.93265e-07	0.107288
C2.265061	chr5	15327	160262254	160262754	2.90497	9.93895e-07	0.10815
C2.118022	chr16	6641	56261905	56262405	4.37235	9.96602e-07	0.138619
C2.125541	chr17	1468	6938971	6939471	1.68607	1.01815e-06	0.154104
C2.48443	chr11	2594	12098846	12099346	2.87843	1.02291e-06	0.0955523
C2.217096	chr3	5353	43201313	43201813	3.7171	1.02972e-06	0.106339
C2.5289	chr1	5289	20513564	20514064	3.05904	1.03242e-06	0.14994
C2.31826	chr10	1677	14186440	14186940	3.76288	1.03548e-06	0.111505
C2.123776	chr16	12395	89392376	89392876	3.85703	1.03548e-06	0.13002
C2.333125	chr9	12638	134464294	134464794	2.31233	1.04353e-06	0.243084
C2.288187	chr7	5124	29413957	29414457	3.77486	1.04594e-06	0.117859
C2.71115	chr12	6179	49856059	49856559	3.72966	1.0477e-06	0.102962
C2.267009	chr5	17275	176079132	176079632	2.64412	1.05457e-06	0.236753
C2.5056	chr1	5056	19354423	19354923	3.1905	1.0678e-06	0.156267
C2.160233	chr19	11000	51017750	51018250	1.77154	1.07005e-06	0.227896
C2.301289	chr7	18226	135402407	135402907	2.48411	1.0896e-06	0.177474
C2.99134	chr14	9118	101290446	101290946	3.28696	1.09098e-06	0.158813
C2.47695	chr11	1846	7445109	7445609	1.4763	1.0938e-06	0.124123
C2.45554	chr10	15405	134352914	134353414	2.38805	1.0964e-06	0.15237
C2.174914	chr2	13569	119976018	119976518	1.75213	1.10558e-06	0.192204
C2.181111	chr2	19766	181321515	181322015	2.47347	1.10661e-06	0.175386
C2.77509	chr12	12573	109232108	109232608	2.86086	1.10772e-06	0.147198
C2.69742	chr12	4806	31162246	31162746	2.53671	1.11225e-06	0.112819
C2.204133	chr22	1073	21347300	21347800	2.68692	1.11584e-06	0.116816
C2.265059	chr5	15325	160229565	160230065	3.32757	1.12743e-06	0.120819
C2.271928	chr6	3742	33246853	33247353	3.47829	1.13153e-06	0.142489
C2.39762	chr10	9613	91102296	91102796	1.22095	1.13394e-06	0.115143
C2.78775	chr12	13839	116970944	116971444	1.82587	1.13581e-06	0.129066
C2.98569	chr14	8553	98611276	98611776	2.31156	1.13881e-06	0.0824886
C2.54586	chr11	8737	64347856	64348356	2.438	1.15059e-06	0.149041
C2.260709	chr5	10975	133471929	133472429	2.8386	1.15113e-06	0.149334
C2.316252	chr8	11337	124838203	124838703	3.0455	1.1584e-06	0.179413
C2.72784	chr12	7848	56742572	56743072	2.60184	1.16604e-06	0.177564
C2.211489	chr22	8429	50705951	50706451	4.15694	1.16717e-06	0.157756
C2.191877	chr20	3025	24944951	24945451	1.31519	1.168e-06	0.204706
C2.104587	chr15	3678	58726426	58726926	3.0362	1.16965e-06	0.187714
C2.224955	chr3	13212	119921829	119922329	5.62786	1.17504e-06	0.129004
C2.176486	chr2	15141	129590420	129590920	2.09065	1.17559e-06	0.132661
C2.102434	chr15	1525	38913357	38913857	5.1733	1.1912e-06	0.114047
C2.136952	chr17	12879	72382403	72382903	5.04692	1.1912e-06	0.114969
C2.331887	chr9	11400	130977070	130977570	2.6687	1.1912e-06	0.10934
C2.104278	chr15	3369	55366562	55367062	5.09797	1.2033e-06	0.117861
C2.155903	chr19	6670	30273068	30273568	4.87008	1.2033e-06	0.0917041
C2.12270	chr1	12270	57792998	57793498	1.51934	1.21747e-06	0.177884
C2.145013	chr18	3797	40695383	40695883	2.56631	1.22655e-06	0.157209
C2.159265	chr19	10032	47972849	47973349	4.49006	1.23122e-06	0.0892624
C2.289403	chr7	6340	36985343	36985843	1.92164	1.24243e-06	0.110971
C2.157655	chr19	8422	40871430	40871930	4.68443	1.24815e-06	0.122436
C2.173749	chr2	12404	106208636	106209136	3.54982	1.25754e-06	0.120623
C2.139142	chr17	15069	77269544	77270044	2.12276	1.26185e-06	0.173701
C2.299489	chr7	16426	122762913	122763413	4.33712	1.26185e-06	0.114904
C2.31323	chr10	1174	11046143	11046643	4.77422	1.27142e-06	0.130442
C2.106377	chr15	5468	69688296	69688796	4.47952	1.27142e-06	0.105569
C2.302502	chr7	19439	146289048	146289548	1.85508	1.27142e-06	0.175363
C2.42770	chr10	12621	116495699	116496199	4.23677	1.27535e-06	0.106781
C2.43269	chr10	13120	121023129	121023629	4.19633	1.27919e-06	0.091998
C2.71440	chr12	6504	50640983	50641483	2.0658	1.28665e-06	0.211852
C2.5296	chr1	5296	20520670	20521170	2.78278	1.28665e-06	0.213989
C2.4679	chr1	4679	18019071	18019571	3.70121	1.2888e-06	0.134076
C2.141609	chr18	393	3794581	3795081	2.38868	1.29294e-06	0.158622
C2.36353	chr10	6204	71596079	71596579	3.52623	1.29743e-06	0.140766
C2.84275	chr13	1927	39975375	39975875	4.18993	1.30102e-06	0.132398
C2.130591	chr17	6518	38651325	38651825	3.79108	1.30102e-06	0.0976187
C2.181358	chr2	20013	184109095	184109595	3.31051	1.32333e-06	0.120342
C2.87038	chr13	4690	80648410	80648910	3.98035	1.33494e-06	0.154222
C2.290403	chr7	7340	44308236	44308736	2.52655	1.33532e-06	0.135735
C2.272696	chr6	4510	35940284	35940784	2.17898	1.33875e-06	0.143249
C2.122932	chr16	11551	87595135	87595635	3.1105	1.34076e-06	0.096866
C2.110273	chr15	9364	92403649	92404149	3.25997	1.35046e-06	0.147883
C2.21618	chr1	21618	178508330	178508830	3.3932	1.3793e-06	0.115684
C2.680	chr1	680	2099918	2100418	5.90248	1.38192e-06	0.11979
C2.45733	chr10	15584	134980294	134980794	2.17029	1.38192e-06	0.181069
C2.102458	chr15	1549	39169658	39170158	6.3375	1.38192e-06	0.162664
C2.115155	chr16	3774	21177696	21178196	5.55199	1.38192e-06	0.0935138
C2.133376	chr17	9303	50173380	50173880	5.76793	1.38192e-06	0.108942
C2.155832	chr19	6599	29904282	29904782	5.24499	1.38192e-06	0.0751992
C2.192365	chr20	3513	30859464	30859964	3.52178	1.38192e-06	0.137457
C2.195451	chr20	6599	48072454	48072954	5.25814	1.38192e-06	0.0759063
C2.214287	chr3	2544	15944641	15945141	5.5636	1.38192e-06	0.0942862
C2.250724	chr5	990	6601361	6601861	5.87115	1.38192e-06	0.117173
C2.306590	chr8	1675	17549569	17550069	5.85453	1.38192e-06	0.115807
C2.338166	chrX	2261	48823149	48823649	5.67729	1.38192e-06	0.102184
C2.340300	chrX	4395	130874958	130875458	5.97832	1.38192e-06	0.126366
C2.115169	chr16	3788	21289430	21289930	3.64054	1.42424e-06	0.1484
C2.12129	chr1	12129	56240683	56241183	2.93365	1.42528e-06	0.120148
C2.163503	chr2	2158	12873957	12874457	2.49747	1.43516e-06	0.177109
C2.92281	chr14	2265	50464663	50465163	1.72521	1.45332e-06	0.17768
C2.229787	chr3	18044	148600116	148600616	3.57265	1.45518e-06	0.142245
C2.233605	chr3	21862	187681726	187682226	2.36844	1.45518e-06	0.155932
C2.62241	chr11	16392	119186300	119186800	2.61426	1.45564e-06	0.174023
C2.132230	chr17	8157	45026700	45027200	3.52979	1.45882e-06	0.139763
C2.192908	chr20	4056	33146094	33146594	1.1026	1.47312e-06	0.2957
C2.18602	chr1	18602	154927544	154928044	1.50769	1.485e-06	0.173927
C2.109396	chr15	8487	88504869	88505369	1.86909	1.49379e-06	0.12125
C2.274229	chr6	6043	44244566	44245066	3.41888	1.50112e-06	0.160955
C2.95122	chr14	5106	73026277	73026777	3.45147	1.52066e-06	0.128703
C2.313480	chr8	8565	93848720	93849220	4.79564	1.52584e-06	0.114239
C2.307214	chr8	2299	22073920	22074420	3.5024	1.54516e-06	0.143293
C2.256581	chr5	6847	83910740	83911240	2.82922	1.57485e-06	0.259964
C2.305744	chr8	829	9776324	9776824	3.22094	1.57485e-06	0.127138
C2.200047	chr21	1502	34534776	34535276	1.73723	1.58844e-06	0.172979
C2.65779	chr12	843	3277815	3278315	3.30296	1.59324e-06	0.151419
C2.149923	chr19	690	1472702	1473202	2.4277	1.60053e-06	0.163247
C2.250933	chr5	1199	9851553	9852053	3.11206	1.60357e-06	0.152022
C2.299833	chr7	16770	127471311	127471811	1.71761	1.605e-06	0.193223
C2.78997	chr12	14061	117951711	117952211	2.67051	1.60537e-06	0.126386
C2.299805	chr7	16742	127353779	127354279	2.18149	1.60927e-06	0.215237
C2.56655	chr11	10806	70615166	70615666	4.36528	1.61276e-06	0.145772
C2.263919	chr5	14185	150969627	150970127	3.9814	1.61276e-06	0.100935
C2.63215	chr11	17366	123443942	123444442	4.14178	1.61738e-06	0.139204
C2.263887	chr5	14153	150860339	150860839	2.4282	1.62168e-06	0.145446
C2.339843	chrX	3938	115066342	115066842	1.64939	1.62319e-06	0.201929
C2.143450	chr18	2234	22677712	22678212	3.12579	1.64749e-06	0.132612
C2.23968	chr1	23968	203155939	203156439	3.85302	1.65566e-06	0.1154
C2.286313	chr7	3250	13782900	13783400	1.47994	1.6604e-06	0.113818
C2.266617	chr5	16883	173750888	173751388	3.82383	1.67339e-06	0.102224
C2.303853	chr7	20790	153142668	153143168	3.85483	1.67339e-06	0.108391
C2.327925	chr9	7438	104241810	104242310	3.82516	1.67339e-06	0.099029
C2.112466	chr16	1085	2131993	2132493	2.9114	1.67411e-06	0.135406
C2.87228	chr13	4880	85906721	85907221	3.84731	1.69087e-06	0.15091
C2.129117	chr17	5044	32403989	32404489	3.58907	1.69087e-06	0.115167
C2.86989	chr13	4641	80376812	80377312	1.35671	1.69258e-06	0.237711
C2.57409	chr11	11560	75012590	75013090	2.83796	1.6955e-06	0.133145
C2.288548	chr7	5485	31034231	31034731	1.86175	1.71644e-06	0.201582
C2.288277	chr7	5214	30019727	30020227	2.92133	1.72455e-06	0.12544
C2.323455	chr9	2968	35647366	35647866	2.39273	1.73615e-06	0.118044
C2.311175	chr8	6260	61941663	61942163	3.61906	1.74618e-06	0.118326
C2.206639	chr22	3579	33850948	33851448	3.05745	1.75208e-06	0.0979778
C2.42774	chr10	12625	116520966	116521466	3.10689	1.75846e-06	0.0996914
C2.145891	chr18	4675	46223718	46224218	2.90858	1.76388e-06	0.126135
C2.56174	chr11	10325	68705501	68706001	3.40448	1.7644e-06	0.104162
C2.126471	chr17	2398	12893328	12893828	2.67041	1.76659e-06	0.140056
C2.215908	chr3	4165	34194095	34194595	3.01256	1.77935e-06	0.173095
C2.211392	chr22	8332	50588715	50589215	2.63967	1.81498e-06	0.125088
C2.98938	chr14	8922	100680721	100681221	2.07732	1.84761e-06	0.163986
C2.148171	chr18	6955	68120161	68120661	2.5928	1.85226e-06	0.121048
C2.28561	chr1	28561	233749103	233749603	2.39206	1.8604e-06	0.19259
C2.16266	chr1	16266	110478002	110478502	2.28536	1.86259e-06	0.11296
C2.83255	chr13	907	28674298	28674798	2.32832	1.87445e-06	0.0956429
C2.51882	chr11	6033	44945432	44945932	1.61692	1.8941e-06	0.156612
C2.29132	chr1	29132	237116411	237116911	3.81195	1.90187e-06	0.11781
C2.111474	chr16	93	309589	310089	5.01469	1.90294e-06	0.0942405
C2.288947	chr7	5884	34008297	34008797	5.23612	1.90976e-06	0.113391
C2.294043	chr7	10980	75860332	75860832	2.68491	1.92431e-06	0.113497
C2.231252	chr3	19509	165250571	165251071	2.77093	1.92586e-06	0.161622
C2.53224	chr11	7375	60684194	60684694	5.15429	1.93682e-06	0.118904
C2.36686	chr10	6537	72695316	72695816	2.64016	1.93875e-06	0.155108
C2.272221	chr6	4035	34031134	34031634	1.64691	1.94249e-06	0.129847
C2.60580	chr11	14731	111631717	111632217	1.81737	1.94776e-06	0.167968
C2.225040	chr3	13297	120397823	120398323	1.73262	1.95089e-06	0.0961952
C2.255882	chr5	6148	76687168	76687668	4.20821	1.95762e-06	0.146781
C2.160308	chr19	11075	51231630	51232130	4.68945	1.96027e-06	0.112623
C2.17816	chr1	17816	150185750	150186250	1.65298	1.96343e-06	0.271273
C2.333592	chr9	13105	135964480	135964980	4.90386	1.97336e-06	0.136678
C2.168639	chr2	7294	50199819	50200319	1.06452	1.97737e-06	0.189707
C2.193710	chr20	4858	37094801	37095301	3.95573	1.97955e-06	0.132589
C2.309721	chr8	4806	41525731	41526231	4.67302	1.98553e-06	0.118013
C2.145977	chr18	4761	46374129	46374629	3.62908	1.99458e-06	0.113213
C2.57270	chr11	11421	74419085	74419585	3.23157	1.99781e-06	0.131021
C2.132550	chr17	8477	47270040	47270540	1.08239	2.00506e-06	0.273357
C2.297131	chr7	14068	101261014	101261514	2.54082	2.00524e-06	0.132402
C2.238944	chr4	3993	21643328	21643828	4.7517	2.01011e-06	0.141311
C2.259556	chr5	9822	124062307	124062807	4.794	2.01011e-06	0.119559
C2.252222	chr5	2488	24444472	24444972	1.87887	2.01474e-06	0.12041
C2.36420	chr10	6271	71724790	71725290	2.36877	2.0278e-06	0.130553
C2.249626	chr4	14675	187670827	187671327	4.19709	2.04436e-06	0.0982811
C2.250735	chr5	1001	6683247	6683747	4.2403	2.04436e-06	0.126044
C2.74748	chr12	9812	79916335	79916835	4.23425	2.05154e-06	0.133067
C2.328540	chr9	8053	112039638	112040138	3.42528	2.05154e-06	0.137411
C2.170189	chr2	8844	66960426	66960926	3.5692	2.06488e-06	0.147161
C2.294837	chr7	11774	82645133	82645633	4.17971	2.07073e-06	0.134788
C2.271254	chr6	3068	28554857	28555357	2.39344	2.0864e-06	0.121571
C2.28871	chr1	28871	235147620	235148120	3.81675	2.09256e-06	0.0920147
C2.231797	chr3	20054	172087322	172087822	3.82341	2.09256e-06	0.10357
C2.112250	chr16	869	1687476	1687976	2.7963	2.09581e-06	0.095497
C2.5298	chr1	5298	20527422	20527922	3.43453	2.09797e-06	0.0866199
C2.42344	chr10	12195	112540869	112541369	1.96054	2.09797e-06	0.123269
C2.305574	chr8	659	8457294	8457794	2.11865	2.09915e-06	0.195927
C2.42660	chr10	12511	115933820	115934320	1.44061	2.11942e-06	0.220058
C2.185760	chr2	24415	229308837	229309337	1.95371	2.11942e-06	0.182871
C2.99677	chr14	9661	103912142	103912642	3.27069	2.12726e-06	0.133641
C2.22412	chr1	22412	183412130	183412630	4.26426	2.18064e-06	0.207792
C2.18379	chr1	18379	153767889	153768389	3.52324	2.19493e-06	0.127415
C2.29360	chr1	29360	240901030	240901530	5.77782	2.19493e-06	0.109705
C2.47542	chr11	1693	6294407	6294907	5.78897	2.19493e-06	0.110572
C2.57993	chr11	12144	77082621	77083121	2.77568	2.19493e-06	0.101861
C2.64448	chr11	18599	132588915	132589415	5.78915	2.19493e-06	0.110586
C2.205956	chr22	2896	29996789	29997289	5.43735	2.19493e-06	0.0862153
C2.213724	chr3	1981	13412998	13413498	5.88019	2.19493e-06	0.117922
C2.226709	chr3	14966	128093539	128094039	5.80585	2.19493e-06	0.111898
C2.243494	chr4	8543	97876325	97876825	6.25725	2.19493e-06	0.153753
C2.255038	chr5	5304	67027646	67028146	5.65649	2.19493e-06	0.100692
C2.294835	chr7	11772	82614466	82614966	5.82632	2.19493e-06	0.113525
C2.306020	chr8	1105	10749099	10749599	3.77579	2.19493e-06	0.172529
C2.317665	chr8	12750	135480218	135480718	5.8446	2.19493e-06	0.114999
C2.54753	chr11	8904	64611997	64612497	3.58049	2.19605e-06	0.1319
C2.229678	chr3	17935	147423330	147423830	1.38008	2.23557e-06	0.205431
C2.99014	chr14	8998	100902973	100903473	2.02722	2.24947e-06	0.121388
C2.203978	chr22	918	20779246	20779746	3.02224	2.25263e-06	0.181794
C2.123506	chr16	12125	88935411	88935911	2.04782	2.27884e-06	0.158905
C2.105694	chr15	4785	66416962	66417462	3.52965	2.28782e-06	0.138283
C2.271946	chr6	3760	33280357	33280857	2.48148	2.32405e-06	0.197304
C2.281307	chr6	13121	157180740	157181240	3.49888	2.32531e-06	0.144687
C2.338494	chrX	2589	56790121	56790621	2.93314	2.32531e-06	0.106211
C2.193025	chr20	4173	33732735	33733235	3.55676	2.34507e-06	0.161127
C2.43220	chr10	13071	120725145	120725645	5.0214	2.36864e-06	0.156749
C2.104096	chr15	3187	52548061	52548561	1.66214	2.3708e-06	0.0912844
C2.243111	chr4	8160	90137931	90138431	3.18048	2.3832e-06	0.142026
C2.316566	chr8	11651	126624398	126624898	3.18647	2.3832e-06	0.126767
C2.279862	chr6	11676	139004241	139004741	4.45139	2.43598e-06	0.0938986
C2.54539	chr11	8690	64145913	64146413	3.49547	2.43979e-06	0.115953
C2.111717	chr16	336	645908	646408	4.50571	2.45207e-06	0.116792
C2.200035	chr21	1490	34508177	34508677	3.27666	2.46114e-06	0.123573
C2.276106	chr6	7920	86655165	86655665	3.00768	2.46951e-06	0.131416
C2.105001	chr15	4092	63242566	63243066	1.95662	2.47125e-06	0.308313
C2.334746	chr9	14259	138889434	138889934	4.5082	2.4767e-06	0.107366
C2.190166	chr20	1314	10159333	10159833	2.33526	2.49848e-06	0.155142
C2.202060	chr21	3515	45751801	45752301	1.80616	2.52148e-06	0.152996
C2.269725	chr6	1539	13397691	13398191	3.10534	2.52337e-06	0.145622
C2.121872	chr16	10491	85116096	85116596	4.13192	2.52851e-06	0.0998569
C2.143440	chr18	2224	22637550	22638050	1.98439	2.53375e-06	0.212322
C2.42763	chr10	12614	116456969	116457469	1.73329	2.55428e-06	0.117954
C2.231909	chr3	20166	173675384	173675884	3.22324	2.58015e-06	0.133622
C2.235619	chr4	668	1853429	1853929	4.04688	2.58015e-06	0.156868
C2.280885	chr6	12699	151215926	151216426	1.53467	2.61279e-06	0.143803
C2.95209	chr14	5193	73220033	73220533	3.79818	2.62449e-06	0.0981926
C2.52660	chr11	6811	47544306	47544806	2.61394	2.62808e-06	0.100471
C2.66844	chr12	1908	6756391	6756891	2.5959	2.64118e-06	0.197159
C2.27162	chr1	27162	226274473	226274973	2.88083	2.64695e-06	0.13553
C2.51095	chr11	5246	36056090	36056590	3.59988	2.65987e-06	0.105008
C2.16512	chr1	16512	111292640	111293140	3.1494	2.66806e-06	0.185152
C2.220516	chr3	8773	61788446	61788946	2.71963	2.67874e-06	0.14126
C2.288146	chr7	5083	29268614	29269114	3.6749	2.68783e-06	0.117488
C2.43941	chr10	13792	125983267	125983767	2.29539	2.70341e-06	0.147546
C2.108436	chr15	7527	79382966	79383466	2.94474	2.72129e-06	0.136334
C2.278633	chr6	10447	123100453	123100953	1.87081	2.72129e-06	0.17882
C2.181425	chr2	20080	186067140	186067640	3.57827	2.72341e-06	0.12287
C2.64469	chr11	18620	132774432	132774932	3.89803	2.75397e-06	0.150724
C2.287996	chr7	4933	28153705	28154205	3.03245	2.77103e-06	0.181827
C2.317654	chr8	12739	135393485	135393985	2.51324	2.78093e-06	0.104042
C2.337402	chrX	1497	38372302	38372802	2.2516	2.79064e-06	0.0907639
C2.203300	chr22	240	18413980	18414480	1.88571	2.79638e-06	0.132368
C2.325621	chr9	5134	88650202	88650702	4.76768	2.80155e-06	0.167497
C2.200432	chr21	1887	37548307	37548807	2.15634	2.80796e-06	0.0837058
C2.339845	chrX	3940	115074426	115074926	3.30457	2.82584e-06	0.121152
C2.200207	chr21	1662	35528420	35528920	1.1826	2.85192e-06	0.0995769
C2.19616	chr1	19616	159111276	159111776	1.16916	2.85952e-06	0.24653
C2.103071	chr15	2162	42184646	42185146	2.20957	2.86975e-06	0.136572
C2.182698	chr2	21353	202634358	202634858	2.30566	2.92552e-06	0.102205
C2.266247	chr5	16513	172192302	172192802	1.35643	2.92975e-06	0.343537
C2.160704	chr19	11471	54974832	54975332	2.75498	2.93686e-06	0.144268
C2.286317	chr7	3254	13791272	13791772	4.22073	2.97159e-06	0.143017
C2.164020	chr2	2675	17764931	17765431	4.12067	2.98198e-06	0.156773
C2.291400	chr7	8337	50902298	50902798	2.57564	2.99171e-06	0.121437
C2.219120	chr3	7377	52236398	52236898	2.56033	3.01863e-06	0.161374
C2.29142	chr1	29142	237176262	237176762	2.57855	3.02118e-06	0.14958
C2.270502	chr6	2316	21381571	21382071	4.23262	3.02736e-06	0.140987
C2.189071	chr20	219	1268326	1268826	2.4362	3.02919e-06	0.205687
C2.272499	chr6	4313	34995507	34996007	5.10686	3.0307e-06	0.111989
C2.149418	chr19	185	680250	680750	1.01846	3.03742e-06	0.296318
C2.242029	chr4	7078	78049190	78049690	2.12554	3.04262e-06	0.147297
C2.227937	chr3	16194	134578963	134579463	1.9752	3.05463e-06	0.23217
C2.64272	chr11	18423	131632517	131633017	1.90044	3.0555e-06	0.128776
C2.50635	chr11	4786	33743019	33743519	5.12963	3.06697e-06	0.128582
C2.60189	chr11	14340	107615368	107615868	5.12083	3.06697e-06	0.128593
C2.54568	chr11	8719	64299325	64299825	4.0486	3.06771e-06	0.139451
C2.240374	chr4	5423	44673590	44674090	3.58814	3.07699e-06	0.112294
C2.35905	chr10	5756	65646827	65647327	4.96024	3.0842e-06	0.112522
C2.60649	chr11	14800	111859379	111859879	3.60669	3.0842e-06	0.0943734
C2.276328	chr6	8142	90094986	90095486	1.76816	3.0842e-06	0.271601
C2.204938	chr22	1878	25229767	25230267	4.74775	3.09538e-06	0.103905
C2.125429	chr17	1356	6208922	6209422	2.94109	3.09922e-06	0.151466
C2.160362	chr19	11129	51685138	51685638	4.80527	3.10443e-06	0.108796
C2.249630	chr4	14679	187714079	187714579	5.05091	3.11567e-06	0.131319
C2.233761	chr3	22018	188665302	188665802	1.58438	3.11832e-06	0.244264
C2.269864	chr6	1678	14407099	14407599	2.09145	3.12062e-06	0.149285
C2.101912	chr15	1003	31764153	31764653	4.6582	3.12478e-06	0.0984231
C2.239209	chr4	4258	24975600	24976100	4.71536	3.12478e-06	0.101743
C2.265086	chr5	15352	160593981	160594481	1.16576	3.13009e-06	0.263541
C2.155342	chr19	6109	19343011	19343511	4.02439	3.1523e-06	0.129259
C2.785	chr1	785	2216281	2216781	4.56679	3.15999e-06	0.194322
C2.152228	chr19	2995	7927276	7927776	2.11194	3.18393e-06	0.192015
C2.300861	chr7	17798	131896684	131897184	3.89495	3.19403e-06	0.146643
C2.102437	chr15	1528	38938838	38939338	4.45071	3.20043e-06	0.127068
C2.50461	chr11	4612	32120827	32121327	3.27063	3.22047e-06	0.10071
C2.52987	chr11	7138	57417212	57417712	1.9315	3.22142e-06	0.204517
C2.47561	chr11	1712	6415466	6415966	3.39481	3.23777e-06	0.119266
C2.318191	chr8	13276	140666395	140666895	3.20163	3.23777e-06	0.102947
C2.252409	chr5	2675	31502417	31502917	1.90225	3.24399e-06	0.102221
C2.263917	chr5	14183	150965547	150966047	2.11745	3.26979e-06	0.161648
C2.108421	chr15	7512	79333809	79334309	2.38874	3.27785e-06	0.109979
C2.196890	chr20	8038	58253218	58253718	2.11034	3.27887e-06	0.116796
C2.240314	chr4	5363	42906969	42907469	2.60606	3.30831e-06	0.099663
C2.310684	chr8	5769	57716362	57716862	3.60644	3.31876e-06	0.0949281
C2.277590	chr6	9404	109119117	109119617	2.30759	3.32337e-06	0.14552
C2.174545	chr2	13200	113581783	113582283	3.45954	3.32697e-06	0.100581
C2.205943	chr22	2883	29913240	29913740	3.23826	3.32697e-06	0.125413
C2.265587	chr5	15853	168433137	168433637	3.34849	3.32697e-06	0.0961075
C2.306511	chr8	1596	16768669	16769169	3.52055	3.32697e-06	0.106248
C2.153478	chr19	4245	13144938	13145438	1.94009	3.33001e-06	0.19942
C2.29484	chr1	29484	242596005	242596505	3.07207	3.36606e-06	0.092212
C2.291232	chr7	8169	49822903	49823403	3.65866	3.38087e-06	0.126145
C2.115595	chr16	4214	27225547	27226047	2.8064	3.3888e-06	0.093486
C2.188467	chr2	27122	241826039	241826539	2.6496	3.3888e-06	0.132808
C2.330864	chr9	10377	127386831	127387331	3.68261	3.4331e-06	0.124904
C2.116312	chr16	4931	30735013	30735513	1.48822	3.43551e-06	0.0950032
C2.277292	chr6	9106	106377449	106377949	3.17597	3.44722e-06	0.132146
C2.974	chr1	974	2423532	2424032	5.88034	3.48386e-06	0.117935
C2.83309	chr13	961	29417684	29418184	5.56076	3.48386e-06	0.0940969
C2.113591	chr16	2210	6281307	6281807	5.20859	3.48386e-06	0.0732745
C2.131538	chr17	7465	42312263	42312763	5.7312	3.48386e-06	0.106152
C2.142809	chr18	1593	13258772	13259272	5.5988	3.48386e-06	0.096665
C2.149875	chr19	642	1428648	1429148	5.42509	3.48386e-06	0.0854684
C2.184229	chr2	22884	218048200	218048700	5.64442	3.48386e-06	0.0998362
C2.186098	chr2	24753	232459731	232460231	5.71297	3.48386e-06	0.104794
C2.216412	chr3	4669	38510297	38510797	5.39881	3.48386e-06	0.0838887
C2.220530	chr3	8787	61851037	61851537	5.34617	3.48386e-06	0.0808103
C2.309716	chr8	4801	41517482	41517982	1.75729	3.48386e-06	0.0980259
C2.48442	chr11	2593	12097986	12098486	1.88672	3.52834e-06	0.105397
C2.116508	chr16	5127	31227054	31227554	3.23	3.52834e-06	0.138438
C2.324353	chr9	3866	73254759	73255259	3.3401	3.53492e-06	0.104969
C2.62420	chr11	16571	119635242	119635742	2.70892	3.55903e-06	0.153859
C2.37281	chr10	7132	74186683	74187183	1.99968	3.68331e-06	0.163556
C2.51966	chr11	6117	45110766	45111266	3.26672	3.70806e-06	0.147437
C2.95311	chr14	5295	73928912	73929412	2.31159	3.70806e-06	0.253902
C2.114673	chr16	3292	15646253	15646753	3.18586	3.70806e-06	0.140203
C2.144820	chr18	3604	37628722	37629222	4.5823	3.74631e-06	0.102498
C2.236700	chr4	1749	6310157	6310657	3.28012	3.75554e-06	0.145767
C2.203250	chr22	190	18272102	18272602	4.6468	3.78517e-06	0.107162
C2.6439	chr1	6439	25893259	25893759	1.85582	3.79656e-06	0.24364
C2.115480	chr16	4099	24697276	24697776	2.74224	3.80171e-06	0.0993879
C2.87041	chr13	4693	80657601	80658101	1.51665	3.82098e-06	0.115762
C2.283512	chr7	449	1004483	1004983	4.40871	3.8615e-06	0.0975615
C2.299974	chr7	16911	127748191	127748691	2.94641	3.86152e-06	0.110453
C2.72238	chr12	7302	54089967	54090467	2.08085	3.90548e-06	0.206666
C2.57427	chr11	11578	75044612	75045112	4.54909	3.91583e-06	0.119422
C2.73474	chr12	8538	63130873	63131373	3.418	3.91583e-06	0.150021
C2.318376	chr8	13461	141238487	141238987	4.24219	3.91583e-06	0.102884
C2.281020	chr6	12834	152957165	152957665	1.80363	3.91691e-06	0.147701
C2.305722	chr8	807	9756110	9756610	3.62858	3.94319e-06	0.2209
C2.16319	chr1	16319	110692829	110693329	4.15337	3.95466e-06	0.103222
C2.44034	chr10	13885	126319166	126319666	4.21255	3.99476e-06	0.101354
C2.271336	chr6	3150	29617673	29618173	1.4939	4.0081e-06	0.256007
C2.60491	chr11	14642	111198525	111199025	1.47197	4.06615e-06	0.24759
C2.12853	chr1	12853	62515722	62516222	4.35265	4.06664e-06	0.125936
C2.165306	chr2	3961	25620585	25621085	3.80176	4.08153e-06	0.0979282
C2.193597	chr20	4745	36617829	36618329	3.00803	4.10596e-06	0.136636
C2.179490	chr2	18145	163831224	163831724	3.16701	4.10694e-06	0.118084
C2.228011	chr3	16268	134828579	134829079	3.07877	4.10694e-06	0.0902025
C2.168413	chr2	7068	47857129	47857629	2.03952	4.11176e-06	0.160563
C2.309273	chr8	4358	38428940	38429440	2.74076	4.13759e-06	0.0975721
C2.67136	chr12	2200	7289185	7289685	3.07139	4.14559e-06	0.125932
C2.128156	chr17	4083	26903774	26904274	2.3202	4.17868e-06	0.146066
C2.130967	chr17	6894	40400584	40401084	2.14691	4.18492e-06	0.160391
C2.102427	chr15	1518	38852098	38852598	3.70605	4.19332e-06	0.097534
C2.128013	chr17	3940	26189008	26189508	2.57215	4.21753e-06	0.105921
C2.69801	chr12	4865	31514933	31515433	1.81488	4.23857e-06	0.147891
C2.124953	chr17	880	3795305	3795805	1.85301	4.24307e-06	0.172683
C2.327545	chr9	7058	101427683	101428183	4.1384	4.24755e-06	0.170628
C2.131653	chr17	7580	42814201	42814701	1.66628	4.29296e-06	0.132044
C2.321877	chr9	1390	16262368	16262868	2.17769	4.32648e-06	0.148059
C2.46980	chr11	1131	2229830	2230330	2.64055	4.33571e-06	0.219614
C2.102977	chr15	2068	41899115	41899615	2.21019	4.3393e-06	0.111049
C2.234659	chr3	22916	195919891	195920391	2.54965	4.3393e-06	0.112976
C2.115148	chr16	3767	20941207	20941707	3.39432	4.38453e-06	0.0999377
C2.275795	chr6	7609	81262638	81263138	2.45801	4.39079e-06	0.129794
C2.62138	chr11	16289	118800966	118801466	1.80949	4.39236e-06	0.154752
C2.269908	chr6	1722	14800173	14800673	2.89327	4.39236e-06	0.180274
C2.263067	chr5	13333	147136077	147136577	2.31141	4.42112e-06	0.117786
C2.293131	chr7	10068	71874223	71874723	3.14283	4.44409e-06	0.0919621
C2.94142	chr14	4126	66317435	66317935	1.9019	4.45081e-06	0.274096
C2.287047	chr7	3984	22401414	22401914	2.91931	4.45585e-06	0.143746
C2.231136	chr3	19393	161090482	161090982	1.94931	4.51645e-06	0.149098
C2.78744	chr12	13808	116804216	116804716	2.30408	4.54132e-06	0.121091
C2.169102	chr2	7757	55336572	55337072	1.95288	4.60883e-06	0.08961
C2.279533	chr6	11347	136258193	136258693	2.9311	4.64981e-06	0.158974
C2.51050	chr11	5201	35875386	35875886	2.48367	4.65613e-06	0.118099
C2.277659	chr6	9473	109750190	109750690	4.17118	4.66089e-06	0.141203
C2.181427	chr2	20082	186084684	186085184	2.50264	4.66145e-06	0.149463
C2.16783	chr1	16783	112689013	112689513	2.61184	4.68237e-06	0.115238
C2.269906	chr6	1720	14795635	14796135	2.31872	4.68237e-06	0.111742
C2.177326	chr2	15981	137143581	137144081	2.1618	4.69315e-06	0.190187
C2.215201	chr3	3458	25980355	25980855	2.59919	4.73769e-06	0.139497
C2.280169	chr6	11983	143557512	143558012	1.52638	4.79258e-06	0.142063
C2.203935	chr22	875	20259060	20259560	1.29972	4.79661e-06	0.239631
C2.67352	chr12	2416	10095785	10096285	3.93107	4.80514e-06	0.110372
C2.155080	chr19	5847	18808359	18808859	3.84602	4.80514e-06	0.114754
C2.84995	chr13	2647	47143545	47144045	1.3893	4.81852e-06	0.204653
C2.196891	chr20	8039	58253863	58254363	4.88453	4.82986e-06	0.0958515
C2.25287	chr1	25287	208313019	208313519	5.10162	4.84645e-06	0.121456
C2.72196	chr12	7260	53907983	53908483	4.79244	4.86101e-06	0.092165
C2.118591	chr16	7210	58495937	58496437	4.99141	4.86101e-06	0.104021
C2.183352	chr2	22007	207998655	207999155	1.85437	4.8777e-06	0.123056
C2.64045	chr11	18196	129821363	129821863	2.03268	4.87881e-06	0.188289
C2.77383	chr12	12447	108793121	108793621	1.7375	4.91265e-06	0.201951
C2.48418	chr11	2569	12002560	12003060	2.1357	4.93731e-06	0.0728362
C2.58559	chr11	12710	83121838	83122338	3.61504	4.95994e-06	0.107597
C2.200438	chr21	1893	37560570	37561070	2.97863	4.95994e-06	0.117221
C2.243803	chr4	8852	101404912	101405412	4.74556	4.97698e-06	0.117653
C2.63468	chr11	17619	125363561	125364061	4.52617	5.01123e-06	0.113594
C2.160854	chr19	11621	55964251	55964751	1.84235	5.0187e-06	0.179081
C2.15755	chr1	15755	102441659	102442159	4.46424	5.04356e-06	0.0971417
C2.104100	chr15	3191	52553940	52554440	2.53806	5.04985e-06	0.173045
C2.35545	chr10	5396	61946366	61946866	1.45752	5.05841e-06	0.222176
C2.218657	chr3	6914	50428234	50428734	1.34661	5.10899e-06	0.392634
C2.279358	chr6	11172	134373601	134374101	3.45816	5.10899e-06	0.10201
C2.112253	chr16	872	1693448	1693948	1.27971	5.11956e-06	0.215762
C2.314809	chr8	9894	105353636	105354136	4.29059	5.12423e-06	0.0897126
C2.203319	chr22	259	18481638	18482138	4.07316	5.1512e-06	0.115852
C2.195926	chr20	7074	50329138	50329638	2.45273	5.17832e-06	0.148255
C2.292538	chr7	9475	68638312	68638812	3.39789	5.18995e-06	0.132298
C2.281014	chr6	12828	152887518	152888018	1.63576	5.26089e-06	0.110691
C2.3355	chr1	3355	11526499	11526999	1.95359	5.26784e-06	0.110936
C2.243822	chr4	8871	101565307	101565807	1.75907	5.26784e-06	0.113393
C2.338256	chrX	2351	49518247	49518747	2.86411	5.28497e-06	0.0947188
C2.110320	chr15	9411	92710178	92710678	3.49409	5.29333e-06	0.088546
C2.306588	chr8	1673	17544546	17545046	3.3244	5.30074e-06	0.1136
C2.322423	chr9	1936	20990010	20990510	1.93979	5.30751e-06	0.246953
C2.153054	chr19	3821	11606295	11606795	1.53047	5.45511e-06	0.198082
C2.19836	chr1	19836	160213485	160213985	3.02049	5.46635e-06	0.0982429
C2.98750	chr14	8734	100026982	100027482	3.33802	5.47287e-06	0.106105
C2.67998	chr12	3062	14556522	14557022	3.63281	5.49123e-06	0.120251
C2.229800	chr3	18057	148661265	148661765	1.75827	5.49391e-06	0.14758
C2.46158	chr11	309	786242	786742	1.68622	5.5054e-06	0.10247
C2.155434	chr19	6201	19624987	19625487	2.94342	5.52136e-06	0.0995917
C2.60956	chr11	15107	113698850	113699350	5.62899	5.5658e-06	0.0987521
C2.82334	chr12	17398	133426836	133427336	5.40436	5.5658e-06	0.0842199
C2.143367	chr18	2151	22076967	22077467	5.66724	5.5658e-06	0.10146
[truncated: 78,760 more rows]
