# Supplementary material for: Single‐Cell Chromatin Accessibility Analysis Reveals Subgroup‐Specific TF‐NTR Regulatory Circuits in Medulloblastoma
Source: Adv Sci (Weinh). 2024 Jun 17;11(30):2309554. doi: 10.1002/advs.202309554 (PMC11321678; doi:10.1002/advs.202309554)
Supplement: Supplementary file 7 — Supplemental Table 6 [file ADVS-11-2309554-s007.xlsx]

## Sheet: co-Accessibility list
	seqnames	start	end	width	strand	value
1	chr1	845505	856669	11165	*	0.516171
2	chr1	852098	856669	4572	*	0.535018
3	chr1	856669	859027	2359	*	0.546598
4	chr1	856669	859532	2864	*	0.542853
5	chr1	856669	860423	3755	*	0.543275
6	chr1	856669	861091	4423	*	0.506709
7	chr1	856669	875760	19092	*	0.548561
8	chr1	856669	880130	23462	*	0.541288
9	chr1	856669	880719	24051	*	0.51284
10	chr1	859027	859532	506	*	0.603847
11	chr1	859027	860423	1397	*	0.554333
12	chr1	859027	861091	2065	*	0.516958
13	chr1	859027	875760	16734	*	0.549369
14	chr1	859027	880130	21104	*	0.60321
15	chr1	859027	880719	21693	*	0.537699
16	chr1	859532	860423	892	*	0.507149
17	chr1	859532	875760	16229	*	0.561369
18	chr1	859532	880130	20599	*	0.548351
19	chr1	859532	880719	21188	*	0.530394
20	chr1	860423	861091	669	*	0.517835
21	chr1	860423	875760	15338	*	0.56062
22	chr1	860423	880130	19708	*	0.606438
23	chr1	860423	880719	20297	*	0.537165
24	chr1	861091	880130	19040	*	0.533502
25	chr1	861091	880719	19629	*	0.585435
26	chr1	875760	880130	4371	*	0.619022
27	chr1	875760	880719	4960	*	0.530923
28	chr1	877105	880130	3026	*	0.515654
29	chr1	880130	880719	590	*	0.617269
30	chr1	935575	936256	682	*	0.560116
31	chr1	935575	937367	1793	*	0.547936
32	chr1	1092866	1093885	1020	*	0.558987
33	chr1	1092866	1101001	8136	*	0.558249
34	chr1	1092866	1101520	8655	*	0.548536
35	chr1	1093885	1101001	7117	*	0.647545
36	chr1	1093885	1101520	7636	*	0.722462
37	chr1	1093885	1117458	23574	*	0.532216
38	chr1	1093885	1120878	26994	*	0.596514
39	chr1	1093885	1143187	49303	*	0.605577
40	chr1	1101001	1101520	520	*	0.83919
41	chr1	1101001	1115295	14295	*	0.569404
42	chr1	1101001	1117458	16458	*	0.613407
43	chr1	1101001	1118185	17185	*	0.528501
44	chr1	1101001	1120878	19878	*	0.643368
45	chr1	1101001	1139360	38360	*	0.503759
46	chr1	1101001	1143915	42915	*	0.731155
47	chr1	1101001	1144506	43506	*	0.572355
48	chr1	1101520	1115295	13776	*	0.606519
49	chr1	1101520	1117458	15939	*	0.621837
50	chr1	1101520	1118185	16666	*	0.572243
51	chr1	1101520	1120878	19359	*	0.628416
52	chr1	1101520	1143915	42396	*	0.71288
53	chr1	1101520	1144506	42987	*	0.573276
54	chr1	1117458	1120878	3421	*	0.513379
55	chr1	1117458	1143915	26458	*	0.512646
56	chr1	1118185	1143915	25731	*	0.500352
57	chr1	1120878	1143915	23038	*	0.63335
58	chr1	1139360	1143915	4556	*	0.506659
59	chr1	1143187	1143915	729	*	0.584246
60	chr1	1143187	1144506	1320	*	0.509952
61	chr1	1143915	1144506	592	*	0.74267
62	chr1	1153701	1194167	40467	*	0.650509
63	chr1	1160864	1161569	706	*	0.630286
64	chr1	1161569	1162079	511	*	0.578795
65	chr1	1240219	1240726	508	*	0.504675
66	chr1	1242103	1242613	511	*	0.553735
67	chr1	1243322	1260121	16800	*	0.509865
68	chr1	1243849	1260121	16273	*	0.557219
69	chr1	1260121	1284949	24829	*	0.544566
70	chr1	1293966	1295316	1351	*	0.534987
71	chr1	1293966	1296109	2144	*	0.607686
72	chr1	1295316	1296109	794	*	0.600757
73	chr1	1310789	1334826	24038	*	0.541815
74	chr1	1356068	1368745	12678	*	0.523709
75	chr1	1356068	1370151	14084	*	0.510783
76	chr1	1356722	1365994	9273	*	0.692555
77	chr1	1356722	1368049	11328	*	0.562192
78	chr1	1356722	1368745	12024	*	0.517061
79	chr1	1356722	1377202	20481	*	0.547069
80	chr1	1361533	1368745	7213	*	0.501566
81	chr1	1362517	1367285	4769	*	0.570637
82	chr1	1363221	1368049	4829	*	0.514607
83	chr1	1365994	1366524	531	*	0.508026
84	chr1	1365994	1367285	1292	*	0.539937
85	chr1	1365994	1368049	2056	*	0.641909
86	chr1	1365994	1368745	2752	*	0.685832
87	chr1	1365994	1369287	3294	*	0.599348
88	chr1	1365994	1370151	4158	*	0.549365
89	chr1	1365994	1371030	5037	*	0.550109
90	chr1	1365994	1377202	11209	*	0.539856
91	chr1	1366524	1368049	1526	*	0.535766
92	chr1	1366524	1368745	2222	*	0.630866
93	chr1	1366524	1369287	2764	*	0.609417
94	chr1	1366524	1370151	3628	*	0.611065
95	chr1	1366524	1371585	5062	*	0.509718
96	chr1	1367285	1368745	1461	*	0.55216
97	chr1	1368049	1368745	697	*	0.621708
98	chr1	1368049	1369287	1239	*	0.634053
99	chr1	1368049	1370151	2103	*	0.575091
100	chr1	1368049	1377202	9154	*	0.511975
101	chr1	1368745	1369287	543	*	0.703987
102	chr1	1368745	1370151	1407	*	0.641927
103	chr1	1369287	1370151	865	*	0.717555
104	chr1	1369287	1371585	2299	*	0.50823
105	chr1	1369287	1372660	3374	*	0.515855
106	chr1	1369287	1377202	7916	*	0.500244
107	chr1	1370151	1372660	2510	*	0.525112
108	chr1	1407056	1447481	40426	*	0.559405
109	chr1	1510288	1550800	40513	*	0.674337
110	chr1	1849745	1850256	512	*	0.509532
111	chr1	1878091	1878910	820	*	0.572408
112	chr1	1941318	1950756	9439	*	0.533541
113	chr1	1946655	1953276	6622	*	0.595092
114	chr1	1946655	1960466	13812	*	0.540564
115	chr1	1946655	1981743	35089	*	0.702187
116	chr1	1959301	1960466	1166	*	0.545162
117	chr1	1960466	1960971	506	*	0.514856
118	chr1	1963918	1981743	17826	*	0.634654
119	chr1	1981053	1981743	691	*	0.574578
120	chr1	1981743	2016028	34286	*	0.544788
121	chr1	1981743	2016710	34968	*	0.528493
122	chr1	2005131	2005724	594	*	0.735272
123	chr1	2005131	2006528	1398	*	0.532044
124	chr1	2005131	2013716	8586	*	0.60622
125	chr1	2005131	2015275	10145	*	0.501072
126	chr1	2005131	2016028	10898	*	0.551074
127	chr1	2015275	2016028	754	*	0.586983
128	chr1	2015275	2016710	1436	*	0.549758
129	chr1	2016028	2016710	683	*	0.689989
130	chr1	2016028	2025639	9612	*	0.563505
131	chr1	2016710	2025639	8930	*	0.507638
132	chr1	2016710	2026483	9774	*	0.512824
133	chr1	2018352	2023630	5279	*	0.528257
134	chr1	2084546	2100168	15623	*	0.520533
135	chr1	2088432	2120086	31655	*	0.601601
136	chr1	2089462	2120086	30625	*	0.503333
137	chr1	2100168	2115609	15442	*	0.75956
138	chr1	2100168	2121185	21018	*	0.511433
139	chr1	2115609	2121185	5577	*	0.503372
140	chr1	2120086	2130780	10695	*	0.503775
141	chr1	2136696	2144051	7356	*	0.541646
142	chr1	2136696	2159354	22659	*	0.537102
143	chr1	2140207	2140926	720	*	0.558678
144	chr1	2140926	2141484	559	*	0.627896
145	chr1	2144051	2159354	15304	*	0.63306
146	chr1	2183356	2199014	15659	*	0.577553
147	chr1	2187651	2216531	28881	*	0.534442
148	chr1	2187651	2234993	47343	*	0.508411
149	chr1	2187651	2237093	49443	*	0.515759
150	chr1	2199014	2210915	11902	*	0.540159
151	chr1	2216531	2234993	18463	*	0.673588
152	chr1	2216531	2241996	25466	*	0.587608
153	chr1	2216531	2244508	27978	*	0.685957
154	chr1	2234480	2234993	514	*	0.515821
155	chr1	2234480	2244508	10029	*	0.528849
156	chr1	2234993	2237093	2101	*	0.592011
157	chr1	2234993	2241996	7004	*	0.606765
158	chr1	2234993	2244508	9516	*	0.668079
159	chr1	2237093	2244508	7416	*	0.540144
160	chr1	2241996	2243866	1871	*	0.501465
161	chr1	2241996	2244508	2513	*	0.635229
162	chr1	2243026	2243866	841	*	0.555524
163	chr1	2243866	2244508	643	*	0.516556
164	chr1	2260653	2267568	6916	*	0.507502
165	chr1	2312740	2316553	3814	*	0.554382
166	chr1	2312740	2317143	4404	*	0.502604
167	chr1	2314224	2316553	2330	*	0.547259
168	chr1	2314224	2317143	2920	*	0.530379
169	chr1	2314879	2316553	1675	*	0.528671
170	chr1	2314879	2317143	2265	*	0.517287
171	chr1	2316035	2316553	519	*	0.555016
172	chr1	2316035	2317143	1109	*	0.502294
173	chr1	2316553	2317143	591	*	0.763807
174	chr1	2362956	2375846	12891	*	0.514479
175	chr1	2362956	2377419	14464	*	0.543353
176	chr1	2369728	2374322	4595	*	0.588726
177	chr1	2369728	2374932	5205	*	0.57968
178	chr1	2369728	2375846	6119	*	0.557814
179	chr1	2369728	2377419	7692	*	0.617941
180	chr1	2369728	2378012	8285	*	0.545016
181	chr1	2369728	2383755	14028	*	0.501317
182	chr1	2369728	2384267	14540	*	0.542805
183	chr1	2369728	2399959	30232	*	0.507756
184	chr1	2369728	2400849	31122	*	0.583534
185	chr1	2369728	2402193	32466	*	0.535076
186	chr1	2373487	2374322	836	*	0.604711
187	chr1	2373487	2374932	1446	*	0.564297
188	chr1	2373487	2375846	2360	*	0.533474
189	chr1	2373487	2376814	3328	*	0.604067
190	chr1	2373487	2377419	3933	*	0.597324
191	chr1	2373487	2378012	4526	*	0.51226
192	chr1	2373487	2383755	10269	*	0.553344
193	chr1	2374322	2374932	611	*	0.704298
194	chr1	2374322	2375846	1525	*	0.593132
195	chr1	2374322	2376814	2493	*	0.644205
196	chr1	2374322	2377419	3098	*	0.666613
197	chr1	2374322	2378012	3691	*	0.583489
198	chr1	2374322	2378663	4342	*	0.531114
199	chr1	2374322	2383755	9434	*	0.589001
200	chr1	2374322	2384267	9946	*	0.582232
201	chr1	2374322	2400849	26528	*	0.544445
202	chr1	2374322	2402193	27872	*	0.525784
203	chr1	2374932	2375846	915	*	0.559929
204	chr1	2374932	2376814	1883	*	0.569304
205	chr1	2374932	2377419	2488	*	0.674182
206	chr1	2374932	2378012	3081	*	0.553582
207	chr1	2374932	2383755	8824	*	0.512614
208	chr1	2374932	2384267	9336	*	0.550433
209	chr1	2374932	2400849	25918	*	0.593892
210	chr1	2374932	2402193	27262	*	0.557689
211	chr1	2375846	2376814	969	*	0.573994
212	chr1	2375846	2377419	1574	*	0.598911
213	chr1	2375846	2383755	7910	*	0.509056
214	chr1	2375846	2401500	25655	*	0.524509
215	chr1	2375846	2402193	26348	*	0.524965
216	chr1	2376814	2377419	606	*	0.622931
217	chr1	2376814	2378012	1199	*	0.516285
218	chr1	2376814	2378663	1850	*	0.594554
219	chr1	2376814	2383755	6942	*	0.551399
220	chr1	2377419	2378012	594	*	0.549449
221	chr1	2377419	2378663	1245	*	0.5413
222	chr1	2377419	2384267	6849	*	0.500766
223	chr1	2377419	2400849	23431	*	0.61049
224	chr1	2377419	2401500	24082	*	0.506924
225	chr1	2377419	2402193	24775	*	0.612364
226	chr1	2378012	2383755	5744	*	0.626915
227	chr1	2378012	2384267	6256	*	0.643022
228	chr1	2378012	2400849	22838	*	0.546351
229	chr1	2378663	2383755	5093	*	0.533953
230	chr1	2383755	2384267	513	*	0.671931
231	chr1	2384267	2400849	16583	*	0.541655
232	chr1	2398585	2402193	3609	*	0.653803
233	chr1	2399438	2399959	522	*	0.518961
234	chr1	2399959	2400849	891	*	0.526394
235	chr1	2400849	2402193	1345	*	0.625218
236	chr1	2400849	2439291	38443	*	0.509331
237	chr1	2401500	2402193	694	*	0.512594
238	chr1	2405832	2406706	875	*	0.730627
239	chr1	2405832	2407702	1871	*	0.626742
240	chr1	2406706	2407702	997	*	0.619224
241	chr1	2459409	2460008	600	*	0.637253
242	chr1	2459409	2460699	1291	*	0.533042
243	chr1	2459409	2461758	2350	*	0.562012
244	chr1	2460008	2461758	1751	*	0.560167
245	chr1	2460699	2461223	525	*	0.519199
246	chr1	2463823	2464450	628	*	0.597239
247	chr1	2463823	2475177	11355	*	0.540811
248	chr1	2487105	2509327	22223	*	0.512052
249	chr1	2487105	2509921	22817	*	0.518193
250	chr1	2541928	2542549	622	*	0.532635
251	chr1	2694855	2738712	43858	*	0.520994
252	chr1	2791339	2791992	654	*	0.622475
253	chr1	2791339	2793110	1772	*	0.616288
254	chr1	2791339	2799959	8621	*	0.501887
255	chr1	2791339	2829418	38080	*	0.556434
256	chr1	2793110	2799959	6850	*	0.538362
257	chr1	2866745	2867267	523	*	0.502848
258	chr1	2866745	2869094	2350	*	0.632076
259	chr1	2866745	2883065	16321	*	0.551981
260	chr1	2866745	2883661	16917	*	0.549798
261	chr1	2866745	2890301	23557	*	0.566424
262	chr1	2869094	2869690	597	*	0.651032
263	chr1	2869094	2883065	13972	*	0.625107
264	chr1	2869094	2883661	14568	*	0.647959
265	chr1	2869094	2890301	21208	*	0.683947
266	chr1	2869094	2890826	21733	*	0.630149
267	chr1	2869094	2918172	49079	*	0.571668
268	chr1	2869690	2883065	13376	*	0.559774
269	chr1	2869690	2883661	13972	*	0.547466
270	chr1	2869690	2890301	20612	*	0.662364
271	chr1	2869690	2890826	21137	*	0.547521
272	chr1	2883065	2883661	597	*	0.828182
273	chr1	2883065	2890301	7237	*	0.675888
274	chr1	2883065	2890826	7762	*	0.631296
275	chr1	2883065	2918172	35108	*	0.695408
276	chr1	2883661	2890301	6641	*	0.686558
277	chr1	2883661	2890826	7166	*	0.646234
278	chr1	2883661	2918172	34512	*	0.704392
279	chr1	2889785	2890301	517	*	0.544622
280	chr1	2890301	2890826	526	*	0.667438
281	chr1	2890301	2918172	27872	*	0.604972
282	chr1	2890826	2918172	27347	*	0.54849
283	chr1	2918172	2955751	37580	*	0.500169
284	chr1	3087223	3087777	555	*	0.753229
285	chr1	3087223	3088281	1059	*	0.520878
286	chr1	3087223	3091580	4358	*	0.537817
287	chr1	3087223	3133338	46116	*	0.529693
288	chr1	3087223	3133893	46671	*	0.672861
289	chr1	3087223	3134642	47420	*	0.567829
290	chr1	3087223	3135447	48225	*	0.518442
291	chr1	3087223	3136015	48793	*	0.664014
292	chr1	3087777	3088281	505	*	0.55102
293	chr1	3087777	3091580	3804	*	0.534989
294	chr1	3087777	3133338	45562	*	0.527167
295	chr1	3087777	3133893	46117	*	0.614501
296	chr1	3087777	3134642	46866	*	0.565308
297	chr1	3087777	3135447	47671	*	0.541725
298	chr1	3087777	3136015	48239	*	0.598661
299	chr1	3133338	3133893	556	*	0.637187
300	chr1	3133338	3134642	1305	*	0.607707
301	chr1	3133893	3134642	750	*	0.624139
302	chr1	3133893	3135447	1555	*	0.51394
303	chr1	3133893	3136015	2123	*	0.593789
304	chr1	3134642	3135447	806	*	0.5634
305	chr1	3134642	3136015	1374	*	0.539674
306	chr1	3135447	3136015	569	*	0.530563
307	chr1	3229897	3230401	505	*	0.569559
308	chr1	3230401	3231363	963	*	0.522087
309	chr1	3230401	3243989	13589	*	0.549514
310	chr1	3230401	3244921	14521	*	0.552588
311	chr1	3230401	3269176	38776	*	0.619364
312	chr1	3231363	3240371	9009	*	0.558038
313	chr1	3231363	3243989	12627	*	0.649358
314	chr1	3231363	3244921	13559	*	0.612638
315	chr1	3231363	3269176	37814	*	0.67982
316	chr1	3237333	3244921	7589	*	0.617191
317	chr1	3237333	3269176	31844	*	0.505117
318	chr1	3240371	3243989	3619	*	0.59033
319	chr1	3240371	3244921	4551	*	0.56272
320	chr1	3240371	3269176	28806	*	0.601574
321	chr1	3243989	3244921	933	*	0.670099
322	chr1	3243989	3269176	25188	*	0.734706
323	chr1	3244921	3269176	24256	*	0.703263
324	chr1	3250691	3267245	16555	*	0.615348
325	chr1	3250691	3268151	17461	*	0.516942
326	chr1	3267245	3268151	907	*	0.564138
327	chr1	3318794	3319475	682	*	0.659009
328	chr1	3320418	3336950	16533	*	0.528929
329	chr1	3420971	3441468	20498	*	0.582308
330	chr1	3439569	3441468	1900	*	0.541881
331	chr1	3439569	3444740	5172	*	0.564002
332	chr1	3441468	3444740	3273	*	0.634787
333	chr1	3441468	3462493	21026	*	0.566128
334	chr1	3441468	3474140	32673	*	0.538609
335	chr1	3444740	3474140	29401	*	0.540324
336	chr1	3446157	3474140	27984	*	0.52904
337	chr1	3446157	3493993	47837	*	0.578054
338	chr1	3474140	3492758	18619	*	0.599039
339	chr1	3492758	3524437	31680	*	0.521292
340	chr1	3493993	3516109	22117	*	0.619412
341	chr1	3498290	3524437	26148	*	0.581855
342	chr1	3524437	3528276	3840	*	0.586563
343	chr1	3629859	3631164	1306	*	0.59609
344	chr1	3662647	3696288	33642	*	0.503615
345	chr1	3670931	3695446	24516	*	0.555742
346	chr1	3670931	3696288	25358	*	0.670649
347	chr1	3680229	3689198	8970	*	0.606139
348	chr1	3680229	3692213	11985	*	0.552096
349	chr1	3680229	3728106	47878	*	0.527189
350	chr1	3689198	3692213	3016	*	0.508932
351	chr1	3695446	3696288	843	*	0.553448
352	chr1	3816889	3817407	519	*	0.607309
353	chr1	4031239	4039157	7919	*	0.549563
354	chr1	4032253	4039157	6905	*	0.559024
355	chr1	4081955	4093561	11607	*	0.59586
356	chr1	4131898	4143441	11544	*	0.587253
357	chr1	4131898	4145826	13929	*	0.60834
358	chr1	4131898	4146720	14823	*	0.53699
359	chr1	4131898	4169078	37181	*	0.599817
360	chr1	4131898	4169594	37697	*	0.563007
361	chr1	4143441	4144149	709	*	0.617663
362	chr1	4143441	4145826	2386	*	0.645335
363	chr1	4143441	4146720	3280	*	0.795959
364	chr1	4143441	4147247	3807	*	0.552564
365	chr1	4143441	4162049	18609	*	0.537917
366	chr1	4144149	4146720	2572	*	0.533439
367	chr1	4145826	4146720	895	*	0.582291
368	chr1	4146720	4147247	528	*	0.655104
369	chr1	4168569	4169078	510	*	0.529864
370	chr1	4169078	4169594	517	*	0.740965
371	chr1	4281070	4300090	19021	*	0.806872
372	chr1	4431129	4431701	573	*	0.542956
373	chr1	4498968	4507185	8218	*	0.542924
374	chr1	4570510	4571140	631	*	0.578607
375	chr1	4714623	4718476	3854	*	0.554263
376	chr1	4715214	4718476	3263	*	0.507099
377	chr1	4715861	4716492	632	*	0.547466
378	chr1	4715861	4718476	2616	*	0.554796
379	chr1	4716492	4718476	1985	*	0.750683
380	chr1	4716492	4724348	7857	*	0.524726
381	chr1	4716492	4753622	37131	*	0.593806
382	chr1	4716492	4761063	44572	*	0.582487
383	chr1	4718476	4724348	5873	*	0.522425
384	chr1	4718476	4753622	35147	*	0.553945
385	chr1	4749534	4761063	11530	*	0.507199
386	chr1	4749534	4788093	38560	*	0.564112
387	chr1	4753622	4761063	7442	*	0.509982
388	chr1	4753622	4785056	31435	*	0.593774
389	chr1	4761063	4785056	23994	*	0.541189
390	chr1	4761063	4788093	27031	*	0.519245
391	chr1	4785056	4788093	3038	*	0.519284
392	chr1	4835886	4837596	1711	*	0.534345
393	chr1	4835886	4854689	18804	*	0.831745
394	chr1	4835886	4856096	20211	*	0.666443
395	chr1	4835886	4861750	25865	*	0.572228
396	chr1	4838421	4861750	23330	*	0.519189
397	chr1	4854689	4856096	1408	*	0.727566
398	chr1	4854689	4861750	7062	*	0.594855
399	chr1	4857136	4861750	4615	*	0.648639
400	chr1	4861750	4862424	675	*	0.691521
401	chr1	4861750	4890972	29223	*	0.646792
402	chr1	4862424	4890972	28549	*	0.508368
403	chr1	4940097	4974578	34482	*	0.556608
404	chr1	5189901	5210517	20617	*	0.554814
405	chr1	5462700	5504645	41946	*	0.591782
406	chr1	5468644	5504645	36002	*	0.514051
407	chr1	5504645	5540178	35534	*	0.663512
408	chr1	5540178	5558518	18341	*	0.530748
409	chr1	5561694	5563028	1335	*	0.561932
410	chr1	5830934	5831484	551	*	0.553473
411	chr1	5830934	5834048	3115	*	0.500828
412	chr1	5831484	5834048	2565	*	0.671385
413	chr1	5831484	5834657	3174	*	0.603706
414	chr1	5831484	5853791	22308	*	0.767708
415	chr1	5831484	5871618	40135	*	0.695251
416	chr1	5834048	5834657	610	*	0.66309
417	chr1	5834048	5853791	19744	*	0.733509
418	chr1	5834048	5871618	37571	*	0.698724
419	chr1	5834657	5853791	19135	*	0.632264
420	chr1	5834657	5871618	36962	*	0.588584
421	chr1	5853791	5871618	17828	*	0.869041
422	chr1	5853791	5890952	37162	*	0.698031
423	chr1	5853791	5903584	49794	*	0.684164
424	chr1	5871618	5890952	19335	*	0.726368
425	chr1	5871618	5903584	31967	*	0.634397
426	chr1	5871618	5907180	35563	*	0.840695
427	chr1	5871618	5919186	47569	*	0.551017
428	chr1	5888599	5890952	2354	*	0.527264
429	chr1	5890952	5903584	12633	*	0.525434
430	chr1	5890952	5907180	16229	*	0.688097
431	chr1	5903584	5907180	3597	*	0.668979
432	chr1	5907180	5919186	12007	*	0.573857
433	chr1	5919186	5968701	49516	*	0.546316
434	chr1	5968701	5995142	26442	*	0.505389
435	chr1	5968701	5996957	28257	*	0.647709
436	chr1	5996957	6027102	30146	*	0.630999
437	chr1	5996957	6040683	43727	*	0.726101
438	chr1	6027102	6040683	13582	*	0.617718
439	chr1	6040683	6063013	22331	*	0.563826
440	chr1	6040683	6064085	23403	*	0.634257
441	chr1	6063013	6064085	1073	*	0.591302
442	chr1	6108291	6108828	538	*	0.621929
443	chr1	6108291	6121123	12833	*	0.610481
444	chr1	6108828	6118905	10078	*	0.564183
445	chr1	6108828	6121123	12296	*	0.706378
446	chr1	6118905	6121123	2219	*	0.528678
447	chr1	6118905	6140715	21811	*	0.522591
448	chr1	6142930	6144212	1283	*	0.573617
449	chr1	6187962	6208917	20956	*	0.556516
450	chr1	6318137	6351494	33358	*	0.542049
451	chr1	6347711	6390679	42969	*	0.547074
452	chr1	6351494	6390679	39186	*	0.57352
453	chr1	6390679	6427536	36858	*	0.673493
454	chr1	6414073	6445801	31729	*	0.563975
455	chr1	6445256	6445801	546	*	0.651698
456	chr1	6445801	6457902	12102	*	0.669539
457	chr1	6483124	6490260	7137	*	0.500607
458	chr1	6562173	6572715	10543	*	0.535112
459	chr1	6562173	6579338	17166	*	0.502072
460	chr1	6562816	6567722	4907	*	0.501479
461	chr1	6562816	6568806	5991	*	0.574032
462	chr1	6562816	6571300	8485	*	0.586434
463	chr1	6562816	6580196	17381	*	0.536091
464	chr1	6567722	6568806	1085	*	0.526255
465	chr1	6567722	6571300	3579	*	0.527465
466	chr1	6568806	6571300	2495	*	0.58879
467	chr1	6568806	6580196	11391	*	0.52187
468	chr1	6571300	6615400	44101	*	0.518496
469	chr1	6573378	6580196	6819	*	0.615794
470	chr1	6573378	6615400	42023	*	0.565083
471	chr1	6579338	6580196	859	*	0.513468
472	chr1	6580196	6615400	35205	*	0.546105
473	chr1	6693354	6694916	1563	*	0.55968
474	chr1	6693354	6698491	5138	*	0.534468
475	chr1	6725857	6726989	1133	*	0.602486
476	chr1	6747204	6747728	525	*	0.519266
477	chr1	6929231	6974963	45733	*	0.61731
478	chr1	6938401	6982760	44360	*	0.681472
479	chr1	6972782	6982760	9979	*	0.509461
480	chr1	6982760	7020619	37860	*	0.752288
481	chr1	6982760	7022302	39543	*	0.750021
482	chr1	6982760	7022940	40181	*	0.780401
483	chr1	6982760	7025559	42800	*	0.648888
484	chr1	6995510	7045234	49725	*	0.51308
485	chr1	7014879	7020619	5741	*	0.513882
486	chr1	7014879	7022302	7424	*	0.548996
487	chr1	7014879	7022940	8062	*	0.539669
488	chr1	7014879	7025559	10681	*	0.530683
489	chr1	7014879	7045234	30356	*	0.604084
490	chr1	7014879	7048024	33146	*	0.526417
491	chr1	7016987	7020619	3633	*	0.584744
492	chr1	7016987	7022302	5316	*	0.542606
493	chr1	7016987	7022940	5954	*	0.555256
494	chr1	7020619	7022302	1684	*	0.800881
495	chr1	7020619	7022940	2322	*	0.831506
496	chr1	7020619	7025559	4941	*	0.694769
497	chr1	7020619	7045234	24616	*	0.764636
498	chr1	7020619	7048024	27406	*	0.773424
499	chr1	7022302	7022940	639	*	0.931084
500	chr1	7022302	7025559	3258	*	0.778542
501	chr1	7022302	7045234	22933	*	0.777438
502	chr1	7022302	7048024	25723	*	0.846547
503	chr1	7022940	7025559	2620	*	0.792272
504	chr1	7022940	7045234	22295	*	0.783847
505	chr1	7022940	7048024	25085	*	0.885438
506	chr1	7025559	7045234	19676	*	0.717698
507	chr1	7025559	7048024	22466	*	0.752121
508	chr1	7045234	7048024	2791	*	0.771273
509	chr1	7045234	7087797	42564	*	0.701851
510	chr1	7048024	7087797	39774	*	0.721878
511	chr1	7087797	7108603	20807	*	0.555409
512	chr1	7177876	7179451	1576	*	0.557078
513	chr1	7177876	7211118	33243	*	0.691079
514	chr1	7179451	7211118	31668	*	0.584183
515	chr1	7292206	7308248	16043	*	0.844288
516	chr1	7292206	7339723	47518	*	0.63065
517	chr1	7292206	7341997	49792	*	0.545584
518	chr1	7308248	7339723	31476	*	0.624415
519	chr1	7308248	7341997	33750	*	0.500558
520	chr1	7401727	7405497	3771	*	0.574541
521	chr1	7401727	7407906	6180	*	0.507716
522	chr1	7401727	7434169	32443	*	0.625092
523	chr1	7401727	7444110	42384	*	0.607892
524	chr1	7401727	7444972	43246	*	0.688707
525	chr1	7401727	7446463	44737	*	0.679429
526	chr1	7401727	7447133	45407	*	0.594644
527	chr1	7401727	7449113	47387	*	0.57258
528	chr1	7402282	7444972	42691	*	0.500208
529	chr1	7404042	7434169	30128	*	0.502604
530	chr1	7404042	7444972	40931	*	0.599947
531	chr1	7404042	7447133	43092	*	0.537938
532	chr1	7405497	7444972	39476	*	0.577703
533	chr1	7405497	7446463	40967	*	0.542371
534	chr1	7405497	7449113	43617	*	0.52942
535	chr1	7407906	7444110	36205	*	0.557742
536	chr1	7407906	7444972	37067	*	0.524427
537	chr1	7407906	7446463	38558	*	0.619986
538	chr1	7407906	7447133	39228	*	0.500436
539	chr1	7412587	7462028	49442	*	0.600622
540	chr1	7434169	7444110	9942	*	0.615073
541	chr1	7434169	7444972	10804	*	0.733807
542	chr1	7434169	7446463	12295	*	0.697719
543	chr1	7434169	7447133	12965	*	0.663287
544	chr1	7434169	7449113	14945	*	0.584293
545	chr1	7444110	7444972	863	*	0.648008
546	chr1	7444110	7446463	2354	*	0.700454
547	chr1	7444110	7447133	3024	*	0.602039
548	chr1	7444110	7449113	5004	*	0.530246
549	chr1	7444972	7445696	725	*	0.509688
550	chr1	7444972	7446463	1492	*	0.784064
551	chr1	7444972	7447133	2162	*	0.774634
552	chr1	7444972	7448116	3145	*	0.531068
553	chr1	7444972	7449113	4142	*	0.678811
554	chr1	7444972	7488789	43818	*	0.540781
555	chr1	7446463	7447133	671	*	0.702566
556	chr1	7446463	7449113	2651	*	0.650025
557	chr1	7447133	7449113	1981	*	0.635799
558	chr1	7447133	7488789	41657	*	0.515965
559	chr1	7521058	7537274	16217	*	0.608185
560	chr1	7597519	7618059	20541	*	0.57258
561	chr1	7618059	7624383	6325	*	0.589192
562	chr1	7688649	7689274	626	*	0.804834
563	chr1	7688649	7689983	1335	*	0.623044
564	chr1	7688649	7728739	40091	*	0.553838
565	chr1	7689274	7689983	710	*	0.694035
566	chr1	7689274	7728739	39466	*	0.619683
567	chr1	7689983	7728739	38757	*	0.531336
568	chr1	7697378	7697879	502	*	0.713487
569	chr1	7697378	7705745	8368	*	0.616495
570	chr1	7697879	7698435	557	*	0.599029
571	chr1	7697879	7705745	7867	*	0.589559
572	chr1	7705189	7705745	557	*	0.598364
573	chr1	7727785	7728739	955	*	0.503093
574	chr1	7982082	8027449	45368	*	0.560754
575	chr1	8121545	8137270	15726	*	0.511417
576	chr1	8154984	8157696	2713	*	0.578219
577	chr1	8154984	8198149	43166	*	0.653748
578	chr1	8157696	8198149	40454	*	0.613722
579	chr1	8193909	8222500	28592	*	0.551498
580	chr1	8221886	8222500	615	*	0.633307
581	chr1	8221886	8262421	40536	*	0.569276
582	chr1	8222500	8262421	39922	*	0.887591
583	chr1	8222500	8263012	40513	*	0.839133
584	chr1	8226286	8226808	523	*	0.606115
585	chr1	8262421	8263012	592	*	0.907848
586	chr1	8631740	8643466	11727	*	0.520876
587	chr1	8643466	8659899	16434	*	0.690787
588	chr1	8658682	8659899	1218	*	0.533474
589	chr1	8720651	8721831	1181	*	0.529137
590	chr1	8721831	8722476	646	*	0.526366
591	chr1	9011413	9048264	36852	*	0.513483
592	chr1	9078549	9080161	1613	*	0.601909
593	chr1	9078549	9104977	26429	*	0.545914
594	chr1	9078549	9121809	43261	*	0.629665
595	chr1	9078549	9124430	45882	*	0.530058
596	chr1	9080161	9080701	541	*	0.576356
597	chr1	9080161	9104977	24817	*	0.670777
598	chr1	9080161	9121809	41649	*	0.685421
599	chr1	9080161	9129462	49302	*	0.675599
600	chr1	9080701	9092117	11417	*	0.532973
601	chr1	9080701	9104977	24277	*	0.549771
602	chr1	9080701	9129462	48762	*	0.50657
603	chr1	9092117	9104977	12861	*	0.528005
604	chr1	9092117	9121809	29693	*	0.533608
605	chr1	9092117	9129462	37346	*	0.523928
606	chr1	9104977	9121809	16833	*	0.657743
607	chr1	9104977	9129462	24486	*	0.618289
608	chr1	9104977	9145145	40169	*	0.54183
609	chr1	9121809	9124430	2622	*	0.609491
610	chr1	9121809	9129462	7654	*	0.724198
611	chr1	9121809	9145145	23337	*	0.617682
612	chr1	9123058	9129462	6405	*	0.500726
613	chr1	9124430	9129462	5033	*	0.566395
614	chr1	9124430	9145145	20716	*	0.552151
615	chr1	9124430	9155581	31152	*	0.519499
616	chr1	9129462	9130608	1147	*	0.510805
617	chr1	9129462	9145145	15684	*	0.613832
618	chr1	9189305	9189930	626	*	0.542002
619	chr1	9189305	9224200	34896	*	0.534226
620	chr1	9223058	9240379	17322	*	0.724464
621	chr1	9223058	9243178	20121	*	0.525823
622	chr1	9224200	9261613	37414	*	0.530812
623	chr1	9313184	9313722	539	*	0.528336
624	chr1	9350183	9350817	635	*	0.505145
625	chr1	9355092	9355701	610	*	0.601623
626	chr1	9355701	9385660	29960	*	0.525346
627	chr1	9359192	9371685	12494	*	0.540052
628	chr1	9359192	9386869	27678	*	0.518775
629	chr1	9371685	9386869	15185	*	0.564424
630	chr1	9371685	9410854	39170	*	0.503152
631	chr1	9378219	9386869	8651	*	0.599974
632	chr1	9385660	9435116	49457	*	0.604699
633	chr1	9386869	9410854	23986	*	0.621806
634	chr1	9386869	9431647	44779	*	0.747332
635	chr1	9386869	9435116	48248	*	0.699837
636	chr1	9406127	9435116	28990	*	0.519321
637	chr1	9410854	9431647	20794	*	0.565789
638	chr1	9410854	9435116	24263	*	0.543752
639	chr1	9410854	9458440	47587	*	0.536737
640	chr1	9410854	9459816	48963	*	0.553332
641	chr1	9410854	9460321	49468	*	0.530733
642	chr1	9431647	9435116	3470	*	0.654118
643	chr1	9431647	9458440	26794	*	0.684057
644	chr1	9431647	9459816	28170	*	0.643424
645	chr1	9431647	9460321	28675	*	0.632911
646	chr1	9431647	9462099	30453	*	0.631335
647	chr1	9431647	9473416	41770	*	0.645791
648	chr1	9435116	9435772	657	*	0.679748
649	chr1	9435116	9436656	1541	*	0.503492
650	chr1	9435116	9448552	13437	*	0.523527
651	chr1	9435772	9436656	885	*	0.529496
652	chr1	9458440	9459816	1377	*	0.753083
653	chr1	9458440	9460321	1882	*	0.741585
654	chr1	9458440	9462099	3660	*	0.640549
655	chr1	9458440	9473416	14977	*	0.672479
656	chr1	9458440	9474104	15665	*	0.557504
657	chr1	9459816	9460321	506	*	0.869201
658	chr1	9459816	9462099	2284	*	0.614553
659	chr1	9459816	9473416	13601	*	0.703423
660	chr1	9459816	9474104	14289	*	0.62853
661	chr1	9460321	9462099	1779	*	0.665401
662	chr1	9460321	9473416	13096	*	0.735331
663	chr1	9460321	9474104	13784	*	0.607471
664	chr1	9462099	9462635	537	*	0.534583
665	chr1	9462099	9473416	11318	*	0.699969
666	chr1	9462099	9474104	12006	*	0.527225
667	chr1	9473416	9474104	689	*	0.655257
668	chr1	9533238	9536909	3672	*	0.606672
669	chr1	9589198	9621717	32520	*	0.592127
670	chr1	9777315	9777843	529	*	0.533162
671	chr1	9777843	9790770	12928	*	0.639097
672	chr1	9841007	9856931	15925	*	0.691607
673	chr1	9871577	9886082	14506	*	0.534172
674	chr1	9886082	9902115	16034	*	0.540448
675	chr1	9896432	9912743	16312	*	0.522649
676	chr1	9900486	9902115	1630	*	0.552127
677	chr1	9900486	9913244	12759	*	0.507929
678	chr1	9902115	9904983	2869	*	0.56434
679	chr1	9902115	9913244	11130	*	0.576095
680	chr1	9902115	9944321	42207	*	0.646293
681	chr1	9904983	9907182	2200	*	0.547231
682	chr1	9904983	9913244	8262	*	0.599431
683	chr1	9912743	9913244	502	*	0.549364
684	chr1	10082138	10106927	24790	*	0.729481
685	chr1	10106112	10108844	2733	*	0.526099
686	chr1	10220850	10221372	523	*	0.596456
687	chr1	10230123	10261464	31342	*	0.537607
688	chr1	10327615	10343631	16017	*	0.696506
689	chr1	10343631	10385677	42047	*	0.511278
690	chr1	10532102	10532635	534	*	0.525298
691	chr1	10568786	10577214	8429	*	0.674185
692	chr1	10568786	10579312	10527	*	0.724853
693	chr1	10568786	10582598	13813	*	0.536266
694	chr1	10568786	10588322	19537	*	0.560036
695	chr1	10568786	10597371	28586	*	0.653182
696	chr1	10568786	10597907	29122	*	0.613136
697	chr1	10577214	10579312	2099	*	0.733576
698	chr1	10577214	10588322	11109	*	0.567838
699	chr1	10577214	10597371	20158	*	0.655436
700	chr1	10577214	10597907	20694	*	0.59235
701	chr1	10579312	10582598	3287	*	0.539503
702	chr1	10579312	10588322	9011	*	0.564834
703	chr1	10579312	10597371	18060	*	0.752584
704	chr1	10579312	10597907	18596	*	0.668197
705	chr1	10582598	10597371	14774	*	0.540223
706	chr1	10588322	10597371	9050	*	0.54349
707	chr1	10597371	10597907	537	*	0.803729
708	chr1	10658525	10685946	27422	*	0.708724
709	chr1	10658525	10690373	31849	*	0.656622
710	chr1	10658525	10691374	32850	*	0.609619
711	chr1	10658525	10694923	36399	*	0.551108
712	chr1	10685946	10690373	4428	*	0.783278
713	chr1	10685946	10691374	5429	*	0.705127
714	chr1	10685946	10694923	8978	*	0.602135
715	chr1	10685946	10718674	32729	*	0.500841
716	chr1	10685946	10727993	42048	*	0.5148
717	chr1	10690373	10691374	1002	*	0.723136
718	chr1	10690373	10694923	4551	*	0.661363
719	chr1	10690373	10710032	19660	*	0.574403
720	chr1	10690373	10727993	37621	*	0.604559
721	chr1	10690373	10737831	47459	*	0.769568
722	chr1	10690373	10738424	48052	*	0.708924
723	chr1	10690373	10739775	49403	*	0.677106
724	chr1	10691374	10694923	3550	*	0.629789
725	chr1	10691374	10727993	36620	*	0.545725
726	chr1	10691374	10737831	46458	*	0.576895
727	chr1	10691374	10738424	47051	*	0.574369
728	chr1	10691374	10739775	48402	*	0.557268
729	chr1	10694923	10727993	33071	*	0.547854
730	chr1	10694923	10737831	42909	*	0.566837
731	chr1	10694923	10738424	43502	*	0.507196
732	chr1	10694923	10739775	44853	*	0.514616
733	chr1	10710032	10737831	27800	*	0.534256
734	chr1	10710032	10738424	28393	*	0.509954
735	chr1	10727993	10737831	9839	*	0.533549
736	chr1	10737831	10738424	594	*	0.715776
737	chr1	10737831	10739775	1945	*	0.597898
738	chr1	10737831	10742991	5161	*	0.603809
739	chr1	10737831	10745771	7941	*	0.517169
740	chr1	10738424	10739775	1352	*	0.672139
741	chr1	10738424	10742991	4568	*	0.67151
742	chr1	10738424	10745771	7348	*	0.602531
743	chr1	10738424	10774860	36437	*	0.510952
744	chr1	10739775	10742991	3217	*	0.573402
745	chr1	10742991	10745771	2781	*	0.50259
746	chr1	10769240	10788119	18880	*	0.601901
747	chr1	10786635	10788119	1485	*	0.589859
748	chr1	10786635	10816456	29822	*	0.526114
749	chr1	10787550	10788119	570	*	0.504197
750	chr1	10788119	10788839	721	*	0.7225
751	chr1	10788119	10789357	1239	*	0.702503
752	chr1	10788119	10795512	7394	*	0.517077
753	chr1	10788119	10798565	10447	*	0.526815
754	chr1	10788119	10816456	28338	*	0.620879
755	chr1	10788119	10817117	28999	*	0.50983
756	chr1	10788119	10836505	48387	*	0.522309
757	chr1	10788839	10789357	519	*	0.766534
758	chr1	10788839	10795512	6674	*	0.509317
759	chr1	10788839	10816456	27618	*	0.510877
760	chr1	10788839	10836505	47667	*	0.530956
761	chr1	10789357	10816456	27100	*	0.551666
762	chr1	10816456	10817117	662	*	0.519824
763	chr1	10816456	10847629	31174	*	0.540691
764	chr1	10832683	10833257	575	*	0.515281
765	chr1	10833257	10834507	1251	*	0.66726
766	chr1	10833257	10879729	46473	*	0.514354
767	chr1	10836505	10847629	11125	*	0.507516
768	chr1	10836505	10848838	12334	*	0.537355
769	chr1	10841357	10843149	1793	*	0.553599
770	chr1	10841357	10847629	6273	*	0.543353
771	chr1	10841357	10848838	7482	*	0.522568
772	chr1	10843149	10847629	4481	*	0.53676
773	chr1	10843149	10848838	5690	*	0.653858
774	chr1	10847629	10848838	1210	*	0.693765
775	chr1	10848838	10854092	5255	*	0.573471
776	chr1	10963927	10964448	522	*	0.760757
777	chr1	10963927	11008496	44570	*	0.609231
778	chr1	10964448	11008496	44049	*	0.586232
779	chr1	10978175	11000366	22192	*	0.520833
780	chr1	10994038	10997612	3575	*	0.521294
781	chr1	10994038	11000366	6329	*	0.545298
782	chr1	10997612	11000366	2755	*	0.78475
783	chr1	10997612	11004104	6493	*	0.664539
784	chr1	10997612	11004655	7044	*	0.504757
785	chr1	10997612	11033859	36248	*	0.694814
786	chr1	10997612	11040322	42711	*	0.534345
787	chr1	11000366	11004104	3739	*	0.753495
788	chr1	11000366	11004655	4290	*	0.579785
789	chr1	11000366	11033859	33494	*	0.761041
790	chr1	11000366	11040322	39957	*	0.533544
791	chr1	11004104	11004655	552	*	0.742712
792	chr1	11004104	11033859	29756	*	0.698943
793	chr1	11004104	11040322	36219	*	0.546786
794	chr1	11004655	11033859	29205	*	0.618867
795	chr1	11004655	11040322	35668	*	0.537452
796	chr1	11007723	11008496	774	*	0.512591
797	chr1	11008496	11019046	10551	*	0.847865
798	chr1	11025203	11025951	749	*	0.641071
799	chr1	11025203	11029479	4277	*	0.69881
800	chr1	11025951	11029479	3529	*	0.542107
801	chr1	11033859	11040322	6464	*	0.573779
802	chr1	11204860	11207580	2721	*	0.528539
803	chr1	11238498	11239224	727	*	0.501388
804	chr1	11297659	11298421	763	*	0.534331
805	chr1	11298421	11347180	48760	*	0.659889
806	chr1	11372654	11388570	15917	*	0.619095
807	chr1	11382137	11400153	18017	*	0.55379
808	chr1	11382137	11402472	20336	*	0.589815
809	chr1	11382137	11403219	21083	*	0.550888
810	chr1	11399374	11400153	780	*	0.541186
811	chr1	11400153	11402472	2320	*	0.761543
812	chr1	11400153	11403219	3067	*	0.701089
813	chr1	11400153	11415796	15644	*	0.512375
814	chr1	11400153	11419224	19072	*	0.548642
815	chr1	11402472	11403219	748	*	0.822088
816	chr1	11402472	11415796	13325	*	0.518118
817	chr1	11402472	11419224	16753	*	0.539011
818	chr1	11403219	11419224	16006	*	0.521711
819	chr1	11415796	11416477	682	*	0.556766
820	chr1	11415796	11454173	38378	*	0.500329
821	chr1	11435420	11436075	656	*	0.532072
822	chr1	11452124	11472375	20252	*	0.53352
823	chr1	11457410	11472375	14966	*	0.545348
824	chr1	11457410	11473434	16025	*	0.551632
825	chr1	11457410	11473962	16553	*	0.582493
826	chr1	11472375	11473434	1060	*	0.520633
827	chr1	11473434	11473962	529	*	0.682462
828	chr1	11473962	11521802	47841	*	0.554296
829	chr1	11475144	11519000	43857	*	0.509671
830	chr1	11494809	11509107	14299	*	0.518968
831	chr1	11494809	11510859	16051	*	0.515638
832	chr1	11504094	11506419	2326	*	0.523686
833	chr1	11504094	11531189	27096	*	0.635085
834	chr1	11504094	11547664	43571	*	0.628964
835	chr1	11506419	11531189	24771	*	0.634194
836	chr1	11506419	11547664	41246	*	0.515156
837	chr1	11506419	11554956	48538	*	0.594632
838	chr1	11509107	11519000	9894	*	0.55756
839	chr1	11509107	11533107	24001	*	0.514579
840	chr1	11519000	11533107	14108	*	0.627629
841	chr1	11519000	11538305	19306	*	0.54977
842	chr1	11519000	11545452	26453	*	0.502485
843	chr1	11531189	11531762	574	*	0.562396
844	chr1	11531189	11547664	16476	*	0.520821
845	chr1	11531189	11554956	23768	*	0.648888
846	chr1	11531189	11560204	29016	*	0.60322
847	chr1	11533107	11538305	5199	*	0.529189
848	chr1	11533107	11545452	12346	*	0.501277
849	chr1	11535083	11538305	3223	*	0.555665
850	chr1	11535083	11538836	3754	*	0.509986
851	chr1	11547664	11554956	7293	*	0.709109
852	chr1	11554956	11560204	5249	*	0.586508
853	chr1	11623868	11636713	12846	*	0.647351
854	chr1	11623868	11670046	46179	*	0.533267
855	chr1	11623868	11671023	47156	*	0.689241
856	chr1	11636713	11670046	33334	*	0.635195
857	chr1	11636713	11671023	34311	*	0.788858
858	chr1	11670046	11671023	978	*	0.613799
859	chr1	11671023	11695011	23989	*	0.598649
860	chr1	11707642	11708240	599	*	0.526695
861	chr1	11750938	11751735	798	*	0.511419
862	chr1	11759122	11775409	16288	*	0.561407
863	chr1	11760853	11775409	14557	*	0.549593
864	chr1	11863758	11896363	32606	*	0.717363
865	chr1	11863758	11896948	33191	*	0.538755
866	chr1	11895831	11896363	533	*	0.529314
867	chr1	11896363	11896948	586	*	0.653357
868	chr1	11896363	11900936	4574	*	0.527458
869	chr1	11896363	11917434	21072	*	0.535719
870	chr1	11896363	11936645	40283	*	0.516069
871	chr1	11967911	11968792	882	*	0.557631
872	chr1	12069500	12084271	14772	*	0.548113
873	chr1	12069500	12088931	19432	*	0.614876
874	chr1	12069500	12099217	29718	*	0.501259
875	chr1	12069500	12113496	43997	*	0.604746
876	chr1	12069500	12114042	44543	*	0.529655
877	chr1	12084271	12088931	4661	*	0.712523
878	chr1	12084271	12089563	5293	*	0.535539
879	chr1	12084271	12099217	14947	*	0.571265
880	chr1	12084271	12113496	29226	*	0.737427
881	chr1	12084271	12114042	29772	*	0.659875
882	chr1	12088931	12089563	633	*	0.586046
883	chr1	12088931	12099217	10287	*	0.634514
884	chr1	12088931	12113496	24566	*	0.786207
885	chr1	12088931	12114042	25112	*	0.739087
886	chr1	12094552	12108717	14166	*	0.62252
887	chr1	12099217	12113496	14280	*	0.6268
888	chr1	12099217	12114042	14826	*	0.586338
889	chr1	12113496	12114042	547	*	0.755748
890	chr1	12201093	12210702	9610	*	0.526203
891	chr1	12201093	12213415	12323	*	0.503851
892	chr1	12201093	12222091	20999	*	0.591789
893	chr1	12201093	12232130	31038	*	0.523695
894	chr1	12201093	12240577	39485	*	0.506566
895	chr1	12201093	12244533	43441	*	0.608127
896	chr1	12203093	12210702	7610	*	0.517784
897	chr1	12203093	12213415	10323	*	0.501606
898	chr1	12203093	12222091	18999	*	0.570505
899	chr1	12203093	12233950	30858	*	0.515113
900	chr1	12203093	12240577	37485	*	0.530739
901	chr1	12203093	12244533	41441	*	0.542325
902	chr1	12203832	12207456	3625	*	0.635222
903	chr1	12203832	12210702	6871	*	0.608133
904	chr1	12203832	12213415	9584	*	0.680992
905	chr1	12203832	12222091	18260	*	0.752345
906	chr1	12203832	12227058	23227	*	0.524811
907	chr1	12203832	12232130	28299	*	0.547568
908	chr1	12203832	12233950	30119	*	0.682763
909	chr1	12203832	12235224	31393	*	0.611117
910	chr1	12203832	12239317	35486	*	0.623211
911	chr1	12203832	12240577	36746	*	0.716616
912	chr1	12203832	12244533	40702	*	0.699024
913	chr1	12207456	12210702	3247	*	0.67588
914	chr1	12207456	12213415	5960	*	0.736334
915	chr1	12207456	12222091	14636	*	0.760792
916	chr1	12207456	12227058	19603	*	0.502771
917	chr1	12207456	12228725	21270	*	0.531714
918	chr1	12207456	12232130	24675	*	0.595323
919	chr1	12207456	12233950	26495	*	0.763793
920	chr1	12207456	12240577	33122	*	0.762742
921	chr1	12207456	12243962	36507	*	0.558084
922	chr1	12207456	12244533	37078	*	0.732858
923	chr1	12207456	12256933	49478	*	0.583279
924	chr1	12210702	12213415	2714	*	0.764372
925	chr1	12210702	12222091	11390	*	0.780227
926	chr1	12210702	12227058	16357	*	0.544198
927	chr1	12210702	12230384	19683	*	0.541213
928	chr1	12210702	12232130	21429	*	0.653254
929	chr1	12210702	12233950	23249	*	0.725281
930	chr1	12210702	12240577	29876	*	0.792795
931	chr1	12210702	12244533	33832	*	0.711853
932	chr1	12210702	12256933	46232	*	0.636317
933	chr1	12213415	12222091	8677	*	0.808268
934	chr1	12213415	12224222	10808	*	0.514094
935	chr1	12213415	12227058	13644	*	0.582219
936	chr1	12213415	12230384	16970	*	0.56184
937	chr1	12213415	12232130	18716	*	0.660383
938	chr1	12213415	12233343	19929	*	0.58551
939	chr1	12213415	12233950	20536	*	0.827268
940	chr1	12213415	12240577	27163	*	0.892303
941	chr1	12213415	12243962	30548	*	0.501898
942	chr1	12213415	12244533	31119	*	0.770823
943	chr1	12213415	12256933	43519	*	0.691718
944	chr1	12222091	12227058	4968	*	0.590013
945	chr1	12222091	12228725	6635	*	0.531525
946	chr1	12222091	12232130	10040	*	0.715847
947	chr1	12222091	12233343	11253	*	0.521925
948	chr1	12222091	12233950	11860	*	0.806638
949	chr1	12222091	12240577	18487	*	0.841429
950	chr1	12222091	12243962	21872	*	0.568198
951	chr1	12222091	12244533	22443	*	0.821006
952	chr1	12222091	12245354	23264	*	0.514723
953	chr1	12222091	12256933	34843	*	0.671337
954	chr1	12224222	12233950	9729	*	0.549804
955	chr1	12224222	12240577	16356	*	0.523654
956	chr1	12227058	12232130	5073	*	0.509934
957	chr1	12227058	12233950	6893	*	0.615393
958	chr1	12227058	12240577	13520	*	0.647374
959	chr1	12227058	12244533	17476	*	0.547008
960	chr1	12227058	12256933	29876	*	0.568592
961	chr1	12228725	12240577	11853	*	0.500282
962	chr1	12228725	12244533	15809	*	0.503865
963	chr1	12230384	12233950	3567	*	0.536515
964	chr1	12230384	12240577	10194	*	0.581162
965	chr1	12232130	12233950	1821	*	0.66546
966	chr1	12232130	12240577	8448	*	0.674791
967	chr1	12232130	12244533	12404	*	0.656699
968	chr1	12232130	12256933	24804	*	0.628241
969	chr1	12233343	12233950	608	*	0.625158
970	chr1	12233343	12240577	7235	*	0.611851
971	chr1	12233343	12256933	23591	*	0.509063
972	chr1	12233950	12240577	6628	*	0.892301
973	chr1	12233950	12244533	10584	*	0.746737
974	chr1	12233950	12256933	22984	*	0.667807
975	chr1	12235224	12235767	544	*	0.544466
976	chr1	12235224	12239317	4094	*	0.550883
977	chr1	12240577	12244533	3957	*	0.794727
978	chr1	12240577	12245354	4778	*	0.524028
979	chr1	12240577	12256933	16357	*	0.728848
980	chr1	12243962	12244533	572	*	0.637598
981	chr1	12244533	12245354	822	*	0.500468
982	chr1	12244533	12256933	12401	*	0.632993
983	chr1	12354056	12370136	16081	*	0.727508
984	chr1	12370136	12416220	46085	*	0.540151
985	chr1	12404794	12405536	743	*	0.627732
986	chr1	12404794	12418694	13901	*	0.652916
987	chr1	12418694	12466693	48000	*	0.552675
988	chr1	12441429	12466693	25265	*	0.555141
989	chr1	12508944	12521493	12550	*	0.67216
990	chr1	12508944	12530223	21280	*	0.505671
991	chr1	12508944	12538430	29487	*	0.611142
992	chr1	12508944	12545537	36594	*	0.564229
993	chr1	12521493	12532100	10608	*	0.514529
994	chr1	12521493	12536028	14536	*	0.666667
995	chr1	12521493	12556604	35112	*	0.64279
996	chr1	12530223	12538430	8208	*	0.739115
997	chr1	12530223	12545537	15315	*	0.69681
998	chr1	12530223	12571070	40848	*	0.61282
999	chr1	12536028	12556604	20577	*	0.672258
1000	chr1	12538430	12545537	7108	*	0.797521
1001	chr1	12538430	12571070	32641	*	0.762244
1002	chr1	12545537	12571070	25534	*	0.707961
1003	chr1	12612710	12613707	998	*	0.587496
1004	chr1	12613707	12648867	35161	*	0.54206
1005	chr1	12675646	12676315	670	*	0.544702
1006	chr1	12675646	12678408	2763	*	0.67093
1007	chr1	12676315	12678408	2094	*	0.544022
1008	chr1	13789643	13791406	1764	*	0.769541
1009	chr1	13791406	13814215	22810	*	0.693428
1010	chr1	13791406	13814762	23357	*	0.514257
1011	chr1	13835649	13841627	5979	*	0.549688
1012	chr1	13840894	13841627	734	*	0.67576
1013	chr1	13841627	13842166	540	*	0.596338
1014	chr1	13909641	13910275	635	*	0.536333
1015	chr1	13909641	13911304	1664	*	0.626547
1016	chr1	13910275	13911304	1030	*	0.593233
1017	chr1	13910275	13912277	2003	*	0.554735
1018	chr1	13911304	13912277	974	*	0.586846
1019	chr1	14392182	14394097	1916	*	0.507971
1020	chr1	14451632	14466285	14654	*	0.603782
1021	chr1	14465407	14466285	879	*	0.522543
1022	chr1	14466285	14510129	43845	*	0.676112
1023	chr1	14467444	14504570	37127	*	0.520521
1024	chr1	14467444	14511260	43817	*	0.545135
1025	chr1	14469547	14504570	35024	*	0.59635
1026	chr1	14469547	14505642	36096	*	0.547016
1027	chr1	14469547	14506494	36948	*	0.570309
1028	chr1	14469547	14511260	41714	*	0.569528
1029	chr1	14504570	14505642	1073	*	0.526136
1030	chr1	14504570	14506494	1925	*	0.658392
1031	chr1	14504570	14507427	2858	*	0.557174
1032	chr1	14504570	14511260	6691	*	0.558236
1033	chr1	14506494	14511260	4767	*	0.508182
1034	chr1	14507427	14511260	3834	*	0.531436
1035	chr1	14510129	14519484	9356	*	0.702139
1036	chr1	14510129	14520450	10322	*	0.550189
1037	chr1	14510129	14534376	24248	*	0.551803
1038	chr1	14510129	14548797	38669	*	0.580747
1039	chr1	14519484	14520450	967	*	0.799879
1040	chr1	14519484	14534376	14893	*	0.70058
1041	chr1	14519484	14548797	29314	*	0.624469
1042	chr1	14519484	14562722	43239	*	0.830044
1043	chr1	14520450	14534376	13927	*	0.535843
1044	chr1	14520450	14548797	28348	*	0.53552
1045	chr1	14520450	14562722	42273	*	0.749586
1046	chr1	14534376	14548797	14422	*	0.563703
1047	chr1	14534376	14562722	28347	*	0.664232
1048	chr1	14548797	14562722	13926	*	0.640945
1049	chr1	14618995	14621832	2838	*	0.541252
1050	chr1	14621832	14628022	6191	*	0.637225
1051	chr1	14687674	14693273	5600	*	0.584405
1052	chr1	14768029	14813457	45429	*	0.575392
1053	chr1	14927063	14930364	3302	*	0.568207
1054	chr1	14927063	14941261	14199	*	0.625207
1055	chr1	14930364	14941261	10898	*	0.538716
1056	chr1	14940691	14941261	571	*	0.667459
1057	chr1	14986622	15020618	33997	*	0.520937
1058	chr1	14994469	15020618	26150	*	0.697186
1059	chr1	14994469	15024948	30480	*	0.682255
1060	chr1	15020618	15024948	4331	*	0.7448
1061	chr1	15020618	15050929	30312	*	0.744354
1062	chr1	15020618	15059677	39060	*	0.532365
1063	chr1	15020618	15066691	46074	*	0.504145
1064	chr1	15024948	15050929	25982	*	0.658117
1065	chr1	15024948	15066691	41744	*	0.570883
1066	chr1	15064878	15066691	1814	*	0.657076
1067	chr1	15066691	15109354	42664	*	0.544638
1068	chr1	15109354	15118291	8938	*	0.794844
1069	chr1	15118291	15161605	43315	*	0.58652
1070	chr1	15172573	15175343	2771	*	0.58844
1071	chr1	15172573	15221848	49276	*	0.63633
1072	chr1	15207116	15221848	14733	*	0.58127
1073	chr1	15243596	15256240	12645	*	0.524136
1074	chr1	15243596	15264263	20668	*	0.53632
1075	chr1	15243596	15277120	33525	*	0.632317
1076	chr1	15256240	15277120	20881	*	0.664694
1077	chr1	15264263	15277120	12858	*	0.573822
1078	chr1	15271132	15271804	673	*	0.548727
1079	chr1	15271132	15272451	1320	*	0.542077
1080	chr1	15271804	15272451	648	*	0.507261
1081	chr1	15276005	15321705	45701	*	0.645815
1082	chr1	15277120	15291142	14023	*	0.533569
1083	chr1	15277120	15295097	17978	*	0.704163
1084	chr1	15291142	15295097	3956	*	0.652132
1085	chr1	15291142	15301749	10608	*	0.502844
1086	chr1	15291142	15314926	23785	*	0.507499
1087	chr1	15295097	15301749	6653	*	0.52773
1088	chr1	15295097	15314926	19830	*	0.599266
1089	chr1	15295097	15341325	46229	*	0.554978
1090	chr1	15301749	15321705	19957	*	0.535765
1091	chr1	15301749	15341325	39577	*	0.682511
1092	chr1	15321705	15331832	10128	*	0.861108
1093	chr1	15321705	15337824	16120	*	0.501215
1094	chr1	15321705	15339506	17802	*	0.817738
1095	chr1	15322864	15331832	8969	*	0.562327
1096	chr1	15322864	15354782	31919	*	0.503235
1097	chr1	15331832	15339506	7675	*	0.739404
1098	chr1	15331832	15341325	9494	*	0.509815
1099	chr1	15337824	15339506	1683	*	0.515985
1100	chr1	15339506	15374993	35488	*	0.5431
1101	chr1	15369490	15370056	567	*	0.781127
1102	chr1	15438858	15464651	25794	*	0.541795
1103	chr1	15438858	15466548	27691	*	0.617206
1104	chr1	15438858	15478067	39210	*	0.605242
1105	chr1	15438858	15479005	40148	*	0.511907
1106	chr1	15447202	15466548	19347	*	0.527871
1107	chr1	15449880	15464651	14772	*	0.552053
1108	chr1	15449880	15466548	16669	*	0.577468
1109	chr1	15449880	15478067	28188	*	0.568239
1110	chr1	15449880	15479005	29126	*	0.553624
1111	chr1	15455208	15466548	11341	*	0.624988
1112	chr1	15455208	15468600	13393	*	0.51776
1113	chr1	15455208	15478067	22860	*	0.547315
1114	chr1	15455208	15479005	23798	*	0.545064
1115	chr1	15455208	15480168	24961	*	0.521045
1116	chr1	15464651	15466548	1898	*	0.85078
1117	chr1	15464651	15467126	2476	*	0.669539
1118	chr1	15464651	15472836	8186	*	0.649238
1119	chr1	15464651	15474737	10087	*	0.556763
1120	chr1	15464651	15478067	13417	*	0.834992
1121	chr1	15464651	15479005	14355	*	0.795439
1122	chr1	15464651	15480168	15518	*	0.598397
1123	chr1	15464651	15482453	17803	*	0.763533
1124	chr1	15464651	15489860	25210	*	0.529892
1125	chr1	15464651	15505850	41200	*	0.627643
1126	chr1	15464651	15513376	48726	*	0.600486
1127	chr1	15466548	15467126	579	*	0.640934
1128	chr1	15466548	15468600	2053	*	0.536356
1129	chr1	15466548	15472836	6289	*	0.649007
1130	chr1	15466548	15474737	8190	*	0.612581
1131	chr1	15466548	15478067	11520	*	0.836751
1132	chr1	15466548	15479005	12458	*	0.814453
1133	chr1	15466548	15480168	13621	*	0.668913
1134	chr1	15466548	15482453	15906	*	0.759613
1135	chr1	15466548	15489860	23313	*	0.527908
1136	chr1	15466548	15505850	39303	*	0.672255
1137	chr1	15466548	15506876	40329	*	0.505191
1138	chr1	15466548	15513376	46829	*	0.568629
1139	chr1	15467126	15472836	5711	*	0.592186
1140	chr1	15467126	15478067	10942	*	0.586639
1141	chr1	15467126	15479005	11880	*	0.614469
1142	chr1	15467126	15480168	13043	*	0.653296
1143	chr1	15467126	15482453	15328	*	0.562734
1144	chr1	15468600	15475746	7147	*	0.508045
1145	chr1	15468600	15479005	10406	*	0.5557
1146	chr1	15472836	15474737	1902	*	0.585386
1147	chr1	15472836	15478067	5232	*	0.652461
1148	chr1	15472836	15479005	6170	*	0.610687
1149	chr1	15472836	15480168	7333	*	0.633747
1150	chr1	15472836	15482453	9618	*	0.609212
1151	chr1	15474737	15478067	3331	*	0.611949
1152	chr1	15474737	15479005	4269	*	0.547878
1153	chr1	15474737	15480168	5432	*	0.523839
1154	chr1	15474737	15482453	7717	*	0.52665
1155	chr1	15478067	15479005	939	*	0.832556
1156	chr1	15478067	15480168	2102	*	0.605192
1157	chr1	15478067	15482453	4387	*	0.775191
1158	chr1	15478067	15489860	11794	*	0.516371
1159	chr1	15478067	15505850	27784	*	0.64577
1160	chr1	15478067	15513376	35310	*	0.584941
1161	chr1	15478067	15527253	49187	*	0.684239
1162	chr1	15479005	15480168	1164	*	0.65623
1163	chr1	15479005	15482453	3449	*	0.723417
1164	chr1	15479005	15489860	10856	*	0.525827
1165	chr1	15479005	15505850	26846	*	0.590737
1166	chr1	15479005	15513376	34372	*	0.578102
1167	chr1	15479005	15527253	48249	*	0.638693
1168	chr1	15480168	15480681	514	*	0.528599
1169	chr1	15480168	15482453	2286	*	0.590039
1170	chr1	15482453	15489860	7408	*	0.506268
1171	chr1	15482453	15505850	23398	*	0.604678
1172	chr1	15482453	15513376	30924	*	0.514064
1173	chr1	15482453	15527253	44801	*	0.653975
1174	chr1	15489860	15505850	15991	*	0.590867
1175	chr1	15489860	15527253	37394	*	0.572415
1176	chr1	15505850	15506876	1027	*	0.553046
1177	chr1	15505850	15513376	7527	*	0.527141
1178	chr1	15505850	15527253	21404	*	0.814993
1179	chr1	15506876	15527253	20378	*	0.517076
1180	chr1	15513376	15527253	13878	*	0.518411
1181	chr1	15527253	15572276	45024	*	0.544282
1182	chr1	15530445	15532281	1837	*	0.549521
1183	chr1	15534580	15537301	2722	*	0.591531
1184	chr1	15584944	15587816	2873	*	0.773077
1185	chr1	15584944	15588393	3450	*	0.577635
1186	chr1	15586966	15587816	851	*	0.554536
1187	chr1	15587816	15588393	578	*	0.716924
1188	chr1	15608688	15609494	807	*	0.637458
1189	chr1	15608688	15610190	1503	*	0.59624
1190	chr1	15609494	15610190	697	*	0.590103
1191	chr1	15614952	15649701	34750	*	0.515444
1192	chr1	15649701	15697751	48051	*	0.664234
1193	chr1	15697751	15698293	543	*	0.513039
1194	chr1	15709733	15728362	18630	*	0.633308
1195	chr1	15786619	15791055	4437	*	0.584529
1196	chr1	15796547	15815756	19210	*	0.820913
1197	chr1	15796547	15831077	34531	*	0.618502
1198	chr1	15815756	15831077	15322	*	0.607702
1199	chr1	15851010	15851548	539	*	0.619673
1200	chr1	15851010	15853208	2199	*	0.626972
1201	chr1	16020038	16068017	47980	*	0.50899
1202	chr1	16255950	16256535	586	*	0.823732
1203	chr1	16288154	16292792	4639	*	0.676095
1204	chr1	16288154	16330681	42528	*	0.733145
1205	chr1	16288154	16332912	44759	*	0.616424
1206	chr1	16292792	16330681	37890	*	0.770971
1207	chr1	16292792	16332912	40121	*	0.570339
1208	chr1	16330681	16332912	2232	*	0.688328
1209	chr1	16344573	16366571	21999	*	0.619584
1210	chr1	16366571	16367253	683	*	0.558792
1211	chr1	16366571	16382722	16152	*	0.508763
1212	chr1	16366571	16388964	22394	*	0.645764
1213	chr1	16366571	16389990	23420	*	0.516808
1214	chr1	16388964	16389990	1027	*	0.569439
1215	chr1	16403618	16438184	34567	*	0.568692
1216	chr1	16438184	16438716	533	*	0.798606
1217	chr1	16449041	16477821	28781	*	0.523143
1218	chr1	16449041	16479940	30900	*	0.507162
1219	chr1	16472266	16472941	676	*	0.522939
1220	chr1	16477821	16479940	2120	*	0.738591
1221	chr1	16477821	16480688	2868	*	0.574789
1222	chr1	16477821	16489034	11214	*	0.588291
1223	chr1	16479940	16480688	749	*	0.623223
1224	chr1	16479940	16489034	9095	*	0.662561
1225	chr1	16480688	16489034	8347	*	0.526426
1226	chr1	16490887	16508588	17702	*	0.595941
1227	chr1	16498727	16536754	38028	*	0.504325
1228	chr1	16498727	16538987	40261	*	0.516812
1229	chr1	16518220	16525228	7009	*	0.557512
1230	chr1	16518220	16536754	18535	*	0.577113
1231	chr1	16518220	16537419	19200	*	0.519382
1232	chr1	16525228	16533661	8434	*	0.527395
1233	chr1	16525228	16536754	11527	*	0.716978
1234	chr1	16525228	16537419	12192	*	0.609813
1235	chr1	16525228	16538987	13760	*	0.581775
1236	chr1	16525228	16567786	42559	*	0.546559
1237	chr1	16533661	16536754	3094	*	0.577433
1238	chr1	16533661	16538987	5327	*	0.518469
1239	chr1	16535473	16536754	1282	*	0.607269
1240	chr1	16535473	16537419	1947	*	0.5857
1241	chr1	16535473	16538987	3515	*	0.603942
1242	chr1	16536754	16537419	666	*	0.742888
1243	chr1	16536754	16538987	2234	*	0.760424
1244	chr1	16536754	16558560	21807	*	0.565
1245	chr1	16536754	16567786	31033	*	0.620879
1246	chr1	16536754	16575359	38606	*	0.528279
1247	chr1	16537419	16538987	1569	*	0.659568
1248	chr1	16537419	16558560	21142	*	0.509025
1249	chr1	16537419	16567786	30368	*	0.557752
1250	chr1	16538987	16558560	19574	*	0.572752
1251	chr1	16538987	16567786	28800	*	0.59866
1252	chr1	16538987	16575359	36373	*	0.501501
1253	chr1	16551221	16553106	1886	*	0.532231
1254	chr1	16558560	16562814	4255	*	0.598499
1255	chr1	16558560	16567786	9227	*	0.531628
1256	chr1	16567786	16575359	7574	*	0.553968
1257	chr1	16785570	16786086	517	*	0.564046
1258	chr1	17305290	17311386	6097	*	0.504213
1259	chr1	17455106	17467975	12870	*	0.6618
1260	chr1	17748762	17749454	693	*	0.580054
1261	chr1	17748762	17750489	1728	*	0.522082
1262	chr1	17749454	17750489	1036	*	0.715431
1263	chr1	17749454	17787138	37685	*	0.59927
1264	chr1	17866884	17873642	6759	*	0.597681
1265	chr1	17867386	17893601	26216	*	0.504226
1266	chr1	17872901	17873642	742	*	0.509235
1267	chr1	17873642	17874438	797	*	0.538207
1268	chr1	17888390	17892168	3779	*	0.515502
1269	chr1	17890570	17929915	39346	*	0.57125
1270	chr1	17892168	17929915	37748	*	0.523487
1271	chr1	17893601	17901150	7550	*	0.530655
1272	chr1	17893601	17907974	14374	*	0.504858
1273	chr1	17893601	17926711	33111	*	0.754928
1274	chr1	17907974	17926711	18738	*	0.513278
1275	chr1	17926711	17949477	22767	*	0.510473
1276	chr1	17926711	17962003	35293	*	0.700305
1277	chr1	17944793	17962589	17797	*	0.503406
1278	chr1	17945294	17962589	17296	*	0.500825
1279	chr1	17949477	17962003	12527	*	0.509701
1280	chr1	17956689	17962589	5901	*	0.828017
1281	chr1	17971121	17971747	627	*	0.625114
1282	chr1	18069262	18071331	2070	*	0.599353
1283	chr1	18069810	18071331	1522	*	0.612209
1284	chr1	18069810	18072040	2231	*	0.517446
1285	chr1	18071331	18072040	710	*	0.609604
1286	chr1	18071331	18077743	6413	*	0.651058
1287	chr1	18077743	18087121	9379	*	0.516073
1288	chr1	18145882	18156388	10507	*	0.583126
1289	chr1	18145882	18160760	14879	*	0.503858
1290	chr1	18156388	18156932	545	*	0.512659
1291	chr1	18160760	18170853	10094	*	0.55969
1292	chr1	18321129	18323611	2483	*	0.545283
1293	chr1	18321129	18329572	8444	*	0.624695
1294	chr1	18321129	18331190	10062	*	0.580165
1295	chr1	18321129	18334137	13009	*	0.610773
1296	chr1	18321129	18349425	28297	*	0.578831
1297	chr1	18329572	18331190	1619	*	0.705885
1298	chr1	18329572	18349425	19854	*	0.580306
1299	chr1	18331190	18334137	2948	*	0.527341
1300	chr1	18331190	18345015	13826	*	0.562142
1301	chr1	18331190	18349425	18236	*	0.575171
1302	chr1	18334137	18345015	10879	*	0.503743
1303	chr1	18341687	18342371	685	*	0.524448
1304	chr1	18404976	18433882	28907	*	0.595798
1305	chr1	18404976	18439304	34329	*	0.613286
1306	chr1	18404976	18453320	48345	*	0.627221
1307	chr1	18422067	18469220	47154	*	0.518813
1308	chr1	18433882	18437742	3861	*	0.624551
1309	chr1	18433882	18439304	5423	*	0.61672
1310	chr1	18433882	18459359	25478	*	0.559131
1311	chr1	18433882	18461034	27153	*	0.669893
1312	chr1	18433882	18464666	30785	*	0.649718
1313	chr1	18433882	18475477	41596	*	0.565238
1314	chr1	18433882	18476059	42178	*	0.56249
1315	chr1	18437742	18476059	38318	*	0.54351
1316	chr1	18439304	18453320	14017	*	0.6363
1317	chr1	18439304	18459359	20056	*	0.620498
1318	chr1	18439304	18461034	21731	*	0.792234
1319	chr1	18439304	18464666	25363	*	0.699354
1320	chr1	18439304	18475477	36174	*	0.557994
1321	chr1	18439304	18476059	36756	*	0.504531
1322	chr1	18439304	18488069	48766	*	0.586127
1323	chr1	18453320	18461034	7715	*	0.586655
1324	chr1	18453320	18464666	11347	*	0.600005
1325	chr1	18453320	18488069	34750	*	0.600786
1326	chr1	18459359	18461034	1676	*	0.644292
1327	chr1	18459359	18464666	5308	*	0.587458
1328	chr1	18461034	18464666	3633	*	0.737721
1329	chr1	18461034	18475477	14444	*	0.608783
1330	chr1	18461034	18476059	15026	*	0.541667
1331	chr1	18461034	18488069	27036	*	0.63562
1332	chr1	18461034	18502963	41930	*	0.584637
1333	chr1	18461034	18510247	49214	*	0.589224
1334	chr1	18461034	18510892	49859	*	0.640919
1335	chr1	18464666	18475477	10812	*	0.549416
1336	chr1	18464666	18488069	23404	*	0.62146
1337	chr1	18464666	18502963	38298	*	0.601011
1338	chr1	18464666	18505601	40936	*	0.543222
1339	chr1	18464666	18510247	45582	*	0.570488
1340	chr1	18464666	18510892	46227	*	0.560196
1341	chr1	18475477	18476059	583	*	0.715209
1342	chr1	18475477	18510892	35416	*	0.615056
1343	chr1	18475477	18517137	41661	*	0.573353
1344	chr1	18475477	18520249	44773	*	0.577245
1345	chr1	18476059	18510892	34834	*	0.721507
1346	chr1	18476059	18518149	42091	*	0.537611
1347	chr1	18476059	18520249	44191	*	0.563658
1348	chr1	18487186	18492274	5089	*	0.669038
1349	chr1	18488069	18517137	29069	*	0.682239
1350	chr1	18488069	18520249	32181	*	0.602821
1351	chr1	18502963	18510247	7285	*	0.515528
1352	chr1	18502963	18510892	7930	*	0.632786
1353	chr1	18502963	18517137	14175	*	0.591093
1354	chr1	18502963	18518149	15187	*	0.617928
1355	chr1	18502963	18520249	17287	*	0.667513
1356	chr1	18502963	18551939	48977	*	0.608348
1357	chr1	18505601	18517137	11537	*	0.565089
1358	chr1	18510247	18510892	646	*	0.550759
1359	chr1	18510247	18517137	6891	*	0.632145
1360	chr1	18510247	18518149	7903	*	0.506665
1361	chr1	18510247	18520249	10003	*	0.642707
1362	chr1	18510247	18551939	41693	*	0.576831
1363	chr1	18510892	18517137	6246	*	0.645075
1364	chr1	18510892	18518149	7258	*	0.729297
1365	chr1	18510892	18520249	9358	*	0.713705
1366	chr1	18510892	18551939	41048	*	0.58717
1367	chr1	18513595	18514105	511	*	0.664204
1368	chr1	18517137	18518149	1013	*	0.596376
1369	chr1	18517137	18520249	3113	*	0.768458
1370	chr1	18517137	18551939	34803	*	0.673112
1371	chr1	18517137	18561351	44215	*	0.655252
1372	chr1	18518149	18520249	2101	*	0.638117
1373	chr1	18518149	18551939	33791	*	0.586264
1374	chr1	18520249	18551939	31691	*	0.672047
1375	chr1	18520249	18561351	41103	*	0.60379
1376	chr1	18551939	18561351	9413	*	0.620776
1377	chr1	18551939	18564843	12905	*	0.528272
1378	chr1	18651900	18668403	16504	*	0.519759
1379	chr1	18652674	18653250	577	*	0.508978
1380	chr1	18668403	18699974	31572	*	0.52759
1381	chr1	18671396	18712202	40807	*	0.508748
1382	chr1	18679283	18726703	47421	*	0.517688
1383	chr1	18712202	18726703	14502	*	0.615552
1384	chr1	18726703	18773415	46713	*	0.819925
1385	chr1	18726703	18773925	47223	*	0.719848
1386	chr1	18726703	18775621	48919	*	0.567728
1387	chr1	18773415	18773925	511	*	0.853085
1388	chr1	18773415	18775621	2207	*	0.694929
1389	chr1	18773415	18785461	12047	*	0.540337
1390	chr1	18773415	18807315	33901	*	0.840991
1391	chr1	18773925	18775621	1697	*	0.679579
1392	chr1	18773925	18785461	11537	*	0.54123
1393	chr1	18773925	18807315	33391	*	0.784395
1394	chr1	18775621	18807315	31695	*	0.679813
1395	chr1	18809016	18809533	518	*	0.517492
1396	chr1	18895939	18907300	11362	*	0.507811
1397	chr1	18896858	18898644	1787	*	0.583491
1398	chr1	18898644	18907300	8657	*	0.551918
1399	chr1	18960227	18982069	21843	*	0.536332
1400	chr1	19049974	19050579	606	*	0.704938
1401	chr1	19049974	19051905	1932	*	0.65592
1402	chr1	19049974	19053018	3045	*	0.501781
1403	chr1	19050579	19051905	1327	*	0.75938
1404	chr1	19157284	19206503	49220	*	0.625521
1405	chr1	19413213	19415354	2142	*	0.605989
1406	chr1	19413213	19416241	3029	*	0.602264
1407	chr1	19450369	19466409	16041	*	0.538404
1408	chr1	19491732	19523015	31284	*	0.589324
1409	chr1	19523015	19546199	23185	*	0.534811
1410	chr1	19546199	19587379	41181	*	0.689659
1411	chr1	19567053	19567659	607	*	0.621135
1412	chr1	19587379	19614047	26669	*	0.83819
1413	chr1	19587379	19615649	28271	*	0.602095
1414	chr1	19614047	19615649	1603	*	0.547785
1415	chr1	19642269	19654146	11878	*	0.503333
1416	chr1	19672072	19675142	3071	*	0.591219
1417	chr1	19681144	19686761	5618	*	0.535187
1418	chr1	19681144	19698701	17558	*	0.517281
1419	chr1	19681144	19699944	18801	*	0.529573
1420	chr1	19682948	19686761	3814	*	0.732638
1421	chr1	19682948	19688542	5595	*	0.546496
1422	chr1	19682948	19696071	13124	*	0.551978
1423	chr1	19682948	19698701	15754	*	0.712102
1424	chr1	19682948	19699944	16997	*	0.664526
1425	chr1	19682948	19715659	32712	*	0.580236
1426	chr1	19682948	19722761	39814	*	0.536226
1427	chr1	19683882	19686761	2880	*	0.540214
1428	chr1	19683882	19698701	14820	*	0.544948
1429	chr1	19686761	19688542	1782	*	0.615166
1430	chr1	19686761	19696071	9311	*	0.711576
1431	chr1	19686761	19698701	11941	*	0.850194
1432	chr1	19686761	19699944	13184	*	0.788831
1433	chr1	19686761	19704739	17979	*	0.549814
1434	chr1	19686761	19715659	28899	*	0.64256
1435	chr1	19686761	19716603	29843	*	0.555893
1436	chr1	19686761	19722761	36001	*	0.638212
1437	chr1	19686761	19727898	41138	*	0.543697
1438	chr1	19686761	19732372	45612	*	0.526989
1439	chr1	19688542	19696071	7530	*	0.572554
1440	chr1	19688542	19698701	10160	*	0.670228
1441	chr1	19688542	19699944	11403	*	0.636426
1442	chr1	19688542	19704739	16198	*	0.571036
1443	chr1	19688542	19715659	27118	*	0.567563
1444	chr1	19688542	19716603	28062	*	0.557206
1445	chr1	19694176	19741364	47189	*	0.517815
1446	chr1	19696071	19698701	2631	*	0.750709
1447	chr1	19696071	19699944	3874	*	0.651614
1448	chr1	19696071	19715659	19589	*	0.624489
1449	chr1	19696071	19722761	26691	*	0.525874
1450	chr1	19696071	19727898	31828	*	0.521456
1451	chr1	19696071	19739441	43371	*	0.593186
1452	chr1	19696071	19741364	45294	*	0.619189
1453	chr1	19698701	19699944	1244	*	0.859942
1454	chr1	19698701	19704739	6039	*	0.615841
1455	chr1	19698701	19715659	16959	*	0.784336
1456	chr1	19698701	19716603	17903	*	0.504817
1457	chr1	19698701	19722761	24061	*	0.571102
1458	chr1	19698701	19727898	29198	*	0.66648
1459	chr1	19698701	19732372	33672	*	0.570469
1460	chr1	19698701	19739441	40741	*	0.752223
1461	chr1	19698701	19741364	42664	*	0.684329
1462	chr1	19699944	19704739	4796	*	0.573129
1463	chr1	19699944	19715659	15716	*	0.72064
1464	chr1	19699944	19722761	22818	*	0.539281
1465	chr1	19699944	19727898	27955	*	0.554856
1466	chr1	19699944	19732372	32429	*	0.501762
1467	chr1	19699944	19739441	39498	*	0.684418
1468	chr1	19699944	19741364	41421	*	0.596272
1469	chr1	19704739	19715659	10921	*	0.582542
1470	chr1	19715659	19722761	7103	*	0.502522
1471	chr1	19715659	19727898	12240	*	0.550779
1472	chr1	19715659	19739441	23783	*	0.535719
1473	chr1	19715659	19741364	25706	*	0.660145
1474	chr1	19715659	19753856	38198	*	0.513007
1475	chr1	19715659	19759633	43975	*	0.560136
1476	chr1	19717713	19725042	7330	*	0.518908
1477	chr1	19717713	19741364	23652	*	0.502696
1478	chr1	19717713	19761963	44251	*	0.581803
1479	chr1	19722761	19739441	16681	*	0.5071
1480	chr1	19722761	19741364	18604	*	0.566297
1481	chr1	19725042	19761963	36922	*	0.739872
1482	chr1	19727898	19739441	11544	*	0.516853
1483	chr1	19727898	19741364	13467	*	0.520741
1484	chr1	19732372	19739441	7070	*	0.502068
1485	chr1	19739441	19741364	1924	*	0.501169
1486	chr1	19739441	19759633	20193	*	0.578658
1487	chr1	19739441	19775549	36109	*	0.583175
1488	chr1	19761963	19781566	19604	*	0.531235
1489	chr1	19761963	19796062	34100	*	0.611517
1490	chr1	19761963	19803996	42034	*	0.598698
1491	chr1	19796062	19803996	7935	*	0.565895
1492	chr1	19796062	19831987	35926	*	0.598224
1493	chr1	19796062	19832533	36472	*	0.645803
1494	chr1	19796062	19837850	41789	*	0.599224
1495	chr1	19803996	19831987	27992	*	0.568247
1496	chr1	19803996	19832533	28538	*	0.646055
1497	chr1	19803996	19837850	33855	*	0.551465
1498	chr1	19831331	19831987	657	*	0.731288
1499	chr1	19831331	19841199	9869	*	0.625034
1500	chr1	19831987	19832533	547	*	0.51889
1501	chr1	19831987	19841199	9213	*	0.655071
1502	chr1	19832533	19837850	5318	*	0.701112
1503	chr1	20042310	20058562	16253	*	0.576816
1504	chr1	20042310	20062508	20199	*	0.546707
1505	chr1	20042310	20064228	21919	*	0.549255
1506	chr1	20058562	20062508	3947	*	0.590441
1507	chr1	20058562	20064228	5667	*	0.691113
1508	chr1	20058562	20064737	6176	*	0.556909
1509	chr1	20058562	20092327	33766	*	0.5434
1510	chr1	20062508	20064228	1721	*	0.729532
1511	chr1	20062508	20064737	2230	*	0.514702
1512	chr1	20062508	20092327	29820	*	0.536131
1513	chr1	20064228	20064737	510	*	0.630066
1514	chr1	20064228	20092327	28100	*	0.619353
1515	chr1	20064737	20092327	27591	*	0.530159
1516	chr1	20495472	20513814	18343	*	0.541035
1517	chr1	20495472	20527672	32201	*	0.562556
1518	chr1	20513814	20520920	7107	*	0.721546
1519	chr1	20513814	20527672	13859	*	0.647441
1520	chr1	20513814	20536173	22360	*	0.639508
1521	chr1	20513814	20539256	25443	*	0.527713
1522	chr1	20516930	20518052	1123	*	0.522911
1523	chr1	20516930	20520920	3991	*	0.567082
1524	chr1	20520370	20520920	551	*	0.558358
1525	chr1	20520920	20527672	6753	*	0.578027
1526	chr1	20520920	20536173	15254	*	0.553921
1527	chr1	20527672	20536173	8502	*	0.624427
1528	chr1	20602244	20609156	6913	*	0.762756
1529	chr1	20608618	20609156	539	*	0.578458
1530	chr1	20666520	20675196	8677	*	0.539736
1531	chr1	20666520	20687570	21051	*	0.593423
1532	chr1	20666520	20688114	21595	*	0.623078
1533	chr1	20666520	20701851	35332	*	0.503227
1534	chr1	20666520	20712383	45864	*	0.559601
1535	chr1	20674671	20675196	526	*	0.517488
1536	chr1	20687570	20688114	545	*	0.830198
1537	chr1	20687570	20688776	1207	*	0.564172
1538	chr1	20687570	20691898	4329	*	0.523172
1539	chr1	20687570	20692578	5009	*	0.558288
1540	chr1	20687570	20693111	5542	*	0.543121
1541	chr1	20687570	20693825	6256	*	0.527328
1542	chr1	20687570	20701851	14282	*	0.645312
1543	chr1	20687570	20712383	24814	*	0.522886
1544	chr1	20687570	20726421	38852	*	0.634465
1545	chr1	20687570	20726982	39413	*	0.734171
1546	chr1	20688114	20688776	663	*	0.57593
1547	chr1	20688114	20691898	3785	*	0.567424
1548	chr1	20688114	20692578	4465	*	0.570089
1549	chr1	20688114	20693111	4998	*	0.520219
1550	chr1	20688114	20693825	5712	*	0.548924
1551	chr1	20688114	20701851	13738	*	0.763656
1552	chr1	20688114	20712383	24270	*	0.573212
1553	chr1	20688114	20726421	38308	*	0.652185
1554	chr1	20688114	20726982	38869	*	0.789005
1555	chr1	20688776	20726421	37646	*	0.503144
1556	chr1	20688776	20726982	38207	*	0.538666
1557	chr1	20691898	20726982	35085	*	0.547122
1558	chr1	20692578	20701851	9274	*	0.512327
1559	chr1	20692578	20726421	33844	*	0.50575
1560	chr1	20692578	20726982	34405	*	0.555506
1561	chr1	20693825	20726421	32597	*	0.507012
1562	chr1	20693825	20726982	33158	*	0.537579
1563	chr1	20694965	20701851	6887	*	0.515466
1564	chr1	20701851	20712383	10533	*	0.517115
1565	chr1	20701851	20726982	25132	*	0.647549
1566	chr1	20726421	20726982	562	*	0.709782
1567	chr1	20726421	20775370	48950	*	0.596744
1568	chr1	20726421	20776401	49981	*	0.56773
1569	chr1	20726982	20744625	17644	*	0.587462
1570	chr1	20726982	20775370	48389	*	0.752753
1571	chr1	20726982	20776401	49420	*	0.558213
1572	chr1	20728296	20730847	2552	*	0.540812
1573	chr1	20744625	20775370	30746	*	0.531789
1574	chr1	20744625	20792903	48279	*	0.512328
1575	chr1	20744625	20793488	48864	*	0.542707
1576	chr1	20775370	20776401	1032	*	0.56299
1577	chr1	20775370	20792903	17534	*	0.642746
1578	chr1	20775370	20793488	18119	*	0.651157
1579	chr1	20775370	20796926	21557	*	0.679862
1580	chr1	20775370	20804353	28984	*	0.639796
1581	chr1	20775370	20807969	32600	*	0.589443
1582	chr1	20775370	20810387	35018	*	0.709355
1583	chr1	20775370	20811207	35838	*	0.650753
1584	chr1	20775370	20812266	36897	*	0.612348
1585	chr1	20775370	20813282	37913	*	0.507129
1586	chr1	20775370	20820917	45548	*	0.507433
1587	chr1	20776401	20810387	33987	*	0.512463
1588	chr1	20792903	20793488	586	*	0.737203
1589	chr1	20792903	20804353	11451	*	0.724907
1590	chr1	20792903	20810387	17485	*	0.509188
1591	chr1	20793488	20804353	10866	*	0.754867
1592	chr1	20793488	20810387	16900	*	0.522818
1593	chr1	20796926	20810387	13462	*	0.546413
1594	chr1	20796926	20811207	14282	*	0.612725
1595	chr1	20796926	20812266	15341	*	0.501032
1596	chr1	20796926	20820917	23992	*	0.596901
1597	chr1	20807969	20810387	2419	*	0.560851
1598	chr1	20810387	20811207	821	*	0.674213
1599	chr1	20810387	20811712	1326	*	0.588803
1600	chr1	20810387	20812266	1880	*	0.641408
1601	chr1	20810387	20812770	2384	*	0.610783
1602	chr1	20810387	20813282	2896	*	0.614901
1603	chr1	20810387	20820917	10531	*	0.522338
1604	chr1	20811207	20811712	506	*	0.585891
1605	chr1	20811207	20812266	1060	*	0.569867
1606	chr1	20811207	20812770	1564	*	0.592899
1607	chr1	20811207	20813282	2076	*	0.560305
1608	chr1	20811712	20812266	555	*	0.511025
1609	chr1	20811712	20812770	1059	*	0.527322
1610	chr1	20811712	20813282	1571	*	0.516085
1611	chr1	20812266	20812770	505	*	0.618069
1612	chr1	20812266	20813282	1017	*	0.558698
1613	chr1	20812770	20813282	513	*	0.601177
1614	chr1	20878969	20879993	1025	*	0.512383
1615	chr1	21547602	21581046	33445	*	0.578184
1616	chr1	21581046	21581909	864	*	0.553034
1617	chr1	21587445	21600343	12899	*	0.527257
1618	chr1	21587445	21632469	45025	*	0.523667
1619	chr1	21600343	21604914	4572	*	0.516003
1620	chr1	21600343	21632469	32127	*	0.576729
1621	chr1	21635430	21651185	15756	*	0.507501
1622	chr1	21639813	21646164	6352	*	0.561166
1623	chr1	21893961	21912972	19012	*	0.500331
1624	chr1	21897129	21912972	15844	*	0.581732
1625	chr1	21912972	21913690	719	*	0.652981
1626	chr1	21947209	21951491	4283	*	0.689616
1627	chr1	21947209	21972312	25104	*	0.618602
1628	chr1	21951491	21972312	20822	*	0.598086
1629	chr1	21972312	21972988	677	*	0.519238
1630	chr1	21980257	21989884	9628	*	0.504279
1631	chr1	22223442	22236135	12694	*	0.555332
1632	chr1	22236135	22237904	1770	*	0.517203
1633	chr1	22345717	22358325	12609	*	0.646344
1634	chr1	22454530	22501869	47340	*	0.603148
1635	chr1	22508410	22535340	26931	*	0.528652
1636	chr1	22534066	22534610	545	*	0.607503
1637	chr1	22535340	22580566	45227	*	0.531444
1638	chr1	22535340	22582400	47061	*	0.529456
1639	chr1	22535340	22584344	49005	*	0.631651
1640	chr1	22577440	22582400	4961	*	0.562058
1641	chr1	22580566	22589209	8644	*	0.501447
1642	chr1	22584344	22589209	4866	*	0.628533
1643	chr1	22585847	22586438	592	*	0.617174
1644	chr1	22612249	22618620	6372	*	0.634516
1645	chr1	22674938	22696869	21932	*	0.531612
1646	chr1	22834357	22844713	10357	*	0.551108
1647	chr1	22859944	22871831	11888	*	0.677112
1648	chr1	22859944	22878982	19039	*	0.735073
1649	chr1	22859944	22879858	19915	*	0.810681
1650	chr1	22859944	22884012	24069	*	0.703459
1651	chr1	22871831	22878982	7152	*	0.698256
1652	chr1	22871831	22879858	8028	*	0.712353
1653	chr1	22871831	22884012	12182	*	0.537127
1654	chr1	22878982	22879858	877	*	0.781079
1655	chr1	22878982	22884012	5031	*	0.616298
1656	chr1	22879858	22884012	4155	*	0.625825
1657	chr1	22889879	22909735	19857	*	0.505114
1658	chr1	22890401	22927309	36909	*	0.515687
1659	chr1	22899417	22944750	45334	*	0.634959
1660	chr1	22909735	22910325	591	*	0.513963
1661	chr1	22909735	22938837	29103	*	0.557221
1662	chr1	22909735	22939381	29647	*	0.727818
1663	chr1	22909735	22953265	43531	*	0.561408
1664	chr1	22938837	22939381	545	*	0.501974
1665	chr1	22944750	22962081	17332	*	0.576159
1666	chr1	22962951	22970098	7148	*	0.693987
1667	chr1	22962951	22979496	16546	*	0.762466
1668	chr1	22969491	22970098	608	*	0.573438
1669	chr1	22969491	22979496	10006	*	0.527249
1670	chr1	22970098	22979496	9399	*	0.829882
1671	chr1	23000496	23003811	3316	*	0.628312
1672	chr1	23000496	23043763	43268	*	0.557009
1673	chr1	23000496	23049779	49284	*	0.670025
1674	chr1	23003811	23043763	39953	*	0.58737
1675	chr1	23003811	23049779	45969	*	0.6072
1676	chr1	23007525	23049779	42255	*	0.521032
1677	chr1	23007525	23055491	47967	*	0.551405
1678	chr1	23043763	23049779	6017	*	0.625408
1679	chr1	23043763	23055491	11729	*	0.695204
1680	chr1	23043763	23066433	22671	*	0.553152
1681	chr1	23049779	23055491	5713	*	0.689986
1682	chr1	23049779	23072322	22544	*	0.599357
1683	chr1	23055491	23072322	16832	*	0.625691
1684	chr1	23055491	23100630	45140	*	0.721908
1685	chr1	23066433	23100630	34198	*	0.519195
1686	chr1	23072322	23100630	28309	*	0.561987
1687	chr1	23072322	23115997	43676	*	0.567037
1688	chr1	23072322	23121403	49082	*	0.595135
1689	chr1	23074056	23115997	41942	*	0.581613
1690	chr1	23100630	23101223	594	*	0.63629
1691	chr1	23100630	23117531	16902	*	0.54643
1692	chr1	23100630	23121403	20774	*	0.844207
1693	chr1	23100630	23128434	27805	*	0.769985
1694	chr1	23100630	23141415	40786	*	0.654479
1695	chr1	23101223	23121403	20181	*	0.540709
1696	chr1	23101223	23141415	40193	*	0.522227
1697	chr1	23105535	23106191	657	*	0.548876
1698	chr1	23116956	23117531	576	*	0.563345
1699	chr1	23117531	23121403	3873	*	0.550604
1700	chr1	23117531	23141415	23885	*	0.572207
1701	chr1	23121403	23128434	7032	*	0.761372
1702	chr1	23121403	23135025	13623	*	0.519101
1703	chr1	23121403	23135561	14159	*	0.513212
1704	chr1	23121403	23141415	20013	*	0.684872
1705	chr1	23121403	23162442	41040	*	0.70118
1706	chr1	23121403	23168487	47085	*	0.796056
1707	chr1	23128434	23128947	514	*	0.568637
1708	chr1	23128434	23162442	34009	*	0.616991
1709	chr1	23128434	23168487	40054	*	0.699326
1710	chr1	23135561	23141415	5855	*	0.556927
1711	chr1	23135561	23175160	39600	*	0.54461
1712	chr1	23141415	23162442	21028	*	0.565136
1713	chr1	23141415	23168487	27073	*	0.686776
1714	chr1	23141415	23175160	33746	*	0.510729
1715	chr1	23152511	23175160	22650	*	0.698624
1716	chr1	23162442	23168487	6046	*	0.715418
1717	chr1	23162442	23197204	34763	*	0.560292
1718	chr1	23162442	23203417	40976	*	0.534945
1719	chr1	23167933	23168487	555	*	0.524708
1720	chr1	23168487	23197204	28718	*	0.621076
1721	chr1	23168487	23203417	34931	*	0.699189
1722	chr1	23197204	23203417	6214	*	0.533646
1723	chr1	23197204	23242507	45304	*	0.530241
1724	chr1	23197204	23243175	45972	*	0.655661
1725	chr1	23202495	23240472	37978	*	0.541254
1726	chr1	23203417	23242507	39091	*	0.511708
1727	chr1	23203417	23243175	39759	*	0.53136
1728	chr1	23242507	23243175	669	*	0.707417
1729	chr1	23243175	23243805	631	*	0.521622
1730	chr1	23296039	23297767	1729	*	0.727898
1731	chr1	23296039	23298491	2453	*	0.513296
1732	chr1	23296039	23299379	3341	*	0.587295
1733	chr1	23296039	23303097	7059	*	0.533791
1734	chr1	23297767	23298491	725	*	0.618191
1735	chr1	23297767	23299379	1613	*	0.712396
1736	chr1	23297767	23303097	5331	*	0.636354
1737	chr1	23298491	23299379	889	*	0.528712
1738	chr1	23670989	23694929	23941	*	0.602198
1739	chr1	23810905	23854872	43968	*	0.504734
1740	chr1	23851827	23854872	3046	*	0.652827
1741	chr1	23881497	23888991	7495	*	0.529198
1742	chr1	23886102	23888991	2890	*	0.598245
1743	chr1	23886102	23924884	38783	*	0.505493
1744	chr1	23888991	23924884	35894	*	0.506471
1745	chr1	24484592	24508253	23662	*	0.533966
1746	chr1	24488930	24490557	1628	*	0.585902
1747	chr1	24488930	24491105	2176	*	0.669844
1748	chr1	24488930	24508253	19324	*	0.595902
1749	chr1	24490557	24491105	549	*	0.777257
1750	chr1	24490557	24508253	17697	*	0.64124
1751	chr1	24491105	24508253	17149	*	0.749978
1752	chr1	24508253	24542955	34703	*	0.532052
1753	chr1	24516157	24525967	9811	*	0.524115
1754	chr1	24516157	24528631	12475	*	0.554786
1755	chr1	24516157	24530134	13978	*	0.720676
1756	chr1	24516157	24534392	18236	*	0.590368
1757	chr1	24525967	24528631	2665	*	0.515799
1758	chr1	24525967	24530134	4168	*	0.615918
1759	chr1	24528631	24530134	1504	*	0.689604
1760	chr1	24528631	24534392	5762	*	0.566324
1761	chr1	24530134	24534392	4259	*	0.675637
1762	chr1	24621370	24639244	17875	*	0.582324
1763	chr1	24622316	24628485	6170	*	0.671142
1764	chr1	24622316	24639244	16929	*	0.763912
1765	chr1	24628485	24639244	10760	*	0.666841
1766	chr1	24670411	24671121	711	*	0.527326
1767	chr1	24670411	24674912	4502	*	0.545817
1768	chr1	24670411	24702034	31624	*	0.524312
1769	chr1	24671121	24674912	3792	*	0.674426
1770	chr1	24671121	24696470	25350	*	0.639244
1771	chr1	24671121	24702034	30914	*	0.738209
1772	chr1	24674912	24696470	21559	*	0.699806
1773	chr1	24674912	24702034	27123	*	0.837756
1774	chr1	24691540	24699192	7653	*	0.609967
1775	chr1	24696470	24702034	5565	*	0.743557
1776	chr1	24702034	24713808	11775	*	0.520154
1777	chr1	24702034	24742199	40166	*	0.54632
1778	chr1	24702034	24742748	40715	*	0.610179
1779	chr1	24830758	24832545	1788	*	0.512305
1780	chr1	24831845	24832545	701	*	0.557021
1781	chr1	24878672	24879286	615	*	0.506283
1782	chr1	24878672	24882138	3467	*	0.610863
1783	chr1	24878672	24885712	7041	*	0.636284
1784	chr1	24882138	24885712	3575	*	0.599097
1785	chr1	25021105	25057269	36165	*	0.52451
1786	chr1	25031975	25051551	19577	*	0.553208
1787	chr1	25031975	25054174	22200	*	0.547214
1788	chr1	25041845	25044495	2651	*	0.864008
1789	chr1	25046713	25051551	4839	*	0.557392
1790	chr1	25057269	25062538	5270	*	0.537843
1791	chr1	25057269	25078531	21263	*	0.504421
1792	chr1	25199178	25236198	37021	*	0.576553
1793	chr1	25236198	25283735	47538	*	0.677267
1794	chr1	25241112	25241650	539	*	0.560057
1795	chr1	25241112	25242449	1338	*	0.617597
1796	chr1	25241112	25245605	4494	*	0.589926
1797	chr1	25241650	25242449	800	*	0.515721
1798	chr1	25241650	25245605	3956	*	0.500887
1799	chr1	25242449	25245605	3157	*	0.685485
1800	chr1	25242449	25253440	10992	*	0.534822
1801	chr1	25242449	25256853	14405	*	0.537637
1802	chr1	25245605	25253440	7836	*	0.500189
1803	chr1	25245605	25256853	11249	*	0.525401
1804	chr1	25263235	25269702	6468	*	0.778862
1805	chr1	25263235	25295540	32306	*	0.508221
1806	chr1	25269702	25295540	25839	*	0.579566
1807	chr1	25283735	25291660	7926	*	0.731842
1808	chr1	25283735	25313249	29515	*	0.516254
1809	chr1	25291660	25313249	21590	*	0.519137
1810	chr1	25313249	25349047	35799	*	0.501897
1811	chr1	25313249	25349640	36392	*	0.554647
1812	chr1	25313249	25360628	47380	*	0.588061
1813	chr1	25349047	25349640	594	*	0.796634
1814	chr1	25349047	25360628	11582	*	0.799614
1815	chr1	25349640	25360628	10989	*	0.867902
1816	chr1	25354847	25355471	625	*	0.502008
1817	chr1	25360628	25407325	46698	*	0.761921
1818	chr1	25377974	25410617	32644	*	0.52309
1819	chr1	25524661	25525208	548	*	0.510201
1820	chr1	25756785	25757335	551	*	0.656219
1821	chr1	25828070	25868608	40539	*	0.540885
1822	chr1	25832390	25853973	21584	*	0.710972
1823	chr1	25832390	25867648	35259	*	0.687128
1824	chr1	25853973	25867648	13676	*	0.69141
1825	chr1	25867648	25876285	8638	*	0.514121
1826	chr1	25867648	25893509	25862	*	0.626964
1827	chr1	25867648	25894709	27062	*	0.651865
1828	chr1	25867648	25900231	32584	*	0.583043
1829	chr1	25868608	25871505	2898	*	0.650298
1830	chr1	25868608	25879981	11374	*	0.57467
1831	chr1	25868608	25885292	16685	*	0.582403
1832	chr1	25868608	25890034	21427	*	0.505476
1833	chr1	25868608	25893509	24902	*	0.534552
1834	chr1	25868608	25894034	25427	*	0.646615
1835	chr1	25868608	25894709	26102	*	0.613774
1836	chr1	25868608	25896594	27987	*	0.837856
1837	chr1	25868608	25905911	37304	*	0.688053
1838	chr1	25868608	25908483	39876	*	0.711925
1839	chr1	25870021	25871505	1485	*	0.522066
1840	chr1	25870021	25893509	23489	*	0.641589
1841	chr1	25870021	25894034	24014	*	0.540044
1842	chr1	25870021	25894709	24689	*	0.649131
1843	chr1	25870021	25900231	30211	*	0.548013
1844	chr1	25871505	25879981	8477	*	0.603486
1845	chr1	25871505	25885292	13788	*	0.536179
1846	chr1	25871505	25893509	22005	*	0.602594
1847	chr1	25871505	25894034	22530	*	0.580041
1848	chr1	25871505	25894709	23205	*	0.631814
1849	chr1	25871505	25896594	25090	*	0.726421
1850	chr1	25871505	25899439	27935	*	0.526379
1851	chr1	25871505	25905911	34407	*	0.519086
1852	chr1	25871505	25908483	36979	*	0.593716
1853	chr1	25876285	25893509	17225	*	0.553843
1854	chr1	25876285	25900231	23947	*	0.514903
1855	chr1	25879981	25885292	5312	*	0.568385
1856	chr1	25879981	25893509	13529	*	0.561254
1857	chr1	25879981	25894034	14054	*	0.507582
1858	chr1	25879981	25894709	14729	*	0.51527
1859	chr1	25879981	25896594	16614	*	0.676281
1860	chr1	25879981	25908483	28503	*	0.500859
1861	chr1	25885292	25893509	8218	*	0.551835
1862	chr1	25885292	25894034	8743	*	0.551344
1863	chr1	25885292	25894709	9418	*	0.533994
1864	chr1	25885292	25896594	11303	*	0.678811
1865	chr1	25890034	25896594	6561	*	0.548947
1866	chr1	25893509	25894034	526	*	0.703602
1867	chr1	25893509	25894709	1201	*	0.740588
1868	chr1	25893509	25896594	3086	*	0.574394
1869	chr1	25893509	25899439	5931	*	0.525647
1870	chr1	25893509	25900231	6723	*	0.612759
1871	chr1	25894034	25894709	676	*	0.659452
1872	chr1	25894034	25896594	2561	*	0.645389
1873	chr1	25894709	25896594	1886	*	0.573154
1874	chr1	25894709	25899439	4731	*	0.556905
1875	chr1	25894709	25900231	5523	*	0.622268
1876	chr1	25896594	25899439	2846	*	0.500933
1877	chr1	25896594	25905911	9318	*	0.681207
1878	chr1	25896594	25908483	11890	*	0.739746
1879	chr1	25896594	25937947	41354	*	0.503788
1880	chr1	25896594	25945713	49120	*	0.612757
1881	chr1	25905911	25908483	2573	*	0.630155
1882	chr1	25974637	25985587	10951	*	0.590285
1883	chr1	25976831	26020835	44005	*	0.502095
1884	chr1	25985587	26020835	35249	*	0.524405
1885	chr1	26015117	26020835	5719	*	0.51728
1886	chr1	26020835	26030917	10083	*	0.6811
1887	chr1	26020835	26054658	33824	*	0.677971
1888	chr1	26020835	26056759	35925	*	0.635133
1889	chr1	26020835	26062384	41550	*	0.775383
1890	chr1	26020835	26063840	43006	*	0.793867
1891	chr1	26020835	26070056	49222	*	0.802259
1892	chr1	26020835	26070787	49953	*	0.818633
1893	chr1	26030917	26054658	23742	*	0.557848
1894	chr1	26030917	26062384	31468	*	0.692962
1895	chr1	26030917	26063840	32924	*	0.678623
1896	chr1	26030917	26070056	39140	*	0.781979
1897	chr1	26030917	26070787	39871	*	0.711705
1898	chr1	26054658	26062384	7727	*	0.724425
1899	chr1	26054658	26063840	9183	*	0.65363
1900	chr1	26054658	26070056	15399	*	0.688949
1901	chr1	26054658	26070787	16130	*	0.728557
1902	chr1	26056759	26063840	7082	*	0.505292
1903	chr1	26056759	26070056	13298	*	0.506824
1904	chr1	26062384	26063840	1457	*	0.788022
1905	chr1	26062384	26070056	7673	*	0.821272
1906	chr1	26062384	26070787	8404	*	0.830159
1907	chr1	26063840	26070056	6217	*	0.789943
1908	chr1	26063840	26070787	6948	*	0.781937
1909	chr1	26070056	26070787	732	*	0.844225
1910	chr1	26085118	26085697	580	*	0.533061
1911	chr1	26085118	26101731	16614	*	0.531559
1912	chr1	26085118	26132383	47266	*	0.504052
1913	chr1	26085697	26113824	28128	*	0.555431
1914	chr1	26085697	26114719	29023	*	0.550126
1915	chr1	26086956	26113824	26869	*	0.507112
1916	chr1	26086956	26114719	27764	*	0.502438
1917	chr1	26101034	26101731	698	*	0.521975
1918	chr1	26101731	26132383	30653	*	0.501739
1919	chr1	26113824	26114719	896	*	0.76235
1920	chr1	26132383	26133057	675	*	0.708235
1921	chr1	26232078	26232925	848	*	0.642831
1922	chr1	26254531	26279812	25282	*	0.641457
1923	chr1	26279812	26323537	43726	*	0.667729
1924	chr1	26279812	26326112	46301	*	0.782251
1925	chr1	26323537	26326112	2576	*	0.585169
1926	chr1	26349178	26349696	519	*	0.591056
1927	chr1	26485120	26485765	646	*	0.528617
1928	chr1	26485765	26486336	572	*	0.593216
1929	chr1	26485765	26487190	1426	*	0.516061
1930	chr1	26795622	26823622	28001	*	0.57923
1931	chr1	26798913	26799464	552	*	0.511981
1932	chr1	26823622	26859153	35532	*	0.50428
1933	chr1	26823622	26862757	39136	*	0.550749
1934	chr1	26827577	26872559	44983	*	0.562631
1935	chr1	26857756	26872559	14804	*	0.626316
1936	chr1	26859153	26862757	3605	*	0.687636
1937	chr1	26868413	26868961	549	*	0.781517
1938	chr1	26868413	26869722	1310	*	0.631383
1939	chr1	26868413	26881038	12626	*	0.543548
1940	chr1	26868961	26869722	762	*	0.648455
1941	chr1	26868961	26881038	12078	*	0.598369
1942	chr1	27051568	27054260	2693	*	0.518314
1943	chr1	27051568	27095353	43786	*	0.571159
1944	chr1	27095353	27126228	30876	*	0.512385
1945	chr1	27126228	27126762	535	*	0.615092
1946	chr1	27126228	27160651	34424	*	0.592546
1947	chr1	27126762	27160651	33890	*	0.55309
1948	chr1	27160651	27188630	27980	*	0.592823
1949	chr1	27160651	27203727	43077	*	0.577086
1950	chr1	27188630	27203727	15098	*	0.586432
1951	chr1	27307794	27323200	15407	*	0.599305
1952	chr1	27323200	27353750	30551	*	0.528009
1953	chr1	27324348	27330882	6535	*	0.566375
1954	chr1	27324348	27331383	7036	*	0.517528
1955	chr1	27324348	27353750	29403	*	0.534904
1956	chr1	27330882	27331383	502	*	0.898738
1957	chr1	27330882	27353750	22869	*	0.797724
1958	chr1	27330882	27358283	27402	*	0.696312
1959	chr1	27331383	27353750	22368	*	0.760685
1960	chr1	27331383	27358283	26901	*	0.731758
1961	chr1	27339489	27353750	14262	*	0.505896
1962	chr1	27353750	27358283	4534	*	0.601494
1963	chr1	27384071	27386065	1995	*	0.505398
1964	chr1	27384632	27385437	806	*	0.57772
1965	chr1	27384632	27386065	1434	*	0.700707
1966	chr1	27385437	27386065	629	*	0.639719
1967	chr1	27385437	27387036	1600	*	0.612612
1968	chr1	27385437	27387605	2169	*	0.532879
1969	chr1	27386065	27387036	972	*	0.53234
1970	chr1	27386065	27387605	1541	*	0.559211
1971	chr1	27387036	27387605	570	*	0.550481
1972	chr1	27426542	27438685	12144	*	0.586044
1973	chr1	27426542	27472048	45507	*	0.601117
1974	chr1	27438685	27449355	10671	*	0.723321
1975	chr1	27464217	27472048	7832	*	0.503877
1976	chr1	27634160	27645314	11155	*	0.521688
1977	chr1	27645314	27653495	8182	*	0.552817
1978	chr1	27645314	27668478	23165	*	0.533488
1979	chr1	27819005	27831166	12162	*	0.571197
1980	chr1	27846164	27848024	1861	*	0.594847
1981	chr1	27846164	27854554	8391	*	0.531196
1982	chr1	27846164	27855574	9411	*	0.50001
1983	chr1	27846164	27891687	45524	*	0.538623
1984	chr1	27847440	27848024	585	*	0.724508
1985	chr1	27847440	27849462	2023	*	0.592301
1986	chr1	27847440	27891687	44248	*	0.612083
1987	chr1	27848024	27849462	1439	*	0.597004
1988	chr1	27848024	27854554	6531	*	0.534213
1989	chr1	27848024	27891687	43664	*	0.659454
1990	chr1	27848958	27849462	505	*	0.573747
1991	chr1	27849462	27891687	42226	*	0.561633
1992	chr1	27854001	27854554	554	*	0.556218
1993	chr1	27854554	27855574	1021	*	0.550404
1994	chr1	27863483	27887409	23927	*	0.537124
1995	chr1	27863483	27888092	24610	*	0.504382
1996	chr1	27883877	27924213	40337	*	0.60094
1997	chr1	27887409	27888092	684	*	0.540928
1998	chr1	27951719	27957711	5993	*	0.502282
1999	chr1	27957711	27958323	613	*	0.721366
[truncated: 87,808 more rows]
