# Supplementary material for: Single‐Cell Chromatin Accessibility Analysis Reveals Subgroup‐Specific TF‐NTR Regulatory Circuits in Medulloblastoma
Source: Adv Sci (Weinh). 2024 Jun 17;11(30):2309554. doi: 10.1002/advs.202309554 (PMC11321678; doi:10.1002/advs.202309554)
Supplement: Supplementary file 8 — Supplemental Table 7 [file ADVS-11-2309554-s011.xlsx]

## Sheet: co-Accessibility SE
	seqnames	start	end	width	strand	score	replicateScoreQuantile	groupScoreQuantile	Reproducibility	GroupReplicate	distToGeneStart	nearestGene	peakType	distToTSS	nearestTSS	GC	idx	mid	Overlap_condition	SHH_overlap	WNT_Overlap	Group3_Overlap	Group4_Overlap
23	chr1	856419	856919	501	*	19.3668	0.952	0.909	3	C16._.C3	1851	LINC02593	Promoter	1851	uc010nxu.2	0.6806	23	856669	TRUE	1	1	G3	1
26	chr1	858777	859277	501	*	8.53164	0.959	0.838	2	C19._.C3	1502	SAMD11	Promoter	1502	uc001aax.1	0.6766	26	859027	TRUE	1	1	G3	1
27	chr1	859282	859782	501	*	3.91508	0.812	0.561	2	C7._.A2	997	SAMD11	Promoter	997	uc001aax.1	0.8024	27	859532	TRUE	1	1	G3	1
46	chr1	875510	876010	501	*	26.4428	0.979	0.957	4	C16._.C3	15229	SAMD11	Intronic	763	uc001aax.1	0.7006	46	875760	TRUE	1	1	G3	1
52	chr1	879880	880380	501	*	45.4385	0.976	0.951	5	C16._.G8	14548	NOC2L	Exonic	2309	uc001abb.3	0.5948	52	880130	TRUE	1	1	G3	1
92	chr1	935325	935825	501	*	12.5571	0.986	0.961	5	C7._.A2	22	HES4	Promoter	22	uc001abv.1	0.7824	92	935575	FALSE	1	1	1	1
93	chr1	936006	936506	501	*	23.6435	0.909	0.806	3	C24._.A6	703	HES4	Promoter	703	uc001abv.1	0.6587	93	936256	FALSE	1	1	1	1
175	chr1	1092616	1093116	501	*	49.3926	0.846	0.745	4	C23._.A3	9617	MIR200B	Distal	9617	uc001acb.1	0.7226	175	1092866	FALSE	1	1	1	1
176	chr1	1093635	1094135	501	*	39.5386	0.937	0.89	4	C23._.G8	8598	MIR200B	Distal	8598	uc001acb.1	0.7006	176	1093885	FALSE	1	1	1	1
183	chr1	1100751	1101251	501	*	172.464	0.969	0.877	2	C19._.A4	1482	MIR200B	Promoter	1482	uc001acb.1	0.6267	183	1101001	FALSE	1	1	1	1
184	chr1	1101270	1101770	501	*	72.8383	0.909	0.702	2	C17._.A4	963	MIR200B	Promoter	963	uc001acb.1	0.6806	184	1101520	FALSE	1	1	1	1
195	chr1	1115045	1115545	501	*	3.91733	0.421	0.152	2	C24._.C3	6008	TTLL10	Intronic	217	uc010nyb.1	0.6926	195	1115295	FALSE	1	1	1	1
196	chr1	1117208	1117708	501	*	3.86869	0.409	0.157	3	C20._.A1	8171	TTLL10	Intronic	2380	uc010nyb.1	0.6627	196	1117458	FALSE	1	1	1	1
200	chr1	1120628	1121128	501	*	6.27488	0.686	0.473	3	C16._.G8	11591	TTLL10	Exonic	5800	uc010nyb.1	0.6208	200	1120878	FALSE	1	1	1	1
211	chr1	1143665	1144165	501	*	35.1321	0.986	0.971	5	C23._.C3	1825	TNFRSF18	Promoter	1825	uc001acd.3	0.6627	211	1143915	FALSE	1	1	1	1
212	chr1	1144256	1144756	501	*	11.5703	0.82	0.641	2	C24._.A1	2416	TNFRSF18	Distal	2416	uc001acd.3	0.6906	212	1144506	FALSE	1	1	1	1
222	chr1	1153451	1153951	501	*	115.953	0.953	0.898	2	C20._.A8	4152	TNFRSF4	Intronic	3029	uc001acj.4	0.6347	222	1153701	FALSE	1	1	1	1
224	chr1	1160614	1161114	501	*	31.9841	0.769	0.616	4	C16._.A3	6582	SDF4	Intronic	1515	uc001ack.2	0.6806	224	1160864	FALSE	1	1	1	1
225	chr1	1161319	1161819	501	*	198.23	0.975	0.949	3	C16._.A3	5877	SDF4	Intronic	2220	uc001ack.2	0.5948	225	1161569	FALSE	1	1	1	1
226	chr1	1161829	1162329	501	*	3.16028	0.142	0.021	2	C17._.A4	5367	SDF4	Intronic	2730	uc001ack.2	0.6367	226	1162079	FALSE	1	1	1	1
256	chr1	1193917	1194417	501	*	196.648	0.962	0.914	3	C22._.A8	12064	C1QTNF12	Intronic	9204	uc001acl.1	0.6228	256	1194167	FALSE	1	1	1	1
290	chr1	1239969	1240469	501	*	9.00917	0.994	0.984	5	C20._.H5	3774	PUSL1	Exonic	1089	uc010nyf.1	0.6647	290	1240219	TRUE	1	WNT	G3	G4
296	chr1	1243599	1244099	501	*	170.08	0.966	0.879	3	C17._.A4	144	PUSL1	Promoter	144	uc010nyf.1	0.7305	296	1243849	TRUE	1	WNT	G3	G4
309	chr1	1259871	1260371	501	*	17.2108	0.997	0.985	2	C2._.Rep2	21	CPTP	Promoter	21	uc001acz.2	0.7605	309	1260121	FALSE	1	1	1	1
334	chr1	1284699	1285199	501	*	32.0623	0.999	0.993	2	C5._.Rep2	456	DVL1	Promoter	456	uc001adt.1	0.8164	334	1284949	FALSE	1	1	1	1
346	chr1	1295066	1295566	501	*	20.2467	0.99	0.971	4	C7._.G8	1840	MXRA8	Intronic	1400	uc001adv.2	0.6567	346	1295316	FALSE	1	1	1	1
347	chr1	1295859	1296359	501	*	16.3462	0.98	0.947	4	C7._.G8	1047	MXRA8	Intronic	1047	uc001adv.2	0.5749	347	1296109	FALSE	1	1	1	1
374	chr1	1356472	1356972	501	*	239.179	0.981	0.929	2	C17._.A4	101	ANKRD65	Exonic	101	uc010nyk.2	0.6168	374	1356722	TRUE	1	WNT	1	1
379	chr1	1362267	1362767	501	*	77.8009	0.992	0.979	3	C22._.A1	1008	TMEM88B	Intronic	1008	uc001afm.3	0.6946	379	1362517	TRUE	SHH	WNT	1	1
383	chr1	1365744	1366244	501	*	322.496	0.99	0.956	3	C19._.A4	4485	TMEM88B	Distal	4485	uc001afm.3	0.6747	383	1365994	TRUE	SHH	WNT	1	1
386	chr1	1367799	1368299	501	*	29.8684	0.943	0.894	4	C16._.G8	2853	VWA1	Distal	2853	uc009vkd.3	0.6607	386	1368049	TRUE	SHH	WNT	1	1
387	chr1	1368495	1368995	501	*	9.48481	0.973	0.939	4	C22._.Other	2157	VWA1	Distal	2157	uc009vkd.3	0.6647	387	1368745	TRUE	SHH	WNT	1	1
388	chr1	1369037	1369537	501	*	71.8251	0.887	0.808	4	C23._.A3	1615	VWA1	Promoter	1615	uc009vkd.3	0.6627	388	1369287	TRUE	SHH	WNT	1	1
389	chr1	1369901	1370401	501	*	33.2234	0.953	0.911	5	C16._.G8	751	VWA1	Promoter	751	uc009vkd.3	0.6527	389	1370151	TRUE	SHH	WNT	1	1
390	chr1	1370780	1371280	501	*	154.455	0.954	0.917	4	C23._.A3	126	VWA1	Exonic	126	uc009vkd.3	0.7804	390	1371030	TRUE	SHH	WNT	1	1
580	chr1	1877841	1878341	501	*	26.7681	0.89	0.818	5	C23._.G8	27350	TMEM52	Distal	18722	uc001ago.3	0.6108	580	1878091	FALSE	1	1	1	1
592	chr1	1941068	1941568	501	*	74.6839	0.93	0.765	2	C2._.Rep1	6041	CFAP74	Distal	5650	uc001agp.3	0.5369	592	1941318	TRUE	1	WNT	1	1
595	chr1	1946405	1946905	501	*	95.6498	0.947	0.79	2	C2._.Rep1	4112	GABRD	Distal	313	uc001agr.3	0.5389	595	1946655	TRUE	1	WNT	1	1
599	chr1	1950506	1951006	501	*	68.5225	0.882	0.806	4	C23._.A3	11	GABRD	Promoter	11	uc001agr.3	0.8184	599	1950756	TRUE	1	WNT	1	1
602	chr1	1953026	1953526	501	*	16.2654	0.78	0.503	2	C2._.Rep1	2507	GABRD	Intronic	2507	uc001agr.3	0.6407	602	1953276	TRUE	1	WNT	1	1
607	chr1	1959051	1959551	501	*	17.6653	0.791	0.515	2	C2._.Rep1	8532	GABRD	Intronic	8532	uc001agr.3	0.6507	607	1959301	TRUE	1	WNT	1	1
612	chr1	1963668	1964168	501	*	18.7136	0.889	0.803	2	C16._.G8	13149	GABRD	Distal	13149	uc001agr.3	0.6667	612	1963918	TRUE	1	WNT	1	1
625	chr1	1980803	1981303	501	*	9.08116	0.807	0.659	2	C22._.A1	855	PRKCZ	Promoter	855	uc009vki.3	0.6407	625	1981053	TRUE	1	WNT	1	1
626	chr1	1981493	1981993	501	*	404.963	0.998	0.99	2	C2._.Rep1	165	PRKCZ	Promoter	165	uc009vki.3	0.7924	626	1981743	TRUE	1	WNT	1	1
632	chr1	2004881	2005381	501	*	110.659	0.928	0.871	5	C16._.A3	23221	PRKCZ	Exonic	44	uc009vki.3	0.6367	632	2005131	TRUE	1	WNT	1	1
633	chr1	2005474	2005974	501	*	36.3854	0.79	0.637	2	C16._.A3	23814	PRKCZ	Intronic	298	uc009vki.3	0.6347	633	2005724	TRUE	1	WNT	1	1
637	chr1	2013466	2013966	501	*	62.0104	0.872	0.784	3	C23._.A3	31806	PRKCZ	Intronic	8290	uc009vki.3	0.5669	637	2013716	TRUE	1	WNT	1	1
640	chr1	2015778	2016278	501	*	9.76873	0.83	0.707	4	C16._.A2	34118	PRKCZ	Intronic	10602	uc009vki.3	0.6427	640	2016028	TRUE	1	WNT	1	1
641	chr1	2016460	2016960	501	*	59.1225	0.932	0.657	2	C5._.Rep1	34800	PRKCZ	Intronic	11284	uc009vki.3	0.5689	641	2016710	TRUE	1	WNT	1	1
643	chr1	2018102	2018602	501	*	13.2262	0.787	0.372	2	C9._.Rep1	36442	PRKCZ	Intronic	12926	uc009vki.3	0.5349	643	2018352	TRUE	1	WNT	1	1
650	chr1	2025389	2025889	501	*	2.44224	0.636	0.276	2	C2._.Rep2	43729	PRKCZ	Intronic	10515	uc009vki.3	0.6607	650	2025639	TRUE	1	WNT	1	1
673	chr1	2088182	2088682	501	*	97.7757	0.885	0.778	4	C22._.A8	50739	FAAP20	Intronic	11635	uc001ahi.1	0.5389	673	2088432	FALSE	1	1	1	1
674	chr1	2089212	2089712	501	*	28.9387	0.752	0.593	2	C20._.A8	49709	FAAP20	Intronic	10824	uc001ahi.1	0.6108	674	2089462	FALSE	1	1	1	1
680	chr1	2099918	2100418	501	*	58.263	0.912	0.66	2	C2._.Rep1	39003	FAAP20	Intronic	118	uc001ahi.1	0.517	680	2100168	FALSE	1	1	1	1
691	chr1	2115359	2115859	501	*	4.21825	0.922	0.712	2	C2._.Rep2	23562	FAAP20	Intronic	3033	uc001ahi.1	0.5948	691	2115609	FALSE	1	1	1	1
695	chr1	2119836	2120336	501	*	6.63662	0.953	0.826	2	C10._.Rep2	19085	FAAP20	Intronic	1150	uc001ahi.1	0.5848	695	2120086	FALSE	1	1	1	1
697	chr1	2120935	2121435	501	*	31.8733	1	0.999	2	C2._.Rep2	17986	FAAP20	Exonic	51	uc001ahi.1	0.6627	697	2121185	FALSE	1	1	1	1
710	chr1	2130530	2131030	501	*	22.1006	0.964	0.909	4	C7._.A3	8391	FAAP20	Intronic	4565	uc001ahi.1	0.6567	710	2130780	FALSE	1	1	1	1
715	chr1	2136446	2136946	501	*	14.7519	1	0.998	2	C13._.Rep2	2475	FAAP20	Intronic	2475	uc001ahi.1	0.7784	715	2136696	TRUE	1	1	G3	1
724	chr1	2143801	2144301	501	*	70.9344	0.978	0.948	5	C24._.A6	4878	FAAP20	Distal	4878	uc001ahi.1	0.6547	724	2144051	TRUE	1	WNT	G3	1
765	chr1	2187401	2187901	501	*	4.21825	0.922	0.712	2	C2._.Rep2	27516	SKI	Intronic	27516	uc009vko.1	0.515	765	2187651	TRUE	SHH	WNT	G3	G4
781	chr1	2210665	2211165	501	*	76.6763	0.947	0.881	3	C22._.A5	50780	SKI	Intronic	50780	uc009vko.1	0.6327	781	2210915	TRUE	SHH	WNT	G3	G4
785	chr1	2216281	2216781	501	*	3.95751	0.643	0.432	2	C23._.A2	56396	SKI	Intronic	56396	uc009vko.1	0.521	785	2216531	TRUE	SHH	WNT	G3	G4
804	chr1	2234743	2235243	501	*	31.201	0.856	0.592	2	C2._.Rep1	49106	LOC100129534	Intronic	49106	uc001aih.1	0.6008	804	2234993	TRUE	SHH	WNT	G3	G4
807	chr1	2236843	2237343	501	*	26.5213	0.839	0.571	2	C2._.Rep1	47006	LOC100129534	Intronic	47006	uc001aih.1	0.6447	807	2237093	TRUE	SHH	WNT	G3	G4
809	chr1	2241746	2242246	501	*	11.208	0.855	0.752	3	C16._.A2	42103	LOC100129534	Distal	42103	uc001aih.1	0.6747	809	2241996	TRUE	SHH	WNT	G3	G4
813	chr1	2244258	2244758	501	*	335.855	0.999	0.993	2	C5._.Rep1	39591	LOC100129534	Distal	39591	uc001aih.1	0.6786	813	2244508	TRUE	SHH	WNT	G3	G4
859	chr1	2312490	2312990	501	*	9.92055	0.707	0.212	2	C5._.Rep1	10252	MORN1	Intronic	10252	uc001ahx.2	0.6447	859	2312740	FALSE	1	1	1	1
861	chr1	2313974	2314474	501	*	26.5213	0.839	0.571	2	C2._.Rep1	8768	MORN1	Intronic	8768	uc001ahx.2	0.6427	861	2314224	FALSE	1	1	1	1
862	chr1	2314629	2315129	501	*	2.91406	0.368	0.133	2	C16._.G8	8113	MORN1	Intronic	8113	uc001ahx.2	0.5489	862	2314879	FALSE	1	1	1	1
864	chr1	2316303	2316803	501	*	100.841	0.967	0.804	2	C5._.Rep1	6439	MORN1	Intronic	6439	uc001ahx.2	0.6886	864	2316553	FALSE	1	1	1	1
865	chr1	2316893	2317393	501	*	4.21825	0.922	0.712	2	C2._.Rep2	5849	MORN1	Intronic	5849	uc001ahx.2	0.5609	865	2317143	FALSE	1	1	1	1
908	chr1	2369478	2369978	501	*	34.9256	0.957	0.918	4	C16._.G8	25717	PEX10	Distal	25717	uc001aiq.3	0.6467	908	2369728	TRUE	SHH	WNT	G3	G4
913	chr1	2374072	2374572	501	*	29.8691	0.904	0.84	5	C23._.G8	30311	PEX10	Distal	30311	uc001aiq.3	0.6287	913	2374322	TRUE	SHH	WNT	G3	G4
917	chr1	2377169	2377669	501	*	75.1576	0.892	0.82	5	C23._.A3	30334	PLCH2	Distal	30334	uc001air.3	0.6088	917	2377419	TRUE	SHH	WNT	G3	G4
926	chr1	2383505	2384005	501	*	33.9995	0.852	0.561	2	C19._.A4	23998	PLCH2	Distal	23998	uc001air.3	0.6926	926	2383755	TRUE	SHH	WNT	G3	G4
927	chr1	2384017	2384517	501	*	112.539	0.946	0.804	2	C19._.A4	23486	PLCH2	Distal	23486	uc001air.3	0.6547	927	2384267	TRUE	SHH	WNT	G3	G4
945	chr1	2398335	2398835	501	*	67.7097	0.993	0.984	5	C16._.G8	9168	PLCH2	Distal	9168	uc001air.3	0.6727	945	2398585	TRUE	SHH	WNT	G3	G4
950	chr1	2401943	2402443	501	*	97.3368	0.999	0.997	5	C16._.G8	5560	PLCH2	Distal	5560	uc001air.3	0.7046	950	2402193	TRUE	SHH	WNT	G3	G4
955	chr1	2405582	2406082	501	*	22.4979	0.924	0.846	3	C22._.A1	1921	PLCH2	Promoter	1921	uc001air.3	0.6826	955	2405832	TRUE	SHH	WNT	G3	G4
956	chr1	2406456	2406956	501	*	126.426	0.961	0.907	4	C20._.A8	1047	PLCH2	Promoter	1047	uc001air.3	0.6667	956	2406706	TRUE	SHH	WNT	G3	G4
957	chr1	2407452	2407952	501	*	24.1209	0.93	0.856	4	C22._.A1	51	PLCH2	Promoter	51	uc001air.3	0.6826	957	2407702	TRUE	SHH	WNT	G3	G4
1016	chr1	2460449	2460949	501	*	23.7369	0.872	0.784	5	C23._.G8	984	HES5	Exonic	984	uc001ais.3	0.6567	1016	2460699	FALSE	1	1	1	1
1018	chr1	2461508	2462008	501	*	16.2589	0.909	0.846	4	C23._.C3	73	HES5	Promoter	73	uc001ais.3	0.7246	1018	2461758	FALSE	1	1	1	1
1020	chr1	2463573	2464073	501	*	8.24757	0.98	0.906	2	C2._.Rep2	2138	HES5	Distal	2138	uc001ais.3	0.6587	1020	2463823	FALSE	1	1	1	1
1021	chr1	2464200	2464700	501	*	67.4277	0.981	0.962	5	C23._.G8	2765	HES5	Distal	2765	uc001ais.3	0.6327	1021	2464450	FALSE	1	1	1	1
1034	chr1	2474927	2475427	501	*	4.60079	0.966	0.922	2	C20._.H5	9106	TNFRSF14-AS1	Distal	9106	uc009vlb.3	0.6986	1034	2475177	FALSE	1	1	1	1
1047	chr1	2486855	2487355	501	*	8.89074	0.97	0.919	5	C7._.A2	699	TNFRSF14	Promoter	699	uc001aiu.1	0.6786	1047	2487105	FALSE	1	1	1	1
1101	chr1	2791089	2791589	501	*	31.5373	0.948	0.902	4	C16._.G8	85108	TTC34	Distal	85108	uc001aje.2	0.6387	1101	2791339	FALSE	1	1	1	1
1122	chr1	2866495	2866995	501	*	21.7967	0.909	0.838	3	C16._.G8	71300	ACTRT2	Distal	71300	uc001aji.1	0.6667	1122	2866745	FALSE	1	1	1	1
1124	chr1	2868844	2869344	501	*	3.96851	0.528	0.286	2	C16._.G8	68951	ACTRT2	Distal	68951	uc001aji.1	0.5848	1124	2869094	FALSE	1	1	1	1
1126	chr1	2882815	2883315	501	*	3.96851	0.528	0.286	2	C16._.G8	54980	ACTRT2	Distal	54980	uc001aji.1	0.5709	1126	2883065	FALSE	1	1	1	1
1127	chr1	2883411	2883911	501	*	143.813	0.96	0.844	2	C19._.A4	54384	ACTRT2	Distal	54384	uc001aji.1	0.5429	1127	2883661	FALSE	1	1	1	1
1130	chr1	2890051	2890551	501	*	45.5176	0.822	0.695	3	C16._.A3	47744	ACTRT2	Distal	47744	uc001aji.1	0.5968	1130	2890301	FALSE	1	1	1	1
1131	chr1	2890576	2891076	501	*	2.8186	0.174	0.041	2	C16._.C3	47219	ACTRT2	Distal	47219	uc001aji.1	0.6267	1131	2890826	FALSE	1	1	1	1
1133	chr1	2917922	2918422	501	*	14.2759	0.851	0.741	4	C16._.G8	19873	ACTRT2	Distal	19873	uc001aji.1	0.6367	1133	2918172	FALSE	1	1	1	1
1170	chr1	3133643	3134143	501	*	78.5185	0.896	0.825	4	C23._.A3	89353	MIR4251	Intronic	89353	uc010nzc.1	0.5709	1170	3133893	FALSE	1	1	1	1
1173	chr1	3135765	3136265	501	*	24.525	0.959	0.925	5	C23._.C3	91475	MIR4251	Intronic	91475	uc010nzc.1	0.5429	1173	3136015	FALSE	1	1	1	1
1187	chr1	3229647	3230147	501	*	11.0076	0.986	0.943	2	C10._.Rep2	141249	ARHGEF16	Intronic	141249	uc021oew.1	0.5928	1187	3229897	TRUE	1	WNT	1	1
1206	chr1	3266995	3267495	501	*	226.119	0.98	0.917	3	C19._.A4	103901	ARHGEF16	Intronic	103901	uc021oew.1	0.6327	1206	3267245	TRUE	1	WNT	1	1
1207	chr1	3267901	3268401	501	*	132.243	0.953	0.836	2	C17._.A4	102995	ARHGEF16	Intronic	102995	uc021oew.1	0.6008	1207	3268151	TRUE	1	WNT	1	1
1208	chr1	3268926	3269426	501	*	105.503	0.977	0.949	3	C20._.A5	101970	ARHGEF16	Intronic	101970	uc021oew.1	0.5609	1208	3269176	TRUE	1	WNT	1	1
1224	chr1	3336700	3337200	501	*	56.2246	0.802	0.644	2	C22._.A8	34196	ARHGEF16	Intronic	34196	uc021oew.1	0.5309	1224	3336950	FALSE	1	1	1	1
1275	chr1	3420721	3421221	501	*	97.3367	0.974	0.944	4	C20._.A5	49823	ARHGEF16	Intronic	27040	uc021oew.1	0.6427	1275	3420971	TRUE	1	WNT	1	1
1289	chr1	3439319	3439819	501	*	56.8116	0.87	0.771	3	C20._.A8	37784	MIR551A	Intronic	8442	uc001ajx.2	0.6567	1289	3439569	TRUE	1	WNT	1	1
1291	chr1	3441218	3441718	501	*	6.93751	0.986	0.966	4	C22._.H5	35885	MIR551A	Intronic	6543	uc001ajx.2	0.5908	1291	3441468	TRUE	1	WNT	1	1
1322	chr1	3473890	3474390	501	*	170.398	0.949	0.886	3	C22._.A8	3213	MIR551A	Intronic	3213	uc001ajx.2	0.6567	1322	3474140	TRUE	1	WNT	1	1
1335	chr1	3493743	3494243	501	*	31.5373	0.948	0.902	4	C16._.G8	16638	MIR551A	Intronic	16638	uc001ajx.2	0.6387	1335	3493993	TRUE	1	1	1	G4
1353	chr1	3515859	3516359	501	*	38.3746	0.964	0.929	5	C16._.G8	11949	MEGF6	Intronic	11949	uc001aju.3	0.6467	1353	3516109	TRUE	1	1	1	G4
1360	chr1	3524187	3524687	501	*	23.3722	0.917	0.854	4	C16._.G8	3621	MEGF6	Intronic	3621	uc001aju.3	0.6507	1360	3524437	TRUE	1	1	1	G4
1433	chr1	3630914	3631414	501	*	28.2164	0.937	0.885	4	C16._.G8	32772	TP73-AS1	Intronic	12877	uc001akg.4	0.6547	1433	3631164	TRUE	1	1	1	G4
1462	chr1	3670681	3671181	501	*	103.339	0.921	0.858	4	C16._.A3	1965	CCDC27	Intronic	1965	uc001aki.3	0.5788	1462	3670931	FALSE	1	1	1	1
1464	chr1	3679979	3680479	501	*	58.0205	0.807	0.659	2	C22._.A8	9104	SMIM1	Intronic	9104	uc001akj.3	0.6327	1464	3680229	FALSE	1	1	1	1
1465	chr1	3683443	3683943	501	*	3.52023	0.173	0.007	2	C10._.Rep1	5640	SMIM1	Intronic	5640	uc001akj.3	0.5549	1465	3683693	FALSE	1	1	1	1
1469	chr1	3688948	3689448	501	*	216.707	0.969	0.932	5	C22._.A8	135	SMIM1	Promoter	135	uc001akj.3	0.7884	1469	3689198	FALSE	1	1	1	1
1472	chr1	3691963	3692463	501	*	12.4159	0.84	0.727	3	C20._.A1	2878	SMIM1	Intronic	2860	uc001akj.3	0.6587	1472	3692213	FALSE	1	1	1	1
1477	chr1	3695196	3695696	501	*	41.8813	0.97	0.942	4	C16._.G8	6111	SMIM1	Distal	6093	uc001akj.3	0.6168	1477	3695446	FALSE	1	1	1	1
1478	chr1	3696038	3696538	501	*	83.7003	0.898	0.819	3	C16._.A3	6953	SMIM1	Distal	6935	uc001akj.3	0.5689	1478	3696288	FALSE	1	1	1	1
1488	chr1	3727856	3728356	501	*	14.6749	0.71	0.507	2	C22._.A5	15037	LRRC47	Distal	15037	uc009vli.1	0.5729	1488	3728106	TRUE	1	WNT	1	1
1532	chr1	4030989	4031489	501	*	2.69545	0.641	0.273	2	C10._.Rep2	30566	LINC01346	Distal	30566	uc009vll.3	0.487	1532	4031239	FALSE	1	1	1	1
1535	chr1	4038907	4039407	501	*	84.1317	0.865	0.748	2	C22._.A8	38484	LINC01346	Distal	38484	uc009vll.3	0.5529	1535	4039157	FALSE	1	1	1	1
1545	chr1	4081705	4082205	501	*	17.6323	0.658	0.385	2	C10._.Rep1	81282	LINC01346	Distal	81282	uc009vll.3	0.5449	1545	4081955	FALSE	1	1	1	1
1546	chr1	4093311	4093811	501	*	12.8533	0.834	0.72	2	C16._.G8	92888	LINC01346	Distal	92888	uc009vll.3	0.505	1546	4093561	FALSE	1	1	1	1
1551	chr1	4131648	4132148	501	*	182.056	0.969	0.939	4	C16._.A3	131225	LINC01346	Distal	131225	uc009vll.3	0.525	1551	4131898	FALSE	1	1	1	1
1553	chr1	4143191	4143691	501	*	33.2234	0.953	0.911	3	C16._.G8	142768	LINC01346	Distal	142768	uc009vll.3	0.4511	1553	4143441	FALSE	1	1	1	1
1554	chr1	4143899	4144399	501	*	22.2165	0.707	0.526	2	C16._.A3	143476	LINC01346	Distal	143476	uc009vll.3	0.4671	1554	4144149	FALSE	1	1	1	1
1556	chr1	4145576	4146076	501	*	71.6233	0.88	0.794	4	C16._.A3	145153	LINC01346	Distal	145153	uc009vll.3	0.4711	1556	4145826	FALSE	1	1	1	1
1557	chr1	4146470	4146970	501	*	166.119	0.963	0.928	4	C16._.A3	146047	LINC01346	Distal	146047	uc009vll.3	0.523	1557	4146720	FALSE	1	1	1	1
1558	chr1	4146997	4147497	501	*	10.9788	0.558	0.325	3	C16._.A3	146574	LINC01346	Distal	146574	uc009vll.3	0.5509	1558	4147247	FALSE	1	1	1	1
1561	chr1	4168828	4169328	501	*	41.0223	0.975	0.946	3	C20._.A1	168405	LINC01346	Distal	168405	uc009vll.3	0.6228	1561	4169078	FALSE	1	1	1	1
1562	chr1	4169344	4169844	501	*	34.9052	0.783	0.634	3	C16._.A3	168921	LINC01346	Distal	168921	uc009vll.3	0.5609	1562	4169594	FALSE	1	1	1	1
1570	chr1	4280820	4281320	501	*	146.887	0.933	0.861	3	C22._.A8	191040	LINC01777	Distal	191040	uc010nzl.2	0.4631	1570	4281070	FALSE	1	1	1	1
1571	chr1	4299840	4300340	501	*	78.3964	0.854	0.734	2	C22._.A8	172020	LINC01777	Distal	172020	uc010nzl.2	0.3832	1571	4300090	FALSE	1	1	1	1
1583	chr1	4430879	4431379	501	*	4.13299	0.449	0.137	2	C11._.Rep1	40981	LINC01777	Distal	40981	uc010nzl.2	0.4212	1583	4431129	FALSE	1	1	1	1
1584	chr1	4431451	4431951	501	*	196.196	0.974	0.948	4	C16._.A3	40409	LINC01777	Distal	40409	uc010nzl.2	0.5309	1584	4431701	FALSE	1	1	1	1
1592	chr1	4570260	4570760	501	*	24.1972	0.933	0.866	3	C20._.A1	98398	LINC01777	Distal	98398	uc010nzl.2	0.487	1592	4570510	FALSE	1	1	1	1
1605	chr1	4716242	4716742	501	*	192.138	0.973	0.946	4	C16._.A3	1386	AJAP1	Intronic	1386	uc001akv.2	0.6307	1605	4716492	FALSE	1	1	1	1
1608	chr1	4718226	4718726	501	*	210.509	0.978	0.954	5	C16._.A3	3370	AJAP1	Intronic	3370	uc001akv.2	0.5569	1608	4718476	FALSE	1	1	1	1
1629	chr1	4835636	4836136	501	*	280.046	0.991	0.979	4	C16._.A3	120780	AJAP1	Intronic	11671	uc001akv.2	0.5429	1629	4835886	FALSE	1	1	1	1
1633	chr1	4854439	4854939	501	*	45.4385	0.976	0.951	4	C16._.G8	139583	AJAP1	Distal	7130	uc001akv.2	0.493	1633	4854689	FALSE	1	1	1	1
1637	chr1	4861500	4862000	501	*	165.985	0.959	0.925	4	C23._.A3	146644	AJAP1	Distal	14191	uc001akv.2	0.5569	1637	4861750	FALSE	1	1	1	1
1638	chr1	4862174	4862674	501	*	6.80057	0.581	0.231	2	C19._.A4	147318	AJAP1	Distal	14865	uc001akv.2	0.485	1638	4862424	FALSE	1	1	1	1
1640	chr1	4890722	4891222	501	*	2.91406	0.368	0.133	2	C16._.G8	175866	AJAP1	Distal	43413	uc001akv.2	0.479	1640	4890972	FALSE	1	1	1	1
1641	chr1	4939847	4940347	501	*	29.8684	0.943	0.894	3	C16._.G8	224991	AJAP1	Distal	92538	uc001akv.2	0.491	1641	4940097	FALSE	1	1	1	1
1645	chr1	4974328	4974828	501	*	33.438	0.777	0.625	4	C16._.A3	259472	AJAP1	Distal	127019	uc001akv.2	0.5888	1645	4974578	FALSE	1	1	1	1
1675	chr1	5462450	5462950	501	*	78.4814	0.891	0.811	3	C16._.A3	161430	NA	Distal	161430	uc031pkx.1	0.517	1675	5462700	FALSE	1	1	1	1
1680	chr1	5504395	5504895	501	*	265.031	0.989	0.975	4	C16._.A3	119485	NA	Distal	119485	uc031pkx.1	0.5309	1680	5504645	FALSE	1	1	1	1
1691	chr1	5561444	5561944	501	*	8.67945	0.678	0.193	2	C5._.Rep1	62436	NA	Distal	62436	uc031pkx.1	0.509	1691	5561694	FALSE	1	1	1	1
1693	chr1	5562778	5563278	501	*	4.21825	0.922	0.712	2	C2._.Rep2	61102	NA	Distal	61102	uc031pkx.1	0.5409	1693	5563028	FALSE	1	1	1	1
1723	chr1	5831234	5831734	501	*	203.301	0.964	0.924	4	C22._.A8	91316	MIR4689	Distal	91316	uc001akw.4	0.5629	1723	5831484	FALSE	1	1	1	1
1725	chr1	5833798	5834298	501	*	49.5344	0.849	0.741	3	C20._.A8	88752	MIR4689	Distal	88752	uc001akw.4	0.521	1725	5834048	FALSE	1	1	1	1
1727	chr1	5853541	5854041	501	*	273.882	0.983	0.956	3	C22._.A8	69009	MIR4689	Distal	69009	uc001akw.4	0.5529	1727	5853791	FALSE	1	1	1	1
1729	chr1	5871368	5871868	501	*	157.504	0.941	0.872	3	C22._.A8	51182	MIR4689	Distal	51182	uc001akw.4	0.5689	1729	5871618	FALSE	1	1	1	1
1731	chr1	5888349	5888849	501	*	63.4514	0.887	0.626	2	C10._.Rep1	34201	MIR4689	Distal	34201	uc001akw.4	0.5469	1731	5888599	FALSE	1	1	1	1
1734	chr1	5903334	5903834	501	*	22.5891	0.697	0.447	3	C20._.A8	19216	MIR4689	Distal	19216	uc001akw.4	0.5808	1734	5903584	FALSE	1	1	1	1
1735	chr1	5906930	5907430	501	*	111.752	0.902	0.815	2	C22._.A8	15620	MIR4689	Distal	15620	uc001akw.4	0.5788	1735	5907180	FALSE	1	1	1	1
1747	chr1	5968451	5968951	501	*	71.8605	0.902	0.815	2	C20._.A8	45899	MIR4689	Intronic	3157	uc001akw.4	0.5828	1747	5968701	FALSE	1	1	1	1
1755	chr1	5996707	5997207	501	*	8.78145	0.975	0.901	2	C10._.Rep2	55400	KCNAB2	Intronic	31413	uc001alg.3	0.5369	1755	5996957	FALSE	1	1	1	1
1765	chr1	6040433	6040933	501	*	138.481	0.927	0.851	3	C22._.A8	11674	KCNAB2	Intronic	11674	uc001alg.3	0.6148	1765	6040683	TRUE	1	WNT	1	1
1779	chr1	6062763	6063263	501	*	3.9454	0.958	0.824	2	C21._.A1	10479	NPHP4	Intronic	10479	uc009vln.1	0.6307	1779	6063013	TRUE	1	WNT	1	1
1781	chr1	6063835	6064335	501	*	94.3473	0.958	0.896	3	C15._.A5	11551	NPHP4	Intronic	11551	uc009vln.1	0.493	1781	6064085	TRUE	1	WNT	1	1
1789	chr1	6108578	6109078	501	*	38.9804	0.809	0.68	2	C20._.A8	56294	NPHP4	Intronic	2846	uc009vln.1	0.6028	1789	6108828	FALSE	1	1	1	1
1796	chr1	6120873	6121373	501	*	67.1471	0.831	0.702	2	C22._.A8	68589	NPHP4	Intronic	15141	uc009vln.1	0.5549	1796	6121123	FALSE	1	1	1	1
1883	chr1	6351244	6351744	501	*	86.2004	0.929	0.745	3	C19._.A4	30458	GPR153	Intronic	30458	uc009vlv.2	0.5329	1883	6351494	TRUE	1	WNT	1	1
1893	chr1	6390429	6390929	501	*	41.8813	0.97	0.942	4	C16._.G8	63146	ACOT7	Intronic	28324	uc001alu.3	0.5629	1893	6390679	TRUE	1	WNT	1	1
1927	chr1	6457652	6458152	501	*	13.2766	0.865	0.748	3	C22._.A1	4075	ACOT7	Distal	4075	uc001alu.3	0.483	1927	6457902	TRUE	1	WNT	1	1
1935	chr1	6482874	6483374	501	*	4.59274	0.909	0.691	2	C10._.Rep2	1605	HES2	Promoter	1605	uc001alx.2	0.5509	1935	6483124	FALSE	1	1	1	1
1943	chr1	6490010	6490510	501	*	14.2759	0.851	0.741	4	C16._.G8	303	MIR4252	Promoter	303	uc001amf.1	0.6008	1943	6490260	FALSE	1	1	1	1
2013	chr1	6567472	6567972	501	*	87.2613	0.998	0.995	5	C16._.G8	12398	PLEKHG5	Intronic	10237	uc010nzp.1	0.6667	2013	6567722	TRUE	1	WNT	1	1
2020	chr1	6573128	6573628	501	*	140.778	0.95	0.906	4	C16._.A3	6742	PLEKHG5	Intronic	6742	uc010nzp.1	0.5948	2020	6573378	TRUE	1	WNT	1	1
2023	chr1	6579946	6580446	501	*	346.115	0.993	0.984	5	C23._.A3	74	PLEKHG5	Promoter	74	uc010nzp.1	0.5768	2023	6580196	TRUE	1	WNT	1	1
2059	chr1	6693104	6693604	501	*	80.3003	0.858	0.737	3	C22._.A8	8428	THAP3	Exonic	8143	uc021ofp.1	0.6128	2059	6693354	FALSE	1	1	1	1
2060	chr1	6694666	6695166	501	*	47.407	0.772	0.58	4	C22._.A8	9990	THAP3	Exonic	9705	uc021ofp.1	0.6367	2060	6694916	FALSE	1	1	1	1
2061	chr1	6698241	6698741	501	*	40.7065	0.817	0.699	3	C20._.A8	13565	THAP3	Intronic	13280	uc021ofp.1	0.5529	2061	6698491	FALSE	1	1	1	1
2068	chr1	6725607	6726107	501	*	9.76873	0.83	0.707	3	C16._.A2	36108	DNAJC11	Intronic	36108	uc009vmc.2	0.509	2068	6725857	FALSE	1	1	1	1
2070	chr1	6746954	6747454	501	*	35.8611	0.895	0.658	2	C11._.Rep1	14761	DNAJC11	Intronic	14761	uc009vmc.2	0.3573	2070	6747204	FALSE	1	1	1	1
2071	chr1	6747478	6747978	501	*	5.02512	0.534	0.173	2	C11._.Rep1	14237	DNAJC11	Intronic	14237	uc009vmc.2	0.489	2071	6747728	FALSE	1	1	1	1
2091	chr1	6938151	6938651	501	*	45.6777	0.765	0.576	2	C22._.A8	93016	CAMTA1	Intronic	93016	uc001anx.3	0.4072	2091	6938401	FALSE	1	1	1	1
2099	chr1	6982510	6983010	501	*	344.912	0.993	0.981	4	C22._.A8	137375	CAMTA1	Intronic	137375	uc001anx.3	0.5269	2099	6982760	FALSE	1	1	1	1
2118	chr1	7020369	7020869	501	*	179.082	0.954	0.897	5	C22._.A8	175234	CAMTA1	Intronic	175234	uc001anx.3	0.5429	2118	7020619	FALSE	1	1	1	1
2120	chr1	7022052	7022552	501	*	4.48637	0.605	0.369	2	C16._.A2	176917	CAMTA1	Intronic	176917	uc001anx.3	0.6727	2120	7022302	FALSE	1	1	1	1
2121	chr1	7022690	7023190	501	*	330.517	0.991	0.977	2	C22._.A8	177555	CAMTA1	Intronic	177555	uc001anx.3	0.6507	2121	7022940	FALSE	1	1	1	1
2124	chr1	7025309	7025809	501	*	5.14721	0.686	0.382	2	C15._.Other	180174	CAMTA1	Intronic	180174	uc001anx.3	0.483	2124	7025559	FALSE	1	1	1	1
2126	chr1	7044984	7045484	501	*	232.51	0.974	0.942	3	C22._.A8	199849	CAMTA1	Intronic	199849	uc001anx.3	0.5569	2126	7045234	FALSE	1	1	1	1
2127	chr1	7047774	7048274	501	*	123.971	0.915	0.831	2	C22._.A8	202639	CAMTA1	Intronic	202639	uc001anx.3	0.5529	2127	7048024	FALSE	1	1	1	1
2129	chr1	7087547	7088047	501	*	134.308	0.924	0.846	3	C22._.A8	242412	CAMTA1	Intronic	242412	uc001anx.3	0.4471	2129	7087797	TRUE	1	1	1	G4
2136	chr1	7108353	7108853	501	*	11.8424	0.849	0.723	3	C22._.A1	263218	CAMTA1	Intronic	263218	uc001anx.3	0.495	2136	7108603	TRUE	1	1	1	G4
2147	chr1	7177626	7178126	501	*	198.862	0.962	0.914	3	C22._.A8	332491	CAMTA1	Intronic	332491	uc001anx.3	0.521	2147	7177876	TRUE	1	1	1	G4
2149	chr1	7179201	7179701	501	*	103.588	0.944	0.88	3	C20._.A8	334066	CAMTA1	Intronic	334066	uc001anx.3	0.4651	2149	7179451	TRUE	1	1	1	G4
2156	chr1	7210868	7211368	501	*	56.8116	0.87	0.771	2	C20._.A8	365733	CAMTA1	Intronic	365733	uc001anx.3	0.4731	2156	7211118	FALSE	1	1	1	1
2174	chr1	7291956	7292456	501	*	22.8254	0.952	0.914	4	C23._.C3	446821	CAMTA1	Intronic	439847	uc001anx.3	0.6128	2174	7292206	FALSE	1	1	1	1
2177	chr1	7307998	7308498	501	*	84.4926	0.928	0.742	2	C19._.A4	462863	CAMTA1	Intronic	423805	uc001anx.3	0.501	2177	7308248	FALSE	1	1	1	1
2185	chr1	7339473	7339973	501	*	8.59084	0.95	0.823	2	C17._.A2	491605	VAMP3	Intronic	392330	uc009vmd.2	0.5369	2185	7339723	FALSE	1	1	1	1
2186	chr1	7341747	7342247	501	*	2.61183	0.771	0.335	2	C1._.Rep1	489331	VAMP3	Intronic	390056	uc009vmd.2	0.4192	2186	7341997	FALSE	1	1	1	1
2194	chr1	7401477	7401977	501	*	34.9256	0.957	0.918	3	C16._.G8	429601	VAMP3	Intronic	330326	uc009vmd.2	0.5369	2194	7401727	FALSE	1	1	1	1
2199	chr1	7407656	7408156	501	*	8.89142	0.851	0.754	4	C23._.A2	423422	VAMP3	Intronic	324147	uc009vmd.2	0.5429	2199	7407906	FALSE	1	1	1	1
2202	chr1	7412337	7412837	501	*	107.603	0.946	0.79	2	C10._.Rep1	418741	VAMP3	Intronic	319466	uc009vmd.2	0.5449	2202	7412587	FALSE	1	1	1	1
2206	chr1	7433919	7434419	501	*	28.896	0.776	0.623	3	C23._.A3	397159	VAMP3	Intronic	297884	uc009vmd.2	0.507	2206	7434169	FALSE	1	1	1	1
2209	chr1	7443860	7444360	501	*	10.4215	0.982	0.925	3	C19._.C3	387218	VAMP3	Intronic	287943	uc009vmd.2	0.525	2209	7444110	FALSE	1	1	1	1
2210	chr1	7444722	7445222	501	*	62.0036	0.976	0.954	4	C23._.G8	386356	VAMP3	Intronic	287081	uc009vmd.2	0.5449	2210	7444972	FALSE	1	1	1	1
2212	chr1	7446213	7446713	501	*	93.6829	0.994	0.986	4	C23._.G8	384865	VAMP3	Intronic	285590	uc009vmd.2	0.5808	2212	7446463	FALSE	1	1	1	1
2213	chr1	7446883	7447383	501	*	10.1604	0.825	0.708	4	C23._.C3	384195	VAMP3	Intronic	284920	uc009vmd.2	0.5489	2213	7447133	FALSE	1	1	1	1
2215	chr1	7448863	7449363	501	*	66.8827	0.88	0.802	5	C23._.A3	382215	VAMP3	Intronic	282940	uc009vmd.2	0.6427	2215	7449113	FALSE	1	1	1	1
2217	chr1	7461778	7462278	501	*	49.6821	0.853	0.587	2	C10._.Rep1	369300	VAMP3	Intronic	270025	uc009vmd.2	0.4132	2217	7462028	FALSE	1	1	1	1
2238	chr1	7520808	7521308	501	*	25.7652	0.936	0.865	3	C22._.A1	310270	VAMP3	Intronic	210995	uc009vmd.2	0.5369	2238	7521058	TRUE	1	1	G3	G4
2247	chr1	7537024	7537524	501	*	13.2964	0.992	0.967	2	C10._.Rep2	294054	VAMP3	Intronic	194779	uc009vmd.2	0.5389	2247	7537274	TRUE	1	1	G3	G4
2281	chr1	7617809	7618309	501	*	17.7301	0.802	0.675	2	C20._.A5	213269	VAMP3	Intronic	113994	uc009vmd.2	0.6407	2281	7618059	TRUE	1	1	1	G4
2299	chr1	7688399	7688899	501	*	28.2164	0.937	0.885	4	C16._.G8	142679	VAMP3	Intronic	43404	uc009vmd.2	0.5629	2299	7688649	TRUE	SHH	1	1	G4
2300	chr1	7689024	7689524	501	*	109.92	0.927	0.875	2	C23._.A3	142054	VAMP3	Intronic	42779	uc009vmd.2	0.5389	2300	7689274	TRUE	SHH	1	1	G4
2309	chr1	7697128	7697628	501	*	60.0721	0.984	0.958	5	C22._.A1	133950	VAMP3	Intronic	34675	uc009vmd.2	0.6367	2309	7697378	TRUE	SHH	1	1	G4
2310	chr1	7697629	7698129	501	*	19.3193	0.909	0.823	5	C22._.A1	133449	VAMP3	Intronic	34174	uc009vmd.2	0.499	2310	7697879	TRUE	SHH	1	1	G4
2320	chr1	7704939	7705439	501	*	44.7453	0.913	0.7	2	C11._.Rep1	126139	VAMP3	Intronic	26864	uc009vmd.2	0.5429	2320	7705189	TRUE	SHH	1	1	G4
2321	chr1	7705495	7705995	501	*	93.4662	0.933	0.866	3	C20._.A8	125583	VAMP3	Intronic	26308	uc009vmd.2	0.6307	2321	7705745	TRUE	SHH	1	1	G4
2334	chr1	7728489	7728989	501	*	445.536	0.996	0.984	4	C17._.A4	102589	VAMP3	Intronic	3314	uc009vmd.2	0.5709	2334	7728739	TRUE	SHH	1	1	G4
2373	chr1	8027199	8027699	501	*	42.6498	0.886	0.629	2	C2._.Rep1	5734	PARK7	Intronic	5734	uc001aod.3	0.3553	2373	8027449	FALSE	1	1	1	1
2392	chr1	8157446	8157946	501	*	40.7065	0.817	0.699	2	C20._.A8	71302	ERRFI1	Distal	71302	uc001aoh.3	0.3812	2392	8157696	FALSE	1	1	1	1
2395	chr1	8193659	8194159	501	*	7.92716	0.872	0.689	3	C7._.A3	107515	ERRFI1	Distal	107515	uc001aoh.3	0.3693	2395	8193909	FALSE	1	1	1	1
2396	chr1	8197899	8198399	501	*	134.906	0.966	0.922	3	C20._.A8	111755	ERRFI1	Distal	111755	uc001aoh.3	0.477	2396	8198149	FALSE	1	1	1	1
2397	chr1	8221636	8222136	501	*	2.60892	0.152	0.011	2	C3._.Rep1	135492	ERRFI1	Distal	135492	uc001aoh.3	0.5609	2397	8221886	TRUE	1	WNT	1	1
2398	chr1	8222250	8222750	501	*	24.9144	0.997	0.98	2	C5._.Rep2	136106	ERRFI1	Distal	136106	uc001aoh.3	0.475	2398	8222500	TRUE	1	WNT	1	1
2400	chr1	8226558	8227058	501	*	32.5372	0.953	0.894	3	C22._.A1	140414	ERRFI1	Distal	140414	uc001aoh.3	0.4511	2400	8226808	TRUE	1	WNT	1	1
2408	chr1	8262171	8262671	501	*	122.978	0.977	0.861	2	C5._.Rep1	121968	SLC45A1	Distal	121968	uc010nzv.1	0.501	2408	8262421	FALSE	1	1	1	1
2409	chr1	8262762	8263262	501	*	5.57652	0.736	0.261	2	C5._.Rep2	121377	SLC45A1	Distal	121377	uc010nzv.1	0.497	2409	8263012	FALSE	1	1	1	1
2496	chr1	8643216	8643716	501	*	95.8054	0.882	0.776	3	C22._.A8	234232	RERE	Intronic	57621	uc001aok.4	0.4551	2496	8643466	TRUE	1	1	G3	G4
2509	chr1	8721581	8722081	501	*	28.3325	0.835	0.706	4	C22._.A5	155867	RERE	Intronic	92065	uc001aok.4	0.4192	2509	8721831	TRUE	1	1	G3	G4
2583	chr1	9078299	9078799	501	*	52.6644	0.791	0.635	2	C22._.A8	7854	SLC2A7	Intronic	7854	uc001aon.3	0.525	2583	9078549	FALSE	1	1	1	1
2584	chr1	9079911	9080411	501	*	80.3003	0.858	0.737	3	C22._.A8	6242	SLC2A7	Intronic	6242	uc001aon.3	0.499	2584	9080161	FALSE	1	1	1	1
2590	chr1	9121559	9122059	501	*	17.7669	0.9	0.801	3	C22._.A1	26700	SLC2A5	Intronic	7843	uc009vmg.1	0.521	2590	9121809	FALSE	1	1	1	1
2594	chr1	9129212	9129712	501	*	149.001	0.935	0.862	4	C22._.A8	19047	SLC2A5	Intronic	190	uc009vmg.1	0.513	2594	9129462	FALSE	1	1	1	1
2598	chr1	9144895	9145395	501	*	32.3126	0.698	0.496	2	C22._.A8	3364	SLC2A5	Exonic	3364	uc009vmg.1	0.487	2598	9145145	FALSE	1	1	1	1
2600	chr1	9155331	9155831	501	*	8.021	0.544	0.259	2	C22._.A5	7070	SLC2A5	Distal	7070	uc009vmg.1	0.4411	2600	9155581	FALSE	1	1	1	1
2613	chr1	9223950	9224450	501	*	36.1212	0.96	0.9	2	C15._.A1	12363	MIR34A	Distal	12363	uc001aou.4	0.4711	2613	9224200	FALSE	1	1	1	1
2633	chr1	9312934	9313434	501	*	41.7203	0.888	0.78	4	C22._.A5	18320	H6PD	Intronic	18320	uc001aoy.1	0.4711	2633	9313184	FALSE	1	1	1	1
2634	chr1	9313472	9313972	501	*	1.11728	0.201	0.033	2	C10._.Rep2	18858	H6PD	Intronic	18858	uc001aoy.1	0.3992	2634	9313722	FALSE	1	1	1	1
2649	chr1	9358942	9359442	501	*	25.9906	0.65	0.362	3	C22._.A8	6250	SPSB1	Intronic	6250	uc001apb.3	0.515	2649	9359192	FALSE	1	1	1	1
2670	chr1	9410604	9411104	501	*	15.112	0.865	0.69	2	C15._.A1	57912	SPSB1	Intronic	4911	uc001apb.3	0.6008	2670	9410854	FALSE	1	1	1	1
2678	chr1	9431397	9431897	501	*	59.6505	0.926	0.85	3	C22._.A5	78705	SPSB1	Distal	15880	uc001apb.3	0.5409	2678	9431647	TRUE	1	WNT	1	1
2680	chr1	9434866	9435366	501	*	241.529	0.997	0.982	2	C18._.A6	82174	SPSB1	Distal	19349	uc001apb.3	0.475	2680	9435116	TRUE	1	WNT	1	1
2681	chr1	9435522	9436022	501	*	4.10997	0.71	0.414	2	C7._.G8	82830	SPSB1	Distal	20005	uc001apb.3	0.5489	2681	9435772	TRUE	1	WNT	1	1
2691	chr1	9459566	9460066	501	*	192.232	0.96	0.905	3	C22._.A8	106874	SPSB1	Distal	38020	uc001apb.3	0.6108	2691	9459816	TRUE	1	WNT	1	1
2692	chr1	9460071	9460571	501	*	7.59934	0.721	0.431	2	C15._.A1	107379	SPSB1	Distal	37515	uc001apb.3	0.5669	2692	9460321	TRUE	1	WNT	1	1
2694	chr1	9461849	9462349	501	*	18.2817	0.986	0.961	3	C7._.G8	109157	SPSB1	Distal	35737	uc001apb.3	0.5768	2694	9462099	TRUE	1	WNT	1	1
2695	chr1	9462385	9462885	501	*	2.67658	0.386	0.132	2	C7._.G8	109693	SPSB1	Distal	35201	uc001apb.3	0.5349	2695	9462635	TRUE	1	WNT	1	1
2701	chr1	9473166	9473666	501	*	111.752	0.902	0.815	3	C22._.A8	120474	SPSB1	Distal	24420	uc001apb.3	0.6048	2701	9473416	TRUE	1	WNT	1	1
2702	chr1	9473854	9474354	501	*	14.4457	0.973	0.928	2	C7._.G8	121162	SPSB1	Distal	23732	uc001apb.3	0.479	2702	9474104	TRUE	1	WNT	1	1
2721	chr1	9532988	9533488	501	*	66.1452	0.891	0.799	2	C20._.A8	66289	SLC25A33	Distal	35400	uc001apc.3	0.5988	2721	9533238	FALSE	1	1	1	1
2788	chr1	9840757	9841257	501	*	6.17661	0.962	0.837	2	C2._.Rep2	43542	CLSTN1	Intronic	43542	uc010oae.2	0.4311	2788	9841007	TRUE	1	WNT	1	1
2791	chr1	9856681	9857181	501	*	24.9959	0.833	0.563	2	C2._.Rep1	27618	CLSTN1	Intronic	27618	uc010oae.2	0.4471	2791	9856931	TRUE	1	WNT	G3	G4
2807	chr1	9896182	9896682	501	*	75.436	0.996	0.99	5	C16._.G8	11881	CLSTN1	Distal	11881	uc010oae.2	0.6128	2807	9896432	TRUE	SHH	WNT	G3	G4
2809	chr1	9900236	9900736	501	*	199.684	0.987	0.953	2	C10._.Rep1	15935	CLSTN1	Distal	15935	uc010oae.2	0.515	2809	9900486	TRUE	SHH	WNT	G3	G4
2811	chr1	9901865	9902365	501	*	316.213	0.99	0.975	4	C22._.A8	17564	CLSTN1	Distal	17564	uc010oae.2	0.5828	2811	9902115	TRUE	SHH	WNT	G3	G4
2815	chr1	9904733	9905233	501	*	39.9003	0.967	0.918	3	C15._.A1	20432	CLSTN1	Distal	20432	uc010oae.2	0.5868	2815	9904983	TRUE	SHH	WNT	G3	G4
2824	chr1	9912493	9912993	501	*	38.3746	0.964	0.929	4	C16._.G8	28192	CLSTN1	Intronic	28192	uc010oae.2	0.5549	2824	9912743	TRUE	SHH	WNT	G3	G4
2825	chr1	9912994	9913494	501	*	6.49026	0.735	0.539	2	C22._.A1	28693	CLSTN1	Intronic	28693	uc010oae.2	0.5289	2825	9913244	TRUE	SHH	WNT	G3	G4
2845	chr1	9944071	9944571	501	*	27.4302	0.941	0.872	5	C22._.A1	25994	CTNNBIP1	Intronic	25994	uc001apv.3	0.6327	2845	9944321	TRUE	SHH	WNT	G3	G4
2871	chr1	10081888	10082388	501	*	140.575	0.929	0.852	3	C22._.A8	10902	UBE4B	Distal	10902	uc001aqa.2	0.4511	2871	10082138	FALSE	1	1	1	1
2878	chr1	10105862	10106362	501	*	154.569	0.974	0.884	2	C2._.Rep1	13070	UBE4B	Intronic	13070	uc001aqa.2	0.491	2878	10106112	FALSE	1	1	1	1
2879	chr1	10106677	10107177	501	*	44.1993	0.831	0.716	3	C20._.A8	13885	UBE4B	Intronic	13885	uc001aqa.2	0.4511	2879	10106927	FALSE	1	1	1	1
2897	chr1	10229873	10230373	501	*	23.9339	0.846	0.41	2	C5._.Rep1	40640	KIF1B	Intronic	890	uc010oaf.2	0.4431	2897	10230123	TRUE	SHH	WNT	1	G4
2907	chr1	10261214	10261714	501	*	6.17661	0.962	0.837	2	C2._.Rep2	9299	KIF1B	Distal	9299	uc010oaf.2	0.4371	2907	10261464	TRUE	SHH	WNT	G3	G4
2924	chr1	10327365	10327865	501	*	16.2654	0.78	0.503	2	C2._.Rep1	56850	KIF1B	Exonic	35306	uc010oaf.2	0.4232	2924	10327615	FALSE	1	1	1	1
2926	chr1	10343381	10343881	501	*	46.04	0.893	0.637	2	C2._.Rep1	72866	KIF1B	Intronic	51322	uc010oaf.2	0.4671	2926	10343631	FALSE	1	1	1	1
2963	chr1	10568536	10569036	501	*	145.627	0.971	0.94	3	C20._.A8	33782	PEX14	Intronic	19525	uc009vmt.3	0.5469	2963	10568786	FALSE	1	1	1	1
2965	chr1	10576964	10577464	501	*	14.7438	0.879	0.769	3	C22._.A1	42210	PEX14	Intronic	11097	uc009vmt.3	0.513	2965	10577214	FALSE	1	1	1	1
2966	chr1	10579062	10579562	501	*	109.736	0.9	0.801	4	C22._.A8	44308	PEX14	Intronic	8999	uc009vmt.3	0.523	2966	10579312	FALSE	1	1	1	1
2969	chr1	10588072	10588572	501	*	12.9331	0.48	0.225	2	C22._.A8	53318	PEX14	Exonic	9	uc009vmt.3	0.487	2969	10588322	FALSE	1	1	1	1
2973	chr1	10597121	10597621	501	*	6.12719	0.987	0.92	2	C13._.Rep2	62367	PEX14	Intronic	9058	uc009vmt.3	0.507	2973	10597371	FALSE	1	1	1	1
2974	chr1	10597657	10598157	501	*	2.45456	0.695	0.341	2	C13._.Rep2	62903	PEX14	Intronic	9594	uc009vmt.3	0.4052	2974	10597907	FALSE	1	1	1	1
2980	chr1	10658275	10658775	501	*	47.7436	0.844	0.737	2	C20._.A8	123521	PEX14	Intronic	62929	uc009vmt.3	0.477	2980	10658525	TRUE	1	WNT	1	1
2987	chr1	10685696	10686196	501	*	84.1317	0.865	0.748	3	C22._.A8	150942	PEX14	Intronic	35508	uc009vmt.3	0.511	2987	10685946	TRUE	SHH	WNT	G3	G4
2991	chr1	10690123	10690623	501	*	205.526	0.965	0.926	3	C22._.A8	155369	PEX14	Exonic	31081	uc009vmt.3	0.6727	2991	10690373	TRUE	SHH	WNT	G3	G4
2992	chr1	10691124	10691624	501	*	63.4679	0.822	0.679	3	C22._.A8	156370	PEX14	Distal	30080	uc009vmt.3	0.6267	2992	10691374	TRUE	SHH	WNT	G3	G4
3032	chr1	10727743	10728243	501	*	49.5344	0.849	0.741	2	C20._.A8	128739	CASZ1	Intronic	6537	uc001aqx.4	0.6727	3032	10727993	TRUE	SHH	WNT	G3	G4
3044	chr1	10737581	10738081	501	*	65.2418	0.933	0.861	3	C22._.A5	118901	CASZ1	Intronic	6802	uc001aqx.4	0.6008	3044	10737831	TRUE	SHH	WNT	G3	G4
3045	chr1	10738174	10738674	501	*	18.0275	0.997	0.988	2	C10._.Rep2	118308	CASZ1	Intronic	6209	uc001aqx.4	0.6507	3045	10738424	TRUE	SHH	WNT	G3	G4
3051	chr1	10742741	10743241	501	*	25.2078	0.929	0.832	3	C15._.A1	113741	CASZ1	Intronic	1642	uc001aqx.4	0.5649	3051	10742991	TRUE	SHH	WNT	G3	G4
3090	chr1	10787869	10788369	501	*	87.937	0.993	0.984	5	C23._.G8	68613	CASZ1	Intronic	33611	uc001aqx.4	0.6267	3090	10788119	TRUE	SHH	WNT	G3	G4
3091	chr1	10788589	10789089	501	*	190.072	0.973	0.892	3	C19._.A4	67893	CASZ1	Intronic	34331	uc001aqx.4	0.5409	3091	10788839	TRUE	SHH	WNT	G3	G4
3092	chr1	10789107	10789607	501	*	79.4084	0.924	0.733	3	C19._.A4	67375	CASZ1	Intronic	34849	uc001aqx.4	0.6747	3092	10789357	TRUE	SHH	WNT	G3	G4
3096	chr1	10795262	10795762	501	*	16.5088	0.812	0.691	5	C23._.G8	61220	CASZ1	Intronic	41004	uc001aqx.4	0.5689	3096	10795512	TRUE	SHH	WNT	G3	G4
3100	chr1	10798315	10798815	501	*	13.7814	0.777	0.627	4	C23._.G8	58167	CASZ1	Intronic	44057	uc001aqx.4	0.6507	3100	10798565	TRUE	SHH	WNT	G3	G4
3113	chr1	10816206	10816706	501	*	46.2525	0.953	0.916	5	C23._.G8	40276	CASZ1	Intronic	40276	uc001aqx.4	0.6527	3113	10816456	TRUE	SHH	WNT	G3	G4
3114	chr1	10816867	10817367	501	*	15.728	0.865	0.768	3	C16._.G8	39615	CASZ1	Intronic	39615	uc001aqx.4	0.5469	3114	10817117	TRUE	SHH	WNT	G3	G4
3122	chr1	10833007	10833507	501	*	146.887	0.933	0.861	3	C22._.A8	23475	CASZ1	Intronic	23475	uc001aqx.4	0.5928	3122	10833257	TRUE	SHH	WNT	G3	G4
3124	chr1	10834257	10834757	501	*	13.2766	0.865	0.748	3	C22._.A1	22225	CASZ1	Intronic	22225	uc001aqx.4	0.5289	3124	10834507	TRUE	SHH	WNT	G3	G4
3126	chr1	10836255	10836755	501	*	12.7279	0.889	0.803	4	C16._.C3	20227	CASZ1	Intronic	20227	uc001aqx.4	0.5489	3126	10836505	TRUE	SHH	WNT	G3	G4
3132	chr1	10842899	10843399	501	*	144.96	0.95	0.909	5	C23._.A3	13583	CASZ1	Intronic	13583	uc001aqx.4	0.517	3132	10843149	TRUE	SHH	WNT	G3	G4
3135	chr1	10847379	10847879	501	*	122.626	0.936	0.888	3	C23._.A3	9103	CASZ1	Intronic	9103	uc001aqx.4	0.5988	3135	10847629	TRUE	SHH	WNT	G3	G4
3149	chr1	10879479	10879979	501	*	99.7528	0.888	0.78	3	C22._.A8	22995	CASZ1	Distal	22995	uc001aqx.4	0.6387	3149	10879729	TRUE	1	WNT	1	1
3169	chr1	10963677	10964177	501	*	18.7136	0.889	0.803	3	C16._.G8	78166	C1orf127	Distal	60400	uc001aqy.3	0.5948	3169	10963927	FALSE	1	1	1	1
3170	chr1	10964198	10964698	501	*	15.7439	0.904	0.831	3	C16._.A2	77645	C1orf127	Distal	59879	uc001aqy.3	0.5729	3170	10964448	FALSE	1	1	1	1
3176	chr1	10997362	10997862	501	*	153.243	0.938	0.868	3	C22._.A8	44481	C1orf127	Distal	26715	uc001aqy.3	0.6487	3176	10997612	FALSE	1	1	1	1
3177	chr1	11000116	11000616	501	*	103.588	0.944	0.88	3	C20._.A8	41727	C1orf127	Distal	23961	uc001aqy.3	0.5828	3177	11000366	FALSE	1	1	1	1
3180	chr1	11003854	11004354	501	*	7.48648	0.625	0.399	2	C23._.G8	37989	C1orf127	Distal	20223	uc001aqy.3	0.497	3180	11004104	FALSE	1	1	1	1
3185	chr1	11008246	11008746	501	*	47.2357	0.978	0.954	4	C16._.G8	33597	C1orf127	Exonic	15831	uc001aqy.3	0.6427	3185	11008496	FALSE	1	1	1	1
3188	chr1	11018796	11019296	501	*	49.0449	0.98	0.959	4	C16._.G8	23047	C1orf127	Intronic	5281	uc001aqy.3	0.5609	3188	11019046	FALSE	1	1	1	1
3201	chr1	11040072	11040572	501	*	153.243	0.938	0.868	3	C22._.A8	1771	C1orf127	Intronic	1771	uc001aqy.3	0.5689	3201	11040322	FALSE	1	1	1	1
3228	chr1	11204610	11205110	501	*	46.2646	0.916	0.706	2	C11._.Rep1	904	MTOR-AS1	Exonic	904	uc009vmw.3	0.491	3228	11204860	TRUE	1	1	G3	G4
3253	chr1	11298171	11298671	501	*	8.78145	0.975	0.901	2	C10._.Rep2	24186	MTOR	Intronic	24186	uc001arl.3	0.487	3253	11298421	FALSE	1	1	1	1
3264	chr1	11346930	11347430	501	*	78.3964	0.854	0.734	2	C22._.A8	13924	UBIAD1	Exonic	13924	uc001art.3	0.523	3264	11347180	TRUE	1	1	1	G4
3278	chr1	11381887	11382387	501	*	38.3746	0.964	0.929	5	C16._.G8	48881	UBIAD1	Distal	48881	uc001art.3	0.5828	3278	11382137	TRUE	1	1	1	G4
3289	chr1	11399903	11400403	501	*	194.165	0.974	0.948	5	C16._.A3	66897	UBIAD1	Distal	66897	uc001art.3	0.6028	3289	11400153	TRUE	SHH	1	1	G4
3291	chr1	11402222	11402722	501	*	200.269	0.975	0.949	5	C16._.A3	69216	UBIAD1	Distal	69216	uc001art.3	0.497	3291	11402472	TRUE	SHH	1	1	G4
3292	chr1	11402969	11403469	501	*	8.78627	0.765	0.604	3	C16._.G8	69963	UBIAD1	Distal	69963	uc001art.3	0.509	3292	11403219	TRUE	SHH	1	1	G4
3295	chr1	11415546	11416046	501	*	209.397	0.976	0.911	3	C17._.A4	82540	UBIAD1	Distal	82540	uc001art.3	0.6228	3295	11415796	TRUE	SHH	1	1	G4
3296	chr1	11416227	11416727	501	*	3.95751	0.643	0.432	3	C23._.A2	83221	UBIAD1	Distal	83221	uc001art.3	0.507	3296	11416477	TRUE	SHH	1	1	G4
3297	chr1	11418974	11419474	501	*	27.2912	0.961	0.924	4	C16._.A2	85968	UBIAD1	Distal	85968	uc001art.3	0.5529	3297	11419224	TRUE	SHH	1	1	G4
3302	chr1	11435170	11435670	501	*	75.6719	0.91	0.735	2	C10._.Rep1	102164	UBIAD1	Distal	102164	uc001art.3	0.5309	3302	11435420	TRUE	SHH	1	G3	G4
3303	chr1	11435825	11436325	501	*	97.494	0.937	0.871	2	C20._.A8	102819	UBIAD1	Distal	102819	uc001art.3	0.477	3303	11436075	TRUE	SHH	1	G3	G4
3310	chr1	11451874	11452374	501	*	28.6376	0.992	0.97	2	C11._.Rep2	87170	DISP3	Distal	87170	uc031plf.1	0.5509	3310	11452124	TRUE	SHH	1	G3	G4
3312	chr1	11453923	11454423	501	*	38.8601	0.817	0.695	4	C23._.A3	85121	DISP3	Distal	85121	uc031plf.1	0.525	3312	11454173	TRUE	SHH	1	G3	G4
3315	chr1	11457160	11457660	501	*	6.93751	0.986	0.966	4	C22._.H5	81884	DISP3	Distal	81884	uc031plf.1	0.6367	3315	11457410	TRUE	SHH	1	G3	G4
3318	chr1	11473184	11473684	501	*	2.81091	0.696	0.46	3	C22._.H5	65860	DISP3	Distal	65860	uc031plf.1	0.515	3318	11473434	TRUE	SHH	1	G3	G4
3325	chr1	11494559	11495059	501	*	96.1106	0.913	0.845	4	C16._.A3	44485	DISP3	Distal	44485	uc031plf.1	0.5908	3325	11494809	TRUE	SHH	WNT	G3	G4
3332	chr1	11503844	11504344	501	*	40.5639	0.743	0.558	4	C22._.A8	35200	DISP3	Distal	35200	uc031plf.1	0.5449	3332	11504094	TRUE	SHH	WNT	G3	G4
3348	chr1	11518750	11519250	501	*	75.436	0.996	0.99	5	C16._.G8	20294	DISP3	Distal	20294	uc031plf.1	0.6148	3348	11519000	TRUE	SHH	WNT	G3	G4
3351	chr1	11521552	11522052	501	*	30.1796	0.878	0.599	2	C11._.Rep1	17492	DISP3	Distal	17492	uc031plf.1	0.4671	3351	11521802	TRUE	SHH	WNT	G3	G4
3357	chr1	11530939	11531439	501	*	93.4662	0.933	0.866	2	C20._.A8	8105	DISP3	Distal	8105	uc031plf.1	0.4731	3357	11531189	TRUE	SHH	WNT	G3	G4
3360	chr1	11532857	11533357	501	*	43.6538	0.973	0.946	5	C16._.G8	6187	DISP3	Distal	6187	uc031plf.1	0.5749	3360	11533107	TRUE	SHH	WNT	G3	G4
3363	chr1	11534833	11535333	501	*	65.8003	0.992	0.982	4	C16._.G8	4211	DISP3	Distal	4211	uc031plf.1	0.5309	3363	11535083	TRUE	SHH	WNT	G3	G4
3366	chr1	11538055	11538555	501	*	2.5503	0.692	0.337	2	C18._.H5	989	DISP3	Promoter	989	uc031plf.1	0.5569	3366	11538305	TRUE	SHH	WNT	G3	G4
3374	chr1	11545202	11545702	501	*	133.13	0.945	0.899	3	C16._.A3	6156	DISP3	Intronic	6156	uc031plf.1	0.5609	3374	11545452	TRUE	SHH	WNT	G3	G4
3376	chr1	11547414	11547914	501	*	117.835	0.909	0.823	3	C22._.A8	8368	DISP3	Intronic	8368	uc031plf.1	0.5729	3376	11547664	TRUE	SHH	WNT	G3	G4
3379	chr1	11554706	11555206	501	*	328.127	0.991	0.977	3	C22._.A8	15660	DISP3	Intronic	6090	uc031plf.1	0.481	3379	11554956	TRUE	SHH	WNT	G3	G4
3382	chr1	11559954	11560454	501	*	144.778	0.932	0.859	3	C22._.A8	20908	DISP3	Intronic	842	uc031plf.1	0.5808	3382	11560204	TRUE	SHH	WNT	G3	G4
3405	chr1	11623618	11624118	501	*	107.727	0.898	0.796	3	C22._.A8	84572	DISP3	Distal	62820	uc031plf.1	0.5788	3405	11623868	FALSE	1	1	1	1
3407	chr1	11636463	11636963	501	*	76.5005	0.85	0.731	2	C22._.A8	77718	FBXO44	Distal	75665	uc001asg.3	0.6048	3407	11636713	FALSE	1	1	1	1
3412	chr1	11669796	11670296	501	*	5.10515	0.735	0.571	2	C23._.A2	44385	FBXO44	Distal	44354	uc001asg.3	0.5309	3412	11670046	FALSE	1	1	1	1
3413	chr1	11670773	11671273	501	*	6.63662	0.953	0.826	2	C10._.Rep2	43408	FBXO44	Distal	43377	uc001asg.3	0.5489	3413	11671023	FALSE	1	1	1	1
3420	chr1	11694761	11695261	501	*	50.9006	0.785	0.622	2	C22._.A8	19420	FBXO44	Distal	19389	uc001asg.3	0.489	3420	11695011	FALSE	1	1	1	1
3425	chr1	11707392	11707892	501	*	2.95708	0.184	0.039	2	C24._.A1	6789	FBXO44	Distal	6758	uc001asg.3	0.5928	3425	11707642	FALSE	1	1	1	1
3426	chr1	11707990	11708490	501	*	39.3675	0.932	0.835	2	C7._.A4	6191	FBXO44	Distal	6160	uc001asg.3	0.5709	3426	11708240	FALSE	1	1	1	1
3466	chr1	11758872	11759372	501	*	92.276	0.962	0.858	2	C11._.Rep1	7340	DRAXIN	Intronic	7340	uc001ask.3	0.4571	3466	11759122	TRUE	1	WNT	G3	G4
3481	chr1	11775159	11775659	501	*	115.884	0.981	0.887	2	C13._.Rep1	20732	AGTRAP	Intronic	6777	uc010oaq.1	0.5329	3481	11775409	TRUE	1	WNT	G3	G4
3512	chr1	11863508	11864008	501	*	178.258	0.982	0.928	2	C10._.Rep1	2394	CLCN6	Exonic	317	uc001asr.1	0.5848	3512	11863758	FALSE	1	1	1	1
3520	chr1	11896113	11896613	501	*	67.1471	0.831	0.702	2	C22._.A8	4012	NPPA-AS1	Intronic	4012	uc001ass.2	0.519	3520	11896363	FALSE	1	1	1	1
3524	chr1	11900686	11901186	501	*	3.9454	0.958	0.824	3	C21._.A1	559	NPPA-AS1	Exonic	559	uc001ass.2	0.4531	3524	11900936	FALSE	1	1	1	1
3536	chr1	11936395	11936895	501	*	32.9301	0.786	0.512	2	C10._.Rep1	17652	NPPB	Distal	17652	uc001asy.1	0.519	3536	11936645	FALSE	1	1	1	1
3600	chr1	12069250	12069750	501	*	34.9256	0.957	0.918	3	C16._.G8	9798	MIIP	Intronic	9798	uc010oav.1	0.5469	3600	12069500	FALSE	1	1	1	1
3611	chr1	12084021	12084521	501	*	44.8156	0.835	0.727	4	C23._.A3	4971	MIIP	Intronic	4971	uc010oav.1	0.4631	3611	12084271	FALSE	1	1	1	1
3614	chr1	12088681	12089181	501	*	131.23	0.944	0.899	4	C16._.A3	9631	MIIP	Intronic	9631	uc010oav.1	0.5489	3614	12088931	FALSE	1	1	1	1
3627	chr1	12113246	12113746	501	*	33.2234	0.953	0.911	4	C16._.G8	9937	TNFRSF8	Distal	9937	uc001atm.3	0.5569	3627	12113496	FALSE	1	1	1	1
3628	chr1	12113792	12114292	501	*	47.0785	0.826	0.701	4	C16._.A3	9391	TNFRSF8	Distal	9391	uc001atm.3	0.5549	3628	12114042	FALSE	1	1	1	1
3642	chr1	12221841	12222341	501	*	35.0801	0.982	0.865	2	C6._.A5	4968	TNFRSF1B	Distal	4968	uc001atn.4	0.5729	3642	12222091	FALSE	1	1	1	1
3696	chr1	12529973	12530473	501	*	140.575	0.929	0.852	2	C22._.A8	37076	SNORA59B	Intronic	37076	uc001atr.3	0.4631	3696	12530223	FALSE	1	1	1	1
3699	chr1	12538180	12538680	501	*	137.04	0.967	0.932	4	C20._.A8	28869	SNORA59B	Intronic	28869	uc001atr.3	0.509	3699	12538430	FALSE	1	1	1	1
3702	chr1	12545287	12545787	501	*	93.842	0.88	0.774	2	C22._.A8	21762	SNORA59B	Intronic	21762	uc001atr.3	0.495	3702	12545537	FALSE	1	1	1	1
3707	chr1	12570820	12571320	501	*	103.727	0.893	0.792	4	C22._.A8	3769	SNORA59B	Exonic	3769	uc001atr.3	0.487	3707	12571070	FALSE	1	1	1	1
3718	chr1	12612460	12612960	501	*	14.2759	0.851	0.741	4	C16._.G8	45409	SNORA59B	Distal	43395	uc001atr.3	0.6567	3718	12612710	FALSE	1	1	1	1
3719	chr1	12613457	12613957	501	*	52.6975	0.984	0.966	4	C16._.G8	46406	SNORA59B	Distal	42398	uc001atr.3	0.6287	3719	12613707	FALSE	1	1	1	1
3737	chr1	12678158	12678658	501	*	7.29829	0.889	0.72	5	C7._.G8	587	DHRS3	Promoter	587	uc001att.3	0.6567	3737	12678408	FALSE	1	1	1	1
3750	chr1	13789393	13789893	501	*	10.9133	0.793	0.538	2	C21._.A6	50598	LRRC38	Distal	50598	uc009vnz.1	0.493	3750	13789643	TRUE	1	1	1	G4
3751	chr1	13791156	13791656	501	*	221.944	0.992	0.97	2	C11._.Rep1	48835	LRRC38	Distal	48835	uc009vnz.1	0.519	3751	13791406	TRUE	1	1	1	G4
3753	chr1	13813965	13814465	501	*	71.5592	0.903	0.644	2	C10._.Rep1	26026	LRRC38	Intronic	26026	uc009vnz.1	0.489	3753	13814215	TRUE	1	1	1	G4
3763	chr1	13841377	13841877	501	*	192.232	0.96	0.905	5	C22._.A8	1384	LRRC38	Promoter	1384	uc009vnz.1	0.5709	3763	13841627	TRUE	1	1	1	G4
3764	chr1	13841916	13842416	501	*	2.62293	0.4	0.08	2	C11._.Rep2	1923	LRRC38	Promoter	1923	uc009vnz.1	0.505	3764	13842166	TRUE	1	1	1	G4
3772	chr1	13909391	13909891	501	*	5.2351	0.494	0.303	2	C23._.G8	610	PDPN	Promoter	610	uc009voa.1	0.5609	3772	13909641	FALSE	1	1	1	1
3773	chr1	13910025	13910525	501	*	16.2589	0.909	0.846	4	C23._.C3	22	PDPN	Promoter	22	uc009voa.1	0.5908	3773	13910275	FALSE	1	1	1	1
3774	chr1	13911054	13911554	501	*	33.3198	0.983	0.965	2	C23._.C3	1051	PDPN	Intronic	541	uc009voa.1	0.499	3774	13911304	FALSE	1	1	1	1
3775	chr1	13912027	13912527	501	*	47.9603	0.957	0.923	2	C23._.G8	2024	PDPN	Intronic	309	uc009voa.1	0.477	3775	13912277	FALSE	1	1	1	1
3818	chr1	14391932	14392432	501	*	87.9938	0.871	0.758	3	C22._.A8	365446	PRDM2	Distal	245719	uc001avc.3	0.3713	3818	14392182	FALSE	1	1	1	1
3824	chr1	14451382	14451882	501	*	17.076	0.551	0.267	2	C22._.A8	424896	PRDM2	Distal	305169	uc001avc.3	0.5269	3824	14451632	FALSE	1	1	1	1
3826	chr1	14466035	14466535	501	*	84.1317	0.865	0.748	3	C22._.A8	439549	PRDM2	Distal	319822	uc001avc.3	0.4371	3826	14466285	FALSE	1	1	1	1
3830	chr1	14469297	14469797	501	*	127.445	0.941	0.889	4	C16._.A3	442811	PRDM2	Distal	323084	uc001avc.3	0.477	3830	14469547	FALSE	1	1	1	1
3833	chr1	14504320	14504820	501	*	116.208	0.933	0.878	3	C16._.A3	420642	KAZN	Distal	358107	uc009vob.3	0.4112	3833	14504570	FALSE	1	1	1	1
3835	chr1	14506244	14506744	501	*	71.6233	0.88	0.794	4	C16._.A3	418718	KAZN	Distal	360031	uc009vob.3	0.3792	3835	14506494	FALSE	1	1	1	1
3837	chr1	14509879	14510379	501	*	86.0591	0.868	0.756	3	C22._.A8	415083	KAZN	Distal	363666	uc009vob.3	0.4491	3837	14510129	FALSE	1	1	1	1
3840	chr1	14519234	14519734	501	*	149.001	0.935	0.862	2	C22._.A8	405728	KAZN	Distal	373021	uc009vob.3	0.4351	3840	14519484	FALSE	1	1	1	1
3841	chr1	14520200	14520700	501	*	59.4604	0.878	0.616	2	C10._.Rep1	404762	KAZN	Distal	373987	uc009vob.3	0.4192	3841	14520450	FALSE	1	1	1	1
3842	chr1	14534126	14534626	501	*	12.8569	0.951	0.876	3	C15._.Other	390836	KAZN	Distal	387913	uc009vob.3	0.4451	3842	14534376	FALSE	1	1	1	1
3847	chr1	14562472	14562972	501	*	6.63662	0.953	0.826	2	C10._.Rep2	362490	KAZN	Distal	362490	uc009vob.3	0.4631	3847	14562722	FALSE	1	1	1	1
3855	chr1	14627772	14628272	501	*	72.7335	0.843	0.712	3	C22._.A8	297190	KAZN	Distal	297190	uc009vob.3	0.521	3855	14628022	FALSE	1	1	1	1
3860	chr1	14693023	14693523	501	*	179.614	0.964	0.933	4	C23._.A3	231939	KAZN	Distal	231939	uc009vob.3	0.5429	3860	14693273	FALSE	1	1	1	1
3864	chr1	14767779	14768279	501	*	8.38853	0.418	0.18	2	C20._.A8	157183	KAZN	Distal	157183	uc009vob.3	0.4411	3864	14768029	FALSE	1	1	1	1
3881	chr1	14926813	14927313	501	*	13.8463	0.771	0.311	2	C5._.Rep1	1849	KAZN	Intronic	1849	uc009vob.3	0.4251	3881	14927063	FALSE	1	1	1	1
3884	chr1	14930114	14930614	501	*	5.72326	0.699	0.505	2	C16._.A2	5150	KAZN	Intronic	5150	uc009vob.3	0.4731	3884	14930364	FALSE	1	1	1	1
3888	chr1	14940441	14940941	501	*	4.21825	0.922	0.712	2	C2._.Rep2	15477	KAZN	Intronic	15477	uc009vob.3	0.4311	3888	14940691	FALSE	1	1	1	1
3889	chr1	14941011	14941511	501	*	1.01816	0.189	0.023	2	C2._.Rep2	16047	KAZN	Intronic	16047	uc009vob.3	0.4691	3889	14941261	FALSE	1	1	1	1
3895	chr1	14986372	14986872	501	*	73.7837	0.905	0.82	3	C20._.A8	61408	KAZN	Intronic	61408	uc009vob.3	0.4411	3895	14986622	FALSE	1	1	1	1
3901	chr1	15020368	15020868	501	*	59.8264	0.813	0.672	3	C22._.A8	95404	KAZN	Intronic	95404	uc009vob.3	0.487	3901	15020618	FALSE	1	1	1	1
3902	chr1	15024698	15025198	501	*	179.082	0.954	0.897	3	C22._.A8	99734	KAZN	Intronic	99734	uc009vob.3	0.5669	3902	15024948	FALSE	1	1	1	1
3905	chr1	15050679	15051179	501	*	62.3821	0.883	0.79	3	C20._.A8	125715	KAZN	Intronic	125715	uc009vob.3	0.4052	3905	15050929	FALSE	1	1	1	1
3917	chr1	15109104	15109604	501	*	105.724	0.895	0.794	2	C22._.A8	184140	KAZN	Intronic	141270	uc009vob.3	0.4411	3917	15109354	FALSE	1	1	1	1
3919	chr1	15118041	15118541	501	*	89.4675	0.928	0.859	3	C20._.A8	193077	KAZN	Intronic	132333	uc009vob.3	0.5808	3919	15118291	FALSE	1	1	1	1
3929	chr1	15175093	15175593	501	*	219.507	0.976	0.954	4	C23._.A3	250129	KAZN	Intronic	75281	uc009vob.3	0.5868	3929	15175343	FALSE	1	1	1	1
3937	chr1	15206866	15207366	501	*	120.841	0.957	0.858	2	C10._.Rep1	271843	TMEM51-AS1	Intronic	43508	uc001ave.3	0.499	3937	15207116	FALSE	1	1	1	1
3939	chr1	15221598	15222098	501	*	47.2357	0.978	0.954	4	C16._.G8	257111	TMEM51-AS1	Intronic	28776	uc001ave.3	0.5928	3939	15221848	TRUE	1	WNT	1	1
3953	chr1	15255990	15256490	501	*	6.63662	0.953	0.826	2	C10._.Rep2	222719	TMEM51-AS1	Intronic	55	uc001ave.3	0.519	3953	15256240	TRUE	1	WNT	1	1
3958	chr1	15264013	15264513	501	*	20.2432	0.9	0.824	4	C16._.G8	214696	TMEM51-AS1	Intronic	7966	uc001ave.3	0.5689	3958	15264263	TRUE	1	WNT	1	1
3966	chr1	15275755	15276255	501	*	31.201	0.856	0.592	2	C2._.Rep1	202954	TMEM51-AS1	Intronic	3589	uc001ave.3	0.5509	3966	15276005	TRUE	1	WNT	1	1
3968	chr1	15276870	15277370	501	*	26.9773	0.936	0.845	2	C15._.A1	201839	TMEM51-AS1	Intronic	4704	uc001ave.3	0.5888	3968	15277120	TRUE	1	WNT	1	1
3975	chr1	15294847	15295347	501	*	58.6583	0.874	0.776	3	C20._.A8	183862	TMEM51-AS1	Intronic	7916	uc001ave.3	0.5329	3975	15295097	TRUE	1	WNT	1	1
3981	chr1	15314676	15315176	501	*	22.045	0.792	0.638	3	C22._.A5	164033	TMEM51-AS1	Intronic	27745	uc001ave.3	0.5888	3981	15314926	TRUE	1	WNT	1	1
3982	chr1	15321455	15321955	501	*	8.24757	0.98	0.906	2	C2._.Rep2	157254	TMEM51-AS1	Intronic	34524	uc001ave.3	0.5749	3982	15321705	TRUE	1	WNT	1	1
3983	chr1	15322614	15323114	501	*	4.59274	0.909	0.691	2	C10._.Rep2	156095	TMEM51-AS1	Intronic	35683	uc001ave.3	0.5808	3983	15322864	TRUE	1	WNT	1	1
3988	chr1	15331582	15332082	501	*	180.184	0.981	0.922	2	C2._.Rep1	147127	TMEM51-AS1	Intronic	44651	uc001ave.3	0.511	3988	15331832	TRUE	1	WNT	1	1
3994	chr1	15339256	15339756	501	*	4.21825	0.922	0.712	2	C2._.Rep2	139453	TMEM51-AS1	Intronic	52325	uc001ave.3	0.521	3994	15339506	TRUE	1	WNT	1	1
3995	chr1	15341075	15341575	501	*	14.8885	0.995	0.976	2	C2._.Rep2	137634	TMEM51-AS1	Intronic	54144	uc001ave.3	0.503	3995	15341325	TRUE	1	WNT	1	1
4000	chr1	15354532	15355032	501	*	33.5674	0.897	0.81	4	C20._.A5	124177	TMEM51-AS1	Intronic	67601	uc001ave.3	0.5629	4000	15354782	TRUE	1	WNT	1	1
4006	chr1	15369240	15369740	501	*	23.881	0.879	0.708	2	C7._.A4	109469	TMEM51-AS1	Intronic	58213	uc001ave.3	0.5868	4006	15369490	TRUE	1	WNT	1	1
4022	chr1	15446952	15447452	501	*	25.15	0.816	0.675	3	C22._.A5	31757	TMEM51-AS1	Intronic	19497	uc001ave.3	0.505	4022	15447202	TRUE	1	WNT	1	1
4026	chr1	15464401	15464901	501	*	69.8268	0.989	0.974	3	C22._.A1	14308	TMEM51-AS1	Intronic	14308	uc001ave.3	0.5729	4026	15464651	TRUE	1	WNT	1	1
4027	chr1	15466298	15466798	501	*	391.053	0.996	0.989	3	C22._.A8	12411	TMEM51-AS1	Intronic	12411	uc001ave.3	0.5768	4027	15466548	TRUE	1	WNT	1	1
4028	chr1	15466876	15467376	501	*	9.66954	0.464	0.229	3	C20._.A8	11833	TMEM51-AS1	Intronic	11833	uc001ave.3	0.519	4028	15467126	TRUE	1	WNT	1	1
4030	chr1	15468350	15468850	501	*	10.3973	0.988	0.942	2	C2._.Rep2	10359	TMEM51-AS1	Intronic	10359	uc001ave.3	0.475	4030	15468600	TRUE	1	WNT	1	1
4036	chr1	15475496	15475996	501	*	4.21825	0.922	0.712	2	C2._.Rep2	3213	TMEM51-AS1	Intronic	3213	uc001ave.3	0.4531	4036	15475746	TRUE	1	WNT	1	1
4038	chr1	15477817	15478317	501	*	48.7098	0.976	0.945	3	C22._.A1	892	TMEM51-AS1	Promoter	892	uc001ave.3	0.507	4038	15478067	TRUE	1	WNT	1	1
4039	chr1	15478755	15479255	501	*	128.538	0.962	0.909	3	C20._.A8	22	TMEM51	Promoter	22	uc001avg.3	0.5469	4039	15479005	TRUE	1	WNT	1	1
4040	chr1	15479918	15480418	501	*	65.8956	0.987	0.971	4	C22._.A1	1139	TMEM51	Promoter	60	uc001avg.3	0.7405	4040	15480168	TRUE	1	WNT	1	1
4041	chr1	15480431	15480931	501	*	16.241	0.89	0.786	4	C22._.A1	1652	TMEM51	Promoter	451	uc001avg.3	0.6946	4041	15480681	TRUE	1	WNT	1	1
4044	chr1	15482203	15482703	501	*	103.727	0.893	0.792	3	C22._.A8	3424	TMEM51	Intronic	2223	uc001avg.3	0.5329	4044	15482453	TRUE	1	WNT	1	1
4051	chr1	15505600	15506100	501	*	84.1317	0.865	0.748	2	C22._.A8	26821	TMEM51	Intronic	25620	uc001avg.3	0.505	4051	15505850	TRUE	1	WNT	1	1
4059	chr1	15530195	15530695	501	*	4.21825	0.922	0.712	2	C2._.Rep2	43322	FHAD1	Intronic	43322	uc001avh.3	0.475	4059	15530445	TRUE	1	WNT	1	1
4077	chr1	15587566	15588066	501	*	11.2088	0.916	0.794	3	C7._.A3	14047	FHAD1	Intronic	14047	uc001avh.3	0.513	4077	15587816	FALSE	1	1	1	1
4082	chr1	15608438	15608938	501	*	44.8156	0.835	0.727	2	C23._.A3	34919	FHAD1	Intronic	34919	uc001avh.3	0.4212	4082	15608688	FALSE	1	1	1	1
4083	chr1	15609244	15609744	501	*	131.23	0.944	0.899	2	C16._.A3	35725	FHAD1	Intronic	35725	uc001avh.3	0.4591	4083	15609494	FALSE	1	1	1	1
4089	chr1	15649451	15649951	501	*	340.103	0.992	0.979	3	C22._.A8	75932	FHAD1	Intronic	18530	uc001avh.3	0.525	4089	15649701	FALSE	1	1	1	1
4095	chr1	15697501	15698001	501	*	24.1972	0.933	0.866	3	C20._.A1	38639	EFHD2	Intronic	9445	uc021ogk.1	0.519	4095	15697751	FALSE	1	1	1	1
4098	chr1	15709483	15709983	501	*	19.0886	0.801	0.527	2	C2._.Rep1	26657	EFHD2	Exonic	2535	uc021ogk.1	0.5888	4098	15709733	FALSE	1	1	1	1
4102	chr1	15728112	15728612	501	*	6.17661	0.962	0.837	2	C2._.Rep2	8028	EFHD2	Distal	8028	uc021ogk.1	0.4491	4102	15728362	FALSE	1	1	1	1
4118	chr1	15786369	15786869	501	*	59.4604	0.878	0.616	2	C10._.Rep1	3395	CELA2A	Intronic	3395	uc009vog.1	0.4152	4118	15786619	FALSE	1	1	1	1
4120	chr1	15796297	15796797	501	*	37.982	0.982	0.962	5	C16._.A2	6048	CELA2B	Intronic	6048	uc001avo.2	0.6088	4120	15796547	FALSE	1	1	1	1
4122	chr1	15815506	15816006	501	*	49.0449	0.98	0.959	5	C16._.G8	13159	CELA2B	Intronic	13159	uc001avo.2	0.6148	4122	15815756	FALSE	1	1	1	1
4124	chr1	15830827	15831327	501	*	33.2234	0.953	0.911	3	C16._.G8	20207	CASP9	Intronic	19862	uc001avp.2	0.5589	4124	15831077	FALSE	1	1	1	1
4133	chr1	15852958	15853458	501	*	61.5106	0.995	0.988	5	C23._.A2	143	DNAJC16	Promoter	143	uc001avq.2	0.5888	4133	15853208	FALSE	1	1	1	1
4148	chr1	16019788	16020288	501	*	78.4277	0.934	0.77	2	C2._.Rep1	9210	PLEKHM2	Intronic	9210	uc001avz.3	0.505	4148	16020038	FALSE	1	1	1	1
4176	chr1	16067767	16068267	501	*	67.2964	0.922	0.712	2	C2._.Rep1	969	TMEM82	Promoter	969	uc001awd.1	0.6028	4176	16068017	FALSE	1	1	1	1
4230	chr1	16255700	16256200	501	*	118.97	0.934	0.885	4	C23._.A3	46676	ZBTB17	Exonic	46676	uc001awh.2	0.4391	4230	16255950	FALSE	1	1	1	1
4254	chr1	16287904	16288404	501	*	69.0004	0.835	0.706	2	C22._.A8	14472	ZBTB17	Intronic	14472	uc001awh.2	0.509	4254	16288154	FALSE	1	1	1	1
4258	chr1	16292542	16293042	501	*	1.26522	0.223	0.059	4	C22._.H5	9834	ZBTB17	Intronic	9834	uc001awh.2	0.479	4258	16292792	FALSE	1	1	1	1
4269	chr1	16330431	16330931	501	*	269.236	0.983	0.956	3	C22._.A8	49	SRARP	Promoter	49	uc001awi.1	0.5709	4269	16330681	FALSE	1	1	1	1
4270	chr1	16332662	16333162	501	*	19.9624	0.589	0.327	2	C22._.A8	2180	SRARP	Exonic	2180	uc001awi.1	0.5489	4270	16332912	FALSE	1	1	1	1
4279	chr1	16344323	16344823	501	*	85.1407	0.982	0.886	2	C3._.Rep1	796	CLCNKA	Promoter	711	uc001awl.3	0.6607	4279	16344573	FALSE	1	1	1	1
4290	chr1	16366321	16366821	501	*	103.486	0.952	0.797	2	C2._.Rep1	10949	CLCNKB	Intronic	3659	uc001awr.1	0.6008	4290	16366571	FALSE	1	1	1	1
4305	chr1	16382472	16382972	501	*	8.24757	0.98	0.906	2	C2._.Rep2	17404	FAM131C	Intronic	7464	uc001awu.3	0.5928	4305	16382722	FALSE	1	1	1	1
4310	chr1	16388714	16389214	501	*	11.208	0.855	0.752	3	C16._.A2	11162	FAM131C	Intronic	11162	uc001awu.3	0.6487	4310	16388964	FALSE	1	1	1	1
4328	chr1	16403368	16403868	501	*	6.63662	0.953	0.826	2	C10._.Rep2	3490	FAM131C	Distal	3490	uc001awu.3	0.5908	4328	16403618	FALSE	1	1	1	1
4339	chr1	16437934	16438434	501	*	5.27128	0.673	0.393	3	C22._.A1	38056	FAM131C	Distal	38056	uc001awu.3	0.5629	4339	16438184	FALSE	1	1	1	1
4340	chr1	16438466	16438966	501	*	11.0076	0.986	0.943	2	C10._.Rep2	38588	FAM131C	Distal	38588	uc001awu.3	0.6128	4340	16438716	FALSE	1	1	1	1
4363	chr1	16479690	16480190	501	*	39.5803	0.965	0.926	4	C22._.A1	2641	EPHA2	Intronic	2641	uc001aww.3	0.5928	4363	16479940	TRUE	1	WNT	1	G4
4364	chr1	16480438	16480938	501	*	19.3193	0.909	0.823	4	C22._.A1	1893	EPHA2	Intronic	1893	uc001aww.3	0.5988	4364	16480688	TRUE	1	WNT	1	G4
4370	chr1	16490637	16491137	501	*	45.6599	0.928	0.859	2	C20._.A5	8304	EPHA2	Distal	8304	uc001aww.3	0.519	4370	16490887	TRUE	1	WNT	1	G4
4383	chr1	16508338	16508838	501	*	11.0076	0.986	0.943	2	C10._.Rep2	26005	EPHA2	Distal	25116	uc001aww.3	0.6347	4383	16508588	TRUE	SHH	WNT	1	G4
4394	chr1	16524978	16525478	501	*	24.9681	0.925	0.863	3	C16._.G8	13875	ARHGEF19	Exonic	8476	uc009voj.2	0.5888	4394	16525228	TRUE	SHH	WNT	1	G4
4404	chr1	16536504	16537004	501	*	252.777	0.983	0.929	3	C19._.A4	2349	ARHGEF19	Intronic	2349	uc009voj.2	0.6367	4404	16536754	TRUE	SHH	WNT	1	G4
4405	chr1	16537169	16537669	501	*	4.48637	0.605	0.369	2	C16._.A2	1684	ARHGEF19	Intronic	1684	uc009voj.2	0.5289	4405	16537419	TRUE	SHH	WNT	1	G4
4407	chr1	16538737	16539237	501	*	49.0449	0.98	0.959	4	C16._.G8	116	ARHGEF19	Intronic	116	uc009voj.2	0.6467	4407	16538987	TRUE	SHH	WNT	1	G4
4416	chr1	16550971	16551471	501	*	20.2432	0.9	0.824	4	C16._.G8	12116	ARHGEF19	Distal	12116	uc009voj.2	0.511	4416	16551221	TRUE	SHH	WNT	1	G4
4417	chr1	16552856	16553356	501	*	39.3097	0.879	0.619	2	C2._.Rep1	10552	CPLANE2	Distal	10552	uc010obn.2	0.6068	4417	16553106	TRUE	SHH	WNT	1	G4
4425	chr1	16562564	16563064	501	*	49.0449	0.98	0.959	5	C16._.G8	844	CPLANE2	Intronic	844	uc010obn.2	0.5649	4425	16562814	TRUE	SHH	1	1	G4
4438	chr1	16575109	16575609	501	*	89.8454	0.993	0.984	5	C23._.G8	11699	CPLANE2	Distal	11699	uc010obn.2	0.475	4438	16575359	TRUE	SHH	1	1	G4
4483	chr1	17305040	17305540	501	*	50.8654	0.982	0.962	5	C16._.G8	2790	MFAP2	Intronic	1882	uc001axn.3	0.6407	4483	17305290	TRUE	SHH	1	G3	G4
4492	chr1	17311136	17311636	501	*	210.509	0.978	0.954	4	C16._.A3	3304	MFAP2	Distal	3304	uc001axn.3	0.5948	4492	17311386	TRUE	SHH	1	G3	G4
4549	chr1	17749204	17749704	501	*	93.9741	0.913	0.854	4	C23._.A3	16795	RCC2	Intronic	15604	uc021ogn.1	0.5808	4549	17749454	FALSE	1	1	1	1
4578	chr1	17867136	17867636	501	*	20.6441	0.945	0.902	4	C23._.A2	20558	ARHGEF10L	Intronic	1055	uc001ayo.3	0.6228	4578	17867386	TRUE	SHH	WNT	1	1
4581	chr1	17873392	17873892	501	*	169.86	0.961	0.928	4	C23._.A3	26814	ARHGEF10L	Intronic	7311	uc001ayo.3	0.5609	4581	17873642	TRUE	SHH	WNT	1	1
4592	chr1	17890320	17890820	501	*	43.6538	0.973	0.946	4	C16._.G8	43742	ARHGEF10L	Intronic	16477	uc001ayo.3	0.5868	4592	17890570	TRUE	SHH	WNT	1	1
4594	chr1	17891918	17892418	501	*	29.8684	0.943	0.894	4	C16._.G8	45340	ARHGEF10L	Intronic	14879	uc001ayo.3	0.5709	4594	17892168	TRUE	SHH	WNT	1	1
4596	chr1	17893351	17893851	501	*	33.3581	0.882	0.504	2	C5._.Rep1	46773	ARHGEF10L	Intronic	13446	uc001ayo.3	0.5649	4596	17893601	TRUE	SHH	WNT	1	1
4604	chr1	17900900	17901400	501	*	3.51023	0.644	0.339	2	C7._.A3	54322	ARHGEF10L	Intronic	5897	uc001ayo.3	0.5709	4604	17901150	TRUE	SHH	WNT	1	1
4617	chr1	17926461	17926961	501	*	53.7614	0.925	0.632	2	C5._.Rep1	79883	ARHGEF10L	Intronic	11799	uc001ayo.3	0.5409	4617	17926711	TRUE	SHH	WNT	1	1
4637	chr1	17961753	17962253	501	*	46.04	0.893	0.637	2	C2._.Rep1	115175	ARHGEF10L	Intronic	9551	uc001ayo.3	0.5948	4637	17962003	TRUE	SHH	WNT	1	G4
4642	chr1	17971497	17971997	501	*	23.3722	0.917	0.854	5	C16._.G8	110060	ACTL8	Intronic	19295	uc021ogo.1	0.5449	4642	17971747	TRUE	SHH	WNT	1	G4
4693	chr1	18071081	18071581	501	*	307.181	0.99	0.978	4	C23._.A3	10476	ACTL8	Distal	10476	uc021ogo.1	0.5389	4693	18071331	FALSE	1	1	1	1
4696	chr1	18077493	18077993	501	*	28.2164	0.937	0.885	4	C16._.G8	4064	ACTL8	Distal	4064	uc021ogo.1	0.5689	4696	18077743	FALSE	1	1	1	1
4705	chr1	18145632	18146132	501	*	131.23	0.944	0.899	3	C16._.A3	64073	ACTL8	Intronic	64073	uc021ogo.1	0.5848	4705	18145882	FALSE	1	1	1	1
4708	chr1	18156138	18156638	501	*	71.5563	0.995	0.988	4	C16._.G8	74579	ACTL8	Distal	74579	uc021ogo.1	0.5928	4708	18156388	FALSE	1	1	1	1
4710	chr1	18160510	18161010	501	*	6.63662	0.953	0.826	2	C10._.Rep2	78951	ACTL8	Distal	78951	uc021ogo.1	0.493	4710	18160760	FALSE	1	1	1	1
4739	chr1	18329322	18329822	501	*	84.1317	0.865	0.748	4	C22._.A8	104667	IGSF21	Distal	104667	uc001ayv.2	0.519	4739	18329572	FALSE	1	1	1	1
4740	chr1	18330940	18331440	501	*	56.2246	0.802	0.644	4	C22._.A8	103049	IGSF21	Distal	103049	uc001ayv.2	0.487	4740	18331190	FALSE	1	1	1	1
4750	chr1	18349175	18349675	501	*	2.69545	0.641	0.273	2	C10._.Rep2	84814	IGSF21	Distal	84814	uc001ayv.2	0.521	4750	18349425	FALSE	1	1	1	1
4754	chr1	18404726	18405226	501	*	33.9337	0.708	0.502	2	C22._.A8	29263	IGSF21	Distal	29263	uc001ayv.2	0.5329	4754	18404976	TRUE	1	WNT	1	G4
4766	chr1	18433632	18434132	501	*	48.7098	0.976	0.945	5	C22._.A1	357	IGSF21	Promoter	357	uc001ayv.2	0.5768	4766	18433882	TRUE	1	WNT	1	G4
4772	chr1	18437492	18437992	501	*	37.7961	0.963	0.923	4	C22._.A1	3501	IGSF21	Intronic	3501	uc001ayv.2	0.5589	4772	18437742	TRUE	1	WNT	1	G4
4774	chr1	18439054	18439554	501	*	130.157	0.92	0.84	3	C22._.A8	5063	IGSF21	Intronic	5063	uc001ayv.2	0.497	4774	18439304	TRUE	1	WNT	1	G4
4781	chr1	18453070	18453570	501	*	69.9462	0.899	0.812	3	C20._.A8	19079	IGSF21	Intronic	19079	uc001ayv.2	0.5709	4781	18453320	TRUE	1	WNT	1	G4
4786	chr1	18460784	18461284	501	*	13.2964	0.992	0.967	2	C10._.Rep2	26793	IGSF21	Intronic	26793	uc001ayv.2	0.5569	4786	18461034	TRUE	1	WNT	1	G4
4787	chr1	18464416	18464916	501	*	69.0004	0.835	0.706	3	C22._.A8	30425	IGSF21	Intronic	30425	uc001ayv.2	0.519	4787	18464666	TRUE	1	WNT	1	G4
4792	chr1	18468970	18469470	501	*	62.0088	0.99	0.977	5	C16._.G8	34979	IGSF21	Intronic	34979	uc001ayv.2	0.5749	4792	18469220	TRUE	1	WNT	1	G4
4798	chr1	18475227	18475727	501	*	7.17381	0.895	0.816	3	C16._.Other	41236	IGSF21	Intronic	41236	uc001ayv.2	0.511	4798	18475477	TRUE	1	WNT	1	G4
4799	chr1	18475809	18476309	501	*	9.17399	0.994	0.984	5	C22._.H5	41818	IGSF21	Intronic	41818	uc001ayv.2	0.5389	4799	18476059	TRUE	1	WNT	1	G4
4804	chr1	18487819	18488319	501	*	28.9387	0.752	0.593	2	C20._.A8	53828	IGSF21	Intronic	53828	uc001ayv.2	0.5309	4804	18488069	TRUE	1	WNT	1	G4
4809	chr1	18502713	18503213	501	*	4.20919	0.961	0.807	2	C13._.Rep2	68722	IGSF21	Intronic	68722	uc001ayv.2	0.487	4809	18502963	TRUE	1	WNT	G3	G4
4811	chr1	18505351	18505851	501	*	16.5781	0.622	0.363	3	C20._.A8	71360	IGSF21	Intronic	71360	uc001ayv.2	0.525	4811	18505601	TRUE	1	WNT	G3	G4
4814	chr1	18509997	18510497	501	*	9.86277	0.998	0.987	2	C21._.A1	76006	IGSF21	Intronic	76006	uc001ayv.2	0.5329	4814	18510247	TRUE	1	WNT	G3	G4
4815	chr1	18510642	18511142	501	*	207.755	0.966	0.928	3	C22._.A8	76651	IGSF21	Intronic	76651	uc001ayv.2	0.489	4815	18510892	TRUE	1	WNT	G3	G4
4817	chr1	18513345	18513845	501	*	3.13239	0.423	0.192	2	C24._.A6	79354	IGSF21	Intronic	79354	uc001ayv.2	0.4611	4817	18513595	TRUE	1	WNT	G3	G4
4822	chr1	18516887	18517387	501	*	95.4765	0.935	0.87	2	C20._.A8	82896	IGSF21	Intronic	82896	uc001ayv.2	0.5409	4822	18517137	TRUE	1	WNT	G3	G4
4823	chr1	18517899	18518399	501	*	12.6171	0.993	0.965	2	C2._.Rep2	83908	IGSF21	Intronic	83908	uc001ayv.2	0.5709	4823	18518149	TRUE	1	WNT	G3	G4
4826	chr1	18519999	18520499	501	*	190.03	0.959	0.903	3	C22._.A8	86008	IGSF21	Intronic	86008	uc001ayv.2	0.481	4826	18520249	TRUE	1	WNT	G3	G4
4846	chr1	18551689	18552189	501	*	27.2912	0.961	0.924	4	C16._.A2	117698	IGSF21	Intronic	117698	uc001ayv.2	0.5489	4846	18551939	TRUE	1	WNT	G3	G4
4850	chr1	18561101	18561601	501	*	121.92	0.913	0.829	3	C22._.A8	127110	IGSF21	Intronic	126509	uc001ayv.2	0.487	4850	18561351	TRUE	1	WNT	G3	G4
4852	chr1	18564593	18565093	501	*	8.37156	0.799	0.664	2	C16._.A2	130602	IGSF21	Intronic	123017	uc001ayv.2	0.5309	4852	18564843	TRUE	1	WNT	G3	G4
4894	chr1	18668153	18668653	501	*	35.9506	0.807	0.686	4	C23._.A3	139020	KLHDC7A	Intronic	19457	uc021ogu.1	0.4271	4894	18668403	TRUE	1	1	1	G4
4909	chr1	18711952	18712452	501	*	117.394	0.971	0.926	3	C15._.A5	95221	KLHDC7A	Distal	11137	uc021ogu.1	0.5589	4909	18712202	TRUE	1	1	1	G4
4918	chr1	18773165	18773665	501	*	323.354	0.991	0.977	4	C22._.A8	34008	KLHDC7A	Distal	34008	uc021ogu.1	0.515	4918	18773415	FALSE	1	1	1	1
4919	chr1	18773675	18774175	501	*	7.28116	0.423	0.104	2	C10._.Rep1	33498	KLHDC7A	Distal	33498	uc021ogu.1	0.493	4919	18773925	FALSE	1	1	1	1
4920	chr1	18775371	18775871	501	*	9.28158	0.589	0.327	2	C22._.A5	31802	KLHDC7A	Distal	31802	uc021ogu.1	0.503	4920	18775621	FALSE	1	1	1	1
4925	chr1	18807065	18807565	501	*	111.806	0.95	0.891	3	C20._.A8	108	KLHDC7A	Promoter	108	uc021ogu.1	0.5928	4925	18807315	FALSE	1	1	1	1
4947	chr1	18896608	18897108	501	*	17.6653	0.791	0.515	2	C2._.Rep1	60641	PAX7	Distal	60641	uc009vow.2	0.5309	4947	18896858	FALSE	1	1	1	1
4948	chr1	18898394	18898894	501	*	4.21825	0.922	0.712	2	C2._.Rep2	58855	PAX7	Distal	58855	uc009vow.2	0.5649	4948	18898644	FALSE	1	1	1	1
4953	chr1	18907050	18907550	501	*	8.24757	0.98	0.906	2	C2._.Rep2	50199	PAX7	Distal	50199	uc009vow.2	0.5469	4953	18907300	FALSE	1	1	1	1
4964	chr1	18959977	18960477	501	*	39.3829	0.801	0.671	2	C16._.A3	2726	PAX7	Intronic	2726	uc009vow.2	0.5389	4964	18960227	TRUE	1	WNT	1	1
4971	chr1	18981819	18982319	501	*	109.92	0.927	0.875	3	C23._.A3	24568	PAX7	Intronic	24568	uc009vow.2	0.5529	4971	18982069	TRUE	1	WNT	1	1
4978	chr1	19049724	19050224	501	*	11.4623	0.815	0.684	2	C16._.G8	92473	PAX7	Intronic	92473	uc009vow.2	0.497	4978	19049974	TRUE	1	WNT	1	1
4979	chr1	19050329	19050829	501	*	295.19	0.992	0.982	5	C16._.A3	93078	PAX7	Intronic	93078	uc009vow.2	0.5788	4979	19050579	TRUE	1	WNT	1	1
4980	chr1	19051655	19052155	501	*	152.384	0.956	0.915	4	C16._.A3	94404	PAX7	Intronic	94404	uc009vow.2	0.5768	4980	19051905	TRUE	1	WNT	1	1
4992	chr1	19157034	19157534	501	*	2.63733	0.711	0.49	2	C20._.H5	28870	TAS1R2	Distal	28870	uc010oci.1	0.5768	4992	19157284	FALSE	1	1	1	1
5000	chr1	19206253	19206753	501	*	209.987	0.967	0.928	3	C22._.A8	3265	MIR4695	Intronic	3265	uc021ogy.1	0.6367	5000	19206503	TRUE	1	1	1	G4
5077	chr1	19412963	19413463	501	*	14.8903	0.766	0.49	2	C2._.Rep1	123532	UBR4	Exonic	5072	uc021oha.1	0.5429	5077	19413213	TRUE	1	WNT	1	1
5080	chr1	19415104	19415604	501	*	27.0061	0.86	0.433	2	C5._.Rep1	121391	UBR4	Exonic	7213	uc021oha.1	0.5529	5080	19415354	TRUE	1	WNT	1	1
5087	chr1	19450119	19450619	501	*	15.6369	0.995	0.979	2	C10._.Rep2	86376	UBR4	Intronic	5894	uc021oha.1	0.485	5087	19450369	TRUE	1	WNT	1	1
5091	chr1	19466159	19466659	501	*	141.118	0.969	0.878	2	C10._.Rep1	70336	UBR4	Intronic	11943	uc021oha.1	0.4411	5091	19466409	TRUE	1	WNT	1	1
5093	chr1	19491482	19491982	501	*	39.9953	0.883	0.777	3	C22._.A5	45013	UBR4	Intronic	8312	uc021oha.1	0.4271	5093	19491732	TRUE	1	WNT	1	1
5111	chr1	19566803	19567303	501	*	14.2872	0.506	0.244	2	C22._.A8	10999	EMC1	Intronic	10999	uc009voy.1	0.4611	5111	19567053	TRUE	1	WNT	1	1
5112	chr1	19567409	19567909	501	*	223.459	0.971	0.935	3	C22._.A8	10393	EMC1	Intronic	10393	uc009voy.1	0.4591	5112	19567659	TRUE	1	WNT	1	1
5117	chr1	19587129	19587629	501	*	14.5019	0.611	0.159	2	C10._.Rep1	9303	MRTO4	Distal	9303	uc021ohd.1	0.5409	5117	19587379	FALSE	1	1	1	1
5118	chr1	19613797	19614297	501	*	176.904	0.953	0.894	2	C22._.A8	1232	AKR7A3	Intronic	1232	uc021ohf.2	0.5329	5118	19614047	FALSE	1	1	1	1
5126	chr1	19642019	19642519	501	*	16.9293	0.985	0.9	2	C3._.Rep2	3528	PQLC2	Intronic	3528	uc021ohi.1	0.5749	5126	19642269	TRUE	1	WNT	1	G4
5129	chr1	19653896	19654396	501	*	4.59274	0.909	0.691	2	C10._.Rep2	15405	PQLC2	Intronic	15405	uc021ohi.1	0.5749	5129	19654146	TRUE	1	WNT	1	G4
5142	chr1	19671822	19672322	501	*	140.778	0.95	0.906	4	C16._.A3	33331	PQLC2	Intronic	3354	uc021ohi.1	0.5988	5142	19672072	TRUE	1	WNT	1	G4
5150	chr1	19682698	19683198	501	*	37.2206	0.727	0.515	3	C22._.A8	44207	PQLC2	Intronic	7520	uc021ohi.1	0.5768	5150	19682948	TRUE	1	WNT	1	G4
5152	chr1	19686511	19687011	501	*	121.92	0.913	0.829	2	C22._.A8	48020	PQLC2	Intronic	11333	uc021ohi.1	0.521	5152	19686761	TRUE	1	WNT	1	G4
5154	chr1	19688292	19688792	501	*	115.801	0.906	0.818	3	C22._.A8	49801	PQLC2	Intronic	13114	uc021ohi.1	0.4731	5154	19688542	TRUE	1	WNT	1	G4
5159	chr1	19695821	19696321	501	*	51.3367	0.855	0.749	2	C20._.A8	57330	PQLC2	Intronic	20643	uc021ohi.1	0.5649	5159	19696071	TRUE	1	WNT	1	G4
5160	chr1	19698451	19698951	501	*	313.838	0.99	0.975	3	C22._.A8	59960	PQLC2	Intronic	23273	uc021ohi.1	0.5269	5160	19698701	TRUE	1	WNT	1	G4
5162	chr1	19699694	19700194	501	*	115.801	0.906	0.818	3	C22._.A8	61203	PQLC2	Intronic	24516	uc021ohi.1	0.519	5162	19699944	TRUE	1	WNT	1	G4
5169	chr1	19715409	19715909	501	*	26.9989	0.87	0.771	3	C20._.A5	76918	PQLC2	Intronic	35218	uc021ohi.1	0.4711	5169	19715659	TRUE	1	WNT	1	G4
5170	chr1	19716353	19716853	501	*	47.407	0.772	0.58	3	C22._.A8	77862	PQLC2	Intronic	34274	uc021ohi.1	0.497	5170	19716603	TRUE	1	WNT	1	G4
5177	chr1	19727648	19728148	501	*	2.63733	0.711	0.49	3	C20._.H5	84167	CAPZB	Intronic	22979	uc001azt.2	0.4591	5177	19727898	TRUE	1	WNT	1	G4
5181	chr1	19732122	19732622	501	*	52.6975	0.984	0.966	5	C16._.G8	79693	CAPZB	Intronic	18505	uc001azt.2	0.511	5181	19732372	TRUE	1	WNT	1	G4
5185	chr1	19741114	19741614	501	*	95.4765	0.935	0.87	4	C20._.A8	70701	CAPZB	Intronic	9513	uc001azt.2	0.4611	5185	19741364	TRUE	1	WNT	1	G4
5196	chr1	19759383	19759883	501	*	67.1471	0.831	0.702	2	C22._.A8	52432	CAPZB	Intronic	8754	uc001azt.2	0.4471	5196	19759633	TRUE	1	WNT	1	1
5206	chr1	19775299	19775799	501	*	38.9804	0.809	0.68	2	C20._.A8	36516	CAPZB	Exonic	24670	uc001azt.2	0.5469	5206	19775549	TRUE	1	WNT	1	1
5223	chr1	19831737	19832237	501	*	2.67658	0.386	0.132	5	C7._.G8	19920	CAPZB	Distal	19920	uc001azt.2	0.4531	5223	19831987	FALSE	1	1	1	1
5251	chr1	20042060	20042560	501	*	5.47758	0.914	0.776	3	C7._.A2	50529	HTR6	Intronic	50529	uc010oco.1	0.5589	5251	20042310	FALSE	1	1	1	1
5258	chr1	20062258	20062758	501	*	71.8605	0.902	0.815	3	C20._.A8	64249	TMCO4	Intronic	63328	uc009vpb.1	0.487	5258	20062508	FALSE	1	1	1	1
5259	chr1	20063978	20064478	501	*	171.868	0.981	0.954	4	C20._.A8	62529	TMCO4	Intronic	61608	uc009vpb.1	0.513	5259	20064228	FALSE	1	1	1	1
5260	chr1	20064487	20064987	501	*	16.2666	0.785	0.641	2	C20._.A5	62020	TMCO4	Intronic	61099	uc009vpb.1	0.481	5260	20064737	FALSE	1	1	1	1
5286	chr1	20495222	20495722	501	*	53.2214	0.955	0.741	2	C3._.Rep1	6214	PLA2G2C	Intronic	6214	uc001baq.3	0.5389	5286	20495472	FALSE	1	1	1	1
5289	chr1	20513564	20514064	501	*	58.263	0.912	0.66	2	C2._.Rep1	1235	UBXN10	Intronic	1235	uc001bar.3	0.5369	5289	20513814	FALSE	1	1	1	1
5296	chr1	20520670	20521170	501	*	139.315	0.947	0.907	3	C23._.A3	8341	UBXN10	Distal	3864	uc001bar.3	0.4371	5296	20520920	FALSE	1	1	1	1
5298	chr1	20527422	20527922	501	*	37.6595	0.874	0.614	2	C2._.Rep1	15093	UBXN10	Distal	10616	uc001bar.3	0.4411	5298	20527672	FALSE	1	1	1	1
5301	chr1	20535923	20536423	501	*	28.0644	0.845	0.578	2	C2._.Rep1	23594	UBXN10	Distal	19117	uc001bar.3	0.487	5301	20536173	FALSE	1	1	1	1
5302	chr1	20539006	20539506	501	*	6.37609	0.833	0.636	2	C7._.A3	26677	UBXN10	Distal	22200	uc001bar.3	0.4571	5302	20539256	FALSE	1	1	1	1
5313	chr1	20608368	20608868	501	*	23.0772	0.808	0.5	2	C19._.A4	8793	VWA5B1	Distal	8793	uc009vpf.3	0.487	5313	20608618	FALSE	1	1	1	1
5314	chr1	20608906	20609406	501	*	177.655	0.964	0.933	3	C23._.A3	8255	VWA5B1	Distal	8255	uc009vpf.3	0.525	5314	20609156	FALSE	1	1	1	1
5322	chr1	20666270	20666770	501	*	28.2164	0.937	0.885	4	C16._.G8	49107	VWA5B1	Intronic	7260	uc009vpf.3	0.5369	5322	20666520	TRUE	SHH	WNT	1	G4
5325	chr1	20674421	20674921	501	*	1.01816	0.189	0.023	2	C2._.Rep2	57258	VWA5B1	Intronic	15411	uc009vpf.3	0.525	5325	20674671	TRUE	SHH	WNT	1	G4
5326	chr1	20674946	20675446	501	*	6.17661	0.962	0.837	2	C2._.Rep2	57783	VWA5B1	Intronic	15936	uc009vpf.3	0.5549	5326	20675196	TRUE	SHH	WNT	1	G4
5332	chr1	20687320	20687820	501	*	13.7814	0.777	0.627	4	C23._.G8	67716	LINC01141	Exonic	28310	uc001bas.3	0.5389	5332	20687570	TRUE	SHH	WNT	1	G4
5333	chr1	20687864	20688364	501	*	244.057	0.981	0.962	5	C23._.A3	67172	LINC01141	Exonic	28854	uc001bas.3	0.5449	5333	20688114	TRUE	SHH	WNT	1	G4
5338	chr1	20692328	20692828	501	*	15.728	0.865	0.768	4	C16._.G8	62708	LINC01141	Intronic	33318	uc001bas.3	0.6587	5338	20692578	TRUE	SHH	WNT	1	G4
5341	chr1	20694715	20695215	501	*	8.05051	0.527	0.321	2	C23._.A3	60321	LINC01141	Intronic	35705	uc001bas.3	0.481	5341	20694965	TRUE	SHH	WNT	1	G4
5346	chr1	20701601	20702101	501	*	139.315	0.947	0.907	3	C23._.A3	53435	LINC01141	Intronic	30335	uc001bas.3	0.5669	5346	20701851	TRUE	SHH	WNT	1	G4
5354	chr1	20712133	20712633	501	*	83.6119	0.902	0.833	4	C23._.A3	42903	LINC01141	Intronic	19803	uc001bas.3	0.5289	5354	20712383	TRUE	SHH	WNT	1	G4
5360	chr1	20726732	20727232	501	*	31.5249	0.979	0.958	4	C23._.C3	28304	LINC01141	Intronic	5204	uc001bas.3	0.6088	5360	20726982	TRUE	SHH	WNT	1	G4
5361	chr1	20728046	20728546	501	*	78.4277	0.934	0.77	2	C2._.Rep1	26990	LINC01141	Intronic	3890	uc001bas.3	0.6287	5361	20728296	TRUE	SHH	WNT	1	G4
5364	chr1	20730597	20731097	501	*	7.03837	0.491	0.284	3	C23._.A3	24439	LINC01141	Intronic	1339	uc001bas.3	0.5269	5364	20730847	TRUE	SHH	WNT	1	G4
5382	chr1	20775120	20775620	501	*	26.2466	0.965	0.935	4	C23._.C3	20082	LINC01141	Distal	20082	uc001bas.3	0.5988	5382	20775370	TRUE	SHH	1	1	G4
5385	chr1	20792653	20793153	501	*	3.73126	0.788	0.466	2	C17._.A2	19824	CAMK2N1	Distal	19824	uc001bat.3	0.5669	5385	20792903	TRUE	SHH	1	1	G4
5386	chr1	20793238	20793738	501	*	4.18444	0.382	0.154	2	C23._.G8	19239	CAMK2N1	Distal	19239	uc001bat.3	0.5729	5386	20793488	TRUE	SHH	1	1	G4
5389	chr1	20796676	20797176	501	*	103.339	0.921	0.858	4	C16._.A3	15801	CAMK2N1	Distal	15801	uc001bat.3	0.4731	5389	20796926	TRUE	SHH	1	1	G4
5391	chr1	20804103	20804603	501	*	86.2004	0.929	0.745	2	C19._.A4	8374	CAMK2N1	Distal	8374	uc001bat.3	0.503	5391	20804353	TRUE	SHH	1	1	G4
5393	chr1	20810137	20810637	501	*	101.004	0.92	0.861	5	C23._.A3	2340	CAMK2N1	Intronic	2340	uc001bat.3	0.5968	5393	20810387	TRUE	SHH	1	1	G4
5394	chr1	20810957	20811457	501	*	99.2377	0.918	0.86	4	C23._.A3	1520	CAMK2N1	Intronic	1520	uc001bat.3	0.6507	5394	20811207	TRUE	SHH	1	1	G4
5395	chr1	20811462	20811962	501	*	18.7136	0.889	0.803	2	C16._.G8	1015	CAMK2N1	Exonic	1015	uc001bat.3	0.7166	5395	20811712	TRUE	SHH	1	1	G4
5397	chr1	20812520	20813020	501	*	37.3636	0.927	0.818	4	C7._.A4	41	CAMK2N1	Promoter	41	uc001bat.3	0.7166	5397	20812770	TRUE	SHH	1	1	G4
5398	chr1	20813032	20813532	501	*	29.8684	0.943	0.894	5	C16._.G8	553	CAMK2N1	Promoter	553	uc001bat.3	0.7226	5398	20813282	TRUE	SHH	1	1	G4
5414	chr1	20879743	20880243	501	*	39.3829	0.801	0.671	3	C16._.A3	1060	FAM43B	Exonic	1060	uc001bav.2	0.7705	5414	20879993	FALSE	1	1	1	1
5490	chr1	21580796	21581296	501	*	370.432	0.997	0.992	5	C16._.A3	38736	LOC100506801	Intronic	23821	uc021ohx.2	0.5589	5490	21581046	FALSE	1	1	1	1
5516	chr1	21632219	21632719	501	*	7.57978	0.825	0.708	3	C23._.A2	12685	LOC100506801	Intronic	12685	uc021ohx.2	0.519	5516	21632469	FALSE	1	1	1	1
5585	chr1	21912722	21913222	501	*	42.4462	0.824	0.707	3	C20._.A8	77113	ALPL	Distal	33570	uc031plk.1	0.6008	5585	21912972	FALSE	1	1	1	1
5605	chr1	21946959	21947459	501	*	47.9603	0.957	0.923	4	C23._.G8	48646	RAP1GAP	Intronic	665	uc009vpm.2	0.6287	5605	21947209	FALSE	1	1	1	1
5609	chr1	21951241	21951741	501	*	281.651	0.987	0.972	5	C23._.A3	44364	RAP1GAP	Intronic	2479	uc009vpm.2	0.6048	5609	21951491	FALSE	1	1	1	1
5616	chr1	21972062	21972562	501	*	176.051	0.967	0.935	5	C16._.A3	23543	RAP1GAP	Intronic	6035	uc009vpm.2	0.6128	5616	21972312	FALSE	1	1	1	1
5617	chr1	21972738	21973238	501	*	31.9841	0.769	0.616	2	C16._.A3	22867	RAP1GAP	Intronic	5359	uc009vpm.2	0.507	5617	21972988	FALSE	1	1	1	1
5624	chr1	21980007	21980507	501	*	2.61183	0.771	0.335	2	C1._.Rep1	15598	RAP1GAP	Intronic	1908	uc009vpm.2	0.6008	5624	21980257	FALSE	1	1	1	1
5628	chr1	21989634	21990134	501	*	4.25248	0.668	0.482	4	C23._.H5	5971	RAP1GAP	Intronic	5971	uc009vpm.2	0.6048	5628	21989884	FALSE	1	1	1	1
5714	chr1	22454280	22454780	501	*	61.5689	0.862	0.76	3	C16._.A3	15854	WNT4	Intronic	14988	uc001bcy.3	0.5449	5714	22454530	FALSE	1	1	1	1
5733	chr1	22501619	22502119	501	*	26.5827	0.931	0.875	3	C16._.G8	31483	WNT4	Distal	31483	uc001bcy.3	0.5509	5733	22501869	FALSE	1	1	1	1
5740	chr1	22533816	22534316	501	*	5.48428	0.652	0.218	2	C21._.A6	63680	WNT4	Distal	63680	uc001bcy.3	0.525	5740	22534066	FALSE	1	1	1	1
5741	chr1	22534360	22534860	501	*	111.697	0.979	0.951	3	C20._.A5	64224	WNT4	Distal	64224	uc001bcy.3	0.5968	5741	22534610	FALSE	1	1	1	1
5742	chr1	22535090	22535590	501	*	255.369	0.98	0.952	4	C22._.A8	64954	WNT4	Distal	64954	uc001bcy.3	0.5968	5742	22535340	FALSE	1	1	1	1
5755	chr1	22580316	22580816	501	*	64.2589	0.887	0.795	3	C20._.A8	110180	WNT4	Distal	110180	uc001bcy.3	0.5649	5755	22580566	FALSE	1	1	1	1
5757	chr1	22584094	22584594	501	*	35.5711	0.792	0.648	3	C20._.A8	113958	WNT4	Distal	113958	uc001bcy.3	0.5828	5757	22584344	FALSE	1	1	1	1
5759	chr1	22586188	22586688	501	*	5.2351	0.494	0.303	2	C23._.G8	116052	WNT4	Distal	116052	uc001bcy.3	0.5469	5759	22586438	FALSE	1	1	1	1
5803	chr1	22834107	22834607	501	*	6.74762	0.986	0.966	2	C20._.H5	55646	EPHA8	Intronic	6287	uc001bdb.3	0.4711	5803	22834357	TRUE	1	1	G3	G4
5807	chr1	22844463	22844963	501	*	102.846	0.967	0.881	2	C11._.Rep1	45290	EPHA8	Intronic	16643	uc001bdb.3	0.4411	5807	22844713	TRUE	1	1	G3	G4
5814	chr1	22859694	22860194	501	*	176.904	0.953	0.894	4	C22._.A8	30059	EPHA8	Distal	30059	uc001bdb.3	0.5589	5814	22859944	TRUE	1	1	G3	G4
5823	chr1	22878732	22879232	501	*	181.264	0.955	0.898	5	C22._.A8	11021	EPHA8	Distal	11021	uc001bdb.3	0.5749	5823	22878982	TRUE	1	1	G3	G4
5824	chr1	22879608	22880108	501	*	214.464	0.968	0.93	3	C22._.A8	10145	EPHA8	Distal	10145	uc001bdb.3	0.6068	5824	22879858	TRUE	1	1	G3	G4
5827	chr1	22883762	22884262	501	*	22.2673	0.842	0.733	2	C20._.A5	5991	EPHA8	Distal	5991	uc001bdb.3	0.483	5827	22884012	TRUE	1	1	G3	G4
5834	chr1	22899167	22899667	501	*	43.6538	0.973	0.946	4	C16._.G8	9412	EPHA8	Intronic	9412	uc001bdb.3	0.5908	5834	22899417	TRUE	1	1	G3	G4
5841	chr1	22909485	22909985	501	*	352.143	0.993	0.981	5	C22._.A8	19730	EPHA8	Intronic	19730	uc001bdb.3	0.6068	5841	22909735	TRUE	1	1	G3	G4
5842	chr1	22910075	22910575	501	*	12.1358	0.582	0.333	3	C16._.A3	20320	EPHA8	Intronic	20320	uc001bdb.3	0.517	5842	22910325	TRUE	1	1	G3	G4
5855	chr1	22939131	22939631	501	*	255.902	0.995	0.979	2	C10._.Rep1	23736	C1QA	Distal	23736	uc021oia.1	0.5609	5855	22939381	TRUE	1	1	G3	G4
5865	chr1	22961831	22962331	501	*	49.5344	0.849	0.741	2	C20._.A8	1036	C1QA	Promoter	1036	uc021oia.1	0.6028	5865	22962081	TRUE	1	1	G3	G4
5866	chr1	22962701	22963201	501	*	11.2088	0.916	0.794	4	C7._.A3	166	C1QA	Promoter	166	uc021oia.1	0.5369	5866	22962951	TRUE	1	1	G3	G4
5876	chr1	22979246	22979746	501	*	20.3525	0.951	0.693	2	C6._.A5	185	C1QB	Promoter	185	uc001bde.3	0.5808	5876	22979496	FALSE	1	1	1	1
5886	chr1	23003561	23004061	501	*	16.241	0.89	0.786	4	C22._.A1	24128	C1QB	Distal	24128	uc001bde.3	0.6567	5886	23003811	FALSE	1	1	1	1
5893	chr1	23011451	23011951	501	*	3.36767	0.222	0.066	2	C23._.A3	25629	EPHB2	Distal	25629	uc001bdj.3	0.507	5893	23011701	FALSE	1	1	1	1
5908	chr1	23043513	23044013	501	*	61.6423	0.817	0.677	2	C22._.A8	2246	MIR4684	Intronic	2246	uc001bdk.3	0.5749	5908	23043763	TRUE	1	1	1	G4
5910	chr1	23049529	23050029	501	*	80.5574	0.95	0.891	3	C22._.A5	3768	MIR4684	Intronic	3768	uc001bdk.3	0.6228	5910	23049779	TRUE	1	1	1	G4
5913	chr1	23055241	23055741	501	*	47.7436	0.844	0.737	2	C20._.A8	9480	MIR4684	Intronic	9480	uc001bdk.3	0.5689	5913	23055491	TRUE	1	1	1	G4
5921	chr1	23072072	23072572	501	*	22.2673	0.842	0.733	2	C20._.A5	26311	MIR4684	Intronic	26311	uc001bdk.3	0.521	5921	23072322	TRUE	1	1	1	G4
5939	chr1	23100380	23100880	501	*	230.242	0.973	0.939	4	C22._.A8	54619	MIR4684	Intronic	54619	uc001bdk.3	0.5289	5939	23100630	TRUE	1	WNT	1	G4
5940	chr1	23100973	23101473	501	*	5.27128	0.673	0.393	3	C22._.A1	55212	MIR4684	Intronic	55212	uc001bdk.3	0.511	5940	23101223	TRUE	1	WNT	1	G4
5943	chr1	23105285	23105785	501	*	42.8712	0.946	0.905	4	C23._.G8	59524	MIR4684	Intronic	59524	uc001bdk.3	0.5449	5943	23105535	TRUE	1	WNT	1	G4
5946	chr1	23115747	23116247	501	*	14.8299	0.765	0.608	2	C20._.A5	69986	MIR4684	Intronic	69986	uc001bdk.3	0.4551	5946	23115997	TRUE	1	WNT	1	G4
5948	chr1	23117281	23117781	501	*	12.5866	0.962	0.901	2	C7._.G8	71520	MIR4684	Intronic	71520	uc001bdk.3	0.4691	5948	23117531	TRUE	1	WNT	1	G4
5950	chr1	23121153	23121653	501	*	196.648	0.962	0.914	3	C22._.A8	68315	MIR4253	Intronic	68315	uc001bdm.3	0.5429	5950	23121403	TRUE	1	WNT	1	G4
5953	chr1	23128184	23128684	501	*	7.78518	0.995	0.97	3	C21._.A1	61284	MIR4253	Intronic	61284	uc001bdm.3	0.6307	5953	23128434	TRUE	1	WNT	1	G4
5959	chr1	23134775	23135275	501	*	25.9906	0.65	0.362	2	C22._.A8	54693	MIR4253	Intronic	54693	uc001bdm.3	0.4711	5959	23135025	TRUE	1	WNT	1	G4
5960	chr1	23135311	23135811	501	*	8.78145	0.975	0.901	2	C10._.Rep2	54157	MIR4253	Intronic	54157	uc001bdm.3	0.6068	5960	23135561	TRUE	1	WNT	1	G4
5969	chr1	23152261	23152761	501	*	20.4528	0.998	0.992	2	C10._.Rep2	37207	MIR4253	Intronic	37207	uc001bdm.3	0.5768	5969	23152511	TRUE	1	WNT	1	G4
5976	chr1	23168237	23168737	501	*	287.36	0.997	0.992	4	C20._.A8	21231	MIR4253	Intronic	21231	uc001bdm.3	0.5589	5976	23168487	TRUE	1	WNT	1	G4
5978	chr1	23174910	23175410	501	*	132.047	0.964	0.87	2	C10._.Rep1	14558	MIR4253	Intronic	14558	uc001bdm.3	0.519	5978	23175160	TRUE	1	WNT	1	G4
5995	chr1	23196954	23197454	501	*	176.904	0.953	0.894	4	C22._.A8	7484	MIR4253	Intronic	7484	uc001bdm.3	0.5709	5995	23197204	TRUE	1	WNT	1	G4
5998	chr1	23203167	23203667	501	*	73.7837	0.905	0.82	2	C20._.A8	13697	MIR4253	Intronic	13697	uc001bdm.3	0.6387	5998	23203417	TRUE	1	WNT	1	G4
6009	chr1	23242257	23242757	501	*	8.78145	0.975	0.901	2	C10._.Rep2	52787	MIR4253	Distal	1275	uc001bdm.3	0.6088	6009	23242507	TRUE	1	1	G3	G4
6010	chr1	23242925	23243425	501	*	328.127	0.991	0.977	4	C22._.A8	53455	MIR4253	Distal	607	uc001bdm.3	0.6228	6010	23243175	TRUE	1	1	G3	G4
6024	chr1	23295789	23296289	501	*	61.5106	0.995	0.988	5	C23._.A2	46303	TEX46	Distal	46303	uc001bdn.3	0.497	6024	23296039	TRUE	1	WNT	1	1
6025	chr1	23297517	23298017	501	*	47.6401	0.977	0.941	3	C15._.A1	44575	TEX46	Distal	44575	uc001bdn.3	0.525	6025	23297767	TRUE	1	WNT	1	1
6027	chr1	23299129	23299629	501	*	16.241	0.89	0.786	3	C22._.A1	42963	TEX46	Distal	42963	uc001bdn.3	0.5768	6027	23299379	TRUE	1	WNT	1	1
6099	chr1	23810655	23811155	501	*	29.97	0.976	0.937	4	C7._.A3	151	ASAP3	Intronic	151	uc001bfl.3	0.7425	6099	23810905	FALSE	1	1	1	1
6103	chr1	23851577	23852077	501	*	30.579	0.947	0.868	2	C15._.A1	5884	E2F2	Intronic	1537	uc001bfm.4	0.5749	6103	23851827	FALSE	1	1	1	1
6104	chr1	23854622	23855122	501	*	144.778	0.932	0.859	3	C22._.A8	2839	E2F2	Intronic	1506	uc001bfm.4	0.5669	6104	23854872	FALSE	1	1	1	1
6195	chr1	24490307	24490807	501	*	6.48784	0.676	0.411	2	C20._.A1	20781	IL22RA1	Intronic	20781	uc001bgw.3	0.4631	6195	24490557	FALSE	1	1	1	1
6196	chr1	24490855	24491355	501	*	68.041	0.895	0.808	2	C20._.A8	21329	IL22RA1	Intronic	21329	uc001bgw.3	0.4351	6196	24491105	FALSE	1	1	1	1
6197	chr1	24508003	24508503	501	*	17.2869	0.893	0.804	3	C20._.A1	5511	IFNLR1	Intronic	5511	uc021oif.2	0.521	6197	24508253	FALSE	1	1	1	1
6202	chr1	24515907	24516407	501	*	60.93	0.934	0.666	2	C5._.Rep1	2391	IFNLR1	Distal	2391	uc021oif.2	0.4711	6202	24516157	FALSE	1	1	1	1
6204	chr1	24525717	24526217	501	*	39.9541	0.899	0.544	2	C5._.Rep1	762	LOC284632	Promoter	762	uc001bhf.1	0.5349	6204	24525967	FALSE	1	1	1	1
6205	chr1	24528381	24528881	501	*	112.826	0.973	0.841	2	C5._.Rep1	1900	LOC284632	Intronic	1900	uc001bhf.1	0.5289	6205	24528631	FALSE	1	1	1	1
6206	chr1	24529884	24530384	501	*	6.02133	0.75	0.248	2	C3._.Rep2	3403	LOC284632	Intronic	3403	uc001bhf.1	0.505	6206	24530134	FALSE	1	1	1	1
6208	chr1	24534142	24534642	501	*	23.4891	0.826	0.555	2	C2._.Rep1	7661	LOC284632	Intronic	7661	uc001bhf.1	0.4411	6208	24534392	FALSE	1	1	1	1
6209	chr1	24542705	24543205	501	*	70.973	0.926	0.758	2	C2._.Rep1	16224	LOC284632	Distal	16224	uc001bhf.1	0.5729	6209	24542955	FALSE	1	1	1	1
6220	chr1	24638994	24639494	501	*	95.8054	0.882	0.776	3	C22._.A8	6567	GRHL3	Distal	6567	uc001bhi.3	0.3892	6220	24639244	FALSE	1	1	1	1
6227	chr1	24670161	24670661	501	*	12.2223	0.735	0.457	2	C2._.Rep1	24598	GRHL3	Intronic	20880	uc001bhi.3	0.5549	6227	24670411	FALSE	1	1	1	1
6228	chr1	24670871	24671371	501	*	52.9597	0.904	0.651	2	C2._.Rep1	25308	GRHL3	Intronic	21590	uc001bhi.3	0.5349	6228	24671121	FALSE	1	1	1	1
6230	chr1	24674662	24675162	501	*	16.2654	0.78	0.503	2	C2._.Rep1	29099	GRHL3	Intronic	25381	uc001bhi.3	0.5449	6230	24674912	FALSE	1	1	1	1
6233	chr1	24691290	24691790	501	*	311.466	0.989	0.974	3	C22._.A8	45727	GRHL3	Intronic	8759	uc001bhi.3	0.489	6233	24691540	FALSE	1	1	1	1
6235	chr1	24696220	24696720	501	*	69.1305	0.924	0.755	2	C2._.Rep1	45116	STPG1	Intronic	3829	uc001bhj.3	0.4192	6235	24696470	FALSE	1	1	1	1
6237	chr1	24701784	24702284	501	*	186.684	0.983	0.925	2	C2._.Rep1	39552	STPG1	Intronic	1733	uc001bhj.3	0.4511	6237	24702034	FALSE	1	1	1	1
6246	chr1	24741949	24742449	501	*	19.5615	0.998	0.99	2	C2._.Rep2	45	NIPAL3	Promoter	45	uc001bhk.3	0.5848	6246	24742199	FALSE	1	1	1	1
6247	chr1	24742498	24742998	501	*	4.21825	0.922	0.712	2	C2._.Rep2	502	NIPAL3	Promoter	502	uc001bhk.3	0.5409	6247	24742748	FALSE	1	1	1	1
6266	chr1	24878422	24878922	501	*	27.4302	0.941	0.872	3	C22._.A1	3894	NCMAP	Distal	3894	uc001bht.3	0.515	6266	24878672	TRUE	1	WNT	1	G4
6269	chr1	24881888	24882388	501	*	28.9387	0.752	0.593	3	C20._.A8	428	NCMAP	Promoter	428	uc001bht.3	0.5289	6269	24882138	TRUE	1	WNT	1	G4
6287	chr1	25031725	25032225	501	*	44.5604	0.988	0.967	5	C7._.A3	39784	CLIC4	Distal	39784	uc001big.3	0.525	6287	25031975	FALSE	1	1	1	1
6292	chr1	25044245	25044745	501	*	16.4906	0.948	0.867	3	C7._.A3	27264	CLIC4	Distal	27264	uc001big.3	0.5329	6292	25044495	FALSE	1	1	1	1
6299	chr1	25057019	25057519	501	*	7.14584	0.951	0.876	2	C7._.A2	14490	CLIC4	Distal	14490	uc001big.3	0.5289	6299	25057269	FALSE	1	1	1	1
6319	chr1	25240862	25241362	501	*	26.7681	0.89	0.818	3	C23._.G8	50499	RUNX3	Intronic	10697	uc021oil.1	0.6567	6319	25241112	FALSE	1	1	1	1
6321	chr1	25242199	25242699	501	*	33.0339	0.917	0.858	3	C23._.G8	49162	RUNX3	Intronic	12034	uc021oil.1	0.6307	6321	25242449	FALSE	1	1	1	1
6330	chr1	25256603	25257103	501	*	8.53164	0.959	0.838	3	C19._.C3	34758	RUNX3	Intronic	82	uc021oil.1	0.7725	6330	25256853	FALSE	1	1	1	1
6332	chr1	25262985	25263485	501	*	47.7436	0.844	0.737	3	C20._.A8	28376	RUNX3	Intronic	6464	uc021oil.1	0.523	6332	25263235	FALSE	1	1	1	1
6334	chr1	25269452	25269952	501	*	47.7436	0.844	0.737	2	C20._.A8	21909	RUNX3	Intronic	12931	uc021oil.1	0.6208	6334	25269702	FALSE	1	1	1	1
6344	chr1	25348797	25349297	501	*	18.3282	0.954	0.885	4	C7._.A3	57434	RUNX3	Distal	57434	uc021oil.1	0.6727	6344	25349047	FALSE	1	1	1	1
6347	chr1	25355221	25355721	501	*	97.9087	0.915	0.846	3	C16._.A3	63858	RUNX3	Distal	63858	uc021oil.1	0.5828	6347	25355471	FALSE	1	1	1	1
6401	chr1	25756535	25757035	501	*	9.17399	0.994	0.984	5	C22._.H5	101	RHCE	Promoter	101	uc010oek.2	0.7066	6401	25756785	FALSE	1	1	1	1
6409	chr1	25827820	25828320	501	*	59.8264	0.813	0.672	2	C22._.A8	42005	LDLRAP1	Distal	42005	uc021ojc.1	0.523	6409	25828070	FALSE	1	1	1	1
6412	chr1	25832140	25832640	501	*	70.973	0.926	0.758	2	C2._.Rep1	37685	LDLRAP1	Distal	37685	uc021ojc.1	0.497	6412	25832390	FALSE	1	1	1	1
6414	chr1	25853723	25854223	501	*	6.37609	0.833	0.636	2	C7._.A3	16102	LDLRAP1	Distal	16102	uc021ojc.1	0.479	6414	25853973	TRUE	1	WNT	1	G4
6421	chr1	25867398	25867898	501	*	373.385	0.998	0.99	2	C2._.Rep1	2427	LDLRAP1	Distal	2427	uc021ojc.1	0.5709	6421	25867648	TRUE	1	WNT	1	G4
6422	chr1	25868358	25868858	501	*	51.0422	0.937	0.871	3	C20._.A5	1467	LDLRAP1	Promoter	1467	uc021ojc.1	0.5269	6422	25868608	TRUE	1	WNT	1	G4
6423	chr1	25869771	25870271	501	*	71.6198	0.959	0.905	3	C20._.A5	54	LDLRAP1	Promoter	54	uc021ojc.1	0.7146	6423	25870021	TRUE	1	WNT	1	G4
6424	chr1	25871255	25871755	501	*	73.5488	0.961	0.907	3	C20._.A5	1428	LDLRAP1	Intronic	1428	uc021ojc.1	0.5988	6424	25871505	TRUE	1	WNT	1	G4
6427	chr1	25876035	25876535	501	*	14.8903	0.766	0.49	2	C2._.Rep1	6208	LDLRAP1	Intronic	6208	uc021ojc.1	0.5828	6427	25876285	TRUE	1	WNT	1	G4
6439	chr1	25893259	25893759	501	*	10.3973	0.988	0.942	2	C2._.Rep2	23432	LDLRAP1	Exonic	4210	uc021ojc.1	0.6108	6439	25893509	TRUE	1	WNT	1	G4
6441	chr1	25894459	25894959	501	*	150.363	0.973	0.883	2	C2._.Rep1	24632	LDLRAP1	Exonic	5410	uc021ojc.1	0.513	6441	25894709	TRUE	1	WNT	1	G4
6443	chr1	25896344	25896844	501	*	208.521	0.991	0.977	4	C22._.A5	26517	LDLRAP1	Distal	7295	uc021ojc.1	0.521	6443	25896594	TRUE	1	WNT	1	G4
6446	chr1	25899981	25900481	501	*	82.2029	0.937	0.775	2	C2._.Rep1	30154	LDLRAP1	Distal	10932	uc021ojc.1	0.5549	6446	25900231	TRUE	1	WNT	1	G4
6456	chr1	25908233	25908733	501	*	22.2673	0.842	0.733	3	C20._.A5	35475	MAN1C1	Distal	19184	uc001bjj.3	0.5709	6456	25908483	TRUE	1	WNT	1	G4
6461	chr1	25937697	25938197	501	*	13.4216	0.743	0.585	3	C20._.A5	6011	MAN1C1	Distal	6011	uc001bjj.3	0.521	6461	25937947	FALSE	1	1	1	1
6466	chr1	25945463	25945963	501	*	72.8291	0.943	0.875	3	C22._.A5	1753	MAN1C1	Intronic	1753	uc001bjj.3	0.5329	6466	25945713	FALSE	1	1	1	1
6472	chr1	25985337	25985837	501	*	125.305	0.959	0.863	2	C10._.Rep1	41627	MAN1C1	Intronic	41627	uc001bjj.3	0.5768	6472	25985587	FALSE	1	1	1	1
6480	chr1	26020585	26021085	501	*	299.644	0.988	0.972	3	C22._.A8	76875	MAN1C1	Intronic	76875	uc001bjj.3	0.499	6480	26020835	FALSE	1	1	1	1
6481	chr1	26021498	26021998	501	*	14.6891	0.94	0.847	3	C7._.A3	77788	MAN1C1	Intronic	77788	uc001bjj.3	0.479	6481	26021748	FALSE	1	1	1	1
6490	chr1	26054408	26054908	501	*	134.308	0.924	0.846	4	C22._.A8	72008	SELENON	Intronic	72008	uc021ojg.1	0.5629	6490	26054658	TRUE	SHH	WNT	1	G4
6494	chr1	26062134	26062634	501	*	134.308	0.924	0.846	3	C22._.A8	64282	SELENON	Intronic	64282	uc021ojg.1	0.487	6494	26062384	TRUE	SHH	WNT	1	G4
6495	chr1	26063590	26064090	501	*	74.6128	0.847	0.715	3	C22._.A8	62826	SELENON	Intronic	62826	uc021ojg.1	0.523	6495	26063840	TRUE	SHH	WNT	1	G4
6497	chr1	26069806	26070306	501	*	183.449	0.956	0.898	3	C22._.A8	56610	SELENON	Intronic	56610	uc021ojg.1	0.5729	6497	26070056	TRUE	SHH	WNT	1	G4
6498	chr1	26070537	26071037	501	*	163.931	0.945	0.878	3	C22._.A8	55879	SELENON	Intronic	55879	uc021ojg.1	0.5729	6498	26070787	TRUE	SHH	WNT	1	G4
6507	chr1	26084868	26085368	501	*	152.548	0.954	0.917	4	C23._.A3	41548	SELENON	Exonic	41548	uc021ojg.1	0.5749	6507	26085118	TRUE	SHH	WNT	1	G4
6508	chr1	26085447	26085947	501	*	101.523	0.919	0.857	4	C16._.A3	40969	SELENON	Intronic	40969	uc021ojg.1	0.5489	6508	26085697	TRUE	SHH	WNT	1	G4
6509	chr1	26086706	26087206	501	*	50.2313	0.835	0.728	3	C16._.A3	39710	SELENON	Intronic	39710	uc021ojg.1	0.509	6509	26086956	TRUE	SHH	WNT	1	G4
6519	chr1	26101481	26101981	501	*	258.638	0.988	0.973	4	C16._.A3	24935	SELENON	Intronic	24935	uc021ojg.1	0.5908	6519	26101731	TRUE	SHH	WNT	1	G4
6528	chr1	26113574	26114074	501	*	196.196	0.974	0.948	4	C16._.A3	12842	SELENON	Distal	12842	uc021ojg.1	0.5269	6528	26113824	TRUE	SHH	WNT	1	G4
6529	chr1	26114469	26114969	501	*	170.08	0.965	0.931	4	C16._.A3	11947	SELENON	Distal	11947	uc021ojg.1	0.517	6529	26114719	TRUE	SHH	WNT	1	G4
6542	chr1	26132133	26132633	501	*	18.7136	0.889	0.803	4	C16._.G8	5715	SELENON	Intronic	5715	uc021ojg.1	0.5729	6542	26132383	TRUE	SHH	WNT	1	G4
6543	chr1	26132807	26133307	501	*	250.937	0.995	0.979	2	C10._.Rep1	6389	SELENON	Intronic	6389	uc021ojg.1	0.5968	6543	26133057	TRUE	SHH	WNT	1	G4
6579	chr1	26231828	26232328	501	*	354.728	0.996	0.99	5	C16._.A3	866	MIR3917	Intronic	565	uc010oem.1	0.6487	6579	26232078	TRUE	1	1	G3	G4
6591	chr1	26254281	26254781	501	*	8.78145	0.975	0.901	2	C10._.Rep2	21162	STMN1	Distal	21162	uc009vri.1	0.523	6591	26254531	TRUE	1	WNT	G3	G4
6595	chr1	26279562	26280062	501	*	227.977	0.972	0.937	4	C22._.A8	44835	PAFAH2	Distal	44835	uc001bjo.2	0.5269	6595	26279812	TRUE	1	WNT	1	1
6599	chr1	26323287	26323787	501	*	172.562	0.95	0.891	3	C22._.A8	1110	PAFAH2	Intronic	1110	uc001bjo.2	0.475	6599	26323537	FALSE	1	1	1	1
6602	chr1	26325862	26326362	501	*	223.459	0.971	0.935	4	C22._.A8	1463	PAFAH2	Promoter	1463	uc001bjo.2	0.5509	6602	26326112	FALSE	1	1	1	1
6614	chr1	26348928	26349428	501	*	8.56118	0.943	0.742	2	C18._.Other	906	EXTL1	Exonic	906	uc001bjp.1	0.6228	6614	26349178	FALSE	1	1	1	1
6638	chr1	26484870	26485370	501	*	5.10515	0.735	0.571	3	C23._.A2	390	FAM110D	Promoter	390	uc009vrt.2	0.5768	6638	26485120	FALSE	1	1	1	1
6704	chr1	26795372	26795872	501	*	56.3915	0.987	0.971	5	C16._.G8	3279	HMGN2	Exonic	1593	uc010oew.2	0.5928	6704	26795622	FALSE	1	1	1	1
6713	chr1	26823372	26823872	501	*	116.826	0.945	0.806	2	C17._.A4	24719	HMGN2	Distal	24719	uc010oew.2	0.5549	6713	26823622	FALSE	1	1	1	1
6719	chr1	26857506	26858006	501	*	84.0075	0.921	0.754	2	C10._.Rep1	1506	RPS6KA1	Intronic	62	uc001blj.4	0.6088	6719	26857756	FALSE	1	1	1	1
6721	chr1	26858903	26859403	501	*	71.0876	0.984	0.967	5	C23._.G8	2903	RPS6KA1	Intronic	1333	uc001blj.4	0.6068	6721	26859153	FALSE	1	1	1	1
6730	chr1	26868711	26869211	501	*	24.2555	0.983	0.906	2	C8._.A6	12071	MIR1976	Intronic	691	uc001blk.3	0.6148	6730	26868961	FALSE	1	1	1	1
6734	chr1	26872309	26872809	501	*	228.769	0.992	0.967	2	C10._.Rep1	8473	MIR1976	Intronic	215	uc001blk.3	0.6447	6734	26872559	FALSE	1	1	1	1
6763	chr1	27051318	27051818	501	*	78.3964	0.854	0.734	3	C22._.A8	29045	ARID1A	Intronic	4302	uc021ojo.1	0.4331	6763	27051568	FALSE	1	1	1	1
6775	chr1	27095103	27095603	501	*	72.7335	0.843	0.712	3	C22._.A8	19100	PIGV	Intronic	2256	uc001bll.4	0.4531	6775	27095353	TRUE	1	WNT	1	1
6790	chr1	27126512	27127012	501	*	24.1473	0.713	0.533	2	C20._.A8	12307	PIGV	Distal	12082	uc001bll.4	0.4711	6790	27126762	TRUE	1	WNT	1	1
6798	chr1	27160401	27160901	501	*	216.707	0.969	0.932	3	C22._.A8	7449	ZDHHC18	Intronic	2141	uc010oex.1	0.5788	6798	27160651	FALSE	1	1	1	1
6810	chr1	27203477	27203977	501	*	101.737	0.89	0.786	3	C22._.A8	13141	GPN2	Distal	13141	uc010oey.1	0.493	6810	27203727	FALSE	1	1	1	1
6830	chr1	27322950	27323450	501	*	86.1823	0.952	0.884	3	C15._.A5	3004	TRNP1	Intronic	2921	uc009vsg.1	0.525	6830	27323200	TRUE	1	WNT	1	1
6831	chr1	27324098	27324598	501	*	22.4979	0.924	0.846	3	C22._.A1	4152	TRNP1	Intronic	4069	uc009vsg.1	0.5908	6831	27324348	TRUE	1	WNT	1	1
6834	chr1	27330632	27331132	501	*	230.242	0.973	0.939	3	C22._.A8	8450	TENT5B	Distal	8450	uc001bmi.1	0.5828	6834	27330882	TRUE	1	WNT	1	1
6835	chr1	27331133	27331633	501	*	109.742	0.949	0.888	3	C20._.A8	7949	TENT5B	Distal	7949	uc001bmi.1	0.5429	6835	27331383	TRUE	1	WNT	1	1
6843	chr1	27339239	27339739	501	*	174.836	0.987	0.971	4	C22._.A5	155	TENT5B	Promoter	155	uc001bmi.1	0.6128	6843	27339489	TRUE	1	WNT	1	1
6845	chr1	27353500	27354000	501	*	34.2738	0.957	0.9	3	C22._.A1	14416	TENT5B	Distal	14416	uc001bmi.1	0.519	6845	27353750	TRUE	1	WNT	1	1
6850	chr1	27358033	27358533	501	*	105.724	0.895	0.794	3	C22._.A8	18949	TENT5B	Distal	18949	uc001bmi.1	0.6707	6850	27358283	TRUE	1	WNT	1	1
6858	chr1	27383821	27384321	501	*	93.9741	0.913	0.854	4	C23._.A3	44737	TENT5B	Distal	44737	uc001bmi.1	0.521	6858	27384071	TRUE	1	WNT	1	1
6859	chr1	27384382	27384882	501	*	8.78145	0.975	0.901	2	C10._.Rep2	45298	TENT5B	Distal	45298	uc001bmi.1	0.525	6859	27384632	TRUE	1	WNT	1	1
6860	chr1	27385187	27385687	501	*	17.2079	0.878	0.789	4	C16._.G8	46103	TENT5B	Distal	45075	uc001bmi.1	0.5948	6860	27385437	TRUE	1	WNT	1	1
6861	chr1	27385815	27386315	501	*	168.098	0.964	0.929	4	C16._.A3	46731	TENT5B	Distal	44447	uc001bmi.1	0.5329	6861	27386065	TRUE	1	WNT	1	1
6870	chr1	27426292	27426792	501	*	92.479	0.932	0.769	2	C10._.Rep1	55078	SLC9A1	Exonic	3970	uc001bmk.3	0.6527	6870	27426542	TRUE	1	WNT	1	1
6876	chr1	27438435	27438935	501	*	243.515	0.994	0.975	2	C10._.Rep1	42935	SLC9A1	Intronic	8171	uc001bmk.3	0.5629	6876	27438685	TRUE	1	WNT	1	1
6883	chr1	27449105	27449605	501	*	96.7631	0.936	0.776	2	C10._.Rep1	32265	SLC9A1	Intronic	18841	uc001bmk.3	0.5729	6883	27449355	TRUE	1	WNT	1	1
6892	chr1	27471798	27472298	501	*	117.835	0.909	0.823	3	C22._.A8	9572	SLC9A1	Intronic	9572	uc001bmk.3	0.497	6892	27472048	TRUE	1	WNT	1	1
6920	chr1	27645064	27645564	501	*	328.127	0.991	0.977	3	C22._.A8	3321	TMEM222	Distal	3321	uc001bmr.1	0.491	6920	27645314	TRUE	SHH	WNT	G3	G4
6998	chr1	27818755	27819255	501	*	203.301	0.964	0.924	3	C22._.A8	2326	WASF2	Distal	2326	uc001bmx.1	0.5549	6998	27819005	TRUE	SHH	WNT	G3	G4
7004	chr1	27830916	27831416	501	*	38.1962	0.984	0.956	5	C7._.A3	14487	WASF2	Distal	14487	uc001bmx.1	0.5868	7004	27831166	TRUE	SHH	WNT	G3	G4
7013	chr1	27845914	27846414	501	*	65.8003	0.992	0.982	5	C16._.G8	29485	WASF2	Distal	29485	uc001bmx.1	0.6587	7013	27846164	TRUE	SHH	WNT	G3	G4
7015	chr1	27847190	27847690	501	*	13.0645	0.902	0.833	4	C23._.A2	30761	WASF2	Distal	30761	uc001bmx.1	0.5309	7015	27847440	TRUE	SHH	WNT	G3	G4
7016	chr1	27847774	27848274	501	*	352.865	0.992	0.965	4	C19._.A4	31345	WASF2	Distal	30601	uc001bmx.1	0.6567	7016	27848024	TRUE	SHH	WNT	G3	G4
7024	chr1	27853751	27854251	501	*	33.2234	0.953	0.911	4	C16._.G8	37322	WASF2	Distal	24624	uc001bmx.1	0.6128	7024	27854001	TRUE	SHH	WNT	G3	G4
7025	chr1	27854304	27854804	501	*	11.5413	0.987	0.95	4	C17._.G8	37875	WASF2	Distal	24071	uc001bmx.1	0.7725	7025	27854554	TRUE	SHH	WNT	G3	G4
7026	chr1	27855324	27855824	501	*	11.3673	0.997	0.992	4	C20._.H5	38895	WASF2	Distal	23051	uc001bmx.1	0.6008	7026	27855574	TRUE	SHH	WNT	G3	G4
7036	chr1	27863233	27863733	501	*	139.178	0.968	0.934	3	C20._.A8	46804	WASF2	Intronic	15142	uc001bmx.1	0.6228	7036	27863483	TRUE	SHH	WNT	G3	G4
7063	chr1	27887842	27888342	501	*	62.0036	0.976	0.954	5	C23._.G8	42268	AHDC1	Intronic	9465	uc009vsm.1	0.5709	7063	27888092	TRUE	SHH	WNT	G3	G4
7068	chr1	27891437	27891937	501	*	207.4	0.973	0.948	5	C23._.A3	38673	AHDC1	Intronic	13060	uc009vsm.1	0.6627	7068	27891687	TRUE	SHH	WNT	G3	G4
7101	chr1	27923963	27924463	501	*	56.2246	0.802	0.644	4	C22._.A8	6147	AHDC1	Intronic	5929	uc009vsm.1	0.5569	7101	27924213	TRUE	SHH	WNT	G3	G4
7121	chr1	27951469	27951969	501	*	4.41161	0.776	0.526	4	C7._.C3	10007	FGR	Intronic	1031	uc009vsn.1	0.5689	7121	27951719	FALSE	1	1	1	1
7155	chr1	28184508	28185008	501	*	8.89074	0.97	0.919	4	C7._.A2	14296	THEMIS2	Distal	14296	uc001bnc.1	0.5749	7155	28184758	FALSE	1	1	1	1
7156	chr1	28185359	28185859	501	*	6.37609	0.833	0.636	2	C7._.A3	13445	THEMIS2	Distal	13445	uc001bnc.1	0.6048	7156	28185609	FALSE	1	1	1	1
7157	chr1	28189605	28190105	501	*	14.6891	0.94	0.847	4	C7._.A3	9199	THEMIS2	Distal	9199	uc001bnc.1	0.515	7157	28189855	FALSE	1	1	1	1
7163	chr1	28201600	28202100	501	*	19.952	0.974	0.865	2	C8._.A6	2794	THEMIS2	Intronic	2794	uc001bnc.1	0.525	7163	28201850	FALSE	1	1	1	1
7289	chr1	29139603	29140103	501	*	59.6505	0.926	0.85	2	C22._.A5	1198	OPRD1	Intronic	1198	uc001bps.3	0.525	7289	29139853	TRUE	1	WNT	1	1
7291	chr1	29141677	29142177	501	*	7.14802	0.364	0.134	2	C20._.A8	3272	OPRD1	Intronic	3272	uc001bps.3	0.5868	7291	29141927	TRUE	1	WNT	1	1
7292	chr1	29142194	29142694	501	*	144.11	0.989	0.946	2	C13._.Rep1	3789	OPRD1	Intronic	3789	uc001bps.3	0.519	7292	29142444	TRUE	1	WNT	1	1
7296	chr1	29157303	29157803	501	*	52.4521	0.979	0.95	4	C22._.A1	18898	OPRD1	Intronic	18898	uc001bps.3	0.5509	7296	29157553	TRUE	1	WNT	1	1
7299	chr1	29159877	29160377	501	*	218.954	0.97	0.933	3	C22._.A8	21472	OPRD1	Intronic	21472	uc001bps.3	0.4591	7299	29160127	TRUE	1	WNT	1	1
7301	chr1	29161619	29162119	501	*	77.3872	0.996	0.99	5	C16._.G8	23214	OPRD1	Intronic	23214	uc001bps.3	0.5429	7301	29161869	TRUE	1	WNT	1	1
7304	chr1	29181802	29182302	501	*	9.08116	0.807	0.659	3	C22._.A1	31550	EPB41	Intronic	31550	uc021okc.1	0.5988	7304	29182052	TRUE	1	WNT	1	1
7319	chr1	29214559	29215059	501	*	29.1144	0.945	0.878	3	C22._.A1	1205	EPB41	Intronic	1205	uc021okc.1	0.6287	7319	29214809	TRUE	1	WNT	1	1
7321	chr1	29219858	29220358	501	*	19.9624	0.589	0.327	3	C22._.A8	6504	EPB41	Intronic	6504	uc021okc.1	0.5529	7321	29220108	TRUE	1	WNT	1	1
7325	chr1	29236879	29237379	501	*	172.562	0.95	0.891	3	C22._.A8	23525	EPB41	Intronic	3958	uc021okc.1	0.509	7325	29237129	TRUE	1	WNT	1	1
7334	chr1	29282412	29282912	501	*	62.3821	0.883	0.79	2	C20._.A8	69058	EPB41	Intronic	31280	uc021okc.1	0.3673	7334	29282662	FALSE	1	1	1	1
7337	chr1	29310348	29310848	501	*	257.672	0.98	0.952	3	C22._.A8	96994	EPB41	Intronic	3344	uc021okc.1	0.511	7337	29310598	FALSE	1	1	1	1
7340	chr1	29356161	29356661	501	*	134.308	0.924	0.846	5	C22._.A8	94009	TMEM200B	Intronic	42450	uc001bpu.3	0.3772	7340	29356411	FALSE	1	1	1	1
7388	chr1	29595826	29596326	501	*	4.02854	0.411	0.168	2	C16._.C3	33047	PTPRU	Intronic	33047	uc001bqe.2	0.507	7388	29596076	FALSE	1	1	1	1
7392	chr1	29611336	29611836	501	*	51.8229	0.84	0.73	2	C16._.A3	48557	PTPRU	Intronic	35135	uc001bqe.2	0.5948	7392	29611586	FALSE	1	1	1	1
7399	chr1	29650231	29650731	501	*	105.16	0.923	0.859	3	C16._.A3	87452	PTPRU	Intronic	3758	uc001bqe.2	0.5389	7399	29650481	FALSE	1	1	1	1
7411	chr1	29777834	29778334	501	*	39.6255	0.949	0.888	2	C24._.A6	215055	PTPRU	Distal	131361	uc001bqe.2	0.5749	7411	29778084	TRUE	1	1	G3	G4
7412	chr1	29779644	29780144	501	*	2.81091	0.696	0.46	3	C22._.H5	216865	PTPRU	Distal	133171	uc001bqe.2	0.521	7412	29779894	TRUE	1	1	G3	G4
7468	chr1	30227013	30227513	501	*	113.774	0.904	0.817	4	C22._.A8	664234	PTPRU	Distal	283192	uc001bqe.2	0.5509	7468	30227263	FALSE	1	1	1	1
7470	chr1	30228255	30228755	501	*	33.2234	0.953	0.911	5	C16._.G8	665476	PTPRU	Distal	281950	uc001bqe.2	0.6307	7470	30228505	FALSE	1	1	1	1
7472	chr1	30231573	30232073	501	*	18.5076	0.571	0.274	3	C22._.A8	668794	PTPRU	Distal	278632	uc001bqe.2	0.5369	7472	30231823	FALSE	1	1	1	1
7483	chr1	30304302	30304802	501	*	40.8996	0.807	0.674	2	C16._.A3	741523	PTPRU	Distal	205903	uc001bqe.2	0.4571	7483	30304552	FALSE	1	1	1	1
7485	chr1	30308597	30309097	501	*	101.523	0.919	0.857	2	C16._.A3	745818	PTPRU	Distal	201608	uc001bqe.2	0.5449	7485	30308847	FALSE	1	1	1	1
7490	chr1	30329035	30329535	501	*	3.71464	0.121	0.016	2	C20._.A8	766256	PTPRU	Distal	181170	uc001bqe.2	0.5569	7490	30329285	FALSE	1	1	1	1
7491	chr1	30329594	30330094	501	*	332.91	0.992	0.979	3	C22._.A8	766815	PTPRU	Distal	180611	uc001bqe.2	0.5729	7491	30329844	FALSE	1	1	1	1
7494	chr1	30348517	30349017	501	*	24.7376	0.787	0.428	2	C17._.A4	785738	PTPRU	Distal	161688	uc001bqe.2	0.4371	7494	30348767	FALSE	1	1	1	1
7495	chr1	30351180	30351680	501	*	71.6233	0.88	0.794	3	C16._.A3	788401	PTPRU	Distal	159025	uc001bqe.2	0.509	7495	30351430	FALSE	1	1	1	1
7498	chr1	30356794	30357294	501	*	192.138	0.973	0.946	4	C16._.A3	794015	PTPRU	Distal	153411	uc001bqe.2	0.5709	7498	30357044	FALSE	1	1	1	1
7512	chr1	30433080	30433580	501	*	38.3746	0.964	0.929	4	C16._.G8	758288	MATN1-AS1	Distal	77125	uc001bqu.3	0.6188	7512	30433330	FALSE	1	1	1	1
7515	chr1	30438093	30438593	501	*	42.4278	0.812	0.676	5	C16._.A3	753275	MATN1-AS1	Distal	72112	uc001bqu.3	0.5549	7515	30438343	FALSE	1	1	1	1
7518	chr1	30440111	30440611	501	*	40.1211	0.967	0.935	3	C16._.G8	751257	MATN1-AS1	Distal	70094	uc001bqu.3	0.509	7518	30440361	FALSE	1	1	1	1
7520	chr1	30457279	30457779	501	*	38.3746	0.964	0.929	3	C16._.G8	734089	MATN1-AS1	Distal	52926	uc001bqu.3	0.5389	7520	30457529	FALSE	1	1	1	1
7521	chr1	30459232	30459732	501	*	6.27488	0.686	0.473	3	C16._.G8	732136	MATN1-AS1	Distal	50973	uc001bqu.3	0.4311	7521	30459482	FALSE	1	1	1	1
7523	chr1	30464498	30464998	501	*	34.9052	0.783	0.634	2	C16._.A3	726870	MATN1-AS1	Distal	45707	uc001bqu.3	0.5788	7523	30464748	FALSE	1	1	1	1
7527	chr1	30485872	30486372	501	*	14.2759	0.851	0.741	2	C16._.G8	705496	MATN1-AS1	Distal	24333	uc001bqu.3	0.507	7527	30486122	FALSE	1	1	1	1
7528	chr1	30486765	30487265	501	*	65.8003	0.992	0.982	4	C16._.G8	704603	MATN1-AS1	Distal	23440	uc001bqu.3	0.515	7528	30487015	FALSE	1	1	1	1
7531	chr1	30516128	30516628	501	*	76.7558	0.888	0.798	3	C16._.A3	675240	MATN1-AS1	Distal	5921	uc001bqu.3	0.5729	7531	30516378	FALSE	1	1	1	1
7550	chr1	30576778	30577278	501	*	90.7534	0.907	0.834	2	C16._.A3	614590	MATN1-AS1	Distal	66571	uc001bqu.3	0.517	7550	30577028	FALSE	1	1	1	1
7553	chr1	30582708	30583208	501	*	50.8654	0.982	0.962	5	C16._.G8	608660	MATN1-AS1	Distal	72501	uc001bqu.3	0.513	7553	30582958	FALSE	1	1	1	1
7556	chr1	30602932	30603432	501	*	24.9681	0.925	0.863	3	C16._.G8	588436	MATN1-AS1	Distal	92725	uc001bqu.3	0.5749	7556	30603182	FALSE	1	1	1	1
7570	chr1	30717291	30717791	501	*	187.737	0.984	0.932	2	C10._.Rep1	474077	MATN1-AS1	Distal	207084	uc001bqu.3	0.521	7570	30717541	FALSE	1	1	1	1
7571	chr1	30724348	30724848	501	*	7.24972	0.892	0.641	2	C11._.Rep2	467020	MATN1-AS1	Distal	214141	uc001bqu.3	0.4351	7571	30724598	FALSE	1	1	1	1
7573	chr1	30731738	30732238	501	*	40.5639	0.743	0.558	3	C22._.A8	459630	MATN1-AS1	Distal	221531	uc001bqu.3	0.487	7573	30731988	FALSE	1	1	1	1
7580	chr1	30775891	30776391	501	*	53.5576	0.863	0.599	2	C10._.Rep1	415477	MATN1-AS1	Distal	265684	uc001bqu.3	0.487	7580	30776141	FALSE	1	1	1	1
7581	chr1	30793350	30793850	501	*	8.78627	0.765	0.604	3	C16._.G8	398018	MATN1-AS1	Distal	283143	uc001bqu.3	0.5808	7581	30793600	FALSE	1	1	1	1
7582	chr1	30794256	30794756	501	*	23.3722	0.917	0.854	4	C16._.G8	397112	MATN1-AS1	Distal	284049	uc001bqu.3	0.5409	7582	30794506	FALSE	1	1	1	1
7584	chr1	30796556	30797056	501	*	5.14135	0.579	0.316	3	C20._.A1	394812	MATN1-AS1	Distal	286349	uc001bqu.3	0.5489	7584	30796806	FALSE	1	1	1	1
7585	chr1	30798384	30798884	501	*	20.2232	0.761	0.481	2	C15._.A5	392984	MATN1-AS1	Distal	288177	uc001bqu.3	0.523	7585	30798634	FALSE	1	1	1	1
7593	chr1	30850655	30851155	501	*	26.5827	0.931	0.875	3	C16._.G8	340713	MATN1-AS1	Distal	340448	uc001bqu.3	0.5569	7593	30850905	FALSE	1	1	1	1
7594	chr1	30851918	30852418	501	*	63.9446	0.986	0.966	4	C22._.A1	339450	MATN1-AS1	Distal	339450	uc001bqu.3	0.6267	7594	30852168	FALSE	1	1	1	1
7599	chr1	30857082	30857582	501	*	202.086	0.988	0.955	2	C10._.Rep1	334286	MATN1-AS1	Distal	334286	uc001bqu.3	0.5569	7599	30857332	FALSE	1	1	1	1
7638	chr1	31106276	31106776	501	*	2.63733	0.711	0.49	2	C20._.H5	85092	MATN1-AS1	Distal	85092	uc001bqu.3	0.4711	7638	31106526	FALSE	1	1	1	1
7647	chr1	31134958	31135458	501	*	29.1177	0.675	0.413	3	C22._.A8	56410	MATN1-AS1	Distal	56410	uc001bqu.3	0.5828	7647	31135208	FALSE	1	1	1	1
7648	chr1	31136286	31136786	501	*	269.236	0.983	0.956	3	C22._.A8	55082	MATN1-AS1	Distal	55082	uc001bqu.3	0.5629	7648	31136536	FALSE	1	1	1	1
7684	chr1	31229461	31229961	501	*	28.6662	0.989	0.937	2	C8._.A6	971	LAPTM5	Intronic	971	uc001bqv.3	0.5768	7684	31229711	FALSE	1	1	1	1
7787	chr1	31671293	31671793	501	*	34.9256	0.957	0.918	4	C16._.G8	41190	NKAIN1	Intronic	10508	uc001brc.3	0.5768	7787	31671543	TRUE	SHH	1	1	1
7788	chr1	31672144	31672644	501	*	75.436	0.996	0.99	5	C16._.G8	40339	NKAIN1	Intronic	11359	uc001brc.3	0.511	7788	31672394	TRUE	SHH	1	1	1
7789	chr1	31672728	31673228	501	*	63.2244	0.865	0.768	2	C16._.A3	39755	NKAIN1	Intronic	11943	uc001brc.3	0.5489	7789	31672978	TRUE	SHH	1	1	1
7791	chr1	31674743	31675243	501	*	216.692	0.98	0.959	4	C16._.A3	37740	NKAIN1	Intronic	13958	uc001brc.3	0.5888	7791	31674993	TRUE	SHH	1	1	1
7809	chr1	31711420	31711920	501	*	17.2079	0.878	0.789	4	C16._.G8	1063	NKAIN1	Intronic	1063	uc001brc.3	0.5768	7809	31711670	TRUE	SHH	1	1	1
7811	chr1	31712613	31713113	501	*	26.5827	0.931	0.875	4	C16._.G8	128	NKAIN1	Promoter	128	uc001brc.3	0.6467	7811	31712863	TRUE	SHH	1	1	1
7815	chr1	31722705	31723205	501	*	36.0231	0.87	0.608	2	C2._.Rep1	10220	NKAIN1	Distal	10220	uc001brc.3	0.495	7815	31722955	TRUE	SHH	1	1	1
7816	chr1	31732519	31733019	501	*	61.8483	0.916	0.665	2	C2._.Rep1	20034	NKAIN1	Exonic	9743	uc001brc.3	0.4012	7816	31732769	FALSE	1	1	1	1
7818	chr1	31737577	31738077	501	*	8.24757	0.98	0.906	2	C2._.Rep2	25092	NKAIN1	Intronic	4685	uc001brc.3	0.4571	7818	31737827	FALSE	1	1	1	1
7832	chr1	31847634	31848134	501	*	27.2912	0.961	0.924	4	C16._.A2	1960	FABP3	Promoter	1960	uc001brg.2	0.519	7832	31847884	TRUE	SHH	1	1	1
7834	chr1	31849590	31850090	501	*	32.5579	0.973	0.946	4	C16._.A2	3916	FABP3	Distal	3916	uc001brg.2	0.5449	7834	31849840	TRUE	SHH	1	1	1
7837	chr1	31853053	31853553	501	*	50.8654	0.982	0.962	5	C16._.G8	7379	FABP3	Distal	7379	uc001brg.2	0.5489	7837	31853303	TRUE	SHH	1	1	1
7839	chr1	31854508	31855008	501	*	73.3267	0.883	0.795	4	C16._.A3	8834	FABP3	Distal	8834	uc001brg.2	0.5469	7839	31854758	TRUE	SHH	1	1	1
7890	chr1	32133161	32133661	501	*	27.4302	0.941	0.872	3	C22._.A1	22572	PEF1	Intronic	22572	uc001brx.3	0.6208	7890	32133411	TRUE	1	WNT	1	1
7900	chr1	32140052	32140552	501	*	39.9953	0.883	0.777	3	C22._.A5	29463	PEF1	Intronic	23904	uc001brx.3	0.5609	7900	32140302	TRUE	1	WNT	1	1
7915	chr1	32169435	32169935	501	*	93.4662	0.933	0.866	3	C20._.A8	82	COL16A1	Promoter	82	uc001bsb.1	0.7026	7915	32169685	TRUE	1	1	G3	1
7916	chr1	32170108	32170608	501	*	9.38987	0.647	0.385	2	C20._.A5	589	COL16A1	Promoter	589	uc001bsb.1	0.521	7916	32170358	TRUE	1	1	G3	1
7919	chr1	32171922	32172422	501	*	12.8569	0.951	0.876	3	C15._.Other	2403	COL16A1	Distal	2403	uc001bsb.1	0.5868	7919	32172172	TRUE	1	1	G3	1
7925	chr1	32180622	32181122	501	*	112.692	0.97	0.933	5	C22._.A5	11103	COL16A1	Distal	11103	uc001bsb.1	0.6607	7925	32180872	TRUE	1	1	G3	1
7926	chr1	32181137	32181637	501	*	6.17661	0.962	0.837	2	C2._.Rep2	11618	COL16A1	Distal	11618	uc001bsb.1	0.6327	7926	32181387	TRUE	1	1	G3	1
7939	chr1	32202196	32202696	501	*	54.5393	0.985	0.968	5	C16._.G8	21889	MIR4254	Intronic	121	uc001bsr.1	0.6786	7939	32202446	TRUE	1	1	G3	G4
7947	chr1	32216456	32216956	501	*	129.793	0.962	0.867	2	C10._.Rep1	7629	MIR4254	Intronic	5709	uc001bsr.1	0.5888	7947	32216706	TRUE	1	1	G3	G4
7949	chr1	32218488	32218988	501	*	36.6429	0.961	0.924	5	C16._.G8	5597	MIR4254	Intronic	3677	uc001bsr.1	0.5768	7949	32218738	TRUE	1	1	G3	G4
7950	chr1	32219199	32219699	501	*	87.2613	0.998	0.995	5	C16._.G8	4886	MIR4254	Intronic	2966	uc001bsr.1	0.5948	7950	32219449	TRUE	1	1	G3	G4
7972	chr1	32246912	32247412	501	*	14.2759	0.851	0.741	2	C16._.G8	17513	ADGRB2	Distal	11261	uc001bsp.1	0.5788	7972	32247162	TRUE	1	1	G3	G4
7973	chr1	32247522	32248022	501	*	21.7967	0.909	0.838	2	C16._.G8	18123	ADGRB2	Distal	10651	uc001bsp.1	0.6327	7973	32247772	TRUE	1	1	G3	G4
7976	chr1	32250433	32250933	501	*	6.33682	0.91	0.831	3	C20._.Other	21034	ADGRB2	Distal	7740	uc001bsp.1	0.6008	7976	32250683	TRUE	1	1	G3	G4
7987	chr1	32264195	32264695	501	*	92.479	0.932	0.769	2	C10._.Rep1	17134	SPOCD1	Intronic	72	uc021okm.1	0.5729	7987	32264445	TRUE	1	1	G3	G4
7990	chr1	32277181	32277681	501	*	36.6429	0.961	0.924	4	C16._.G8	4148	SPOCD1	Intronic	4148	uc021okm.1	0.5768	7990	32277431	FALSE	1	1	1	1
7996	chr1	32308425	32308925	501	*	50.8654	0.982	0.962	4	C16._.G8	27094	SPOCD1	Distal	27094	uc021okm.1	0.501	7996	32308675	FALSE	1	1	1	1
7998	chr1	32400706	32401206	501	*	50.9006	0.785	0.622	3	C22._.A8	3031	PTP4A2	Intronic	3031	uc010ogg.2	0.4251	7998	32400956	FALSE	1	1	1	1
8003	chr1	32408098	32408598	501	*	65.3029	0.827	0.684	2	C22._.A8	4359	PTP4A2	Distal	4359	uc010ogg.2	0.511	8003	32408348	FALSE	1	1	1	1
8094	chr1	32803837	32804337	501	*	21.1467	0.944	0.899	4	C23._.C3	2246	MARCKSL1	Distal	2246	uc010ogx.2	0.5848	8094	32804087	FALSE	1	1	1	1
8097	chr1	32806851	32807351	501	*	38.8601	0.817	0.695	2	C23._.A3	5260	MARCKSL1	Distal	5260	uc010ogx.2	0.5589	8097	32807101	FALSE	1	1	1	1
8164	chr1	33190640	33191140	501	*	120.124	0.956	0.901	3	C20._.A8	16621	KIAA1522	Distal	16621	uc001buw.3	0.5888	8164	33190890	FALSE	1	1	1	1
8167	chr1	33202334	33202834	501	*	255.369	0.98	0.952	3	C22._.A8	4927	KIAA1522	Distal	4927	uc001buw.3	0.5269	8167	33202584	FALSE	1	1	1	1
8183	chr1	33233911	33234411	501	*	19.9624	0.589	0.327	3	C22._.A8	26648	KIAA1522	Intronic	2925	uc001buw.3	0.5569	8183	33234161	FALSE	1	1	1	1
8190	chr1	33240749	33241249	501	*	33.2371	0.858	0.737	3	C22._.A5	33486	KIAA1522	Exonic	6704	uc001buw.3	0.513	8190	33240999	FALSE	1	1	1	1
8199	chr1	33327508	33328008	501	*	50.2313	0.835	0.728	2	C16._.A3	10323	FNDC5	Distal	2639	uc010ohc.1	0.477	8199	33327758	TRUE	1	WNT	G3	G4
8201	chr1	33329909	33330409	501	*	14.2759	0.851	0.741	3	C16._.G8	7922	FNDC5	Exonic	238	uc010ohc.1	0.5629	8201	33330159	TRUE	1	WNT	G3	G4
8269	chr1	33557553	33558053	501	*	140.778	0.95	0.906	4	C16._.A3	11088	AZIN2	Exonic	10023	uc001bvf.3	0.5968	8269	33557803	FALSE	1	1	1	1
8349	chr1	33797972	33798472	501	*	6.17661	0.962	0.837	2	C2._.Rep2	128	MIR3605	Promoter	128	uc001bvu.1	0.5289	8349	33798222	TRUE	SHH	WNT	G3	G4
8355	chr1	33803857	33804357	501	*	10.9505	0.995	0.969	3	C18._.H5	6013	MIR3605	Intronic	1641	uc001bvu.1	0.4391	8355	33804107	TRUE	SHH	WNT	G3	G4
8376	chr1	33829476	33829976	501	*	9.48481	0.973	0.939	5	C22._.Other	31632	MIR3605	Intronic	11467	uc001bvu.1	0.5808	8376	33829726	TRUE	SHH	WNT	G3	G4
8392	chr1	33892399	33892899	501	*	63.2053	0.959	0.834	2	C18._.A6	3965	PHC2	Intronic	3566	uc010ohk.2	0.4431	8392	33892649	FALSE	1	1	1	1
8393	chr1	33894248	33894748	501	*	29.9425	0.833	0.635	2	C15._.A5	2116	PHC2	Intronic	1717	uc010ohk.2	0.4691	8393	33894498	FALSE	1	1	1	1
8398	chr1	33902572	33903072	501	*	30.707	0.687	0.423	2	C22._.A8	6206	PHC2	Distal	6206	uc010ohk.2	0.479	8398	33902822	FALSE	1	1	1	1
8435	chr1	34340278	34340778	501	*	59.9221	0.859	0.757	3	C16._.A3	5970	CSMD2-AS1	Intronic	5970	uc001bwb.2	0.525	8435	34340528	FALSE	1	1	1	1
8439	chr1	34367882	34368382	501	*	67.4851	0.895	0.635	2	C10._.Rep1	33574	CSMD2-AS1	Intronic	33574	uc001bwb.2	0.481	8439	34368132	FALSE	1	1	1	1
8441	chr1	34371711	34372211	501	*	95.8054	0.882	0.776	3	C22._.A8	37403	CSMD2-AS1	Intronic	37403	uc001bwb.2	0.4251	8441	34371961	FALSE	1	1	1	1
8442	chr1	34373777	34374277	501	*	23.8492	0.956	0.92	4	C23._.A2	39469	CSMD2-AS1	Intronic	39469	uc001bwb.2	0.5289	8442	34374027	FALSE	1	1	1	1
8444	chr1	34395979	34396479	501	*	218.954	0.97	0.933	3	C22._.A8	61671	CSMD2-AS1	Intronic	61671	uc001bwb.2	0.5389	8444	34396229	FALSE	1	1	1	1
8445	chr1	34396521	34397021	501	*	3.86869	0.409	0.157	2	C20._.A1	62213	CSMD2-AS1	Intronic	62213	uc001bwb.2	0.483	8445	34396771	FALSE	1	1	1	1
8453	chr1	34450782	34451282	501	*	250.26	0.982	0.963	4	C23._.A3	116474	CSMD2-AS1	Intronic	116474	uc001bwb.2	0.5429	8453	34451032	FALSE	1	1	1	1
8454	chr1	34451959	34452459	501	*	8.78145	0.975	0.901	2	C10._.Rep2	117651	CSMD2-AS1	Intronic	117651	uc001bwb.2	0.5329	8454	34452209	FALSE	1	1	1	1
8457	chr1	34464429	34464929	501	*	11.8424	0.849	0.723	3	C22._.A1	130121	CSMD2-AS1	Intronic	130121	uc001bwb.2	0.479	8457	34464679	FALSE	1	1	1	1
8464	chr1	34522885	34523385	501	*	168.238	0.947	0.881	3	C22._.A8	108307	CSMD2	Intronic	107739	uc001bvv.2	0.5808	8464	34523135	FALSE	1	1	1	1
8510	chr1	35290993	35291493	501	*	36.2584	0.928	0.876	3	C23._.G8	33071	GJA4	Distal	30334	uc001bwu.3	0.6208	8510	35291243	FALSE	1	1	1	1
8515	chr1	35309776	35310276	501	*	6.01128	0.68	0.512	2	C23._.C3	15390	SMIM12	Distal	11551	uc001bwx.1	0.5609	8515	35310026	FALSE	1	1	1	1
8529	chr1	35341880	35342380	501	*	8.24757	0.98	0.906	2	C2._.Rep2	16712	SMIM12	Intronic	16712	uc001bwx.1	0.5269	8529	35342130	FALSE	1	1	1	1
8530	chr1	35350575	35351075	501	*	24.9681	0.925	0.863	4	C16._.G8	20158	DLGAP3	Intronic	20158	uc001bwy.1	0.6327	8530	35350825	FALSE	1	1	1	1
8535	chr1	35372375	35372875	501	*	29.0288	0.966	0.933	4	C16._.A2	1640	DLGAP3	Promoter	1640	uc001bwy.1	0.5309	8535	35372625	FALSE	1	1	1	1
8541	chr1	35392916	35393416	501	*	108.821	0.926	0.867	3	C16._.A3	22181	DLGAP3	Distal	22181	uc001bwy.1	0.5629	8541	35393166	FALSE	1	1	1	1
8558	chr1	35620840	35621340	501	*	151.119	0.936	0.865	3	C22._.A8	37652	SFPQ	Distal	24992	uc001bxq.3	0.4571	8558	35621090	FALSE	1	1	1	1
8601	chr1	36026383	36026883	501	*	40.1211	0.967	0.935	4	C16._.G8	3081	KIAA0319L	Exonic	3081	uc001bxr.3	0.6347	8601	36026633	FALSE	1	1	1	1
8605	chr1	36030948	36031448	501	*	45.4385	0.976	0.951	4	C16._.G8	7646	KIAA0319L	Exonic	7646	uc001bxr.3	0.6707	8605	36031198	FALSE	1	1	1	1
8607	chr1	36032182	36032682	501	*	216.692	0.98	0.959	5	C16._.A3	6538	TFAP2E	Distal	6538	uc001bxu.4	0.5269	8607	36032432	FALSE	1	1	1	1
8608	chr1	36032713	36033213	501	*	158.245	0.959	0.92	5	C16._.A3	6007	TFAP2E	Distal	6007	uc001bxu.4	0.4691	8608	36032963	FALSE	1	1	1	1
8625	chr1	36134066	36134566	501	*	23.6435	0.909	0.806	2	C24._.A6	26870	PSMB2	Distal	26870	uc001bxt.3	0.4451	8625	36134316	FALSE	1	1	1	1
8639	chr1	36193119	36193619	501	*	6.93751	0.986	0.966	4	C22._.H5	8578	C1orf216	Distal	8578	uc021okz.1	0.4311	8639	36193369	FALSE	1	1	1	1
8674	chr1	36558665	36559165	501	*	208.454	0.978	0.954	5	C16._.A3	4461	ADPRHL2	Exonic	4461	uc009vul.3	0.5709	8674	36558915	FALSE	1	1	1	1
8675	chr1	36559457	36559957	501	*	188.094	0.972	0.944	5	C16._.A3	5253	ADPRHL2	Distal	5253	uc009vul.3	0.5609	8675	36559707	FALSE	1	1	1	1
8685	chr1	36573898	36574398	501	*	86.0591	0.868	0.756	3	C22._.A8	8297	COL8A2	Distal	8297	uc001bya.3	0.6088	8685	36574148	FALSE	1	1	1	1
8687	chr1	36580568	36581068	501	*	4.86314	0.989	0.9	2	C1._.Rep2	14967	COL8A2	Distal	14967	uc001bya.3	0.6786	8687	36580818	FALSE	1	1	1	1
8691	chr1	36584004	36584504	501	*	9.35619	0.782	0.625	3	C20._.A1	18403	COL8A2	Distal	18403	uc001bya.3	0.5928	8691	36584254	FALSE	1	1	1	1
8696	chr1	36599564	36600064	501	*	58.6583	0.874	0.776	3	C20._.A8	21839	TRAPPC3	Distal	15300	uc009vum.1	0.5689	8696	36599814	FALSE	1	1	1	1
8703	chr1	36607794	36608294	501	*	152.384	0.956	0.915	4	C16._.A3	13609	TRAPPC3	Intronic	7070	uc009vum.1	0.4351	8703	36608044	TRUE	SHH	1	1	G4
8784	chr1	36840116	36840616	501	*	13.2964	0.992	0.967	2	C10._.Rep2	11118	STK40	Intronic	11118	uc031plr.1	0.5609	8784	36840366	TRUE	1	WNT	1	1
8790	chr1	36852036	36852536	501	*	253.418	0.995	0.979	2	C10._.Rep1	800	STK40	Promoter	800	uc031plr.1	0.5449	8790	36852286	TRUE	1	WNT	1	1
8808	chr1	36999735	37000235	501	*	24.4541	0.636	0.356	2	C22._.A8	51069	CSF3R	Distal	51069	uc001bzk.3	0.489	8808	36999985	FALSE	1	1	1	1
8810	chr1	37022874	37023374	501	*	29.9425	0.833	0.635	2	C15._.A5	74208	CSF3R	Distal	74208	uc001bzk.3	0.511	8810	37023124	FALSE	1	1	1	1
8811	chr1	37026806	37027306	501	*	4.5086	0.315	0.096	3	C22._.A5	78140	CSF3R	Distal	78140	uc001bzk.3	0.505	8811	37027056	FALSE	1	1	1	1
8813	chr1	37033330	37033830	501	*	21.3796	0.989	0.97	3	C15._.Other	84664	CSF3R	Distal	84664	uc001bzk.3	0.5449	8813	37033580	FALSE	1	1	1	1
8823	chr1	37119417	37119917	501	*	58.8032	0.866	0.776	2	C23._.A3	170751	CSF3R	Distal	170751	uc001bzk.3	0.483	8823	37119667	FALSE	1	1	1	1
8827	chr1	37158731	37159231	501	*	11.5413	0.987	0.95	2	C17._.G8	210065	CSF3R	Distal	210065	uc001bzk.3	0.5948	8827	37158981	FALSE	1	1	1	1
8830	chr1	37161940	37162440	501	*	361.446	0.996	0.99	5	C16._.A3	213274	CSF3R	Distal	213274	uc001bzk.3	0.5669	8830	37162190	FALSE	1	1	1	1
8837	chr1	37172086	37172586	501	*	10.2447	0.872	0.784	3	C23._.A2	223420	CSF3R	Distal	223420	uc001bzk.3	0.5529	8837	37172336	FALSE	1	1	1	1
8847	chr1	37234211	37234711	501	*	174.731	0.951	0.892	3	C22._.A8	265382	GRIK3	Distal	265382	uc001bzl.3	0.5329	8847	37234461	FALSE	1	1	1	1
8850	chr1	37238276	37238776	501	*	101.523	0.919	0.857	4	C16._.A3	261317	GRIK3	Distal	261317	uc001bzl.3	0.485	8850	37238526	FALSE	1	1	1	1
8860	chr1	37265817	37266317	501	*	6.33791	0.57	0.347	3	C23._.G8	233776	GRIK3	Exonic	233776	uc001bzl.3	0.525	8860	37266067	FALSE	1	1	1	1
8861	chr1	37266331	37266831	501	*	19.3347	0.839	0.731	4	C23._.G8	233262	GRIK3	Exonic	233262	uc001bzl.3	0.479	8861	37266581	FALSE	1	1	1	1
8863	chr1	37272838	37273338	501	*	170.08	0.966	0.879	2	C17._.A4	226755	GRIK3	Intronic	226755	uc001bzl.3	0.5908	8863	37273088	FALSE	1	1	1	1
8870	chr1	37294623	37295123	501	*	93.9741	0.913	0.854	3	C23._.A3	204970	GRIK3	Intronic	204970	uc001bzl.3	0.4192	8870	37294873	FALSE	1	1	1	1
8871	chr1	37295514	37296014	501	*	11.4623	0.815	0.684	2	C16._.G8	204079	GRIK3	Intronic	204079	uc001bzl.3	0.511	8871	37295764	FALSE	1	1	1	1
8904	chr1	37397085	37397585	501	*	10.2447	0.872	0.784	4	C23._.A2	102508	GRIK3	Intronic	102508	uc001bzl.3	0.485	8904	37397335	FALSE	1	1	1	1
8911	chr1	37414080	37414580	501	*	32.7934	0.861	0.598	2	C2._.Rep1	85513	GRIK3	Intronic	85513	uc001bzl.3	0.5649	8911	37414330	FALSE	1	1	1	1
8914	chr1	37418598	37419098	501	*	24.9959	0.833	0.563	2	C2._.Rep1	80995	GRIK3	Intronic	80995	uc001bzl.3	0.5569	8914	37418848	FALSE	1	1	1	1
8917	chr1	37421201	37421701	501	*	24.9681	0.925	0.863	3	C16._.G8	78392	GRIK3	Intronic	78392	uc001bzl.3	0.5649	8917	37421451	FALSE	1	1	1	1
8922	chr1	37426801	37427301	501	*	14.2759	0.851	0.741	2	C16._.G8	72792	GRIK3	Intronic	72792	uc001bzl.3	0.5788	8922	37427051	FALSE	1	1	1	1
8923	chr1	37428562	37429062	501	*	82.2541	0.99	0.978	5	C23._.G8	71031	GRIK3	Intronic	71031	uc001bzl.3	0.5768	8923	37428812	FALSE	1	1	1	1
8926	chr1	37431588	37432088	501	*	81.9103	0.919	0.75	2	C10._.Rep1	68005	GRIK3	Intronic	68005	uc001bzl.3	0.5489	8926	37431838	FALSE	1	1	1	1
8927	chr1	37433355	37433855	501	*	17.9935	0.774	0.436	2	C19._.A4	66238	GRIK3	Intronic	66238	uc001bzl.3	0.4711	8927	37433605	FALSE	1	1	1	1
8928	chr1	37434178	37434678	501	*	430.57	0.995	0.977	4	C19._.A4	65415	GRIK3	Intronic	65415	uc001bzl.3	0.5429	8928	37434428	FALSE	1	1	1	1
8929	chr1	37434867	37435367	501	*	90.7106	0.927	0.749	3	C17._.A4	64726	GRIK3	Intronic	64726	uc001bzl.3	0.4391	8929	37435117	FALSE	1	1	1	1
8931	chr1	37443060	37443560	501	*	31.4439	0.911	0.849	4	C23._.G8	56533	GRIK3	Intronic	56533	uc001bzl.3	0.5309	8931	37443310	FALSE	1	1	1	1
8933	chr1	37448211	37448711	501	*	23.3722	0.917	0.854	4	C16._.G8	51382	GRIK3	Intronic	51382	uc001bzl.3	0.6128	8933	37448461	FALSE	1	1	1	1
8935	chr1	37461675	37462175	501	*	61.4505	0.883	0.621	2	C10._.Rep1	37918	GRIK3	Intronic	37918	uc001bzl.3	0.525	8935	37461925	FALSE	1	1	1	1
8939	chr1	37498087	37498587	501	*	36.6429	0.961	0.924	4	C16._.G8	1506	GRIK3	Intronic	1506	uc001bzl.3	0.6427	8939	37498337	FALSE	1	1	1	1
8941	chr1	37499603	37500103	501	*	7.24972	0.892	0.641	2	C11._.Rep2	8	GRIK3	Promoter	8	uc001bzl.3	0.7924	8941	37499853	FALSE	1	1	1	1
8942	chr1	37500153	37500653	501	*	85.3229	0.904	0.84	4	C23._.A3	558	GRIK3	Promoter	558	uc001bzl.3	0.7625	8942	37500403	FALSE	1	1	1	1
8943	chr1	37500855	37501355	501	*	9.09429	0.558	0.333	3	C23._.A3	1260	GRIK3	Promoter	1260	uc001bzl.3	0.4571	8943	37501105	FALSE	1	1	1	1
8944	chr1	37501418	37501918	501	*	7.48648	0.625	0.399	3	C23._.G8	1823	GRIK3	Promoter	1823	uc001bzl.3	0.5928	8944	37501668	FALSE	1	1	1	1
8945	chr1	37502247	37502747	501	*	10.1677	0.585	0.378	4	C23._.A3	2652	GRIK3	Distal	2652	uc001bzl.3	0.6008	8945	37502497	FALSE	1	1	1	1
8946	chr1	37503187	37503687	501	*	6.27488	0.686	0.473	2	C16._.G8	3592	GRIK3	Distal	3592	uc001bzl.3	0.5768	8946	37503437	FALSE	1	1	1	1
8947	chr1	37503800	37504300	501	*	25.2436	0.881	0.804	5	C23._.G8	4205	GRIK3	Distal	4205	uc001bzl.3	0.6048	8947	37504050	FALSE	1	1	1	1
8949	chr1	37505305	37505805	501	*	21.7967	0.909	0.838	3	C16._.G8	5710	GRIK3	Distal	5710	uc001bzl.3	0.5269	8949	37505555	FALSE	1	1	1	1
8953	chr1	37512982	37513482	501	*	286.235	0.987	0.945	2	C19._.A4	13387	GRIK3	Distal	13387	uc001bzl.3	0.5529	8953	37513232	FALSE	1	1	1	1
8956	chr1	37521906	37522406	501	*	107.321	0.997	0.992	5	C23._.G8	22311	GRIK3	Distal	22311	uc001bzl.3	0.5888	8956	37522156	FALSE	1	1	1	1
8957	chr1	37524838	37525338	501	*	15.9181	0.678	0.501	3	C23._.A3	25243	GRIK3	Distal	25243	uc001bzl.3	0.4631	8957	37525088	FALSE	1	1	1	1
8958	chr1	37529459	37529959	501	*	17.9101	0.826	0.72	3	C23._.G8	29864	GRIK3	Distal	29864	uc001bzl.3	0.4551	8958	37529709	FALSE	1	1	1	1
8962	chr1	37533713	37534213	501	*	36.6429	0.961	0.924	4	C16._.G8	34118	GRIK3	Distal	34118	uc001bzl.3	0.5369	8962	37533963	FALSE	1	1	1	1
8964	chr1	37535652	37536152	501	*	166.082	0.946	0.881	3	C22._.A8	36057	GRIK3	Distal	36057	uc001bzl.3	0.503	8964	37535902	FALSE	1	1	1	1
8979	chr1	37699870	37700370	501	*	14.381	0.739	0.345	3	C19._.A4	72955	MIR4255	Distal	72955	uc009vuy.3	0.4491	8979	37700120	FALSE	1	1	1	1
8980	chr1	37700547	37701047	501	*	47.9603	0.957	0.923	5	C23._.G8	73632	MIR4255	Distal	73632	uc009vuy.3	0.5349	8980	37700797	FALSE	1	1	1	1
8984	chr1	37706324	37706824	501	*	41.0037	0.985	0.969	4	C23._.A2	79409	MIR4255	Distal	79409	uc009vuy.3	0.6168	8984	37706574	FALSE	1	1	1	1
8993	chr1	37740685	37741185	501	*	204.354	0.977	0.953	5	C16._.A3	113770	MIR4255	Distal	113770	uc009vuy.3	0.5449	8993	37740935	FALSE	1	1	1	1
8999	chr1	37771314	37771814	501	*	25.7255	0.727	0.552	2	C20._.A8	144399	MIR4255	Distal	144399	uc009vuy.3	0.5409	8999	37771564	FALSE	1	1	1	1
9006	chr1	37812656	37813156	501	*	132.23	0.922	0.842	2	C22._.A8	127137	LINC01137	Distal	127137	uc001bzm.1	0.505	9006	37812906	FALSE	1	1	1	1
9009	chr1	37830505	37831005	501	*	6.12719	0.987	0.92	2	C13._.Rep2	109288	LINC01137	Distal	109288	uc001bzm.1	0.4491	9009	37830755	FALSE	1	1	1	1
9017	chr1	37865938	37866438	501	*	7.7964	0.616	0.253	2	C19._.A4	73855	LINC01137	Distal	73855	uc001bzm.1	0.5389	9017	37866188	FALSE	1	1	1	1
9018	chr1	37875692	37876192	501	*	3.83512	0.172	0.013	2	C15._.A5	64101	LINC01137	Distal	64101	uc001bzm.1	0.5269	9018	37875942	FALSE	1	1	1	1
9019	chr1	37876505	37877005	501	*	25.2436	0.881	0.804	2	C23._.G8	63288	LINC01137	Distal	63288	uc001bzm.1	0.5928	9019	37876755	FALSE	1	1	1	1
9020	chr1	37897364	37897864	501	*	4.18444	0.382	0.154	2	C23._.G8	42429	LINC01137	Distal	42429	uc001bzm.1	0.5289	9020	37897614	FALSE	1	1	1	1
9021	chr1	37898140	37898640	501	*	38.8601	0.817	0.695	4	C23._.A3	41653	LINC01137	Distal	41653	uc001bzm.1	0.507	9021	37898390	FALSE	1	1	1	1
9022	chr1	37899844	37900344	501	*	12.8533	0.834	0.72	2	C16._.G8	39949	LINC01137	Distal	39949	uc001bzm.1	0.5868	9022	37900094	FALSE	1	1	1	1
9025	chr1	37912728	37913228	501	*	7.89548	0.739	0.564	3	C20._.A1	27065	LINC01137	Distal	27065	uc001bzm.1	0.505	9025	37912978	FALSE	1	1	1	1
9027	chr1	37914348	37914848	501	*	51.8567	0.891	0.656	2	C19._.A4	25445	LINC01137	Distal	25445	uc001bzm.1	0.5848	9027	37914598	FALSE	1	1	1	1
9032	chr1	37937347	37937847	501	*	65.8003	0.992	0.982	4	C16._.G8	2446	LINC01137	Intronic	2446	uc001bzm.1	0.5729	9032	37937597	FALSE	1	1	1	1
9034	chr1	37939861	37940361	501	*	292.582	0.988	0.95	2	C19._.A4	7	ZC3H12A	Promoter	7	uc001bzn.1	0.7685	9034	37940111	FALSE	1	1	1	1
9037	chr1	37942144	37942644	501	*	12.4159	0.84	0.727	4	C20._.A1	2274	ZC3H12A	Intronic	2274	uc001bzn.1	0.6168	9037	37942394	FALSE	1	1	1	1
9038	chr1	37942661	37943161	501	*	34.3495	0.976	0.951	5	C16._.A2	2791	ZC3H12A	Intronic	2791	uc001bzn.1	0.5908	9038	37942911	FALSE	1	1	1	1
9057	chr1	38093791	38094291	501	*	49.6093	0.979	0.946	3	C15._.A1	6553	RSPO1	Intronic	6553	uc001cac.3	0.517	9057	38094041	FALSE	1	1	1	1
9058	chr1	38094502	38095002	501	*	10.8648	0.814	0.688	3	C20._.A1	5842	RSPO1	Intronic	5842	uc001cac.3	0.493	9058	38094752	FALSE	1	1	1	1
9059	chr1	38095031	38095531	501	*	38.0026	0.963	0.906	3	C15._.A1	5313	RSPO1	Exonic	5313	uc001cac.3	0.5689	9059	38095281	FALSE	1	1	1	1
9060	chr1	38095977	38096477	501	*	8.78145	0.975	0.901	2	C10._.Rep2	4367	RSPO1	Intronic	4367	uc001cac.3	0.6048	9060	38096227	FALSE	1	1	1	1
9061	chr1	38096758	38097258	501	*	246.187	0.977	0.947	3	C22._.A8	3586	RSPO1	Intronic	3586	uc001cac.3	0.5549	9061	38097008	FALSE	1	1	1	1
9070	chr1	38129026	38129526	501	*	325.739	0.991	0.977	4	C22._.A8	28611	C1orf109	Distal	19871	uc001cad.3	0.5828	9070	38129276	FALSE	1	1	1	1
9073	chr1	38138032	38138532	501	*	71.8605	0.902	0.815	3	C20._.A8	19605	C1orf109	Distal	10865	uc001cad.3	0.511	9073	38138282	FALSE	1	1	1	1
9074	chr1	38139509	38140009	501	*	17.2869	0.893	0.804	3	C20._.A1	18128	C1orf109	Distal	9388	uc001cad.3	0.6088	9074	38139759	FALSE	1	1	1	1
9075	chr1	38141465	38141965	501	*	4.11319	0.576	0.298	2	C22._.A1	16172	C1orf109	Distal	7432	uc001cad.3	0.507	9075	38141715	FALSE	1	1	1	1
9076	chr1	38142205	38142705	501	*	105.724	0.895	0.794	3	C22._.A8	15432	C1orf109	Distal	6692	uc001cad.3	0.4711	9076	38142455	FALSE	1	1	1	1
9119	chr1	38405791	38406291	501	*	210.82	0.987	0.932	2	C2._.Rep1	6687	INPP5B	Intronic	5480	uc001cbb.4	0.499	9119	38406041	FALSE	1	1	1	1
9134	chr1	38461744	38462244	501	*	118.036	0.955	0.9	4	C20._.A8	6232	SF3A3	Distal	6232	uc001cbc.1	0.6387	9134	38461994	FALSE	1	1	1	1
9154	chr1	38494253	38494753	501	*	49.6799	0.96	0.926	5	C23._.G8	16118	UTP11	Distal	16118	uc001cbr.4	0.5709	9154	38494503	FALSE	1	1	1	1
9157	chr1	38504463	38504963	501	*	53.5576	0.863	0.599	2	C10._.Rep1	7736	POU3F1	Distal	7736	uc010oih.1	0.5609	9157	38504713	FALSE	1	1	1	1
9165	chr1	38517589	38518089	501	*	34.256	0.956	0.891	2	C15._.A1	5388	POU3F1	Distal	5388	uc010oih.1	0.5469	9165	38517839	FALSE	1	1	1	1
9172	chr1	38550350	38550850	501	*	172.115	0.967	0.883	3	C17._.A4	4302	MIR3659	Distal	4302	uc001cbx.2	0.5669	9172	38550600	FALSE	1	1	1	1
9173	chr1	38554041	38554541	501	*	70.8626	0.839	0.709	2	C22._.A8	611	MIR3659	Promoter	611	uc001cbx.2	0.5808	9173	38554291	FALSE	1	1	1	1
9177	chr1	38581419	38581919	501	*	116.208	0.933	0.878	3	C16._.A3	26765	MIR3659	Distal	26765	uc001cbx.2	0.5309	9177	38581669	FALSE	1	1	1	1
9179	chr1	38583067	38583567	501	*	65.8003	0.992	0.982	4	C16._.G8	28413	MIR3659	Distal	28413	uc001cbx.2	0.6208	9179	38583317	FALSE	1	1	1	1
9200	chr1	38751418	38751918	501	*	76.5005	0.85	0.731	3	C22._.A8	71228	LINC01343	Distal	71228	uc001cbz.2	0.5669	9200	38751668	FALSE	1	1	1	1
9205	chr1	38884091	38884591	501	*	25.578	0.888	0.604	2	C9._.Rep1	203901	LINC01343	Distal	203901	uc001cbz.2	0.4371	9205	38884341	FALSE	1	1	1	1
9218	chr1	39030883	39031383	501	*	93.4662	0.933	0.866	3	C20._.A8	307916	MYCBP	Distal	294361	uc021oln.1	0.483	9218	39031133	FALSE	1	1	1	1
9219	chr1	39035592	39036092	501	*	241.615	0.976	0.945	3	C22._.A8	303207	MYCBP	Distal	289652	uc021oln.1	0.5629	9219	39035842	FALSE	1	1	1	1
9231	chr1	39090092	39090592	501	*	12.6862	0.874	0.78	4	C16._.A2	248707	MYCBP	Distal	235152	uc021oln.1	0.5549	9231	39090342	FALSE	1	1	1	1
9235	chr1	39136837	39137337	501	*	32.2223	0.774	0.615	2	C20._.A8	201962	MYCBP	Distal	188407	uc021oln.1	0.3972	9235	39137087	FALSE	1	1	1	1
9262	chr1	39407307	39407807	501	*	107.727	0.898	0.796	3	C22._.A8	100	RHBDL2	Promoter	100	uc021olo.1	0.6228	9262	39407557	FALSE	1	1	1	1
9263	chr1	39434732	39435232	501	*	35.5699	0.718	0.511	3	C22._.A8	21933	AKIRIN1	Distal	21933	uc001ccw.3	0.4251	9263	39434982	FALSE	1	1	1	1
9361	chr1	40088605	40089105	501	*	24.9681	0.925	0.863	4	C16._.G8	16492	HEYL	Distal	9816	uc009vvt.1	0.5948	9361	40088855	FALSE	1	1	1	1
9372	chr1	40137075	40137575	501	*	24.9681	0.925	0.863	3	C16._.G8	384	NT5C1A	Intronic	384	uc031pme.1	0.6727	9372	40137325	FALSE	1	1	1	1
9376	chr1	40150707	40151207	501	*	107.443	0.954	0.8	2	C2._.Rep1	6131	HPCAL4	Intronic	6131	uc001cde.2	0.4551	9376	40150957	FALSE	1	1	1	1
9378	chr1	40154580	40155080	501	*	6.12839	0.579	0.152	2	C2._.Rep1	2258	HPCAL4	Intronic	2258	uc001cde.2	0.499	9378	40154830	FALSE	1	1	1	1
9379	chr1	40155242	40155742	501	*	19.0886	0.801	0.527	2	C2._.Rep1	1596	HPCAL4	Intronic	1596	uc001cde.2	0.5349	9379	40155492	FALSE	1	1	1	1
9381	chr1	40156921	40157421	501	*	269.555	0.993	0.965	2	C2._.Rep1	81	HPCAL4	Promoter	81	uc001cde.2	0.6806	9381	40157171	FALSE	1	1	1	1
9389	chr1	40219742	40220242	501	*	6.01128	0.68	0.512	3	C23._.C3	15474	PPIE	Exonic	5722	uc001cdg.3	0.4291	9389	40219992	FALSE	1	1	1	1
9390	chr1	40220495	40220995	501	*	61.5689	0.862	0.76	4	C16._.A3	16227	PPIE	Exonic	4969	uc001cdg.3	0.501	9390	40220745	FALSE	1	1	1	1
9391	chr1	40221688	40222188	501	*	85.4537	0.9	0.824	4	C16._.A3	15081	OXCT2	Exonic	3776	uc001cdi.3	0.6028	9391	40221938	FALSE	1	1	1	1
9403	chr1	40308376	40308876	501	*	19.4908	0.934	0.885	4	C23._.C3	40550	TRIT1	Intronic	11111	uc021olx.1	0.4092	9403	40308626	TRUE	1	WNT	1	1
9407	chr1	40311296	40311796	501	*	89.8454	0.993	0.984	5	C23._.G8	37630	TRIT1	Intronic	8191	uc021olx.1	0.489	9407	40311546	TRUE	1	WNT	1	1
9416	chr1	40362392	40362892	501	*	47.9603	0.957	0.923	4	C23._.G8	5044	MYCL	Exonic	5044	uc001cds.2	0.515	9416	40362642	FALSE	1	1	1	1
9419	chr1	40364577	40365077	501	*	35.6867	0.979	0.958	4	C23._.A2	2859	MYCL	Intronic	2859	uc001cds.2	0.475	9419	40364827	FALSE	1	1	1	1
9510	chr1	41102334	41102834	501	*	36.6429	0.961	0.924	4	C16._.G8	28739	RIMS3	Intronic	28739	uc010ojj.2	0.5888	9510	41102584	FALSE	1	1	1	1
9514	chr1	41116235	41116735	501	*	17.6653	0.791	0.515	2	C2._.Rep1	14838	RIMS3	Intronic	14838	uc010ojj.2	0.499	9514	41116485	FALSE	1	1	1	1
9515	chr1	41116848	41117348	501	*	8.24757	0.98	0.906	2	C2._.Rep2	14225	RIMS3	Intronic	14225	uc010ojj.2	0.523	9515	41117098	FALSE	1	1	1	1
9518	chr1	41122663	41123163	501	*	139.51	0.982	0.89	2	C5._.Rep1	8410	RIMS3	Intronic	8410	uc010ojj.2	0.4691	9518	41122913	FALSE	1	1	1	1
9520	chr1	41124501	41125001	501	*	58.683	0.919	0.803	3	C15._.A5	6572	RIMS3	Intronic	6572	uc010ojj.2	0.503	9520	41124751	FALSE	1	1	1	1
9523	chr1	41128916	41129416	501	*	63.8999	0.991	0.979	5	C16._.G8	2157	RIMS3	Intronic	2157	uc010ojj.2	0.5689	9523	41129166	FALSE	1	1	1	1
9524	chr1	41129770	41130270	501	*	36.6429	0.961	0.924	5	C16._.G8	1303	RIMS3	Intronic	1303	uc010ojj.2	0.5669	9524	41130020	FALSE	1	1	1	1
9540	chr1	41230569	41231069	501	*	38.8854	0.735	0.539	3	C22._.A8	7862	MIR30C1	Intronic	7862	uc001cfp.3	0.4711	9540	41230819	FALSE	1	1	1	1
9541	chr1	41231233	41231733	501	*	21.439	0.606	0.337	4	C22._.A8	8526	MIR30C1	Intronic	8526	uc001cfp.3	0.475	9541	41231483	FALSE	1	1	1	1
9557	chr1	41264469	41264969	501	*	9.86277	0.998	0.987	4	C21._.A1	15034	KCNQ4	Intronic	15034	uc001cfr.3	0.6128	9557	41264719	FALSE	1	1	1	1
9564	chr1	41286644	41287144	501	*	21.7967	0.909	0.838	4	C16._.G8	37209	KCNQ4	Intronic	37209	uc001cfr.3	0.5948	9564	41286894	FALSE	1	1	1	1
9573	chr1	41322307	41322807	501	*	25.7652	0.936	0.865	3	C22._.A1	5460	CITED4	Distal	5460	uc021omb.1	0.4511	9573	41322557	FALSE	1	1	1	1
9574	chr1	41323326	41323826	501	*	209.987	0.967	0.928	3	C22._.A8	4441	CITED4	Distal	4441	uc021omb.1	0.5289	9574	41323576	FALSE	1	1	1	1
9575	chr1	41324466	41324966	501	*	80.3003	0.858	0.737	3	C22._.A8	3301	CITED4	Distal	3301	uc021omb.1	0.511	9575	41324716	FALSE	1	1	1	1
9576	chr1	41325089	41325589	501	*	16.099	0.73	0.519	3	C22._.A5	2678	CITED4	Distal	2678	uc021omb.1	0.5429	9576	41325339	FALSE	1	1	1	1
9581	chr1	41337891	41338391	501	*	22.2673	0.842	0.733	2	C20._.A5	10122	CITED4	Distal	9285	uc021omb.1	0.4431	9581	41338141	FALSE	1	1	1	1
9613	chr1	41564295	41564795	501	*	65.3029	0.827	0.684	2	C22._.A8	77117	SLFNL1	Intronic	61059	uc001cgc.3	0.507	9613	41564545	FALSE	1	1	1	1
9643	chr1	41795931	41796431	501	*	445.436	0.998	0.994	5	C22._.A8	88365	SCMH1	Distal	88365	uc001cgb.3	0.5948	9643	41796181	TRUE	1	1	G3	1
9645	chr1	41806931	41807431	501	*	38.7768	0.901	0.673	2	C11._.Rep1	99365	SCMH1	Distal	99365	uc001cgb.3	0.4671	9645	41807181	TRUE	1	1	G3	1
9646	chr1	41807724	41808224	501	*	8.78145	0.975	0.901	2	C10._.Rep2	100158	SCMH1	Distal	100158	uc001cgb.3	0.5968	9646	41807974	TRUE	1	1	G3	1
9651	chr1	41824797	41825297	501	*	31.5373	0.948	0.902	3	C16._.G8	117231	SCMH1	Distal	107651	uc001cgb.3	0.5788	9651	41825047	TRUE	SHH	WNT	G3	1
9656	chr1	41828775	41829275	501	*	23.7369	0.872	0.784	4	C23._.G8	121209	SCMH1	Distal	103673	uc001cgb.3	0.6267	9656	41829025	TRUE	SHH	WNT	G3	1
9658	chr1	41830080	41830580	501	*	19.3347	0.839	0.731	4	C23._.G8	120013	EDN2	Distal	102368	uc001cge.3	0.5868	9658	41830330	TRUE	SHH	WNT	G3	1
9660	chr1	41831641	41832141	501	*	448.658	0.996	0.981	4	C19._.A4	118452	EDN2	Distal	100807	uc001cge.3	0.7146	9660	41831891	TRUE	SHH	WNT	G3	1
9661	chr1	41832339	41832839	501	*	57.2123	0.863	0.774	5	C23._.A3	117754	EDN2	Distal	100109	uc001cge.3	0.6327	9661	41832589	TRUE	SHH	WNT	G3	1
9668	chr1	41837414	41837914	501	*	22.2596	1	0.999	4	C19._.C3	112679	EDN2	Distal	95034	uc001cge.3	0.6008	9668	41837664	TRUE	SHH	WNT	G3	1
9678	chr1	41848359	41848859	501	*	153.261	0.963	0.856	3	C19._.A4	101734	EDN2	Distal	84089	uc001cge.3	0.6627	9678	41848609	TRUE	SHH	WNT	G3	1
9679	chr1	41848935	41849435	501	*	8.67613	0.668	0.482	3	C23._.G8	101158	EDN2	Distal	83513	uc001cge.3	0.5928	9679	41849185	TRUE	SHH	WNT	G3	1
9681	chr1	41850882	41851382	501	*	6.70622	0.909	0.697	2	C19._.C3	99211	EDN2	Distal	81566	uc001cge.3	0.5689	9681	41851132	TRUE	SHH	WNT	G3	1
9682	chr1	41851688	41852188	501	*	107.321	0.997	0.992	4	C23._.G8	98405	EDN2	Distal	80760	uc001cge.3	0.5848	9682	41851938	TRUE	SHH	WNT	G3	1
9683	chr1	41852212	41852712	501	*	17.9101	0.826	0.72	3	C23._.G8	97881	EDN2	Distal	80236	uc001cge.3	0.5409	9683	41852462	TRUE	SHH	WNT	G3	1
9688	chr1	41855720	41856220	501	*	8.17819	0.996	0.969	2	C13._.Rep2	94373	EDN2	Distal	76728	uc001cge.3	0.5609	9688	41855970	TRUE	SHH	WNT	G3	1
9695	chr1	41860858	41861358	501	*	120.796	0.935	0.887	5	C23._.A3	89235	EDN2	Distal	71590	uc001cge.3	0.5768	9695	41861108	TRUE	SHH	WNT	G3	1
9699	chr1	41864796	41865296	501	*	14.3074	0.996	0.981	4	C19._.C3	85297	EDN2	Distal	67652	uc001cge.3	0.5988	9699	41865046	TRUE	SHH	WNT	G3	1
9701	chr1	41865920	41866420	501	*	4.79739	0.962	0.914	3	C22._.H5	84173	EDN2	Distal	66528	uc001cge.3	0.4431	9701	41866170	TRUE	SHH	WNT	G3	1
9724	chr1	41901267	41901767	501	*	69.0173	0.938	0.868	3	C22._.A5	48826	EDN2	Distal	31181	uc001cge.3	0.6048	9724	41901517	TRUE	1	WNT	G3	1
9733	chr1	41920025	41920525	501	*	69.2534	0.983	0.965	4	C23._.G8	30068	EDN2	Distal	12423	uc001cge.3	0.6128	9733	41920275	TRUE	1	WNT	G3	1
9734	chr1	41920932	41921432	501	*	8.78627	0.765	0.604	2	C16._.G8	29161	EDN2	Distal	11516	uc001cge.3	0.515	9734	41921182	TRUE	1	WNT	G3	1
9735	chr1	41921466	41921966	501	*	101.415	0.999	0.997	4	C16._.G8	28627	EDN2	Distal	10982	uc001cge.3	0.5928	9735	41921716	TRUE	1	WNT	G3	1
9736	chr1	41922499	41922999	501	*	24.9681	0.925	0.863	4	C16._.G8	27594	EDN2	Distal	9949	uc001cge.3	0.5589	9736	41922749	TRUE	1	WNT	G3	1
9750	chr1	41948512	41949012	501	*	241.615	0.976	0.945	4	C22._.A8	1581	EDN2	Intronic	1111	uc001cge.3	0.5549	9750	41948762	TRUE	1	WNT	G3	1
9751	chr1	41949023	41949523	501	*	72.7335	0.843	0.712	4	C22._.A8	1070	EDN2	Intronic	600	uc001cge.3	0.5369	9751	41949273	TRUE	1	WNT	G3	1
9752	chr1	41950153	41950653	501	*	89.9359	0.874	0.761	4	C22._.A8	58	EDN2	Promoter	58	uc001cge.3	0.6747	9752	41950403	TRUE	1	WNT	G3	1
9768	chr1	41967196	41967696	501	*	58.1508	0.983	0.956	5	C22._.A1	17101	EDN2	Distal	17101	uc001cge.3	0.6627	9768	41967446	TRUE	1	WNT	G3	1
9799	chr1	42104233	42104733	501	*	189.46	0.968	0.94	4	C23._.A3	154138	EDN2	Intronic	53493	uc001cge.3	0.5729	9799	42104483	FALSE	1	1	1	1
9800	chr1	42105230	42105730	501	*	17.2079	0.878	0.789	3	C16._.G8	155135	EDN2	Intronic	54490	uc001cge.3	0.509	9800	42105480	FALSE	1	1	1	1
9813	chr1	42130454	42130954	501	*	50.575	0.978	0.948	3	C22._.A1	180359	EDN2	Intronic	79714	uc001cge.3	0.5729	9813	42130704	TRUE	1	WNT	1	1
9814	chr1	42131069	42131569	501	*	10.4426	0.83	0.693	3	C22._.A1	180974	EDN2	Intronic	80329	uc001cge.3	0.4371	9814	42131319	TRUE	1	WNT	1	1
9816	chr1	42132887	42133387	501	*	56.8116	0.87	0.771	3	C20._.A8	182792	EDN2	Intronic	82147	uc001cge.3	0.509	9816	42133137	TRUE	1	WNT	1	1
9819	chr1	42139498	42139998	501	*	155.371	0.939	0.869	3	C22._.A8	189403	EDN2	Intronic	88758	uc001cge.3	0.5369	9819	42139748	TRUE	1	WNT	1	1
9820	chr1	42143709	42144209	501	*	136.571	0.966	0.874	2	C10._.Rep1	193614	EDN2	Intronic	92969	uc001cge.3	0.5609	9820	42143959	TRUE	1	WNT	1	1
9867	chr1	42265898	42266398	501	*	46.2525	0.953	0.916	4	C23._.G8	235447	HIVEP3	Intronic	118347	uc001cgf.2	0.5389	9867	42266148	FALSE	1	1	1	1
9874	chr1	42278838	42279338	501	*	113.525	0.93	0.878	4	C23._.A3	222507	HIVEP3	Intronic	105407	uc001cgf.2	0.5409	9874	42279088	FALSE	1	1	1	1
9880	chr1	42303283	42303783	501	*	26.5213	0.839	0.571	2	C2._.Rep1	198062	HIVEP3	Intronic	80962	uc001cgf.2	0.485	9880	42303533	TRUE	SHH	1	1	1
9883	chr1	42308581	42309081	501	*	37.313	0.898	0.666	2	C11._.Rep1	192764	HIVEP3	Intronic	75664	uc001cgf.2	0.4172	9883	42308831	TRUE	SHH	1	1	G4
9887	chr1	42319541	42320041	501	*	4.21825	0.922	0.712	2	C2._.Rep2	181804	HIVEP3	Intronic	64704	uc001cgf.2	0.5609	9887	42319791	TRUE	SHH	1	1	G4
9889	chr1	42322467	42322967	501	*	18.7136	0.889	0.803	2	C16._.G8	178878	HIVEP3	Intronic	61778	uc001cgf.2	0.511	9889	42322717	TRUE	SHH	1	1	G4
9891	chr1	42325406	42325906	501	*	10.3973	0.988	0.942	2	C2._.Rep2	175939	HIVEP3	Intronic	58839	uc001cgf.2	0.4551	9891	42325656	TRUE	SHH	1	1	G4
9897	chr1	42330265	42330765	501	*	246.187	0.977	0.947	5	C22._.A8	171080	HIVEP3	Intronic	53980	uc001cgf.2	0.4731	9897	42330515	TRUE	SHH	1	1	G4
9902	chr1	42340579	42341079	501	*	73.4877	0.89	0.818	4	C23._.A3	160766	HIVEP3	Intronic	43666	uc001cgf.2	0.6028	9902	42340829	TRUE	SHH	1	1	G4
9907	chr1	42350200	42350700	501	*	11.6368	0.888	0.813	3	C23._.A2	151145	HIVEP3	Intronic	34045	uc001cgf.2	0.517	9907	42350450	TRUE	SHH	1	1	G4
9910	chr1	42356492	42356992	501	*	34.639	0.923	0.87	4	C23._.G8	144853	HIVEP3	Intronic	27753	uc001cgf.2	0.507	9910	42356742	TRUE	SHH	1	1	G4
9920	chr1	42372467	42372967	501	*	63.8025	0.978	0.956	4	C23._.G8	128878	HIVEP3	Intronic	11778	uc001cgf.2	0.4731	9920	42372717	TRUE	SHH	1	1	G4
9921	chr1	42373038	42373538	501	*	41.0037	0.985	0.969	4	C23._.A2	128307	HIVEP3	Intronic	11207	uc001cgf.2	0.523	9921	42373288	TRUE	SHH	1	1	G4
9923	chr1	42381684	42382184	501	*	23.8492	0.956	0.92	4	C23._.A2	119661	HIVEP3	Intronic	2561	uc001cgf.2	0.485	9923	42381934	TRUE	SHH	1	1	G4
9939	chr1	42629108	42629608	501	*	8.1528	0.551	0.254	4	C17._.A4	1036	GUCA2A	Intronic	1036	uc001cgh.2	0.5689	9939	42629358	FALSE	1	1	1	1
9943	chr1	42631435	42631935	501	*	93.4662	0.933	0.866	3	C20._.A8	1289	GUCA2A	Promoter	1289	uc001cgh.2	0.5768	9943	42631685	FALSE	1	1	1	1
9946	chr1	42634097	42634597	501	*	13.0645	0.902	0.833	5	C23._.A2	3951	GUCA2A	Distal	3951	uc001cgh.2	0.5928	9946	42634347	FALSE	1	1	1	1
9947	chr1	42634707	42635207	501	*	2.88703	0.462	0.25	5	C23._.A2	4561	GUCA2A	Distal	4561	uc001cgh.2	0.523	9947	42634957	FALSE	1	1	1	1
9951	chr1	42638476	42638976	501	*	93.9741	0.913	0.854	4	C23._.A3	8330	GUCA2A	Distal	8330	uc001cgh.2	0.5908	9951	42638726	FALSE	1	1	1	1
9973	chr1	42885074	42885574	501	*	47.3274	0.99	0.977	4	C16._.A2	36613	ZMYND12	Exonic	36613	uc001cgl.4	0.509	9973	42885324	FALSE	1	1	1	1
9975	chr1	42886863	42887363	501	*	15.672	0.998	0.988	3	C18._.H5	34824	ZMYND12	Exonic	34824	uc001cgl.4	0.5389	9975	42887113	FALSE	1	1	1	1
9995	chr1	43197918	43198418	501	*	98.9163	0.938	0.779	2	C10._.Rep1	7756	CLDN19	Distal	7756	uc001chk.3	0.5369	9995	43198168	FALSE	1	1	1	1
9998	chr1	43205785	43206285	501	*	176.904	0.953	0.894	4	C22._.A8	109	CLDN19	Promoter	109	uc001chk.3	0.6367	9998	43206035	FALSE	1	1	1	1
9999	chr1	43206373	43206873	501	*	109.736	0.9	0.801	4	C22._.A8	697	CLDN19	Promoter	697	uc001chk.3	0.6108	9999	43206623	FALSE	1	1	1	1
10030	chr1	43397775	43398275	501	*	22.3769	0.958	0.721	2	C6._.A5	26694	SLC2A1-AS1	Intronic	26694	uc001chr.3	0.5828	10030	43398025	FALSE	1	1	1	1
10060	chr1	43528311	43528811	501	*	196.196	0.974	0.948	4	C16._.A3	85032	FAM183A	Distal	39252	uc001chs.3	0.5669	10060	43528561	TRUE	1	1	G3	1
10061	chr1	43530730	43531230	501	*	50.8654	0.982	0.962	4	C16._.G8	82613	FAM183A	Distal	41671	uc001chs.3	0.5868	10061	43530980	TRUE	1	1	G3	1
10071	chr1	43566720	43567220	501	*	190.114	0.972	0.944	3	C16._.A3	46623	FAM183A	Distal	18848	uc001chs.3	0.5749	10071	43566970	FALSE	1	1	1	1
10079	chr1	43698148	43698648	501	*	4.21825	0.922	0.712	2	C2._.Rep2	37266	TMEM125	Intronic	37266	uc010ojw.1	0.479	10079	43698398	FALSE	1	1	1	1
10167	chr1	44115466	44115966	501	*	39.7481	1	0.999	3	C15._.Other	80	KDM4A	Promoter	80	uc010ojz.2	0.5828	10167	44115716	FALSE	1	1	1	1
10181	chr1	44265295	44265795	501	*	140.575	0.929	0.852	2	C22._.A8	92532	KDM4A-AS1	Intronic	63640	uc001cir.3	0.491	10181	44265545	FALSE	1	1	1	1
10182	chr1	44280573	44281073	501	*	42.4278	0.812	0.676	2	C16._.A3	107810	KDM4A-AS1	Intronic	78918	uc001cir.3	0.5349	10182	44280823	FALSE	1	1	1	1
10234	chr1	44461650	44462150	501	*	2.45456	0.695	0.341	2	C13._.Rep2	4619	CCDC24	Exonic	4380	uc001ciy.3	0.6487	10234	44461900	TRUE	1	WNT	G3	G4
10235	chr1	44462167	44462667	501	*	6.93751	0.986	0.966	4	C22._.H5	5136	CCDC24	Exonic	4897	uc001ciy.3	0.5948	10235	44462417	TRUE	1	WNT	G3	G4
10246	chr1	44476453	44476953	501	*	28.2164	0.937	0.885	3	C16._.G8	19422	CCDC24	Intronic	5524	uc001ciy.3	0.6367	10246	44476703	TRUE	1	WNT	G3	G4
10247	chr1	44476955	44477455	501	*	4.48637	0.605	0.369	3	C16._.A2	19924	CCDC24	Intronic	5022	uc001ciy.3	0.6467	10247	44477205	TRUE	1	WNT	G3	G4
10254	chr1	44481612	44482112	501	*	69.6292	0.994	0.986	4	C16._.G8	15301	SLC6A9	Intronic	365	uc001cix.3	0.5928	10254	44481862	TRUE	1	WNT	G3	G4
10255	chr1	44482395	44482895	501	*	28.2164	0.937	0.885	5	C16._.G8	14518	SLC6A9	Intronic	366	uc001cix.3	0.6347	10255	44482645	TRUE	1	WNT	G3	G4
10257	chr1	44485126	44485626	501	*	93.2836	0.999	0.997	4	C16._.G8	11787	SLC6A9	Intronic	2363	uc001cix.3	0.6467	10257	44485376	TRUE	1	WNT	G3	G4
10258	chr1	44485701	44486201	501	*	136.945	0.947	0.9	5	C16._.A3	11212	SLC6A9	Intronic	2938	uc001cix.3	0.5489	10258	44485951	TRUE	1	WNT	G3	G4
10271	chr1	44501553	44502053	501	*	298.646	0.997	0.988	2	C10._.Rep1	4638	SLC6A9	Distal	4638	uc001cix.3	0.5768	10271	44501803	TRUE	1	WNT	G3	G4
10272	chr1	44502113	44502613	501	*	21.7375	0.913	0.792	3	C15._.A1	5198	SLC6A9	Distal	5198	uc001cix.3	0.497	10272	44502363	TRUE	1	WNT	G3	G4
10288	chr1	44685297	44685797	501	*	39.5803	0.965	0.926	3	C22._.A1	6421	DMAP1	Exonic	6421	uc001cjl.2	0.5669	10288	44685547	TRUE	1	WNT	G3	G4
10299	chr1	44703737	44704237	501	*	27.3605	0.947	0.885	2	C24._.A1	24861	DMAP1	Intronic	24861	uc001cjl.2	0.6028	10299	44703987	TRUE	1	WNT	G3	G4
10300	chr1	44705285	44705785	501	*	22.4979	0.924	0.846	3	C22._.A1	26409	DMAP1	Intronic	26409	uc001cjl.2	0.6048	10300	44705535	TRUE	1	WNT	G3	G4
10305	chr1	44713048	44713548	501	*	86.4401	0.955	0.898	4	C22._.A5	34172	DMAP1	Intronic	34172	uc001cjl.2	0.5409	10305	44713298	TRUE	1	WNT	G3	G4
10307	chr1	44715156	44715656	501	*	27.4302	0.941	0.872	3	C22._.A1	36280	DMAP1	Intronic	36280	uc001cjl.2	0.5349	10307	44715406	TRUE	1	WNT	G3	G4
10308	chr1	44716107	44716607	501	*	185.809	0.988	0.955	2	C11._.Rep1	37231	DMAP1	Intronic	37231	uc001cjl.2	0.5729	10308	44716357	TRUE	1	WNT	G3	G4
10311	chr1	44717906	44718406	501	*	6.93751	0.986	0.966	5	C22._.H5	39030	DMAP1	Intronic	39030	uc001cjl.2	0.5848	10311	44718156	TRUE	1	WNT	G3	G4
10315	chr1	44726730	44727230	501	*	32.9943	0.887	0.617	2	C11._.Rep1	47854	DMAP1	Intronic	47854	uc001cjl.2	0.515	10315	44726980	TRUE	1	WNT	G3	G4
10317	chr1	44732097	44732597	501	*	2.63733	0.711	0.49	2	C20._.H5	53221	DMAP1	Intronic	53221	uc001cjl.2	0.4251	10317	44732347	TRUE	1	WNT	G3	G4
10321	chr1	44755192	44755692	501	*	132.23	0.922	0.842	3	C22._.A8	65496	ERI3	Intronic	63154	uc001cjq.4	0.5549	10321	44755442	TRUE	1	WNT	G3	1
10327	chr1	44773955	44774455	501	*	134.308	0.924	0.846	4	C22._.A8	46733	ERI3	Intronic	44391	uc001cjq.4	0.501	10327	44774205	TRUE	1	WNT	G3	G4
10329	chr1	44779979	44780479	501	*	37.7802	0.946	0.882	3	C24._.A6	40709	ERI3	Intronic	38367	uc001cjq.4	0.4451	10329	44780229	TRUE	1	WNT	G3	G4
10333	chr1	44782737	44783237	501	*	43.2368	0.911	0.694	2	C11._.Rep1	37951	ERI3	Intronic	35609	uc001cjq.4	0.4451	10333	44782987	TRUE	1	WNT	G3	G4
10348	chr1	44856054	44856554	501	*	66.1452	0.891	0.799	3	C20._.A8	14655	RNF220	Distal	14655	uc001cjt.4	0.4172	10348	44856304	TRUE	1	WNT	1	1
10368	chr1	44886974	44887474	501	*	62.0032	0.985	0.96	3	C22._.A1	16263	RNF220	Intronic	2271	uc001cjt.4	0.475	10368	44887224	TRUE	SHH	WNT	G3	G4
10378	chr1	44901661	44902161	501	*	12.9331	0.48	0.225	2	C22._.A8	30950	RNF220	Intronic	12414	uc001cjt.4	0.4591	10378	44901911	TRUE	SHH	WNT	G3	G4
10379	chr1	44902186	44902686	501	*	234.781	0.974	0.942	4	C22._.A8	31475	RNF220	Intronic	12939	uc001cjt.4	0.4311	10379	44902436	TRUE	SHH	WNT	G3	G4
10388	chr1	44965981	44966481	501	*	5.09245	0.623	0.412	4	C16._.G8	44933	MIR5584	Intronic	44933	uc001cju.3	0.515	10388	44966231	TRUE	SHH	WNT	1	G4
10389	chr1	44966498	44966998	501	*	33.2234	0.953	0.911	4	C16._.G8	44416	MIR5584	Intronic	44416	uc001cju.3	0.6148	10389	44966748	TRUE	SHH	WNT	1	G4
10395	chr1	44970721	44971221	501	*	10.3329	0.998	0.987	2	C13._.Rep2	40193	MIR5584	Intronic	40193	uc001cju.3	0.5529	10395	44970971	TRUE	SHH	WNT	1	G4
10396	chr1	44971284	44971784	501	*	27.0647	0.827	0.525	3	C19._.A4	39630	MIR5584	Intronic	39630	uc001cju.3	0.477	10396	44971534	TRUE	SHH	WNT	1	G4
10397	chr1	44972123	44972623	501	*	28.2164	0.937	0.885	3	C16._.G8	38791	MIR5584	Intronic	38791	uc001cju.3	0.525	10397	44972373	TRUE	SHH	WNT	1	G4
10398	chr1	44972696	44973196	501	*	18.3682	0.892	0.752	3	C15._.A1	38218	MIR5584	Intronic	38218	uc001cju.3	0.525	10398	44972946	TRUE	SHH	WNT	1	G4
10399	chr1	44973339	44973839	501	*	435.081	0.995	0.977	4	C19._.A4	37575	MIR5584	Intronic	37575	uc001cju.3	0.5709	10399	44973589	TRUE	SHH	WNT	1	G4
10400	chr1	44973907	44974407	501	*	6.66025	0.924	0.739	2	C21._.Other	37007	MIR5584	Intronic	37007	uc001cju.3	0.523	10400	44974157	TRUE	SHH	WNT	1	G4
10405	chr1	44977961	44978461	501	*	45.0176	0.972	0.937	4	C22._.A1	32953	MIR5584	Intronic	32953	uc001cju.3	0.513	10405	44978211	TRUE	SHH	WNT	1	G4
10406	chr1	44978617	44979117	501	*	5.12016	0.391	0.175	2	C23._.A3	32297	MIR5584	Intronic	32297	uc001cju.3	0.515	10406	44978867	TRUE	SHH	WNT	1	G4
10411	chr1	44989014	44989514	501	*	12.4584	0.756	0.611	4	C23._.G8	21900	MIR5584	Intronic	21900	uc001cju.3	0.5569	10411	44989264	TRUE	SHH	WNT	1	G4
10418	chr1	45002403	45002903	501	*	32.2183	0.974	0.95	5	C23._.A2	8511	MIR5584	Intronic	8511	uc001cju.3	0.4551	10418	45002653	TRUE	SHH	WNT	1	G4
10423	chr1	45008568	45009068	501	*	107.321	0.997	0.992	4	C23._.G8	2346	MIR5584	Intronic	2346	uc001cju.3	0.6487	10423	45008818	TRUE	SHH	WNT	1	G4
10428	chr1	45015182	45015682	501	*	7.34492	0.745	0.594	2	C23._.C3	4266	MIR5584	Intronic	4266	uc001cju.3	0.5529	10428	45015432	TRUE	SHH	WNT	1	G4
10429	chr1	45018354	45018854	501	*	2.27805	0.663	0.328	2	C21._.A1	7438	MIR5584	Intronic	7438	uc001cju.3	0.523	10429	45018604	TRUE	SHH	WNT	1	G4
10443	chr1	45042057	45042557	501	*	19.1946	0.984	0.958	3	C15._.Other	31141	MIR5584	Intronic	31141	uc001cju.3	0.5549	10443	45042307	TRUE	SHH	WNT	G3	G4
10448	chr1	45049833	45050333	501	*	37.2206	0.727	0.515	2	C22._.A8	38917	MIR5584	Intronic	38917	uc001cju.3	0.505	10448	45050083	TRUE	SHH	WNT	G3	G4
10451	chr1	45053761	45054261	501	*	26.5827	0.931	0.875	4	C16._.G8	42845	MIR5584	Intronic	42845	uc001cju.3	0.5589	10451	45054011	TRUE	SHH	WNT	G3	G4
10459	chr1	45062221	45062721	501	*	27.0647	0.827	0.525	2	C19._.A4	51305	MIR5584	Intronic	35232	uc001cju.3	0.4571	10459	45062471	TRUE	SHH	WNT	G3	G4
10460	chr1	45068049	45068549	501	*	11.4623	0.815	0.684	4	C16._.G8	57133	MIR5584	Intronic	29404	uc001cju.3	0.5509	10460	45068299	TRUE	SHH	WNT	G3	G4
10461	chr1	45068859	45069359	501	*	40.1211	0.967	0.935	4	C16._.G8	57943	MIR5584	Intronic	28594	uc001cju.3	0.5489	10461	45069109	TRUE	SHH	WNT	G3	G4
10486	chr1	45102408	45102908	501	*	47.2357	0.978	0.954	5	C16._.G8	37440	TMEM53	Intronic	4642	uc001cjw.3	0.5908	10486	45102658	TRUE	SHH	WNT	G3	G4
10487	chr1	45103515	45104015	501	*	271.557	0.983	0.956	4	C22._.A8	36333	TMEM53	Intronic	5749	uc001cjw.3	0.5968	10487	45103765	TRUE	SHH	WNT	G3	G4
10493	chr1	45109472	45109972	501	*	132.778	0.965	0.912	3	C20._.A8	30376	TMEM53	Intronic	6911	uc001cjw.3	0.5669	10493	45109722	TRUE	SHH	WNT	G3	G4
10500	chr1	45115421	45115921	501	*	8.78627	0.765	0.604	3	C16._.G8	24427	TMEM53	Exonic	962	uc001cjw.3	0.6148	10500	45115671	TRUE	SHH	WNT	G3	G4
10501	chr1	45116059	45116559	501	*	60.1269	0.989	0.975	4	C16._.G8	23789	TMEM53	Exonic	324	uc001cjw.3	0.6168	10501	45116309	TRUE	SHH	WNT	G3	G4
10510	chr1	45125815	45126315	501	*	201.969	0.975	0.898	2	C19._.A4	14033	TMEM53	Intronic	97	uc001cjw.3	0.5928	10510	45126065	TRUE	SHH	WNT	G3	G4
10511	chr1	45127316	45127816	501	*	52.6644	0.791	0.635	3	C22._.A8	12532	TMEM53	Intronic	1598	uc001cjw.3	0.515	10511	45127566	TRUE	SHH	WNT	G3	G4
10513	chr1	45135070	45135570	501	*	170.398	0.949	0.886	3	C22._.A8	4778	TMEM53	Intronic	4429	uc001cjw.3	0.4631	10513	45135320	TRUE	SHH	WNT	G3	G4
10520	chr1	45166781	45167281	501	*	138.481	0.927	0.851	2	C22._.A8	26636	ARMH1	Intronic	26636	uc001cjx.3	0.4691	10520	45167031	FALSE	1	1	1	1
10597	chr1	45313492	45313992	501	*	26.2466	0.965	0.935	4	C23._.C3	5125	PTCH2	Distal	5125	uc001clb.3	0.491	10597	45313742	FALSE	1	1	1	1
10598	chr1	45314383	45314883	501	*	134.473	0.956	0.828	2	C19._.A4	6016	PTCH2	Distal	6016	uc001clb.3	0.515	10598	45314633	FALSE	1	1	1	1
10763	chr1	46601119	46601619	501	*	89.8435	0.943	0.784	2	C2._.Rep1	39379	TSPAN1	Intronic	2660	uc001cmi.3	0.4431	10763	46601369	TRUE	1	WNT	G3	1
10764	chr1	46602281	46602781	501	*	6.17661	0.962	0.837	2	C2._.Rep2	38217	TSPAN1	Intronic	3822	uc001cmi.3	0.4691	10764	46602531	TRUE	1	WNT	G3	1
10769	chr1	46637443	46637943	501	*	80.2096	0.899	0.828	3	C23._.A3	3055	TSPAN1	Intronic	3055	uc001cmi.3	0.6028	10769	46637693	FALSE	1	1	1	1
10771	chr1	46639160	46639660	501	*	167.297	0.978	0.89	2	C2._.Rep1	1338	TSPAN1	Promoter	1338	uc001cmi.3	0.5689	10771	46639410	FALSE	1	1	1	1
10772	chr1	46640197	46640697	501	*	10.3973	0.988	0.942	2	C2._.Rep2	301	TSPAN1	Promoter	301	uc001cmi.3	0.5289	10772	46640447	FALSE	1	1	1	1
10790	chr1	46676116	46676616	501	*	19.0886	0.801	0.527	2	C2._.Rep1	7359	LURAP1	Intronic	7359	uc001cmk.1	0.497	10790	46676366	FALSE	1	1	1	1
10823	chr1	46860847	46861347	501	*	65.6104	0.98	0.96	5	C23._.G8	1157	FAAH	Intronic	1157	uc010oli.2	0.5609	10823	46861097	FALSE	1	1	1	1
10825	chr1	46862044	46862544	501	*	6.01128	0.68	0.512	4	C23._.C3	2354	FAAH	Intronic	2354	uc010oli.2	0.479	10825	46862294	FALSE	1	1	1	1
10843	chr1	46924484	46924984	501	*	27.4302	0.941	0.872	4	C22._.A1	25234	FAAHP1	Distal	25234	uc010olj.1	0.6048	10843	46924734	FALSE	1	1	1	1
10845	chr1	46926787	46927287	501	*	27.5455	0.663	0.372	2	C22._.A8	27537	FAAHP1	Distal	27537	uc010olj.1	0.5389	10845	46927037	FALSE	1	1	1	1
10848	chr1	46929712	46930212	501	*	8.78145	0.975	0.901	2	C10._.Rep2	30462	FAAHP1	Distal	30462	uc010olj.1	0.5509	10848	46929962	FALSE	1	1	1	1
10851	chr1	46932159	46932659	501	*	37.7961	0.963	0.923	4	C22._.A1	32909	FAAHP1	Distal	32909	uc010olj.1	0.7126	10851	46932409	FALSE	1	1	1	1
10854	chr1	46935533	46936033	501	*	72.7335	0.843	0.712	3	C22._.A8	36283	FAAHP1	Distal	36283	uc010olj.1	0.5469	10854	46935783	FALSE	1	1	1	1
10878	chr1	46989705	46990205	501	*	33.0339	0.917	0.858	4	C23._.G8	14412	MKNK1-AS1	Distal	14412	uc001cne.3	0.5669	10878	46989955	FALSE	1	1	1	1
10879	chr1	46990780	46991280	501	*	196.648	0.962	0.914	3	C22._.A8	13337	MKNK1-AS1	Distal	13337	uc001cne.3	0.5848	10879	46991030	FALSE	1	1	1	1
10888	chr1	47016565	47017065	501	*	31.6785	0.789	0.646	2	C23._.A3	71	KNCN	Promoter	71	uc009vxq.3	0.6088	10888	47016815	FALSE	1	1	1	1
10902	chr1	47073372	47073872	501	*	243.82	0.985	0.968	4	C16._.A3	8940	MKNK1	Exonic	3655	uc010oln.1	0.505	10902	47073622	FALSE	1	1	1	1
10932	chr1	47448892	47449392	501	*	36.3854	0.79	0.637	3	C16._.A3	22105	CYP4X1	Intronic	20769	uc001cov.3	0.5509	10932	47449142	FALSE	1	1	1	1
10949	chr1	47674103	47674603	501	*	185.511	0.966	0.937	4	C23._.A3	18581	PDZK1IP1	Distal	15416	uc001cpa.3	0.6128	10949	47674353	FALSE	1	1	1	1
10950	chr1	47674753	47675253	501	*	11.4623	0.815	0.684	2	C16._.G8	19231	PDZK1IP1	Distal	14766	uc001cpa.3	0.6088	10950	47675003	FALSE	1	1	1	1
10972	chr1	47865364	47865864	501	*	109.736	0.9	0.801	3	C22._.A8	16129	FOXE3	Distal	4398	uc001cpp.3	0.481	10972	47865614	FALSE	1	1	1	1
10973	chr1	47873176	47873676	501	*	45.2104	0.898	0.796	3	C22._.A5	8317	FOXE3	Distal	8317	uc001cpp.3	0.4671	10973	47873426	FALSE	1	1	1	1
10985	chr1	47903416	47903916	501	*	129.996	0.941	0.896	5	C23._.A3	1976	FOXD2	Exonic	1976	uc009vyg.2	0.7545	10985	47903666	FALSE	1	1	1	1
10995	chr1	47947528	47948028	501	*	10.58	0.626	0.35	3	C22._.A5	46088	FOXD2	Distal	46088	uc009vyg.2	0.509	10995	47947778	FALSE	1	1	1	1
10996	chr1	47949237	47949737	501	*	55.0347	0.848	0.734	3	C16._.A3	47797	FOXD2	Distal	47797	uc009vyg.2	0.5549	10996	47949487	FALSE	1	1	1	1
10998	chr1	47956925	47957425	501	*	33.2371	0.858	0.737	3	C22._.A5	55485	FOXD2	Distal	55485	uc009vyg.2	0.5768	10998	47957175	FALSE	1	1	1	1
11003	chr1	47998642	47999142	501	*	47.9603	0.957	0.923	4	C23._.G8	97202	FOXD2	Distal	97202	uc009vyg.2	0.5988	11003	47998892	FALSE	1	1	1	1
11013	chr1	48034373	48034873	501	*	58.8032	0.866	0.776	3	C23._.A3	132933	FOXD2	Distal	132933	uc009vyg.2	0.513	11013	48034623	FALSE	1	1	1	1
11014	chr1	48038322	48038822	501	*	90.4949	0.91	0.848	3	C23._.A3	136882	FOXD2	Distal	136882	uc009vyg.2	0.5529	11014	48038572	FALSE	1	1	1	1
11019	chr1	48049721	48050221	501	*	10.1677	0.585	0.378	2	C23._.A3	148281	FOXD2	Distal	148281	uc009vyg.2	0.5389	11019	48049971	FALSE	1	1	1	1
11027	chr1	48091796	48092296	501	*	41.1986	0.942	0.897	4	C23._.G8	190356	FOXD2	Distal	190356	uc009vyg.2	0.485	11027	48092046	FALSE	1	1	1	1
11063	chr1	48217543	48218043	501	*	115.801	0.906	0.818	2	C22._.A8	244768	TRABD2B	Distal	244768	uc001cps.2	0.5489	11063	48217793	FALSE	1	1	1	1
11070	chr1	48229440	48229940	501	*	52.9853	0.987	0.971	3	C20._.A1	232871	TRABD2B	Exonic	232871	uc001cps.2	0.5409	11070	48229690	FALSE	1	1	1	1
11073	chr1	48233305	48233805	501	*	66.1452	0.891	0.799	3	C20._.A8	229006	TRABD2B	Intronic	229006	uc001cps.2	0.6048	11073	48233555	FALSE	1	1	1	1
11077	chr1	48242439	48242939	501	*	89.4675	0.928	0.859	3	C20._.A8	219872	TRABD2B	Intronic	219872	uc001cps.2	0.5968	11077	48242689	FALSE	1	1	1	1
11090	chr1	48271584	48272084	501	*	328.127	0.991	0.977	4	C22._.A8	190727	TRABD2B	Intronic	190727	uc001cps.2	0.509	11090	48271834	FALSE	1	1	1	1
11095	chr1	48278585	48279085	501	*	9.00511	0.925	0.812	3	C7._.G8	183726	TRABD2B	Intronic	183726	uc001cps.2	0.505	11095	48278835	FALSE	1	1	1	1
11103	chr1	48347459	48347959	501	*	81.5613	0.918	0.845	3	C20._.A8	114852	TRABD2B	Intronic	114852	uc001cps.2	0.5489	11103	48347709	FALSE	1	1	1	1
11107	chr1	48372147	48372647	501	*	123.971	0.915	0.831	3	C22._.A8	90164	TRABD2B	Intronic	90164	uc001cps.2	0.5349	11107	48372397	FALSE	1	1	1	1
11110	chr1	48395838	48396338	501	*	30.707	0.687	0.423	2	C22._.A8	66473	TRABD2B	Intronic	66473	uc001cps.2	0.5389	11110	48396088	FALSE	1	1	1	1
11111	chr1	48399960	48400460	501	*	126.027	0.916	0.832	3	C22._.A8	62351	TRABD2B	Intronic	62351	uc001cps.2	0.5689	11111	48400210	FALSE	1	1	1	1
11118	chr1	48458192	48458692	501	*	22.4308	0.924	0.853	3	C20._.A1	4119	TRABD2B	Intronic	4119	uc001cps.2	0.5429	11118	48458442	FALSE	1	1	1	1
11124	chr1	48469452	48469952	501	*	5.60129	0.842	0.512	2	C11._.Rep2	7139	TRABD2B	Distal	7139	uc001cps.2	0.4251	11124	48469702	FALSE	1	1	1	1
11128	chr1	48490709	48491209	501	*	90.1981	0.975	0.864	2	C18._.A6	28396	TRABD2B	Distal	28396	uc001cps.2	0.477	11128	48490959	FALSE	1	1	1	1
11131	chr1	48505177	48505677	501	*	1.11728	0.201	0.033	2	C10._.Rep2	42864	TRABD2B	Distal	42864	uc001cps.2	0.511	11131	48505427	FALSE	1	1	1	1
11135	chr1	48515771	48516271	501	*	71.8605	0.902	0.815	3	C20._.A8	53458	TRABD2B	Distal	53458	uc001cps.2	0.519	11135	48516021	FALSE	1	1	1	1
11161	chr1	48966465	48966965	501	*	4.79739	0.962	0.914	4	C22._.H5	28838	SPATA6	Distal	28838	uc021ona.1	0.4651	11161	48966715	FALSE	1	1	1	1
11163	chr1	48991881	48992381	501	*	6.63662	0.953	0.826	2	C10._.Rep2	54254	SPATA6	Distal	54254	uc021ona.1	0.4551	11163	48992131	FALSE	1	1	1	1
11168	chr1	49006107	49006607	501	*	82.2121	0.861	0.74	3	C22._.A8	68480	SPATA6	Intronic	68480	uc021ona.1	0.4651	11168	49006357	FALSE	1	1	1	1
11175	chr1	49076488	49076988	501	*	201.079	0.963	0.923	4	C22._.A8	138861	SPATA6	Intronic	138861	uc021ona.1	0.521	11175	49076738	FALSE	1	1	1	1
11190	chr1	49147157	49147657	501	*	221.446	0.991	0.961	2	C10._.Rep1	95139	BEND5	Intronic	95139	uc021onb.1	0.519	11190	49147407	FALSE	1	1	1	1
11194	chr1	49160755	49161255	501	*	90.3489	0.929	0.766	2	C10._.Rep1	81541	BEND5	Intronic	81541	uc021onb.1	0.4571	11194	49161005	FALSE	1	1	1	1
11224	chr1	49517259	49517759	501	*	211.734	0.989	0.957	2	C10._.Rep1	274961	BEND5	Intronic	6036	uc021onb.1	0.4172	11224	49517509	FALSE	1	1	1	1
11251	chr1	50574317	50574817	501	*	185.511	0.966	0.937	4	C23._.A3	60880	ELAVL4	Intronic	26	uc010omi.2	0.4072	11251	50574567	FALSE	1	1	1	1
11252	chr1	50575450	50575950	501	*	118.97	0.934	0.885	5	C23._.A3	62013	ELAVL4	Intronic	220	uc010omi.2	0.4631	11252	50575700	FALSE	1	1	1	1
11259	chr1	50583188	50583688	501	*	25.4846	0.961	0.928	4	C23._.A2	69751	ELAVL4	Intronic	7958	uc010omi.2	0.4271	11259	50583438	FALSE	1	1	1	1
11275	chr1	50736922	50737422	501	*	39.6255	0.949	0.888	2	C24._.A6	151946	DMRTA2	Distal	150131	uc021ond.1	0.5469	11275	50737172	FALSE	1	1	1	1
11286	chr1	50766191	50766691	501	*	45.4385	0.976	0.951	4	C16._.G8	122677	DMRTA2	Distal	120862	uc021ond.1	0.5389	11286	50766441	FALSE	1	1	1	1
11288	chr1	50771409	50771909	501	*	13.2964	0.992	0.967	2	C10._.Rep2	117459	DMRTA2	Distal	115644	uc021ond.1	0.4691	11288	50771659	FALSE	1	1	1	1
11318	chr1	51249051	51249551	501	*	96.7631	0.936	0.776	2	C10._.Rep1	176634	FAF1	Intronic	171130	uc009vyl.1	0.4511	11318	51249301	FALSE	1	1	1	1
11323	chr1	51434000	51434500	501	*	60.0721	0.984	0.958	5	C22._.A1	641	CDKN2C	Exonic	641	uc010oml.1	0.6507	11323	51434250	TRUE	1	1	G3	1
11343	chr1	51736428	51736928	501	*	84.1317	0.865	0.748	2	C22._.A8	34732	RNF11	Intronic	26915	uc001cqs.3	0.3852	11343	51736678	FALSE	1	1	1	1
11347	chr1	51750189	51750689	501	*	179.082	0.954	0.897	3	C22._.A8	48493	RNF11	Distal	13154	uc001cqs.3	0.475	11347	51750439	FALSE	1	1	1	1
11350	chr1	51759953	51760453	501	*	5.70936	0.464	0.229	2	C20._.A5	50581	TTC39A	Intronic	3390	uc001cqt.3	0.5749	11350	51760203	FALSE	1	1	1	1
11351	chr1	51760465	51760965	501	*	4.59593	0.801	0.661	2	C20._.Other	50069	TTC39A	Intronic	2878	uc001cqt.3	0.5389	11351	51760715	FALSE	1	1	1	1
11371	chr1	52049126	52049626	501	*	76.6376	0.988	0.974	5	C23._.G8	6524	OSBPL9	Intronic	6524	uc009vyo.3	0.511	11371	52049376	FALSE	1	1	1	1
11379	chr1	52126854	52127354	501	*	22.2436	0.993	0.979	3	C7._.G8	84252	OSBPL9	Intronic	44557	uc009vyo.3	0.3952	11379	52127104	FALSE	1	1	1	1
11391	chr1	52384813	52385313	501	*	52.6644	0.791	0.635	2	C22._.A8	40453	NRDC	Exonic	40453	uc031pmn.1	0.511	11391	52385063	FALSE	1	1	1	1
11394	chr1	52432109	52432609	501	*	78.3964	0.854	0.734	2	C22._.A8	24076	RAB3B	Intronic	24076	uc001crk.3	0.4611	11394	52432359	FALSE	1	1	1	1
11441	chr1	53094897	53095397	501	*	44.4092	0.994	0.986	4	C23._.C3	3918	SHISAL2A	Distal	3918	uc001csf.3	0.5629	11441	53095147	FALSE	1	1	1	1
11443	chr1	53097267	53097767	501	*	20.7814	0.851	0.754	3	C23._.G8	1548	SHISAL2A	Promoter	1548	uc001csf.3	0.5309	11443	53097517	FALSE	1	1	1	1
11448	chr1	53125835	53126335	501	*	10.1058	0.792	0.647	2	C16._.G8	27018	SHISAL2A	Intronic	27018	uc001csf.3	0.5529	11448	53126085	FALSE	1	1	1	1
11477	chr1	53512453	53512953	501	*	133.13	0.945	0.899	3	C16._.A3	15020	PODN	Intronic	15020	uc001csy.3	0.4611	11477	53512703	TRUE	1	1	1	G4
11479	chr1	53514600	53515100	501	*	207.4	0.973	0.948	4	C23._.A3	12873	PODN	Exonic	12873	uc001csy.3	0.4232	11479	53514850	TRUE	1	1	1	G4
11498	chr1	53552190	53552690	501	*	159.641	0.942	0.874	4	C22._.A8	24715	PODN	Distal	4213	uc001csy.3	0.5689	11498	53552440	TRUE	1	1	G3	G4
11515	chr1	53581357	53581857	501	*	103.727	0.893	0.792	3	C22._.A8	26681	SLC1A7	Intronic	1358	uc001ctb.3	0.5609	11515	53581607	TRUE	SHH	WNT	G3	G4
11516	chr1	53581984	53582484	501	*	239.334	0.976	0.945	4	C22._.A8	26054	SLC1A7	Intronic	1985	uc001ctb.3	0.5788	11516	53582234	TRUE	SHH	WNT	G3	G4
11520	chr1	53585565	53586065	501	*	36.1212	0.96	0.9	3	C15._.A1	22473	SLC1A7	Intronic	5566	uc001ctb.3	0.5928	11520	53585815	TRUE	SHH	WNT	G3	G4
11522	chr1	53587181	53587681	501	*	265.876	0.996	0.984	2	C10._.Rep1	20857	SLC1A7	Intronic	7182	uc001ctb.3	0.6008	11522	53587431	TRUE	SHH	WNT	G3	G4
11523	chr1	53587958	53588458	501	*	99.4908	0.996	0.99	4	C23._.G8	20080	SLC1A7	Intronic	7959	uc001ctb.3	0.5988	11523	53588208	TRUE	SHH	WNT	G3	G4
11530	chr1	53600613	53601113	501	*	29.0288	0.966	0.933	4	C16._.A2	7425	SLC1A7	Intronic	7425	uc001ctb.3	0.517	11530	53600863	TRUE	SHH	WNT	G3	G4
11531	chr1	53601244	53601744	501	*	4.5086	0.315	0.096	2	C22._.A5	6794	SLC1A7	Intronic	6794	uc001ctb.3	0.4212	11531	53601494	TRUE	SHH	WNT	G3	G4
11536	chr1	53608049	53608549	501	*	111.026	0.968	0.92	3	C15._.A5	9	SLC1A7	Promoter	9	uc001ctb.3	0.5549	11536	53608299	TRUE	SHH	WNT	G3	G4
11539	chr1	53611682	53612182	501	*	97.3367	0.974	0.944	4	C20._.A5	3642	SLC1A7	Distal	3642	uc001ctb.3	0.6048	11539	53611932	TRUE	SHH	WNT	G3	G4
11560	chr1	53723016	53723516	501	*	9.38987	0.647	0.385	2	C20._.A5	18983	LOC100507564	Intronic	11003	uc001ctv.4	0.4092	11560	53723266	TRUE	1	WNT	1	1
11561	chr1	53726344	53726844	501	*	72.8291	0.943	0.875	3	C22._.A5	22311	LOC100507564	Intronic	7675	uc001ctv.4	0.4571	11561	53726594	TRUE	1	WNT	1	1
11567	chr1	53745377	53745877	501	*	60.0721	0.984	0.958	5	C22._.A1	41344	LOC100507564	Intronic	11356	uc001ctv.4	0.5928	11567	53745627	TRUE	1	WNT	G3	G4
11569	chr1	53746677	53747177	501	*	301.188	0.998	0.992	2	C10._.Rep1	42644	LOC100507564	Intronic	12656	uc001ctv.4	0.5609	11569	53746927	TRUE	1	WNT	G3	G4
11570	chr1	53747376	53747876	501	*	7.76227	0.776	0.593	2	C22._.A1	43343	LOC100507564	Intronic	13355	uc001ctv.4	0.4611	11570	53747626	TRUE	1	WNT	G3	G4
11581	chr1	53758580	53759080	501	*	4.59274	0.909	0.691	2	C10._.Rep2	34990	LRP8	Intronic	24559	uc001cue.3	0.5489	11581	53758830	TRUE	1	WNT	G3	G4
11592	chr1	53769312	53769812	501	*	8.69444	0.99	0.942	3	C18._.H5	24258	LRP8	Intronic	23508	uc001cue.3	0.501	11592	53769562	TRUE	1	WNT	G3	G4
11602	chr1	53776230	53776730	501	*	6.49026	0.735	0.539	2	C22._.A1	17340	LRP8	Intronic	16590	uc001cue.3	0.5609	11602	53776480	TRUE	1	WNT	G3	G4
11603	chr1	53776821	53777321	501	*	117.252	0.998	0.995	5	C23._.G8	16749	LRP8	Intronic	15999	uc001cue.3	0.6527	11603	53777071	TRUE	1	WNT	G3	G4
11611	chr1	53782483	53782983	501	*	383.997	0.999	0.996	2	C10._.Rep1	11087	LRP8	Intronic	10337	uc001cue.3	0.6188	11611	53782733	TRUE	1	WNT	G3	G4
11612	chr1	53783119	53783619	501	*	10.8302	0.927	0.822	2	C15._.Other	10451	LRP8	Intronic	9701	uc001cue.3	0.5609	11612	53783369	TRUE	1	WNT	G3	G4
11614	chr1	53785158	53785658	501	*	306.729	0.989	0.974	5	C22._.A8	8412	LRP8	Intronic	7662	uc001cue.3	0.6028	11614	53785408	TRUE	1	WNT	G3	G4
11621	chr1	53789986	53790486	501	*	11.0076	0.986	0.943	2	C10._.Rep2	3584	LRP8	Intronic	2834	uc001cue.3	0.5329	11621	53790236	TRUE	1	WNT	G3	G4
11623	chr1	53791756	53792256	501	*	226.84	0.993	0.981	5	C22._.A5	1814	LRP8	Intronic	1064	uc001cue.3	0.6607	11623	53792006	TRUE	1	WNT	G3	G4
11632	chr1	53811997	53812497	501	*	168.238	0.947	0.881	2	C22._.A8	18425	LRP8	Distal	18341	uc001cue.3	0.5788	11632	53812247	TRUE	1	WNT	1	1
11644	chr1	53857576	53858076	501	*	107.727	0.898	0.796	2	C22._.A8	47866	SLC25A3P1	Distal	47866	uc001cuf.3	0.4671	11644	53857826	FALSE	1	1	1	1
11699	chr1	54038068	54038568	501	*	176.904	0.953	0.894	3	C22._.A8	113245	DMRTB1	Intronic	113245	uc009vzg.3	0.5808	11699	54038318	FALSE	1	1	1	1
11702	chr1	54056419	54056919	501	*	29.1177	0.675	0.413	2	C22._.A8	131596	DMRTB1	Intronic	131596	uc009vzg.3	0.517	11702	54056669	FALSE	1	1	1	1
11705	chr1	54067347	54067847	501	*	12.5882	0.955	0.836	2	C11._.Rep2	132279	GLIS1	Intronic	132279	uc009vzh.3	0.5768	11705	54067597	FALSE	1	1	1	1
11706	chr1	54068067	54068567	501	*	2.62293	0.4	0.08	2	C11._.Rep2	131559	GLIS1	Intronic	131559	uc009vzh.3	0.5449	11706	54068317	FALSE	1	1	1	1
11707	chr1	54085969	54086469	501	*	20.3386	1	0.999	2	C19._.C3	113657	GLIS1	Intronic	113657	uc009vzh.3	0.5808	11707	54086219	FALSE	1	1	1	1
11708	chr1	54086756	54087256	501	*	23.3722	0.917	0.854	4	C16._.G8	112870	GLIS1	Intronic	112870	uc009vzh.3	0.525	11708	54087006	FALSE	1	1	1	1
11710	chr1	54091338	54091838	501	*	200.269	0.975	0.949	5	C16._.A3	108288	GLIS1	Intronic	108288	uc009vzh.3	0.5389	11710	54091588	FALSE	1	1	1	1
11729	chr1	54158981	54159481	501	*	260.883	0.995	0.979	2	C10._.Rep1	40645	GLIS1	Intronic	40645	uc009vzh.3	0.6168	11729	54159231	FALSE	1	1	1	1
11749	chr1	54379589	54380089	501	*	121.92	0.913	0.829	3	C22._.A8	19977	DIO1	Distal	19976	uc010onq.1	0.4232	11749	54379839	FALSE	1	1	1	1
11757	chr1	54422402	54422902	501	*	352.143	0.993	0.981	3	C22._.A8	10652	LRRC42	Intronic	10652	uc001cva.1	0.3992	11757	54422652	FALSE	1	1	1	1
11760	chr1	54448244	54448744	501	*	49.5344	0.849	0.741	2	C20._.A8	35364	LDLRAD1	Distal	35364	uc001cvb.4	0.515	11760	54448494	FALSE	1	1	1	1
11771	chr1	54576642	54577142	501	*	15.6369	0.995	0.979	2	C10._.Rep2	41786	CDCP2	Exonic	41786	uc001cwb.3	0.509	11771	54576892	FALSE	1	1	1	1
11785	chr1	54652016	54652516	501	*	15.6682	0.704	0.405	3	C15._.A5	13479	CYB5RL	Intronic	9121	uc001cwf.3	0.509	11785	54652266	FALSE	1	1	1	1
11790	chr1	54684776	54685276	501	*	52.6644	0.791	0.635	4	C22._.A8	19185	MRPL37	Distal	19185	uc001cwj.2	0.5968	11790	54685026	TRUE	SHH	WNT	G3	1
11797	chr1	54692608	54693108	501	*	11.0076	0.986	0.943	2	C10._.Rep2	27017	MRPL37	Intronic	27017	uc001cwj.2	0.5888	11797	54692858	TRUE	SHH	WNT	G3	1
11807	chr1	54711729	54712229	501	*	174.731	0.951	0.892	3	C22._.A8	46138	MRPL37	Intronic	46138	uc001cwj.2	0.5309	11807	54711979	TRUE	SHH	WNT	G3	1
11812	chr1	54715736	54716236	501	*	97.7757	0.885	0.778	3	C22._.A8	50145	MRPL37	Intronic	50145	uc001cwj.2	0.5788	11812	54715986	TRUE	SHH	WNT	G3	1
11818	chr1	54722233	54722733	501	*	50.5399	0.91	0.827	3	C22._.A5	56642	MRPL37	Intronic	56642	uc001cwj.2	0.511	11818	54722483	TRUE	SHH	WNT	G3	1
11829	chr1	54739430	54739930	501	*	15.1461	0.995	0.987	4	C22._.Other	73839	MRPL37	Intronic	73839	uc001cwj.2	0.6208	11829	54739680	TRUE	SHH	WNT	G3	G4
11835	chr1	54752746	54753246	501	*	77.6559	0.912	0.836	3	C20._.A8	87155	MRPL37	Intronic	87155	uc001cwj.2	0.5489	11835	54752996	TRUE	SHH	WNT	G3	G4
11843	chr1	54763162	54763662	501	*	3.02825	0.406	0.14	3	C22._.A1	97571	MRPL37	Intronic	97571	uc001cwj.2	0.5349	11843	54763412	TRUE	SHH	WNT	G3	G4
11844	chr1	54763670	54764170	501	*	221.205	0.97	0.933	3	C22._.A8	98079	MRPL37	Intronic	98079	uc001cwj.2	0.5649	11844	54763920	TRUE	SHH	WNT	G3	G4
11848	chr1	54767141	54767641	501	*	86.0591	0.868	0.756	3	C22._.A8	101550	MRPL37	Intronic	101550	uc001cwj.2	0.5609	11848	54767391	TRUE	SHH	WNT	G3	G4
11865	chr1	54783964	54784464	501	*	101.117	0.974	0.875	2	C13._.Rep1	87853	SSBP3	Intronic	87853	uc001cwt.1	0.513	11865	54784214	TRUE	SHH	WNT	G3	G4
11869	chr1	54791438	54791938	501	*	199.684	0.987	0.953	2	C10._.Rep1	80379	SSBP3	Intronic	80379	uc001cwt.1	0.523	11869	54791688	TRUE	SHH	WNT	G3	G4
11870	chr1	54792314	54792814	501	*	82.2121	0.861	0.74	5	C22._.A8	79503	SSBP3	Intronic	79503	uc001cwt.1	0.509	11870	54792564	TRUE	SHH	WNT	G3	G4
11879	chr1	54804781	54805281	501	*	38.8176	0.881	0.659	2	C13._.Rep1	67036	SSBP3	Intronic	67036	uc001cwt.1	0.3972	11879	54805031	TRUE	SHH	WNT	G3	G4
11886	chr1	54815959	54816459	501	*	9.17399	0.994	0.984	4	C22._.H5	55858	SSBP3	Intronic	55858	uc001cwt.1	0.475	11886	54816209	TRUE	SHH	WNT	G3	G4
11889	chr1	54821414	54821914	501	*	110.008	0.97	0.889	2	C11._.Rep1	50403	SSBP3	Intronic	50403	uc001cwt.1	0.5409	11889	54821664	TRUE	SHH	WNT	G3	G4
11911	chr1	54852809	54853309	501	*	6.93751	0.986	0.966	3	C22._.H5	19008	SSBP3	Intronic	19008	uc001cwt.1	0.4192	11911	54853059	TRUE	SHH	WNT	G3	G4
11966	chr1	55036933	55037433	501	*	95.8054	0.882	0.776	2	C22._.A8	29252	ACOT11	Intronic	23375	uc021ons.1	0.501	11966	55037183	FALSE	1	1	1	1
11971	chr1	55047218	55047718	501	*	42.5268	0.993	0.984	4	C23._.C3	39537	ACOT11	Intronic	33660	uc021ons.1	0.6427	11971	55047468	FALSE	1	1	1	1
11973	chr1	55049499	55049999	501	*	131.851	0.942	0.897	4	C23._.A3	39450	FAM151A	Intronic	35941	uc001cxa.4	0.525	11973	55049749	FALSE	1	1	1	1
12003	chr1	55393077	55393577	501	*	6.96146	0.821	0.591	2	C15._.Other	40405	DHCR24	Distal	30286	uc001cxu.3	0.4032	12003	55393327	FALSE	1	1	1	1
12010	chr1	55438894	55439394	501	*	17.2869	0.893	0.804	4	C20._.A1	7320	TMEM61	Distal	7320	uc001cxx.4	0.513	12010	55439144	FALSE	1	1	1	1
12022	chr1	55480768	55481268	501	*	32.9301	0.786	0.512	2	C10._.Rep1	16400	BSND	Distal	16400	uc001cxv.3	0.5529	12022	55481018	TRUE	1	WNT	1	1
12029	chr1	55498464	55498964	501	*	52.6644	0.791	0.635	2	C22._.A8	6434	PCSK9	Distal	6434	uc001cya.4	0.4551	12029	55498714	TRUE	1	WNT	1	1
12030	chr1	55500407	55500907	501	*	297.288	0.987	0.971	3	C22._.A8	4491	PCSK9	Distal	4491	uc001cya.4	0.511	12030	55500657	TRUE	1	WNT	1	1
12032	chr1	55503528	55504028	501	*	28.8152	0.968	0.94	3	C23._.A2	1370	PCSK9	Promoter	1370	uc001cya.4	0.5888	12032	55503778	TRUE	1	WNT	1	1
12034	chr1	55505098	55505598	501	*	19.0886	0.801	0.527	2	C2._.Rep1	198	PCSK9	Exonic	198	uc001cya.4	0.6806	12034	55505348	TRUE	1	WNT	1	1
12035	chr1	55506098	55506598	501	*	19.0759	0.939	0.893	4	C23._.A2	1198	PCSK9	Intronic	452	uc001cya.4	0.5988	12035	55506348	TRUE	1	WNT	1	1
12036	chr1	55506633	55507133	501	*	7.97714	0.78	0.569	2	C24._.C3	1733	PCSK9	Intronic	987	uc001cya.4	0.517	12036	55506883	TRUE	1	WNT	1	1
12037	chr1	55508462	55508962	501	*	132.778	0.965	0.912	2	C20._.A8	3562	PCSK9	Intronic	2816	uc001cya.4	0.4671	12037	55508712	TRUE	1	WNT	1	1
12039	chr1	55514573	55515073	501	*	221.205	0.97	0.933	3	C22._.A8	9673	PCSK9	Intronic	8927	uc001cya.4	0.517	12039	55514823	TRUE	1	WNT	1	1
12040	chr1	55515591	55516091	501	*	41.0037	0.985	0.969	3	C23._.A2	10691	PCSK9	Intronic	9945	uc001cya.4	0.5888	12040	55515841	TRUE	1	WNT	1	1
12041	chr1	55516559	55517059	501	*	4.02854	0.411	0.168	2	C16._.C3	11659	PCSK9	Intronic	10913	uc001cya.4	0.5689	12041	55516809	TRUE	1	WNT	1	1
12053	chr1	55528512	55529012	501	*	13.0645	0.902	0.833	5	C23._.A2	23612	PCSK9	Intronic	22866	uc001cya.4	0.6188	12053	55528762	TRUE	1	WNT	1	1
12071	chr1	55683176	55683676	501	*	22.0016	0.819	0.547	2	C2._.Rep1	2344	LOC100507634	Distal	2344	uc001cyd.3	0.3952	12071	55683426	FALSE	1	1	1	1
12072	chr1	55715277	55715777	501	*	84.102	0.939	0.777	2	C2._.Rep1	24212	MIR4422	Distal	24212	uc001cye.3	0.4511	12072	55715527	FALSE	1	1	1	1
12073	chr1	55716372	55716872	501	*	19.4729	0.821	0.372	2	C5._.Rep1	25307	MIR4422	Distal	25307	uc001cye.3	0.3972	12073	55716622	FALSE	1	1	1	1
12079	chr1	55769883	55770383	501	*	130.157	0.92	0.84	3	C22._.A8	78818	MIR4422	Distal	72391	uc001cye.3	0.5289	12079	55770133	FALSE	1	1	1	1
12086	chr1	55818086	55818586	501	*	169.86	0.961	0.928	4	C23._.A3	127021	MIR4422	Distal	24188	uc001cye.3	0.5589	12086	55818336	FALSE	1	1	1	1
12087	chr1	55818710	55819210	501	*	41.8159	0.826	0.72	3	C23._.A3	127645	MIR4422	Distal	23564	uc001cye.3	0.4351	12087	55818960	FALSE	1	1	1	1
12094	chr1	55909045	55909545	501	*	275.902	0.996	0.984	2	C10._.Rep1	217980	MIR4422	Distal	41349	uc001cye.3	0.511	12094	55909295	FALSE	1	1	1	1
12095	chr1	55938374	55938874	501	*	49.6821	0.853	0.587	2	C10._.Rep1	247309	MIR4422	Distal	12020	uc001cye.3	0.4112	12095	55938624	FALSE	1	1	1	1
12102	chr1	56013193	56013693	501	*	4.59274	0.909	0.691	2	C10._.Rep2	322128	MIR4422	Distal	33266	uc001cye.3	0.4032	12102	56013443	FALSE	1	1	1	1
12104	chr1	56021553	56022053	501	*	141.118	0.969	0.878	2	C10._.Rep1	330488	MIR4422	Distal	24906	uc001cye.3	0.501	12104	56021803	FALSE	1	1	1	1
12106	chr1	56024375	56024875	501	*	143.4	0.97	0.88	2	C10._.Rep1	333310	MIR4422	Distal	22084	uc001cye.3	0.499	12106	56024625	FALSE	1	1	1	1
12107	chr1	56025015	56025515	501	*	2.2396	0.341	0.052	2	C7._.A3	333950	MIR4422	Distal	21444	uc001cye.3	0.3972	12107	56025265	FALSE	1	1	1	1
12109	chr1	56040283	56040783	501	*	78.3964	0.854	0.734	2	C22._.A8	349218	MIR4422	Distal	6176	uc001cye.3	0.489	12109	56040533	FALSE	1	1	1	1
12120	chr1	56177768	56178268	501	*	170.398	0.949	0.886	3	C22._.A8	486703	MIR4422	Distal	131307	uc001cye.3	0.495	12120	56178018	FALSE	1	1	1	1
12123	chr1	56185874	56186374	501	*	152.123	0.974	0.944	3	C20._.A8	494809	MIR4422	Distal	139413	uc001cye.3	0.489	12123	56186124	FALSE	1	1	1	1
12141	chr1	56498945	56499445	501	*	22.0016	0.819	0.547	2	C2._.Rep1	546061	PLPP3	Distal	452484	uc010ool.2	0.4291	12141	56499195	FALSE	1	1	1	1
12146	chr1	56539584	56540084	501	*	8.24757	0.98	0.906	2	C2._.Rep2	505422	PLPP3	Distal	493123	uc010ool.2	0.4331	12146	56539834	FALSE	1	1	1	1
12151	chr1	56839927	56840427	501	*	165.985	0.959	0.925	5	C23._.A3	205079	PLPP3	Distal	205079	uc010ool.2	0.477	12151	56840177	FALSE	1	1	1	1
12154	chr1	56843901	56844401	501	*	194.438	0.961	0.907	3	C22._.A8	201105	PLPP3	Distal	201105	uc010ool.2	0.493	12154	56844151	FALSE	1	1	1	1
12160	chr1	56890644	56891144	501	*	237.056	0.975	0.944	4	C22._.A8	154362	PLPP3	Distal	154362	uc010ool.2	0.511	12160	56890894	FALSE	1	1	1	1
12161	chr1	56894885	56895385	501	*	97.7757	0.885	0.778	3	C22._.A8	150121	PLPP3	Distal	150121	uc010ool.2	0.4172	12161	56895135	FALSE	1	1	1	1
12171	chr1	56997923	56998423	501	*	28.9387	0.752	0.593	2	C20._.A8	47083	PLPP3	Intronic	47083	uc010ool.2	0.4491	12171	56998173	FALSE	1	1	1	1
12181	chr1	57044906	57045406	501	*	27.9672	0.974	0.932	5	C7._.A3	100	PLPP3	Exonic	100	uc010ool.2	0.5788	12181	57045156	FALSE	1	1	1	1
12198	chr1	57290282	57290782	501	*	58.2839	0.855	0.752	2	C16._.A3	5162	FYB2	Distal	2060	uc021onx.1	0.501	12198	57290532	FALSE	1	1	1	1
12199	chr1	57293324	57293824	501	*	78.4814	0.891	0.811	2	C16._.A3	8204	FYB2	Distal	980	uc021onx.1	0.4551	12199	57293574	FALSE	1	1	1	1
12207	chr1	57386228	57386728	501	*	69.9462	0.899	0.812	3	C20._.A8	45209	C8B	Distal	45209	uc001cyi.1	0.477	12207	57386478	FALSE	1	1	1	1
12210	chr1	57397322	57397822	501	*	23.8492	0.956	0.92	3	C23._.A2	34115	C8B	Intronic	34115	uc001cyi.1	0.4611	12210	57397572	FALSE	1	1	1	1
12212	chr1	57398762	57399262	501	*	43.9673	0.817	0.693	2	C16._.A3	32675	C8B	Exonic	32675	uc001cyi.1	0.485	12212	57399012	FALSE	1	1	1	1
12214	chr1	57404312	57404812	501	*	70.973	0.926	0.758	2	C2._.Rep1	27125	C8B	Intronic	27125	uc001cyi.1	0.4451	12214	57404562	FALSE	1	1	1	1
12217	chr1	57424097	57424597	501	*	6.63662	0.953	0.826	2	C10._.Rep2	7340	C8B	Intronic	7340	uc001cyi.1	0.485	12217	57424347	FALSE	1	1	1	1
12220	chr1	57473542	57474042	501	*	6.93751	0.986	0.966	4	C22._.H5	42103	C8B	Intronic	42103	uc001cyi.1	0.4551	12220	57473792	FALSE	1	1	1	1
12226	chr1	57502510	57503010	501	*	369.095	0.995	0.987	3	C22._.A8	71071	C8B	Intronic	71071	uc001cyi.1	0.4232	12226	57502760	FALSE	1	1	1	1
12229	chr1	57514340	57514840	501	*	103.727	0.893	0.792	2	C22._.A8	82901	C8B	Intronic	82901	uc001cyi.1	0.4251	12229	57514590	FALSE	1	1	1	1
12237	chr1	57550723	57551223	501	*	176.904	0.953	0.894	3	C22._.A8	119284	C8B	Intronic	119284	uc001cyi.1	0.487	12237	57550973	FALSE	1	1	1	1
12238	chr1	57551733	57552233	501	*	383.714	0.996	0.989	3	C22._.A8	120294	C8B	Intronic	120294	uc001cyi.1	0.509	12238	57551983	FALSE	1	1	1	1
12242	chr1	57571758	57572258	501	*	201.079	0.963	0.923	3	C22._.A8	140319	C8B	Intronic	140319	uc001cyi.1	0.4371	12242	57572008	FALSE	1	1	1	1
12257	chr1	57736588	57737088	501	*	78.3964	0.854	0.734	3	C22._.A8	305149	C8B	Intronic	19999	uc001cyi.1	0.4531	12257	57736838	TRUE	1	1	G3	1
12258	chr1	57739420	57739920	501	*	4.59274	0.909	0.691	2	C10._.Rep2	307981	C8B	Intronic	17167	uc001cyi.1	0.4411	12258	57739670	TRUE	1	1	G3	1
12263	chr1	57778592	57779092	501	*	44.3388	0.889	0.633	2	C2._.Rep1	347153	C8B	Intronic	5804	uc001cyi.1	0.475	12263	57778842	FALSE	1	1	1	1
12264	chr1	57782001	57782501	501	*	6.17661	0.962	0.837	2	C2._.Rep2	350562	C8B	Intronic	9213	uc001cyi.1	0.4431	12264	57782251	FALSE	1	1	1	1
12268	chr1	57787390	57787890	501	*	28.2164	0.937	0.885	4	C16._.G8	355951	C8B	Intronic	14602	uc001cyi.1	0.4411	12268	57787640	FALSE	1	1	1	1
12272	chr1	57807337	57807837	501	*	59.4091	0.963	0.789	2	C3._.Rep1	375898	C8B	Intronic	34549	uc001cyi.1	0.3992	12272	57807587	FALSE	1	1	1	1
12288	chr1	57958195	57958695	501	*	27.5455	0.663	0.372	3	C22._.A8	526756	C8B	Intronic	69572	uc001cyi.1	0.4152	12288	57958445	TRUE	1	1	G3	1
12291	chr1	57984136	57984636	501	*	157.504	0.941	0.872	2	C22._.A8	552697	C8B	Intronic	95513	uc001cyi.1	0.4451	12291	57984386	TRUE	1	1	G3	1
12293	chr1	58000026	58000526	501	*	24.2127	0.727	0.45	2	C10._.Rep1	568587	C8B	Intronic	111403	uc001cyi.1	0.499	12293	58000276	TRUE	1	1	G3	1
12324	chr1	58363237	58363737	501	*	47.7436	0.844	0.737	2	C20._.A8	648958	DAB1	Intronic	37220	uc001cyk.4	0.4711	12324	58363487	FALSE	1	1	1	1
12325	chr1	58364145	58364645	501	*	115.801	0.906	0.818	3	C22._.A8	648050	DAB1	Intronic	38128	uc001cyk.4	0.4092	12325	58364395	FALSE	1	1	1	1
12326	chr1	58374033	58374533	501	*	71.5563	0.995	0.988	5	C16._.G8	638162	DAB1	Intronic	48016	uc001cyk.4	0.515	12326	58374283	FALSE	1	1	1	1
12328	chr1	58377025	58377525	501	*	27.4302	0.941	0.872	3	C22._.A1	635170	DAB1	Intronic	51008	uc001cyk.4	0.5309	12328	58377275	FALSE	1	1	1	1
12329	chr1	58381124	58381624	501	*	7.76227	0.776	0.593	3	C22._.A1	631071	DAB1	Intronic	55107	uc001cyk.4	0.4571	12329	58381374	FALSE	1	1	1	1
12339	chr1	58507230	58507730	501	*	22.045	0.792	0.638	2	C22._.A5	504965	DAB1	Intronic	181213	uc001cyk.4	0.4731	12339	58507480	FALSE	1	1	1	1
12343	chr1	58555523	58556023	501	*	97.494	0.937	0.871	3	C20._.A8	456672	DAB1	Intronic	160437	uc001cyk.4	0.4531	12343	58555773	FALSE	1	1	1	1
12346	chr1	58624136	58624636	501	*	176.904	0.953	0.894	3	C22._.A8	388059	DAB1	Intronic	91824	uc001cyk.4	0.501	12346	58624386	FALSE	1	1	1	1
12354	chr1	58814375	58814875	501	*	107.684	0.947	0.886	3	C20._.A8	197820	DAB1	Intronic	98413	uc001cyk.4	0.4371	12354	58814625	FALSE	1	1	1	1
12397	chr1	59320831	59321331	501	*	12.5866	0.962	0.901	3	C7._.G8	70257	LINC01135	Intronic	70257	uc001czg.2	0.4451	12397	59321081	FALSE	1	1	1	1
12420	chr1	59448224	59448724	501	*	176.904	0.953	0.894	3	C22._.A8	164004	HSD52	Distal	164004	uc001czl.4	0.495	12420	59448474	FALSE	1	1	1	1
12430	chr1	59522811	59523311	501	*	5.66115	0.829	0.594	3	C7._.G8	89417	HSD52	Distal	89417	uc001czl.4	0.5469	12430	59523061	FALSE	1	1	1	1
12457	chr1	59775388	59775888	501	*	17.9101	0.826	0.72	3	C23._.G8	13012	FGGY	Intronic	111	uc001czm.5	0.4531	12457	59775638	FALSE	1	1	1	1
12465	chr1	59832982	59833482	501	*	80.3003	0.858	0.737	2	C22._.A8	70606	FGGY	Intronic	57481	uc001czm.5	0.4711	12465	59833232	FALSE	1	1	1	1
12467	chr1	59858789	59859289	501	*	14.6414	0.974	0.839	2	C3._.Rep2	96413	FGGY	Intronic	83288	uc001czm.5	0.4651	12467	59859039	FALSE	1	1	1	1
12472	chr1	59888576	59889076	501	*	22.0442	0.869	0.671	2	C7._.A4	126200	FGGY	Intronic	92474	uc001czm.5	0.4411	12472	59888826	FALSE	1	1	1	1
12481	chr1	59971207	59971707	501	*	28.803	0.926	0.844	3	C24._.A6	208831	FGGY	Intronic	9843	uc001czm.5	0.4571	12481	59971457	FALSE	1	1	1	1
12482	chr1	59974952	59975452	501	*	153.243	0.938	0.868	3	C22._.A8	212576	FGGY	Intronic	6098	uc001czm.5	0.4691	12482	59975202	FALSE	1	1	1	1
12498	chr1	60158224	60158724	501	*	73.7837	0.905	0.82	2	C20._.A8	40493	MIR4711	Intronic	40493	uc001czn.3	0.4251	12498	60158474	FALSE	1	1	1	1
12501	chr1	60179773	60180273	501	*	37.2685	0.801	0.661	4	C20._.A8	18944	MIR4711	Intronic	18944	uc001czn.3	0.4371	12501	60180023	FALSE	1	1	1	1
12504	chr1	60203731	60204231	501	*	31.5854	0.851	0.733	2	C22._.A5	5012	MIR4711	Intronic	5012	uc001czn.3	0.4032	12504	60203981	FALSE	1	1	1	1
12515	chr1	60432630	60433130	501	*	8.78145	0.975	0.901	2	C10._.Rep2	40456	CYP2J2	Distal	40456	uc001czo.3	0.4212	12515	60432880	TRUE	1	1	G3	G4
12517	chr1	60434035	60434535	501	*	61.4505	0.883	0.621	2	C10._.Rep1	41861	CYP2J2	Distal	40209	uc001czo.3	0.5629	12517	60434285	TRUE	1	1	G3	G4
12520	chr1	60437944	60438444	501	*	313.943	0.998	0.992	2	C10._.Rep1	45770	CYP2J2	Distal	36300	uc001czo.3	0.5389	12520	60438194	TRUE	1	1	G3	G4
12529	chr1	60462691	60463191	501	*	43.9665	0.834	0.566	2	C10._.Rep1	70517	CYP2J2	Intronic	11553	uc001czo.3	0.4232	12529	60462941	TRUE	1	1	G3	G4
12531	chr1	60480484	60480984	501	*	18.6794	0.744	0.471	2	C15._.A5	58707	C1orf87	Intronic	6238	uc001czp.3	0.4391	12531	60480734	TRUE	1	1	G3	G4
12532	chr1	60483184	60483684	501	*	20.4528	0.998	0.992	2	C10._.Rep2	56007	C1orf87	Intronic	8938	uc001czp.3	0.3633	12532	60483434	TRUE	1	1	G3	G4
12535	chr1	60518305	60518805	501	*	244.537	0.993	0.974	2	C11._.Rep1	20886	C1orf87	Intronic	20886	uc001czp.3	0.503	12535	60518555	TRUE	1	1	1	G4
12536	chr1	60524857	60525357	501	*	6.93751	0.986	0.966	5	C22._.H5	14334	C1orf87	Intronic	14334	uc001czp.3	0.4711	12536	60525107	TRUE	1	1	1	G4
12537	chr1	60525716	60526216	501	*	8.98415	0.698	0.268	2	C11._.Rep1	13475	C1orf87	Intronic	13475	uc001czp.3	0.3234	12537	60525966	TRUE	1	1	1	G4
12546	chr1	60688356	60688856	501	*	61.5689	0.862	0.76	3	C16._.A3	149163	C1orf87	Distal	149163	uc001czp.3	0.3693	12546	60688606	FALSE	1	1	1	1
12547	chr1	60688894	60689394	501	*	92.5329	0.909	0.838	3	C16._.A3	149701	C1orf87	Distal	149701	uc001czp.3	0.3792	12547	60689144	FALSE	1	1	1	1
12549	chr1	60691174	60691674	501	*	76.7558	0.888	0.798	4	C16._.A3	151981	C1orf87	Distal	151981	uc001czp.3	0.4591	12549	60691424	FALSE	1	1	1	1
12554	chr1	60745890	60746390	501	*	123.679	0.938	0.887	3	C16._.A3	206697	C1orf87	Distal	206697	uc001czp.3	0.4471	12554	60746140	FALSE	1	1	1	1
12557	chr1	60824973	60825473	501	*	160.202	0.957	0.923	4	C23._.A3	285780	C1orf87	Distal	285780	uc001czp.3	0.3912	12557	60825223	FALSE	1	1	1	1
12558	chr1	60833190	60833690	501	*	256.489	0.983	0.965	4	C23._.A3	293997	C1orf87	Distal	293997	uc001czp.3	0.517	12558	60833440	FALSE	1	1	1	1
12564	chr1	60968850	60969350	501	*	13.2627	0.987	0.945	4	C19._.A2	429657	C1orf87	Distal	322155	uc001czp.3	0.4571	12564	60969100	FALSE	1	1	1	1
12568	chr1	61013337	61013837	501	*	275.325	0.986	0.971	3	C23._.A3	474144	C1orf87	Distal	277668	uc001czp.3	0.499	12568	61013587	FALSE	1	1	1	1
12571	chr1	61030497	61030997	501	*	71.0876	0.984	0.967	5	C23._.G8	491304	C1orf87	Distal	260508	uc001czp.3	0.4032	12571	61030747	FALSE	1	1	1	1
12577	chr1	61087189	61087689	501	*	75.1576	0.892	0.82	4	C23._.A3	455506	NFIA	Distal	203816	uc010oor.2	0.3872	12577	61087439	FALSE	1	1	1	1
12584	chr1	61134205	61134705	501	*	26.5827	0.931	0.875	4	C16._.G8	408490	NFIA	Distal	156800	uc010oor.2	0.513	12584	61134455	FALSE	1	1	1	1
12586	chr1	61161368	61161868	501	*	95.6122	0.995	0.988	5	C23._.G8	381327	NFIA	Distal	129637	uc010oor.2	0.4651	12586	61161618	FALSE	1	1	1	1
12587	chr1	61162158	61162658	501	*	19.4908	0.934	0.885	5	C23._.C3	380537	NFIA	Distal	128847	uc010oor.2	0.4152	12587	61162408	FALSE	1	1	1	1
12588	chr1	61163045	61163545	501	*	49.0449	0.98	0.959	5	C16._.G8	379650	NFIA	Distal	127960	uc010oor.2	0.4052	12588	61163295	FALSE	1	1	1	1
12593	chr1	61212042	61212542	501	*	87.937	0.993	0.984	4	C23._.G8	330653	NFIA	Distal	78963	uc010oor.2	0.519	12593	61212292	FALSE	1	1	1	1
12598	chr1	61262451	61262951	501	*	30.572	0.763	0.6	2	C20._.A8	280244	NFIA	Distal	28554	uc010oor.2	0.4311	12598	61262701	FALSE	1	1	1	1
12600	chr1	61275191	61275691	501	*	155.371	0.939	0.869	3	C22._.A8	267504	NFIA	Distal	15814	uc010oor.2	0.4251	12600	61275441	FALSE	1	1	1	1
12602	chr1	61278594	61279094	501	*	97.494	0.937	0.871	3	C20._.A8	264101	NFIA	Distal	12411	uc010oor.2	0.511	12602	61278844	FALSE	1	1	1	1
12608	chr1	61324037	61324537	501	*	11.4683	0.998	0.994	5	C22._.H5	218658	NFIA	Distal	33030	uc010oor.2	0.4291	12608	61324287	TRUE	SHH	1	G3	G4
12615	chr1	61330379	61330879	501	*	57.2123	0.863	0.774	5	C23._.A3	212316	NFIA	Distal	39372	uc010oor.2	0.4072	12615	61330629	TRUE	SHH	1	G3	G4
12616	chr1	61331012	61331512	501	*	203.39	0.972	0.947	5	C23._.A3	211683	NFIA	Distal	40005	uc010oor.2	0.4551	12616	61331262	TRUE	SHH	1	G3	G4
12619	chr1	61333429	61333929	501	*	116.208	0.933	0.878	4	C16._.A3	209266	NFIA	Distal	42422	uc010oor.2	0.4271	12619	61333679	TRUE	SHH	1	G3	G4
12627	chr1	61353757	61354257	501	*	41.6767	0.985	0.968	5	C16._.A2	188938	NFIA	Distal	62750	uc010oor.2	0.495	12627	61354007	TRUE	SHH	1	G3	G4
12637	chr1	61369123	61369623	501	*	67.3348	0.997	0.992	4	C23._.A2	173572	NFIA	Distal	67074	uc010oor.2	0.5569	12637	61369373	TRUE	SHH	1	G3	G4
12638	chr1	61370059	61370559	501	*	69.6292	0.994	0.986	4	C16._.G8	172636	NFIA	Distal	66138	uc010oor.2	0.513	12638	61370309	TRUE	SHH	1	G3	G4
12650	chr1	61390492	61390992	501	*	5.10515	0.735	0.571	3	C23._.A2	152203	NFIA	Distal	45705	uc010oor.2	0.5389	12650	61390742	TRUE	SHH	1	G3	G4
12652	chr1	61400588	61401088	501	*	45.4385	0.976	0.951	4	C16._.G8	142107	NFIA	Distal	35609	uc010oor.2	0.5469	12652	61400838	TRUE	SHH	1	G3	G4
12654	chr1	61402315	61402815	501	*	150.644	0.953	0.916	5	C23._.A3	140380	NFIA	Distal	33882	uc010oor.2	0.4731	12654	61402565	TRUE	SHH	1	G3	G4
12663	chr1	61428601	61429101	501	*	6.70622	0.909	0.697	2	C19._.C3	114094	NFIA	Distal	7596	uc010oor.2	0.4651	12663	61428851	TRUE	SHH	1	G3	G4
12666	chr1	61435550	61436050	501	*	121.803	0.937	0.885	4	C16._.A3	107145	NFIA	Distal	647	uc010oor.2	0.4471	12666	61435800	TRUE	SHH	1	G3	G4
12667	chr1	61436481	61436981	501	*	62.0088	0.99	0.977	5	C16._.G8	106214	NFIA	Distal	282	uc010oor.2	0.5289	12667	61436731	TRUE	SHH	1	G3	G4
12673	chr1	61455541	61456041	501	*	7.92716	0.872	0.689	3	C7._.A3	87154	NFIA	Distal	19342	uc010oor.2	0.477	12673	61455791	TRUE	1	1	G3	G4
12674	chr1	61456228	61456728	501	*	48.8774	0.958	0.907	3	C24._.H5	86467	NFIA	Distal	20029	uc010oor.2	0.4611	12674	61456478	TRUE	1	1	G3	G4
12724	chr1	61639630	61640130	501	*	6.64645	0.42	0.183	3	C16._.A3	96933	NFIA	Intronic	91899	uc010oor.2	0.4411	12724	61639880	FALSE	1	1	1	1
12734	chr1	61664159	61664659	501	*	47.3274	0.99	0.977	5	C16._.A2	121462	NFIA	Intronic	116428	uc010oor.2	0.479	12734	61664409	FALSE	1	1	1	1
12741	chr1	61692234	61692734	501	*	17.3184	0.916	0.849	3	C16._.A2	149537	NFIA	Intronic	144503	uc010oor.2	0.4132	12741	61692484	FALSE	1	1	1	1
12742	chr1	61693777	61694277	501	*	22.2005	0.943	0.894	4	C16._.A2	151080	NFIA	Intronic	146046	uc010oor.2	0.4012	12742	61694027	FALSE	1	1	1	1
12758	chr1	61736992	61737492	501	*	41.0037	0.985	0.969	4	C23._.A2	194295	NFIA	Intronic	132505	uc010oor.2	0.4591	12758	61737242	FALSE	1	1	1	1
12825	chr1	62307052	62307552	501	*	22.9366	0.622	0.343	2	C22._.A8	99152	PATJ	Intronic	10868	uc001czv.3	0.3473	12825	62307302	TRUE	1	WNT	1	1
12826	chr1	62307612	62308112	501	*	388.604	0.996	0.989	3	C22._.A8	99712	PATJ	Intronic	10308	uc001czv.3	0.4431	12826	62307862	TRUE	1	WNT	1	1
12828	chr1	62310225	62310725	501	*	149.001	0.935	0.862	3	C22._.A8	102325	PATJ	Intronic	7695	uc001czv.3	0.4052	12828	62310475	TRUE	1	WNT	1	1
12832	chr1	62335479	62335979	501	*	14.8903	0.766	0.49	2	C2._.Rep1	127579	PATJ	Intronic	17557	uc001czv.3	0.5609	12832	62335729	FALSE	1	1	1	1
12842	chr1	62446180	62446680	501	*	108.806	0.971	0.83	2	C5._.Rep1	214043	L1TD1	Intronic	7389	uc001czx.3	0.3872	12842	62446430	FALSE	1	1	1	1
12843	chr1	62459211	62459711	501	*	3.86869	0.409	0.157	2	C20._.A1	201012	L1TD1	Intronic	20420	uc001czx.3	0.3972	12843	62459461	FALSE	1	1	1	1
12848	chr1	62490066	62490566	501	*	6.17661	0.962	0.837	2	C2._.Rep2	170157	L1TD1	Intronic	51275	uc001czx.3	0.4172	12848	62490316	TRUE	1	WNT	1	1
12849	chr1	62490771	62491271	501	*	34.2738	0.957	0.9	3	C22._.A1	169452	L1TD1	Intronic	51980	uc001czx.3	0.4411	12849	62491021	TRUE	1	WNT	1	1
12852	chr1	62511139	62511639	501	*	15.6369	0.995	0.979	2	C10._.Rep2	149084	L1TD1	Intronic	72348	uc001czx.3	0.483	12852	62511389	TRUE	1	WNT	1	1
12853	chr1	62515722	62516222	501	*	4.21825	0.922	0.712	2	C2._.Rep2	144501	L1TD1	Intronic	76931	uc001czx.3	0.4052	12853	62515972	TRUE	1	WNT	1	1
12857	chr1	62524616	62525116	501	*	30.8171	0.949	0.886	3	C22._.A1	135607	L1TD1	Intronic	85825	uc001czx.3	0.4611	12857	62524866	TRUE	1	WNT	1	1
12858	chr1	62534100	62534600	501	*	52.4521	0.979	0.95	4	C22._.A1	126123	L1TD1	Intronic	95309	uc001czx.3	0.4431	12858	62534350	TRUE	1	WNT	1	1
12859	chr1	62534638	62535138	501	*	50.2396	0.919	0.606	2	C5._.Rep1	125585	L1TD1	Intronic	95847	uc001czx.3	0.3932	12859	62534888	TRUE	1	WNT	1	1
12879	chr1	62777101	62777601	501	*	140.575	0.929	0.852	2	C22._.A8	7731	KANK4	Intronic	7731	uc009wae.3	0.4411	12879	62777351	FALSE	1	1	1	1
12881	chr1	62793266	62793766	501	*	88.9804	0.905	0.833	3	C16._.A3	8432	KANK4	Distal	8432	uc009wae.3	0.6447	12881	62793516	FALSE	1	1	1	1
12954	chr1	64088500	64089000	501	*	56.0003	0.998	0.995	4	C23._.C3	29802	PGM1	Intronic	136	uc001das.2	0.479	12954	64088750	FALSE	1	1	1	1
12955	chr1	64089588	64090088	501	*	16.2589	0.909	0.846	4	C23._.C3	30890	PGM1	Intronic	950	uc001das.2	0.4311	12955	64089838	FALSE	1	1	1	1
12965	chr1	64140092	64140592	501	*	181.576	0.965	0.935	4	C23._.A3	81394	PGM1	Distal	51454	uc001das.2	0.497	12965	64140342	FALSE	1	1	1	1
12966	chr1	64141095	64141595	501	*	478.405	0.998	0.995	5	C23._.A3	82397	PGM1	Distal	52457	uc001das.2	0.5349	12966	64141345	FALSE	1	1	1	1
12993	chr1	64260534	64261034	501	*	17.2869	0.893	0.804	3	C20._.A1	21093	ROR1	Intronic	1343	uc001dat.3	0.509	12993	64260784	TRUE	1	WNT	1	1
12996	chr1	64272594	64273094	501	*	269.236	0.983	0.956	4	C22._.A8	33153	ROR1	Intronic	10715	uc001dat.3	0.4691	12996	64272844	TRUE	1	WNT	1	1
13004	chr1	64295224	64295724	501	*	37.7961	0.963	0.923	3	C22._.A1	55783	ROR1	Intronic	33345	uc001dat.3	0.4232	13004	64295474	TRUE	1	WNT	1	1
13005	chr1	64300706	64301206	501	*	120.841	0.957	0.858	2	C10._.Rep1	61265	ROR1	Intronic	38827	uc001dat.3	0.4291	13005	64300956	TRUE	1	WNT	1	1
13007	chr1	64308522	64309022	501	*	36.0271	0.96	0.905	3	C22._.A1	69081	ROR1	Intronic	46643	uc001dat.3	0.5768	13007	64308772	TRUE	1	WNT	1	1
13008	chr1	64309513	64310013	501	*	119.875	0.911	0.828	3	C22._.A8	70072	ROR1	Intronic	47634	uc001dat.3	0.4671	13008	64309763	TRUE	1	WNT	1	1
13010	chr1	64311949	64312449	501	*	20.6894	0.915	0.84	4	C20._.A1	72508	ROR1	Intronic	50070	uc001dat.3	0.4371	13010	64312199	TRUE	1	WNT	1	1
13019	chr1	64331589	64332089	501	*	85.3229	0.904	0.84	3	C23._.A3	92148	ROR1	Intronic	69710	uc001dat.3	0.4331	13019	64331839	TRUE	1	WNT	1	1
13028	chr1	64349068	64349568	501	*	68.2398	0.874	0.78	3	C16._.A3	109627	ROR1	Intronic	87189	uc001dat.3	0.4731	13028	64349318	TRUE	1	WNT	1	1
13035	chr1	64364505	64365005	501	*	10.1677	0.585	0.378	3	C23._.A3	125064	ROR1	Intronic	102626	uc001dat.3	0.475	13035	64364755	TRUE	1	WNT	1	1
13036	chr1	64368455	64368955	501	*	22.1954	0.737	0.588	2	C23._.A3	129014	ROR1	Intronic	106576	uc001dat.3	0.4551	13036	64368705	TRUE	1	WNT	1	1
13043	chr1	64380315	64380815	501	*	256.489	0.983	0.965	5	C23._.A3	140874	ROR1	Intronic	118436	uc001dat.3	0.4251	13043	64380565	TRUE	1	WNT	G3	1
13046	chr1	64382635	64383135	501	*	13.6901	0.969	0.817	2	C5._.Rep2	143194	ROR1	Intronic	120756	uc001dat.3	0.3952	13046	64382885	TRUE	1	WNT	G3	1
13048	chr1	64384211	64384711	501	*	26.7681	0.89	0.818	4	C23._.G8	144770	ROR1	Intronic	122332	uc001dat.3	0.4132	13048	64384461	TRUE	1	WNT	G3	1
13052	chr1	64388499	64388999	501	*	209.41	0.973	0.948	4	C23._.A3	149058	ROR1	Intronic	126620	uc001dat.3	0.487	13052	64388749	TRUE	1	WNT	G3	1
13055	chr1	64393197	64393697	501	*	7.50802	0.73	0.551	2	C16._.G8	153756	ROR1	Intronic	131318	uc001dat.3	0.4032	13055	64393447	TRUE	1	WNT	G3	1
13056	chr1	64393733	64394233	501	*	173.75	0.962	0.93	5	C23._.A3	154292	ROR1	Intronic	131854	uc001dat.3	0.4511	13056	64393983	TRUE	1	WNT	G3	1
13066	chr1	64438774	64439274	501	*	105.724	0.895	0.794	3	C22._.A8	199333	ROR1	Intronic	138863	uc001dat.3	0.475	13066	64439024	TRUE	1	1	G3	1
13068	chr1	64446344	64446844	501	*	67.1471	0.831	0.702	4	C22._.A8	206903	ROR1	Intronic	131293	uc001dat.3	0.4571	13068	64446594	TRUE	1	1	G3	1
13084	chr1	64648999	64649499	501	*	54.9745	0.896	0.665	2	C19._.A4	20240	UBE2U	Distal	12268	uc021ood.1	0.481	13084	64649249	FALSE	1	1	1	1
13088	chr1	64662077	64662577	501	*	17.2079	0.878	0.789	4	C16._.G8	7162	UBE2U	Distal	7162	uc021ood.1	0.6008	13088	64662327	FALSE	1	1	1	1
13089	chr1	64663315	64663815	501	*	20.8863	0.695	0.492	2	C16._.A3	5924	UBE2U	Distal	5924	uc021ood.1	0.3992	13089	64663565	FALSE	1	1	1	1
13096	chr1	64747922	64748422	501	*	37.8918	0.933	0.883	4	C23._.G8	78681	UBE2U	Distal	78681	uc021ood.1	0.4511	13096	64748172	FALSE	1	1	1	1
13099	chr1	64792242	64792742	501	*	6.27488	0.686	0.473	3	C16._.G8	123001	UBE2U	Distal	123001	uc021ood.1	0.4711	13099	64792492	FALSE	1	1	1	1
13100	chr1	64792743	64793243	501	*	168.098	0.964	0.929	4	C16._.A3	123502	UBE2U	Distal	123502	uc021ood.1	0.5349	13100	64792993	FALSE	1	1	1	1
13102	chr1	64803780	64804280	501	*	84.1317	0.865	0.748	2	C22._.A8	132445	CACHD1	Distal	132445	uc001dax.2	0.4491	13102	64804030	FALSE	1	1	1	1
13104	chr1	64832520	64833020	501	*	72.7335	0.843	0.712	2	C22._.A8	103705	CACHD1	Distal	103705	uc001dax.2	0.4711	13104	64832770	FALSE	1	1	1	1
13118	chr1	64950292	64950792	501	*	164.053	0.958	0.924	4	C23._.A3	14065	CACHD1	Intronic	14065	uc001dax.2	0.3992	13118	64950542	TRUE	1	WNT	1	1
13129	chr1	64974712	64975212	501	*	74.6128	0.847	0.715	3	C22._.A8	38485	CACHD1	Intronic	3364	uc001dax.2	0.3832	13129	64974962	TRUE	1	WNT	1	1
13146	chr1	65041773	65042273	501	*	52.4521	0.979	0.95	3	C22._.A1	3506	MIR4794	Intronic	3506	uc021ooe.1	0.4451	13146	65042023	TRUE	1	WNT	1	1
13152	chr1	65062837	65063337	501	*	29.1144	0.945	0.878	3	C22._.A1	17556	MIR4794	Intronic	17556	uc021ooe.1	0.3653	13152	65063087	TRUE	1	WNT	1	1
13159	chr1	65090123	65090623	501	*	14.4457	0.973	0.928	5	C7._.G8	44842	MIR4794	Intronic	39975	uc021ooe.1	0.4611	13159	65090373	TRUE	1	WNT	1	1
13162	chr1	65102212	65102712	501	*	13.2766	0.865	0.748	3	C22._.A1	56931	MIR4794	Intronic	27886	uc021ooe.1	0.4132	13162	65102462	TRUE	1	WNT	1	1
13163	chr1	65102757	65103257	501	*	36.0271	0.96	0.905	3	C22._.A1	57476	MIR4794	Intronic	27341	uc021ooe.1	0.4391	13163	65103007	TRUE	1	WNT	1	1
13166	chr1	65120126	65120626	501	*	63.3682	0.931	0.859	4	C22._.A5	74845	MIR4794	Exonic	9972	uc021ooe.1	0.4192	13166	65120376	TRUE	1	WNT	1	1
13169	chr1	65127821	65128321	501	*	140.575	0.929	0.852	3	C22._.A8	82540	MIR4794	Intronic	2277	uc021ooe.1	0.4371	13169	65128071	TRUE	1	WNT	1	1
13171	chr1	65129234	65129734	501	*	89.8454	0.993	0.984	4	C23._.G8	81293	RAVER2	Exonic	864	uc021oof.1	0.525	13171	65129484	TRUE	1	WNT	1	1
13172	chr1	65129884	65130384	501	*	25.0132	0.986	0.939	2	C9._.Rep2	80643	RAVER2	Intronic	214	uc021oof.1	0.4251	13172	65130134	TRUE	1	WNT	1	1
13176	chr1	65146758	65147258	501	*	111.806	0.95	0.891	3	C20._.A8	63769	RAVER2	Exonic	7973	uc021oof.1	0.3812	13176	65147008	TRUE	1	WNT	1	1
13183	chr1	65191182	65191682	501	*	15.6687	0.529	0.251	2	C22._.A8	19345	RAVER2	Distal	19345	uc021oof.1	0.4251	13183	65191432	FALSE	1	1	1	1
13197	chr1	65313768	65314268	501	*	15.7439	0.904	0.831	4	C16._.A2	103239	RAVER2	Intronic	2694	uc021oof.1	0.509	13197	65314018	FALSE	1	1	1	1
13198	chr1	65314544	65315044	501	*	22.2005	0.943	0.894	3	C16._.A2	104015	RAVER2	Intronic	3470	uc021oof.1	0.497	13198	65314794	FALSE	1	1	1	1
13252	chr1	65636045	65636545	501	*	60.4026	0.869	0.777	4	C23._.A3	23062	AK4	Intronic	22444	uc001dbh.3	0.4112	13252	65636295	FALSE	1	1	1	1
13257	chr1	65640854	65641354	501	*	53.8914	0.993	0.984	4	C23._.A2	27871	AK4	Intronic	27253	uc001dbh.3	0.511	13257	65641104	FALSE	1	1	1	1
13261	chr1	65661632	65662132	501	*	139.51	0.982	0.89	2	C5._.Rep1	48649	AK4	Intronic	48031	uc001dbh.3	0.4651	13261	65661882	FALSE	1	1	1	1
13311	chr1	66157270	66157770	501	*	21.1467	0.944	0.899	4	C23._.C3	100672	PDE4B	Distal	100672	uc001dbn.1	0.515	13311	66157520	FALSE	1	1	1	1
13327	chr1	66337954	66338454	501	*	113.774	0.904	0.817	2	C22._.A8	80010	PDE4B	Intronic	79347	uc001dbn.1	0.3473	13327	66338204	FALSE	1	1	1	1
13350	chr1	66741173	66741673	501	*	27.6275	0.896	0.738	3	C7._.A4	258401	SGIP1	Intronic	56369	uc001dbo.1	0.481	13350	66741423	TRUE	1	1	1	G4
13362	chr1	66801668	66802168	501	*	40.3008	0.986	0.961	5	C7._.A3	197906	SGIP1	Intronic	4124	uc001dbo.1	0.4611	13362	66801918	TRUE	1	1	G3	G4
13396	chr1	67022040	67022540	501	*	43.4242	0.94	0.847	2	C7._.A4	22464	SGIP1	Intronic	22464	uc001dbo.1	0.4691	13396	67022290	FALSE	1	1	1	1
13449	chr1	67960117	67960617	501	*	12.4621	0.835	0.669	2	C24._.A6	64243	SERBP1	Distal	64243	uc001dbz.3	0.4611	13449	67960367	FALSE	1	1	1	1
13450	chr1	67963317	67963817	501	*	80.3003	0.858	0.737	2	C22._.A8	67443	SERBP1	Distal	67443	uc001dbz.3	0.4311	13450	67963567	FALSE	1	1	1	1
13454	chr1	67967436	67967936	501	*	8.78145	0.975	0.901	2	C10._.Rep2	71562	SERBP1	Distal	71562	uc001dbz.3	0.4032	13454	67967686	FALSE	1	1	1	1
13466	chr1	68034943	68035443	501	*	80.3003	0.858	0.737	3	C22._.A8	115666	GADD45A	Distal	115666	uc001dca.3	0.4391	13466	68035193	FALSE	1	1	1	1
13468	chr1	68038015	68038515	501	*	246.187	0.977	0.947	3	C22._.A8	112594	GADD45A	Distal	112594	uc001dca.3	0.5449	13468	68038265	FALSE	1	1	1	1
13471	chr1	68048697	68049197	501	*	25.9871	0.94	0.875	3	C20._.A1	101912	GADD45A	Distal	101912	uc001dca.3	0.521	13471	68048947	FALSE	1	1	1	1
13476	chr1	68070460	68070960	501	*	255.369	0.98	0.952	3	C22._.A8	80149	GADD45A	Distal	80149	uc001dca.3	0.4691	13476	68070710	FALSE	1	1	1	1
13490	chr1	68140232	68140732	501	*	313.838	0.99	0.975	3	C22._.A8	10377	GADD45A	Distal	10377	uc001dca.3	0.475	13490	68140482	TRUE	1	WNT	1	1
13500	chr1	68152286	68152786	501	*	139.178	0.968	0.934	4	C20._.A8	1675	GADD45A	Intronic	1675	uc001dca.3	0.475	13500	68152536	TRUE	1	WNT	1	1
13511	chr1	68200812	68201312	501	*	4.8984	0.769	0.483	3	C7._.A3	50201	GADD45A	Intronic	37273	uc001dca.3	0.4152	13511	68201062	FALSE	1	1	1	1
13528	chr1	68329245	68329745	501	*	81.9278	0.955	0.836	2	C11._.Rep1	30339	GNG12	Intronic	30339	uc001dcb.1	0.3932	13528	68329495	FALSE	1	1	1	1
13529	chr1	68334949	68335449	501	*	95.7756	0.964	0.867	2	C11._.Rep1	36043	GNG12	Intronic	36043	uc001dcb.1	0.3433	13529	68335199	FALSE	1	1	1	1
13530	chr1	68345667	68346167	501	*	5.60129	0.842	0.512	2	C11._.Rep2	46761	GNG12	Intronic	46761	uc001dcb.1	0.4132	13530	68345917	FALSE	1	1	1	1
13531	chr1	68346227	68346727	501	*	14.4698	0.964	0.867	2	C11._.Rep2	47321	GNG12	Intronic	47321	uc001dcb.1	0.4092	13531	68346477	FALSE	1	1	1	1
13535	chr1	68405430	68405930	501	*	4.46648	0.969	0.83	2	C1._.Rep1	106524	GNG12	Intronic	106524	uc001dcb.1	0.481	13535	68405680	FALSE	1	1	1	1
13539	chr1	68422749	68423249	501	*	223.459	0.971	0.935	2	C22._.A8	93481	DIRAS3	Intronic	89980	uc001dcd.2	0.4731	13539	68422999	FALSE	1	1	1	1
13540	chr1	68426390	68426890	501	*	50.9379	0.85	0.746	4	C23._.A3	89840	DIRAS3	Intronic	86339	uc001dcd.2	0.489	13540	68426640	FALSE	1	1	1	1
13554	chr1	68595102	68595602	501	*	97.5346	0.965	0.874	2	C11._.Rep1	53940	MIR1262	Intronic	53940	uc009wao.3	0.4371	13554	68595352	FALSE	1	1	1	1
13555	chr1	68595796	68596296	501	*	18.2567	0.819	0.464	2	C11._.Rep1	53246	MIR1262	Intronic	53246	uc009wao.3	0.4251	13555	68596046	FALSE	1	1	1	1
13559	chr1	68610822	68611322	501	*	54.4392	0.797	0.641	2	C22._.A8	38220	MIR1262	Intronic	38220	uc009wao.3	0.4251	13559	68611072	FALSE	1	1	1	1
13560	chr1	68613095	68613595	501	*	113.774	0.904	0.817	3	C22._.A8	35947	MIR1262	Intronic	35947	uc009wao.3	0.4531	13560	68613345	FALSE	1	1	1	1
13573	chr1	68682801	68683301	501	*	31.5249	0.979	0.958	5	C23._.C3	15232	WLS	Intronic	15232	uc001dce.2	0.4232	13573	68683051	FALSE	1	1	1	1
13574	chr1	68683302	68683802	501	*	7.97714	0.78	0.569	2	C24._.C3	14731	WLS	Intronic	14731	uc001dce.2	0.4451	13574	68683552	FALSE	1	1	1	1
13593	chr1	68915456	68915956	501	*	41.3788	0.968	0.93	4	C22._.A1	63	RPE65	Promoter	63	uc021ool.1	0.477	13593	68915706	FALSE	1	1	1	1
13619	chr1	69604632	69605132	501	*	223.569	0.977	0.955	3	C23._.A3	427985	LRRC7	Distal	427985	uc001dco.3	0.4371	13619	69604882	FALSE	1	1	1	1
13622	chr1	69657069	69657569	501	*	326.556	0.992	0.982	5	C23._.A3	375548	LRRC7	Distal	375548	uc001dco.3	0.3912	13622	69657319	FALSE	1	1	1	1
13628	chr1	69712337	69712837	501	*	122.626	0.936	0.888	5	C23._.A3	320280	LRRC7	Distal	320280	uc001dco.3	0.3713	13628	69712587	FALSE	1	1	1	1
13630	chr1	69729664	69730164	501	*	46.2525	0.953	0.916	5	C23._.G8	302953	LRRC7	Distal	302953	uc001dco.3	0.4152	13630	69729914	FALSE	1	1	1	1
13680	chr1	70951817	70952317	501	*	14.2759	0.851	0.741	3	C16._.G8	75165	CTH	Distal	75165	uc001dcs.3	0.4511	13680	70952067	FALSE	1	1	1	1
13681	chr1	70952512	70953012	501	*	480.703	0.999	0.997	5	C16._.A3	75860	CTH	Distal	75860	uc001dcs.3	0.5549	13681	70952762	FALSE	1	1	1	1
13682	chr1	70953157	70953657	501	*	8.1528	0.551	0.254	3	C17._.A4	76505	CTH	Distal	76505	uc001dcs.3	0.5369	13682	70953407	FALSE	1	1	1	1
13718	chr1	72099793	72100293	501	*	81.9537	0.896	0.818	2	C16._.A3	202651	NEGR1-IT1	Intronic	202651	uc001ddo.3	0.4471	13718	72100043	FALSE	1	1	1	1
13727	chr1	72203362	72203862	501	*	91.772	0.944	0.787	2	C2._.Rep1	99082	NEGR1-IT1	Intronic	99082	uc001ddo.3	0.4072	13727	72203612	FALSE	1	1	1	1
13734	chr1	72325570	72326070	501	*	4.21825	0.922	0.712	2	C2._.Rep2	23124	NEGR1-IT1	Intronic	23124	uc001ddo.3	0.3852	13734	72325820	FALSE	1	1	1	1
13744	chr1	72749197	72749697	501	*	231.728	0.978	0.956	5	C23._.A3	1041	NEGR1	Promoter	1041	uc009waz.3	0.5729	13744	72749447	FALSE	1	1	1	1
13750	chr1	73102252	73102752	501	*	215.459	0.975	0.952	4	C23._.A3	354096	NEGR1	Distal	354096	uc009waz.3	0.4291	13750	73102502	FALSE	1	1	1	1
13764	chr1	73982938	73983438	501	*	3.28972	0.326	0.034	2	C11._.Rep1	680682	LRRIQ3	Distal	211334	uc001ddp.2	0.2954	13764	73983188	FALSE	1	1	1	1
13765	chr1	73983459	73983959	501	*	20.7891	0.836	0.487	2	C11._.Rep1	680161	LRRIQ3	Distal	211855	uc001ddp.2	0.3892	13765	73983709	FALSE	1	1	1	1
13776	chr1	74352461	74352961	501	*	215.336	0.994	0.96	2	C5._.Rep1	311159	LRRIQ3	Distal	311159	uc001ddp.2	0.4072	13776	74352711	FALSE	1	1	1	1
13777	chr1	74353068	74353568	501	*	24.9681	0.925	0.863	4	C16._.G8	310552	LRRIQ3	Distal	310552	uc001ddp.2	0.4311	13777	74353318	FALSE	1	1	1	1
13788	chr1	74828805	74829305	501	*	81.9537	0.896	0.818	2	C16._.A3	127983	TNNI3K	Intronic	127983	uc001dds.3	0.479	13788	74829055	FALSE	1	1	1	1
13809	chr1	75087983	75088483	501	*	4.79739	0.962	0.914	2	C22._.H5	51188	ERICH3	Intronic	12304	uc001ddu.3	0.4232	13809	75088233	FALSE	1	1	1	1
13810	chr1	75089441	75089941	501	*	4.59274	0.909	0.691	2	C10._.Rep2	49730	ERICH3	Intronic	10846	uc001ddu.3	0.3872	13810	75089691	FALSE	1	1	1	1
13817	chr1	75178562	75179062	501	*	36.5868	0.871	0.758	3	C22._.A5	20023	TYW3	Intronic	20023	uc001deb.2	0.3912	13817	75178812	TRUE	1	WNT	1	1
13818	chr1	75190372	75190872	501	*	82.2121	0.861	0.74	2	C22._.A8	8213	TYW3	Intronic	8213	uc001deb.2	0.3573	13818	75190622	TRUE	1	WNT	1	1
13821	chr1	75195769	75196269	501	*	28.1167	0.997	0.991	3	C15._.Other	2816	TYW3	Intronic	2816	uc001deb.2	0.3932	13821	75196019	TRUE	1	WNT	1	1
13823	chr1	75197938	75198438	501	*	45.9652	0.837	0.72	3	C20._.A8	647	TYW3	Promoter	647	uc001deb.2	0.6327	13823	75198188	TRUE	1	WNT	1	1
13832	chr1	75257059	75257559	501	*	16.2666	0.785	0.641	2	C20._.A5	58216	CRYZ	Distal	58216	uc001ddz.2	0.3253	13832	75257309	FALSE	1	1	1	1
13846	chr1	75595809	75596309	501	*	33.5674	0.897	0.81	3	C20._.A5	1939	LHX8	Exonic	147	uc021oot.1	0.5908	13846	75596059	TRUE	1	WNT	1	1
13848	chr1	75597091	75597591	501	*	291.038	0.997	0.988	2	C10._.Rep1	3221	LHX8	Intronic	919	uc021oot.1	0.517	13848	75597341	TRUE	1	WNT	1	1
13849	chr1	75597794	75598294	501	*	58.683	0.919	0.803	3	C15._.A5	3924	LHX8	Intronic	216	uc021oot.1	0.5469	13849	75598044	TRUE	1	WNT	1	1
13852	chr1	75599962	75600462	501	*	14.7438	0.879	0.769	3	C22._.A1	6092	LHX8	Intronic	354	uc021oot.1	0.509	13852	75600212	TRUE	1	WNT	1	1
13865	chr1	75635345	75635845	501	*	198.23	0.975	0.949	3	C16._.A3	41475	LHX8	Distal	35027	uc021oot.1	0.481	13865	75635595	FALSE	1	1	1	1
13866	chr1	75636195	75636695	501	*	149.001	0.935	0.862	4	C22._.A8	42325	LHX8	Distal	35877	uc021oot.1	0.4032	13866	75636445	FALSE	1	1	1	1
13871	chr1	75654594	75655094	501	*	5.10515	0.735	0.571	2	C23._.A2	60724	LHX8	Distal	54276	uc021oot.1	0.3633	13871	75654844	FALSE	1	1	1	1
13872	chr1	75656895	75657395	501	*	15.6369	0.995	0.979	2	C10._.Rep2	63025	LHX8	Distal	56577	uc021oot.1	0.477	13872	75657145	FALSE	1	1	1	1
13875	chr1	75661806	75662306	501	*	183.449	0.956	0.898	3	C22._.A8	67936	LHX8	Distal	61488	uc021oot.1	0.4291	13875	75662056	FALSE	1	1	1	1
13883	chr1	75866270	75866770	501	*	184.065	0.97	0.942	3	C16._.A3	272400	LHX8	Intronic	210278	uc021oot.1	0.497	13883	75866520	FALSE	1	1	1	1
13926	chr1	76696609	76697109	501	*	31.5803	0.882	0.608	2	C11._.Rep1	156469	ST6GALNAC3	Intronic	156469	uc001dev.3	0.4072	13926	76696859	FALSE	1	1	1	1
13939	chr1	76802176	76802676	501	*	5.84598	0.624	0.36	2	C24._.A2	262036	ST6GALNAC3	Intronic	262036	uc001dev.3	0.4451	13939	76802426	FALSE	1	1	1	1
13940	chr1	76802720	76803220	501	*	30.5082	0.972	0.947	4	C23._.A2	262580	ST6GALNAC3	Intronic	262580	uc001dev.3	0.5329	13940	76802970	FALSE	1	1	1	1
13943	chr1	76845102	76845602	501	*	166.662	0.967	0.872	2	C19._.A4	304962	ST6GALNAC3	Intronic	304962	uc001dev.3	0.4651	13943	76845352	FALSE	1	1	1	1
13944	chr1	76856095	76856595	501	*	164.053	0.958	0.924	5	C23._.A3	315955	ST6GALNAC3	Intronic	315955	uc001dev.3	0.3992	13944	76856345	FALSE	1	1	1	1
13950	chr1	77012245	77012745	501	*	35.6867	0.979	0.958	5	C23._.A2	320690	ST6GALNAC5	Intronic	320690	uc001dfa.3	0.4611	13950	77012495	FALSE	1	1	1	1
13966	chr1	77230813	77231313	501	*	11.0076	0.986	0.943	2	C10._.Rep2	102122	ST6GALNAC5	Distal	102122	uc001dfa.3	0.483	13966	77231063	FALSE	1	1	1	1
13980	chr1	77346097	77346597	501	*	11.0076	0.986	0.943	2	C10._.Rep2	13160	ST6GALNAC5	Intronic	12164	uc001dfa.3	0.4092	13980	77346347	FALSE	1	1	1	1
14005	chr1	77844046	77844546	501	*	36.5868	0.871	0.758	3	C22._.A5	96633	AK5	Intronic	96008	uc001dff.3	0.4431	14005	77844296	FALSE	1	1	1	1
14006	chr1	77844578	77845078	501	*	575.049	1	0.999	3	C22._.A8	97165	AK5	Intronic	96540	uc001dff.3	0.495	14006	77844828	FALSE	1	1	1	1
14011	chr1	77865308	77865808	501	*	15.6369	0.995	0.979	2	C10._.Rep2	117895	AK5	Intronic	117270	uc001dff.3	0.481	14011	77865558	FALSE	1	1	1	1
14023	chr1	78005152	78005652	501	*	5.79754	0.985	0.926	2	C21._.A1	143701	ZZZ3	Intronic	93687	uc001dfr.3	0.5389	14023	78005402	FALSE	1	1	1	1
14053	chr1	78470300	78470800	501	*	44.5604	0.988	0.967	5	C7._.A3	25615	DNAJB4	Intronic	85	uc001dgh.3	0.3932	14053	78470550	FALSE	1	1	1	1
14118	chr1	81121655	81122155	501	*	97.4773	0.917	0.858	3	C23._.A3	649939	ADGRL2	Distal	649939	uc010org.2	0.4052	14118	81121905	FALSE	1	1	1	1
14144	chr1	82266291	82266791	501	*	44.556	0.95	0.909	4	C23._.G8	494695	ADGRL2	Intronic	458	uc010org.2	0.7026	14144	82266541	FALSE	1	1	1	1
14145	chr1	82266810	82267310	501	*	13.22	0.991	0.977	4	C22._.Other	495214	ADGRL2	Intronic	977	uc010org.2	0.5689	14145	82267060	FALSE	1	1	1	1
14176	chr1	82957225	82957725	501	*	96.1106	0.913	0.845	4	C16._.A3	1185629	ADGRL2	Distal	494415	uc010org.2	0.3872	14176	82957475	FALSE	1	1	1	1
14183	chr1	83052114	83052614	501	*	71.6233	0.88	0.794	4	C16._.A3	1280518	ADGRL2	Distal	399526	uc010org.2	0.4411	14183	83052364	FALSE	1	1	1	1
14186	chr1	83072175	83072675	501	*	81.9537	0.896	0.818	2	C16._.A3	1300579	ADGRL2	Distal	379465	uc010org.2	0.3693	14186	83072425	FALSE	1	1	1	1
14210	chr1	83974318	83974818	501	*	12.5866	0.962	0.901	2	C7._.G8	404490	MIR548AP	Distal	62830	uc009wbs.1	0.4172	14210	83974568	FALSE	1	1	1	1
14220	chr1	84040141	84040641	501	*	11.8424	0.849	0.723	3	C22._.A1	338667	MIR548AP	Distal	128653	uc009wbs.1	0.4072	14220	84040391	FALSE	1	1	1	1
14224	chr1	84090086	84090586	501	*	113.774	0.904	0.817	3	C22._.A8	288722	MIR548AP	Distal	169247	uc009wbs.1	0.4072	14224	84090336	FALSE	1	1	1	1
14292	chr1	85048801	85049301	501	*	61.6978	0.988	0.967	3	C15._.A1	8887	CTBS	Distal	8887	uc001dhi.3	0.4591	14292	85049051	TRUE	1	1	G3	1
14298	chr1	85069509	85070009	501	*	37.5199	0.931	0.755	2	C21._.A6	29595	CTBS	Distal	27669	uc001dhi.3	0.497	14298	85069759	FALSE	1	1	1	1
14315	chr1	85224772	85225272	501	*	20.3311	0.992	0.948	2	C5._.Rep2	68581	SSX2IP	Distal	68581	uc001dhj.3	0.5489	14315	85225022	FALSE	1	1	1	1
14316	chr1	85225337	85225837	501	*	15.7439	0.904	0.831	4	C16._.A2	69146	SSX2IP	Distal	69146	uc001dhj.3	0.4671	14316	85225587	FALSE	1	1	1	1
14321	chr1	85240257	85240757	501	*	20.8209	0.96	0.912	2	C24._.C3	84066	SSX2IP	Distal	84066	uc001dhj.3	0.6148	14321	85240507	FALSE	1	1	1	1
14328	chr1	85313012	85313512	501	*	158.245	0.959	0.92	4	C16._.A3	45633	LPAR3	Intronic	18579	uc001dhm.2	0.5369	14328	85313262	FALSE	1	1	1	1
14331	chr1	85322438	85322938	501	*	171.803	0.961	0.928	2	C23._.A3	36207	LPAR3	Intronic	9153	uc001dhm.2	0.4271	14331	85322688	FALSE	1	1	1	1
14411	chr1	86046104	86046604	501	*	58.3808	0.947	0.886	3	C20._.A5	89	CYR61	Promoter	89	uc001dik.3	0.6507	14411	86046354	FALSE	1	1	1	1
14436	chr1	86696759	86697259	501	*	140.575	0.929	0.852	2	C22._.A8	74562	COL24A1	Distal	74562	uc001dim.3	0.4631	14436	86697009	FALSE	1	1	1	1
14480	chr1	87577603	87578103	501	*	91.8854	0.877	0.763	2	C22._.A8	119162	LINC01140	Intronic	17594	uc009wce.1	0.3952	14480	87577853	FALSE	1	1	1	1
14483	chr1	87587379	87587879	501	*	146.887	0.933	0.861	3	C22._.A8	128938	LINC01140	Intronic	7818	uc009wce.1	0.475	14483	87587629	FALSE	1	1	1	1
14489	chr1	87614743	87615243	501	*	205.526	0.965	0.926	3	C22._.A8	156302	LINC01140	Intronic	17312	uc009wce.1	0.487	14489	87614993	FALSE	1	1	1	1
14497	chr1	87643432	87643932	501	*	35.5699	0.718	0.511	3	C22._.A8	150468	LMO4	Distal	46001	uc001diy.3	0.475	14497	87643682	FALSE	1	1	1	1
14498	chr1	87644079	87644579	501	*	107.727	0.898	0.796	3	C22._.A8	149821	LMO4	Distal	46648	uc001diy.3	0.4591	14498	87644329	FALSE	1	1	1	1
14499	chr1	87644837	87645337	501	*	239.334	0.976	0.945	3	C22._.A8	149063	LMO4	Distal	47406	uc001diy.3	0.4691	14499	87645087	FALSE	1	1	1	1
14500	chr1	87645777	87646277	501	*	70.8626	0.839	0.709	3	C22._.A8	148123	LMO4	Distal	48346	uc001diy.3	0.4571	14500	87646027	FALSE	1	1	1	1
14501	chr1	87646279	87646779	501	*	65.3029	0.827	0.684	2	C22._.A8	147621	LMO4	Distal	48848	uc001diy.3	0.4331	14501	87646529	FALSE	1	1	1	1
14506	chr1	87670787	87671287	501	*	52.6644	0.791	0.635	2	C22._.A8	123113	LMO4	Distal	73356	uc001diy.3	0.4172	14506	87671037	FALSE	1	1	1	1
14507	chr1	87672036	87672536	501	*	93.842	0.88	0.774	3	C22._.A8	121864	LMO4	Distal	74605	uc001diy.3	0.4152	14507	87672286	FALSE	1	1	1	1
14509	chr1	87678764	87679264	501	*	142.701	0.951	0.907	3	C16._.A3	115136	LMO4	Distal	81333	uc001diy.3	0.477	14509	87679014	FALSE	1	1	1	1
14534	chr1	87821504	87822004	501	*	2.88703	0.462	0.25	2	C23._.A2	15583	LINC01364	Intronic	15583	uc021ooy.1	0.4431	14534	87821754	FALSE	1	1	1	1
14535	chr1	87822207	87822707	501	*	23.0067	0.969	0.942	3	C23._.H5	14880	LINC01364	Intronic	14880	uc021ooy.1	0.3553	14535	87822457	FALSE	1	1	1	1
14550	chr1	88148211	88148711	501	*	275.707	0.986	0.94	4	C19._.A4	311122	LINC01364	Distal	229404	uc021ooy.1	0.519	14550	88148461	FALSE	1	1	1	1
14551	chr1	88148753	88149253	501	*	8.67613	0.668	0.482	4	C23._.G8	311664	LINC01364	Distal	229946	uc021ooy.1	0.3593	14551	88149003	FALSE	1	1	1	1
14558	chr1	88305810	88306310	501	*	80.2141	0.893	0.814	2	C16._.A3	468721	LINC01364	Distal	387003	uc021ooy.1	0.3952	14558	88306060	FALSE	1	1	1	1
14561	chr1	88416077	88416577	501	*	16.2589	0.909	0.846	4	C23._.C3	578988	LINC01364	Distal	497270	uc021ooy.1	0.4451	14561	88416327	FALSE	1	1	1	1
14565	chr1	88423856	88424356	501	*	47.1503	0.945	0.704	2	C3._.Rep1	586767	LINC01364	Distal	505049	uc021ooy.1	0.4371	14565	88424106	FALSE	1	1	1	1
14566	chr1	88424369	88424869	501	*	6.45349	0.599	0.136	2	C3._.Rep1	587280	LINC01364	Distal	505562	uc021ooy.1	0.4012	14566	88424619	FALSE	1	1	1	1
14568	chr1	88434327	88434827	501	*	17.8616	0.922	0.864	4	C23._.C3	597238	LINC01364	Distal	509232	uc021ooy.1	0.4591	14568	88434577	FALSE	1	1	1	1
14577	chr1	88712680	88713180	501	*	16.0143	0.923	0.87	4	C23._.A2	436991	PKN2	Distal	230879	uc021ooz.1	0.4311	14577	88712930	FALSE	1	1	1	1
14579	chr1	88757531	88758031	501	*	63.8025	0.978	0.956	5	C23._.G8	392140	PKN2	Distal	186028	uc021ooz.1	0.4571	14579	88757781	FALSE	1	1	1	1
14584	chr1	88786012	88786512	501	*	8.78627	0.765	0.604	3	C16._.G8	363659	PKN2	Distal	157547	uc021ooz.1	0.3433	14584	88786262	FALSE	1	1	1	1
14585	chr1	88787376	88787876	501	*	17.5321	0.932	0.88	4	C23._.A2	362295	PKN2	Distal	156183	uc021ooz.1	0.3912	14585	88787626	FALSE	1	1	1	1
14629	chr1	89471138	89471638	501	*	128.147	0.94	0.896	4	C23._.A3	12744	RBMXL1	Distal	12744	uc001djl.3	0.5429	14629	89471388	FALSE	1	1	1	1
14631	chr1	89479023	89479523	501	*	129.996	0.941	0.896	3	C23._.A3	9275	GBP3	Intronic	9275	uc001djn.3	0.3473	14631	89479273	FALSE	1	1	1	1
14635	chr1	89508102	89508602	501	*	201.39	0.971	0.945	3	C23._.A3	19802	GBP3	Distal	19802	uc001djn.3	0.5509	14635	89508352	FALSE	1	1	1	1
14638	chr1	89520747	89521247	501	*	118.068	0.934	0.879	3	C16._.A3	10045	GBP1	Intronic	10045	uc001djo.2	0.4491	14638	89520997	FALSE	1	1	1	1
14639	chr1	89522484	89522984	501	*	57.2123	0.863	0.774	3	C23._.A3	8308	GBP1	Exonic	8308	uc001djo.2	0.4731	14639	89522734	FALSE	1	1	1	1
14641	chr1	89523847	89524347	501	*	135.574	0.945	0.902	3	C23._.A3	6945	GBP1	Intronic	6945	uc001djo.2	0.3553	14641	89524097	FALSE	1	1	1	1
14736	chr1	90456515	90457015	501	*	14.2872	0.506	0.244	3	C22._.A8	3759	GEMIN8P4	Distal	3261	uc001dkt.3	0.4631	14736	90456765	FALSE	1	1	1	1
14737	chr1	90457017	90457517	501	*	280.874	0.985	0.96	3	C22._.A8	3257	GEMIN8P4	Distal	3257	uc001dkt.3	0.4112	14737	90457267	FALSE	1	1	1	1
14746	chr1	90587736	90588236	501	*	12.3957	0.629	0.409	3	C23._.A3	127307	ZNF326	Distal	127307	uc021opc.1	0.4212	14746	90587986	FALSE	1	1	1	1
14747	chr1	90588489	90588989	501	*	69.2534	0.983	0.965	5	C23._.G8	128060	ZNF326	Distal	128060	uc021opc.1	0.4451	14747	90588739	FALSE	1	1	1	1
14766	chr1	90738920	90739420	501	*	13.2766	0.865	0.748	3	C22._.A1	278491	ZNF326	Distal	278491	uc021opc.1	0.4291	14766	90739170	FALSE	1	1	1	1
14767	chr1	90742014	90742514	501	*	142.674	0.93	0.856	3	C22._.A8	281585	ZNF326	Distal	281585	uc021opc.1	0.3433	14767	90742264	FALSE	1	1	1	1
14768	chr1	90756774	90757274	501	*	111.752	0.902	0.815	3	C22._.A8	296345	ZNF326	Distal	296345	uc021opc.1	0.3932	14768	90757024	FALSE	1	1	1	1
14791	chr1	91136752	91137252	501	*	27.9153	0.889	0.518	2	C3._.Rep1	45791	BARHL2	Distal	45791	uc021ope.1	0.3653	14791	91137002	FALSE	1	1	1	1
14792	chr1	91137274	91137774	501	*	67.8212	0.971	0.823	2	C3._.Rep1	45269	BARHL2	Distal	45269	uc021ope.1	0.3373	14792	91137524	FALSE	1	1	1	1
14801	chr1	91177987	91178487	501	*	58.8032	0.866	0.776	4	C23._.A3	4556	BARHL2	Intronic	4556	uc021ope.1	0.5848	14801	91178237	TRUE	SHH	1	1	1
14802	chr1	91178740	91179240	501	*	11.4623	0.815	0.684	3	C16._.G8	3803	BARHL2	Intronic	3803	uc021ope.1	0.475	14802	91178990	TRUE	SHH	1	1	1
14803	chr1	91179274	91179774	501	*	76.6376	0.988	0.974	4	C23._.G8	3269	BARHL2	Intronic	3269	uc021ope.1	0.5828	14803	91179524	TRUE	SHH	1	1	1
14807	chr1	91182474	91182974	501	*	21.7967	0.909	0.838	4	C16._.G8	69	BARHL2	Promoter	69	uc021ope.1	0.5309	14807	91182724	TRUE	SHH	1	1	1
14808	chr1	91183436	91183936	501	*	401.349	0.996	0.99	5	C23._.A3	891	BARHL2	Promoter	891	uc021ope.1	0.6826	14808	91183686	TRUE	SHH	1	1	1
14809	chr1	91184126	91184626	501	*	38.3746	0.964	0.929	5	C16._.G8	1581	BARHL2	Promoter	1581	uc021ope.1	0.6487	14809	91184376	TRUE	SHH	1	1	1
14810	chr1	91185087	91185587	501	*	16.2589	0.909	0.846	4	C23._.C3	2542	BARHL2	Distal	2542	uc021ope.1	0.6547	14810	91185337	TRUE	SHH	1	1	1
14817	chr1	91190282	91190782	501	*	6.44846	0.99	0.941	2	C1._.Rep1	7737	BARHL2	Distal	7737	uc021ope.1	0.5269	14817	91190532	TRUE	SHH	1	1	1
14821	chr1	91194086	91194586	501	*	176.051	0.967	0.935	3	C16._.A3	11541	BARHL2	Distal	11541	uc021ope.1	0.4651	14821	91194336	TRUE	SHH	1	1	1
14822	chr1	91195002	91195502	501	*	16.2589	0.909	0.846	3	C23._.C3	12457	BARHL2	Distal	12457	uc021ope.1	0.5669	14822	91195252	TRUE	SHH	1	1	1
14824	chr1	91196267	91196767	501	*	70.1701	0.885	0.807	4	C23._.A3	13722	BARHL2	Distal	13722	uc021ope.1	0.4411	14824	91196517	TRUE	SHH	1	1	1
14825	chr1	91197101	91197601	501	*	40.1211	0.967	0.935	3	C16._.G8	14556	BARHL2	Distal	14556	uc021ope.1	0.3892	14825	91197351	TRUE	SHH	1	1	1
14826	chr1	91197666	91198166	501	*	131.23	0.944	0.899	3	C16._.A3	15121	BARHL2	Distal	15121	uc021ope.1	0.4052	14826	91197916	TRUE	SHH	1	1	1
14830	chr1	91216248	91216748	501	*	250.153	0.987	0.971	4	C16._.A3	33703	BARHL2	Distal	33703	uc021ope.1	0.4471	14830	91216498	FALSE	1	1	1	1
14836	chr1	91226797	91227297	501	*	22.2492	0.862	0.772	5	C23._.G8	44252	BARHL2	Distal	44252	uc021ope.1	0.499	14836	91227047	FALSE	1	1	1	1
14837	chr1	91227376	91227876	501	*	123.277	0.999	0.997	5	C23._.G8	44831	BARHL2	Distal	44831	uc021ope.1	0.5449	14837	91227626	FALSE	1	1	1	1
14842	chr1	91246977	91247477	501	*	29.8691	0.904	0.84	4	C23._.G8	64432	BARHL2	Distal	54490	uc021ope.1	0.475	14842	91247227	FALSE	1	1	1	1
14847	chr1	91264855	91265355	501	*	120.912	0.974	0.904	2	C11._.Rep1	82310	BARHL2	Distal	36612	uc021ope.1	0.3852	14847	91265105	FALSE	1	1	1	1
14849	chr1	91275474	91275974	501	*	117.257	0.973	0.902	2	C11._.Rep1	92929	BARHL2	Distal	25993	uc021ope.1	0.4411	14849	91275724	FALSE	1	1	1	1
14852	chr1	91299320	91299820	501	*	13.9714	0.851	0.7	2	C24._.A6	116775	BARHL2	Distal	2147	uc021ope.1	0.4311	14852	91299570	FALSE	1	1	1	1
14853	chr1	91300312	91300812	501	*	9.17399	0.994	0.984	2	C22._.H5	117767	BARHL2	Distal	1155	uc021ope.1	0.4431	14853	91300562	FALSE	1	1	1	1
14889	chr1	92048021	92048521	501	*	25.4016	0.862	0.763	2	C20._.A5	81866	CDC7	Distal	67894	uc001dlr.4	0.4531	14889	92048271	FALSE	1	1	1	1
14894	chr1	92070241	92070741	501	*	22.045	0.792	0.638	2	C22._.A5	104086	CDC7	Distal	90114	uc001dlr.4	0.4571	14894	92070491	FALSE	1	1	1	1
14895	chr1	92072027	92072527	501	*	19.2192	0.817	0.699	2	C20._.A5	105872	CDC7	Distal	91900	uc001dlr.4	0.521	14895	92072277	FALSE	1	1	1	1
14901	chr1	92088391	92088891	501	*	41.3788	0.968	0.93	3	C22._.A1	122236	CDC7	Distal	108264	uc001dlr.4	0.4391	14901	92088641	FALSE	1	1	1	1
14912	chr1	92193206	92193706	501	*	65.2505	0.877	0.796	3	C23._.A3	178102	TGFBR3	Intronic	102169	uc001dls.1	0.3752	14912	92193456	FALSE	1	1	1	1
14919	chr1	92208337	92208837	501	*	28.896	0.776	0.623	2	C23._.A3	162971	TGFBR3	Intronic	87038	uc001dls.1	0.4491	14919	92208587	FALSE	1	1	1	1
14927	chr1	92226701	92227201	501	*	122.626	0.936	0.888	4	C23._.A3	144607	TGFBR3	Intronic	68674	uc001dls.1	0.4112	14927	92226951	FALSE	1	1	1	1
14988	chr1	93221038	93221538	501	*	143.074	0.949	0.908	3	C23._.A3	36672	EVI5	Intronic	36672	uc021opk.1	0.515	14988	93221288	FALSE	1	1	1	1
15033	chr1	93718978	93719478	501	*	218.76	0.98	0.959	4	C16._.A3	72946	CCDC18	Intronic	799	uc001dnh.3	0.5309	15033	93719228	FALSE	1	1	1	1
15065	chr1	94043853	94044353	501	*	26.17	0.762	0.616	2	C23._.A3	13421	LOC100129046	Intronic	6615	uc021opq.1	0.5569	15065	94044103	FALSE	1	1	1	1
15066	chr1	94044518	94045018	501	*	42.8712	0.946	0.905	4	C23._.G8	12756	LOC100129046	Intronic	5950	uc021opq.1	0.5848	15066	94044768	FALSE	1	1	1	1
15067	chr1	94045353	94045853	501	*	9.90332	0.702	0.529	4	C23._.G8	11921	LOC100129046	Intronic	5115	uc021opq.1	0.5309	15067	94045603	FALSE	1	1	1	1
15074	chr1	94060742	94061242	501	*	14.7216	0.663	0.463	2	C23._.A3	3466	LOC100129046	Intronic	3466	uc021opq.1	0.4331	15074	94060992	FALSE	1	1	1	1
15076	chr1	94062205	94062705	501	*	24.8293	0.754	0.605	4	C23._.A3	4929	LOC100129046	Intronic	4929	uc021opq.1	0.4431	15076	94062455	FALSE	1	1	1	1
15077	chr1	94063330	94063830	501	*	33.2234	0.953	0.911	4	C16._.G8	6054	LOC100129046	Intronic	6054	uc021opq.1	0.5569	15077	94063580	FALSE	1	1	1	1
15096	chr1	94101500	94102000	501	*	20.3788	0.975	0.893	2	C9._.Rep2	44224	LOC100129046	Intronic	22047	uc021opq.1	0.495	15096	94101750	FALSE	1	1	1	1
15132	chr1	94203875	94204375	501	*	262.289	0.981	0.953	3	C22._.A8	108262	MIR760	Intronic	36804	uc001dnp.4	0.5529	15132	94204125	TRUE	1	WNT	1	1
15136	chr1	94211480	94211980	501	*	93.842	0.88	0.774	3	C22._.A8	100657	MIR760	Intronic	29199	uc001dnp.4	0.4731	15136	94211730	TRUE	1	WNT	1	1
15140	chr1	94232002	94232502	501	*	67.1471	0.831	0.702	3	C22._.A8	80135	MIR760	Intronic	8677	uc001dnp.4	0.4551	15140	94232252	FALSE	1	1	1	1
15146	chr1	94248109	94248609	501	*	78.3964	0.854	0.734	3	C22._.A8	64028	MIR760	Intronic	7428	uc001dnp.4	0.3912	15146	94248359	FALSE	1	1	1	1
15172	chr1	94445456	94445956	501	*	381.271	0.995	0.987	3	C22._.A8	70693	GCLM	Distal	30778	uc009wdc.3	0.487	15172	94445706	FALSE	1	1	1	1
15186	chr1	94511021	94511521	501	*	9.00511	0.925	0.812	5	C7._.G8	75433	ABCA4	Exonic	27042	uc009wdd.3	0.5569	15186	94511271	FALSE	1	1	1	1
15188	chr1	94529031	94529531	501	*	24.0311	0.968	0.915	3	C7._.A3	57423	ABCA4	Intronic	45052	uc009wdd.3	0.4491	15188	94529281	FALSE	1	1	1	1
15191	chr1	94535074	94535574	501	*	38.284	0.877	0.763	2	C22._.A5	51380	ABCA4	Intronic	51095	uc009wdd.3	0.4451	15191	94535324	FALSE	1	1	1	1
15192	chr1	94536259	94536759	501	*	6.63662	0.953	0.826	2	C10._.Rep2	50195	ABCA4	Intronic	50195	uc009wdd.3	0.4691	15192	94536509	FALSE	1	1	1	1
15204	chr1	94560049	94560549	501	*	127.079	0.978	0.866	2	C5._.Rep1	26405	ABCA4	Intronic	26405	uc009wdd.3	0.521	15204	94560299	FALSE	1	1	1	1
15205	chr1	94560552	94561052	501	*	22.2436	0.993	0.979	5	C7._.G8	25902	ABCA4	Intronic	25902	uc009wdd.3	0.499	15205	94560802	FALSE	1	1	1	1
15211	chr1	94582079	94582579	501	*	136.392	0.925	0.849	2	C22._.A8	4375	ABCA4	Intronic	4375	uc009wdd.3	0.4571	15211	94582329	FALSE	1	1	1	1
15255	chr1	95057776	95058276	501	*	14.6891	0.94	0.847	3	C7._.A3	50612	F3	Distal	50612	uc001don.2	0.483	15255	95058026	FALSE	1	1	1	1
15276	chr1	95221286	95221786	501	*	198.862	0.962	0.914	2	C22._.A8	64361	SLC44A3	Distal	64297	uc031pnb.1	0.4571	15276	95221536	FALSE	1	1	1	1
15277	chr1	95223346	95223846	501	*	14.6891	0.94	0.847	3	C7._.A3	62301	SLC44A3	Distal	62237	uc031pnb.1	0.509	15277	95223596	FALSE	1	1	1	1
15278	chr1	95247682	95248182	501	*	216.707	0.969	0.932	3	C22._.A8	37965	SLC44A3	Distal	37901	uc031pnb.1	0.475	15278	95247932	FALSE	1	1	1	1
15280	chr1	95248945	95249445	501	*	14.4457	0.973	0.928	4	C7._.G8	36702	SLC44A3	Distal	36638	uc031pnb.1	0.5349	15280	95249195	FALSE	1	1	1	1
15293	chr1	95287403	95287903	501	*	11.6368	0.888	0.813	4	C23._.A2	1754	SLC44A3	Intronic	1552	uc031pnb.1	0.4471	15293	95287653	FALSE	1	1	1	1
15300	chr1	95329448	95329948	501	*	51.7236	0.954	0.885	2	C7._.A4	43799	SLC44A3	Intronic	36702	uc031pnb.1	0.4551	15300	95329698	FALSE	1	1	1	1
15345	chr1	95644714	95645214	501	*	179.614	0.964	0.933	3	C23._.A3	54746	RWDD3	Intronic	54573	uc001dpb.3	0.4012	15345	95644964	FALSE	1	1	1	1
15359	chr1	95872634	95873134	501	*	8.89142	0.851	0.754	2	C23._.A2	67408	LINC01761	Distal	67408	uc001dpd.3	0.4451	15359	95872884	FALSE	1	1	1	1
15360	chr1	95873391	95873891	501	*	17.5321	0.932	0.88	4	C23._.A2	66651	LINC01761	Distal	66651	uc001dpd.3	0.4331	15360	95873641	FALSE	1	1	1	1
15361	chr1	95874008	95874508	501	*	85.3514	0.957	0.847	2	C11._.Rep1	66034	LINC01761	Distal	66034	uc001dpd.3	0.3293	15361	95874258	FALSE	1	1	1	1
15365	chr1	95948706	95949206	501	*	61.4505	0.883	0.621	2	C10._.Rep1	8662	LINC01761	Distal	8662	uc001dpd.3	0.5709	15365	95948956	FALSE	1	1	1	1
15367	chr1	95968733	95969233	501	*	29.1177	0.675	0.413	2	C22._.A8	28689	LINC01761	Distal	1631	uc001dpd.3	0.4391	15367	95968983	FALSE	1	1	1	1
15378	chr1	96119080	96119580	501	*	104.629	0.968	0.883	2	C11._.Rep1	179036	LINC01761	Distal	143433	uc001dpd.3	0.4052	15378	96119330	FALSE	1	1	1	1
15379	chr1	96119774	96120274	501	*	12.2807	0.758	0.389	2	C11._.Rep1	179730	LINC01761	Distal	144127	uc001dpd.3	0.4172	15379	96120024	FALSE	1	1	1	1
15380	chr1	96120893	96121393	501	*	52.441	0.926	0.746	2	C11._.Rep1	180849	LINC01761	Distal	145246	uc001dpd.3	0.4351	15380	96121143	FALSE	1	1	1	1
15386	chr1	96294815	96295315	501	*	65.6104	0.98	0.96	5	C23._.G8	354771	LINC01761	Distal	319168	uc001dpd.3	0.3972	15386	96295065	FALSE	1	1	1	1
15387	chr1	96295575	96296075	501	*	4.21825	0.922	0.712	2	C2._.Rep2	355531	LINC01761	Distal	319928	uc001dpd.3	0.3852	15387	96295825	FALSE	1	1	1	1
15404	chr1	96714484	96714984	501	*	45.6777	0.765	0.576	2	C22._.A8	472440	PTBP2	Distal	446988	uc001dpe.2	0.4132	15404	96714734	FALSE	1	1	1	1
15405	chr1	96724894	96725394	501	*	207.755	0.966	0.928	3	C22._.A8	462030	PTBP2	Distal	436578	uc001dpe.2	0.4132	15405	96725144	FALSE	1	1	1	1
15410	chr1	96831519	96832019	501	*	91.8854	0.877	0.763	3	C22._.A8	355405	PTBP2	Distal	329953	uc001dpe.2	0.4012	15410	96831769	FALSE	1	1	1	1
15416	chr1	96926648	96927148	501	*	27.5455	0.663	0.372	2	C22._.A8	260276	PTBP2	Distal	234824	uc001dpe.2	0.3174	15416	96926898	FALSE	1	1	1	1
15423	chr1	96985434	96985934	501	*	51.3367	0.855	0.749	2	C20._.A8	201490	PTBP2	Distal	176038	uc001dpe.2	0.4192	15423	96985684	FALSE	1	1	1	1
15424	chr1	96986049	96986549	501	*	230.242	0.973	0.939	3	C22._.A8	200875	PTBP2	Distal	175423	uc001dpe.2	0.4351	15424	96986299	FALSE	1	1	1	1
15438	chr1	97434036	97434536	501	*	115.335	0.931	0.878	4	C23._.A3	127192	DPYD-AS1	Distal	127192	uc009wdi.1	0.4232	15438	97434286	FALSE	1	1	1	1
15452	chr1	97610746	97611246	501	*	93.9741	0.913	0.854	3	C23._.A3	49516	DPYD-AS1	Intronic	49516	uc009wdi.1	0.4032	15452	97610996	FALSE	1	1	1	1
15469	chr1	98297904	98298404	501	*	33.2234	0.953	0.911	3	C16._.G8	88460	DPYD	Intronic	88460	uc021opt.1	0.3593	15469	98298154	FALSE	1	1	1	1
15477	chr1	98437614	98438114	501	*	6.27488	0.686	0.473	4	C16._.G8	51248	DPYD	Distal	51248	uc021opt.1	0.4551	15477	98437864	FALSE	1	1	1	1
15478	chr1	98439112	98439612	501	*	186.077	0.971	0.943	4	C16._.A3	52746	DPYD	Distal	52746	uc021opt.1	0.3593	15478	98439362	FALSE	1	1	1	1
15479	chr1	98442327	98442827	501	*	133.13	0.945	0.899	4	C16._.A3	55961	DPYD	Distal	55961	uc021opt.1	0.3533	15479	98442577	FALSE	1	1	1	1
15484	chr1	98501264	98501764	501	*	103.339	0.921	0.858	3	C16._.A3	9392	MIR2682	Intronic	9392	uc001dpl.4	0.4172	15484	98501514	FALSE	1	1	1	1
15486	chr1	98510854	98511354	501	*	39.7767	0.867	0.584	2	C19._.A4	196	MIR2682	Promoter	196	uc001dpl.4	0.6527	15486	98511104	FALSE	1	1	1	1
15487	chr1	98511516	98512016	501	*	10.1058	0.792	0.647	3	C16._.G8	38	MIR137	Promoter	38	uc001dpm.4	0.5569	15487	98511766	FALSE	1	1	1	1
15488	chr1	98513796	98514296	501	*	42.4278	0.812	0.676	2	C16._.A3	1202	MIR137HG	Intronic	1202	uc001dpi.4	0.499	15488	98514046	FALSE	1	1	1	1
15489	chr1	98514837	98515337	501	*	106.988	0.924	0.86	3	C16._.A3	161	MIR137HG	Exonic	161	uc001dpi.4	0.505	15489	98515087	FALSE	1	1	1	1
15508	chr1	98888335	98888835	501	*	51.3367	0.855	0.749	2	C20._.A8	212317	LINC01776	Distal	212317	uc021opx.1	0.3812	15508	98888585	FALSE	1	1	1	1
15509	chr1	98895579	98896079	501	*	285.549	0.985	0.96	3	C22._.A8	219561	LINC01776	Distal	219561	uc021opx.1	0.4731	15509	98895829	FALSE	1	1	1	1
15521	chr1	99256648	99257148	501	*	19.2192	0.817	0.699	2	C20._.A5	129661	SNX7	Distal	49357	uc009wdl.1	0.523	15521	99256898	FALSE	1	1	1	1
15550	chr1	99692862	99693362	501	*	216.707	0.969	0.932	3	C22._.A8	36735	PLPPR4	Distal	36735	uc001dpv.3	0.4112	15550	99693112	FALSE	1	1	1	1
15563	chr1	99930216	99930716	501	*	12.8681	0.663	0.202	2	C13._.Rep1	180964	PALMD	Distal	180964	uc010otl.2	0.509	15563	99930466	TRUE	1	1	G3	1
15564	chr1	99930784	99931284	501	*	100.431	0.964	0.924	3	C22._.A5	180396	PALMD	Distal	180396	uc010otl.2	0.4551	15564	99931034	TRUE	1	1	G3	1
15565	chr1	99931318	99931818	501	*	4.11319	0.576	0.298	2	C22._.A1	179862	PALMD	Distal	179862	uc010otl.2	0.4631	15565	99931568	TRUE	1	1	G3	1
15632	chr1	100822314	100822814	501	*	24.1209	0.93	0.856	3	C22._.A1	11979	CDC14A	Intronic	4540	uc021oqc.2	0.4311	15632	100822564	FALSE	1	1	1	1
15636	chr1	100828369	100828869	501	*	45.0176	0.972	0.937	3	C22._.A1	18034	CDC14A	Intronic	10595	uc021oqc.2	0.497	15636	100828619	FALSE	1	1	1	1
15653	chr1	101003610	101004110	501	*	185.511	0.966	0.937	4	C23._.A3	131	GPR88	Exonic	131	uc021oqe.1	0.5489	15653	101003860	FALSE	1	1	1	1
15692	chr1	101667937	101668437	501	*	8.15959	0.767	0.545	2	C24._.A6	34117	S1PR1	Distal	34117	uc001drm.2	0.3593	15692	101668187	FALSE	1	1	1	1
15694	chr1	101669679	101670179	501	*	159.687	0.992	0.952	2	C13._.Rep1	32375	S1PR1	Distal	32375	uc001drm.2	0.4331	15694	101669929	FALSE	1	1	1	1
15695	chr1	101670272	101670772	501	*	2.27805	0.663	0.328	2	C21._.A1	31782	S1PR1	Distal	31782	uc001drm.2	0.4032	15695	101670522	FALSE	1	1	1	1
15696	chr1	101670896	101671396	501	*	2.87056	0.427	0.198	2	C22._.Other	31158	S1PR1	Distal	31158	uc001drm.2	0.4152	15696	101671146	FALSE	1	1	1	1
15701	chr1	101702123	101702623	501	*	29.7599	0.993	0.968	2	C9._.Rep2	67	S1PR1	Promoter	67	uc001drm.2	0.5689	15701	101702373	FALSE	1	1	1	1
15730	chr1	101974871	101975371	501	*	189.46	0.968	0.94	4	C23._.A3	272815	S1PR1	Distal	168669	uc001drm.2	0.4012	15730	101975121	FALSE	1	1	1	1
15736	chr1	102108661	102109161	501	*	57.2123	0.863	0.774	2	C23._.A3	228655	DNAJA1P5	Distal	203688	uc001drs.1	0.3593	15736	102108911	FALSE	1	1	1	1
15737	chr1	102109281	102109781	501	*	335.228	0.992	0.982	4	C23._.A3	228035	DNAJA1P5	Distal	203068	uc001drs.1	0.4491	15737	102109531	FALSE	1	1	1	1
15748	chr1	102367723	102368223	501	*	42.6498	0.886	0.629	2	C2._.Rep1	30405	DNAJA1P5	Intronic	30405	uc001drs.1	0.3733	15748	102367973	FALSE	1	1	1	1
15751	chr1	102381114	102381614	501	*	19.4729	0.821	0.372	2	C5._.Rep1	43796	DNAJA1P5	Intronic	43796	uc001drs.1	0.3433	15751	102381364	FALSE	1	1	1	1
15752	chr1	102419131	102419631	501	*	10.9326	0.715	0.438	2	C2._.Rep1	43408	OLFM3	Intronic	43408	uc001dru.3	0.3633	15752	102419381	FALSE	1	1	1	1
15755	chr1	102441659	102442159	501	*	41.2064	0.933	0.662	2	C3._.Rep1	20880	OLFM3	Intronic	20880	uc001dru.3	0.3453	15755	102441909	FALSE	1	1	1	1
15762	chr1	102938037	102938537	501	*	108.821	0.926	0.867	3	C16._.A3	475496	OLFM3	Distal	475496	uc001dru.3	0.3453	15762	102938287	FALSE	1	1	1	1
15769	chr1	103241552	103242052	501	*	196.196	0.974	0.948	4	C16._.A3	332249	COL11A1	Distal	254997	uc021oqi.1	0.4371	15769	103241802	FALSE	1	1	1	1
15771	chr1	103265894	103266394	501	*	90.4949	0.91	0.848	2	C23._.A3	307907	COL11A1	Distal	230655	uc021oqi.1	0.3453	15771	103266144	FALSE	1	1	1	1
15779	chr1	103434853	103435353	501	*	33.0897	0.795	0.675	2	C23._.A3	138948	COL11A1	Intronic	61696	uc021oqi.1	0.3613	15779	103435103	FALSE	1	1	1	1
15834	chr1	107504181	107504681	501	*	138.859	0.948	0.902	2	C16._.A3	94835	PRMT6	Distal	94835	uc001dsg.3	0.4012	15834	107504431	FALSE	1	1	1	1
15835	chr1	107507035	107507535	501	*	99.2377	0.918	0.86	3	C23._.A3	91981	PRMT6	Distal	91981	uc001dsg.3	0.4112	15835	107507285	FALSE	1	1	1	1
15864	chr1	108069286	108069786	501	*	97.494	0.937	0.871	2	C20._.A8	386906	NTNG1	Distal	131759	uc021oqm.1	0.4132	15864	108069536	FALSE	1	1	1	1
15865	chr1	108072086	108072586	501	*	64.4189	0.929	0.832	2	C15._.A5	389706	NTNG1	Distal	134559	uc021oqm.1	0.3932	15865	108072336	FALSE	1	1	1	1
15873	chr1	108094114	108094614	501	*	168.098	0.964	0.929	4	C16._.A3	411734	NTNG1	Distal	126266	uc021oqm.1	0.4212	15873	108094364	FALSE	1	1	1	1
15892	chr1	108336635	108337135	501	*	56.8116	0.87	0.771	3	C20._.A8	170179	VAV3-AS1	Intronic	105758	uc001dsj.1	0.4012	15892	108336885	FALSE	1	1	1	1
15916	chr1	108613223	108613723	501	*	14.2759	0.851	0.741	4	C16._.G8	105927	VAV3	Distal	105927	uc001dsi.1	0.4132	15916	108613473	FALSE	1	1	1	1
15919	chr1	108624550	108625050	501	*	123.679	0.938	0.887	3	C16._.A3	117254	VAV3	Distal	110630	uc001dsi.1	0.5329	15919	108624800	FALSE	1	1	1	1
15939	chr1	109205547	109206047	501	*	29.8684	0.943	0.894	3	C16._.G8	1648	HENMT1	Promoter	1648	uc001dss.2	0.3992	15939	109205797	FALSE	1	1	1	1
15942	chr1	109207165	109207665	501	*	122.626	0.936	0.888	4	C23._.A3	3266	HENMT1	Distal	3266	uc001dss.2	0.477	15942	109207415	FALSE	1	1	1	1
15946	chr1	109235734	109236234	501	*	129.629	0.965	0.87	2	C2._.Rep1	1051	PRPF38B	Intronic	1051	uc001dst.3	0.5509	15946	109235984	FALSE	1	1	1	1
15955	chr1	109357302	109357802	501	*	205.394	0.972	0.947	4	C23._.A3	42286	SPATA42	Distal	42173	uc009web.2	0.4052	15955	109357552	FALSE	1	1	1	1
15964	chr1	109389947	109390447	501	*	15.9181	0.678	0.501	3	C23._.A3	9641	SPATA42	Intronic	9528	uc009web.2	0.503	15964	109390197	FALSE	1	1	1	1
16005	chr1	109691616	109692116	501	*	70.2455	0.937	0.85	2	C15._.A5	35280	KIAA1324	Intronic	35280	uc021oqs.1	0.481	16005	109691866	FALSE	1	1	1	1
16079	chr1	109842124	109842624	501	*	7.70304	0.949	0.886	4	C22._.Other	7288	MYBPHL	Intronic	7288	uc021oqv.1	0.5349	16079	109842374	FALSE	1	1	1	1
16084	chr1	109847126	109847626	501	*	12.9273	0.93	0.826	4	C7._.A3	2286	MYBPHL	Intronic	2286	uc021oqv.1	0.509	16084	109847376	FALSE	1	1	1	1
16087	chr1	109849476	109849976	501	*	34.9256	0.957	0.918	4	C16._.G8	62	MYBPHL	Promoter	62	uc021oqv.1	0.6148	16087	109849726	FALSE	1	1	1	1
16088	chr1	109850292	109850792	501	*	18.9583	0.999	0.995	4	C17._.C3	878	MYBPHL	Promoter	878	uc021oqv.1	0.477	16088	109850542	FALSE	1	1	1	1
16094	chr1	109855946	109856446	501	*	44.6197	0.988	0.974	4	C23._.A2	6532	MYBPHL	Exonic	6532	uc021oqv.1	0.4491	16094	109856196	FALSE	1	1	1	1
16140	chr1	110040885	110041385	501	*	20.5479	0.935	0.88	5	C16._.A2	4476	CYB561D1	Exonic	4433	uc001dur.3	0.6008	16140	110041135	FALSE	1	1	1	1
16156	chr1	110072971	110073471	501	*	26.5827	0.931	0.875	5	C16._.G8	9272	GPR61	Distal	9272	uc010ouq.1	0.5948	16156	110073221	FALSE	1	1	1	1
16163	chr1	110078684	110079184	501	*	60.1269	0.989	0.975	3	C16._.G8	3559	GPR61	Distal	3559	uc010ouq.1	0.5868	16163	110078934	FALSE	1	1	1	1
16178	chr1	110154103	110154603	501	*	29.9425	0.833	0.635	2	C15._.A5	1351	GNAT2	Intronic	1351	uc010our.1	0.499	16178	110154353	FALSE	1	1	1	1
16188	chr1	110166094	110166594	501	*	11.0076	0.986	0.943	2	C10._.Rep2	4217	AMPD2	Intronic	265	uc001duy.3	0.6048	16188	110166344	FALSE	1	1	1	1
16200	chr1	110181725	110182225	501	*	29.9425	0.833	0.635	2	C15._.A5	16722	GSTM4	Distal	10025	uc001duz.3	0.5369	16200	110181975	FALSE	1	1	1	1
16233	chr1	110348071	110348571	501	*	113.876	0.952	0.896	2	C20._.A8	41676	EPS8L3	Distal	41676	uc001dve.3	0.4551	16233	110348321	FALSE	1	1	1	1
16238	chr1	110363814	110364314	501	*	187.737	0.984	0.932	2	C10._.Rep1	57419	EPS8L3	Distal	57419	uc001dve.3	0.5768	16238	110364064	FALSE	1	1	1	1
16247	chr1	110419920	110420420	501	*	10.7694	0.947	0.858	3	C7._.G8	33062	CSF1	Distal	33062	uc031pnj.1	0.5988	16247	110420170	FALSE	1	1	1	1
16249	chr1	110434639	110435139	501	*	23.3722	0.917	0.854	4	C16._.G8	18343	CSF1	Distal	18343	uc031pnj.1	0.5609	16249	110434889	FALSE	1	1	1	1
16273	chr1	110537268	110537768	501	*	41.105	0.937	0.75	2	C9._.Rep1	10130	AHCYL1	Intronic	6030	uc001dvq.3	0.4192	16273	110537518	FALSE	1	1	1	1
16275	chr1	110549958	110550458	501	*	159.641	0.942	0.874	3	C22._.A8	22820	AHCYL1	Intronic	3637	uc001dvq.3	0.3892	16275	110550208	FALSE	1	1	1	1
16285	chr1	110588052	110588552	501	*	91.8854	0.877	0.763	2	C22._.A8	14102	STRIP1	Intronic	11078	uc001dvr.2	0.485	16285	110588302	FALSE	1	1	1	1
16288	chr1	110592735	110593235	501	*	107.727	0.898	0.796	3	C22._.A8	18785	STRIP1	Exonic	10318	uc001dvr.2	0.5489	16288	110592985	FALSE	1	1	1	1
16290	chr1	110600563	110601063	501	*	69.9462	0.899	0.812	3	C20._.A8	12508	ALX3	Distal	2490	uc009wep.3	0.5629	16290	110600813	FALSE	1	1	1	1
16316	chr1	110679458	110679958	501	*	131.201	0.98	0.878	2	C5._.Rep1	13423	SLC6A17	Distal	13423	uc001dvv.4	0.513	16316	110679708	FALSE	1	1	1	1
16319	chr1	110692829	110693329	501	*	96.8984	0.965	0.794	2	C5._.Rep1	52	SLC6A17	Promoter	52	uc001dvv.4	0.7066	16319	110693079	FALSE	1	1	1	1
16320	chr1	110693352	110693852	501	*	31.7458	0.877	0.493	2	C5._.Rep1	469	SLC6A17	Intronic	469	uc001dvv.4	0.7405	16320	110693602	FALSE	1	1	1	1
16321	chr1	110701772	110702272	501	*	10.9326	0.715	0.438	2	C2._.Rep1	8889	SLC6A17	Intronic	8889	uc001dvv.4	0.491	16321	110702022	FALSE	1	1	1	1
16323	chr1	110704463	110704963	501	*	5.6495	0.366	0.101	2	C16._.A3	11580	SLC6A17	Intronic	11580	uc001dvv.4	0.5369	16323	110704713	FALSE	1	1	1	1
16328	chr1	110713994	110714494	501	*	154.298	0.975	0.946	4	C20._.A8	21111	SLC6A17	Intronic	20883	uc001dvv.4	0.5429	16328	110714244	FALSE	1	1	1	1
16333	chr1	110727730	110728230	501	*	51.213	0.902	0.647	2	C2._.Rep1	25355	KCNC4	Intronic	7147	uc001dvx.3	0.5449	16333	110727980	FALSE	1	1	1	1
16335	chr1	110730872	110731372	501	*	115.801	0.906	0.818	3	C22._.A8	22213	KCNC4	Intronic	4005	uc001dvx.3	0.493	16335	110731122	FALSE	1	1	1	1
16361	chr1	110770371	110770871	501	*	31.201	0.856	0.592	2	C2._.Rep1	17284	KCNC4	Intronic	17284	uc001dvx.3	0.5749	16361	110770621	FALSE	1	1	1	1
16362	chr1	110771931	110772431	501	*	19.4729	0.821	0.372	2	C5._.Rep1	18844	KCNC4	Intronic	18844	uc001dvx.3	0.6128	16362	110772181	FALSE	1	1	1	1
16396	chr1	110933204	110933704	501	*	212.414	0.99	0.976	3	C20._.A8	249	SLC16A4	Intronic	249	uc031pnk.1	0.4451	16396	110933454	FALSE	1	1	1	1
16397	chr1	110934255	110934755	501	*	49.5344	0.849	0.741	3	C20._.A8	800	SLC16A4	Promoter	800	uc031pnk.1	0.3952	16397	110934505	FALSE	1	1	1	1
16410	chr1	110963514	110964014	501	*	11.8424	0.849	0.723	3	C22._.A1	13217	LAMTOR5	Distal	13217	uc010ovc.2	0.4431	16410	110963764	FALSE	1	1	1	1
16414	chr1	110968248	110968748	501	*	145.838	1	0.999	5	C23._.G8	17951	LAMTOR5	Distal	17951	uc010ovc.2	0.5629	16414	110968498	FALSE	1	1	1	1
16419	chr1	111006190	111006690	501	*	28.6561	0.776	0.294	2	C12._.A5	9937	CYMP	Distal	9937	uc009wex.2	0.4591	16419	111006440	FALSE	1	1	1	1
16420	chr1	111006984	111007484	501	*	13.4216	0.743	0.585	2	C20._.A5	9143	CYMP	Distal	9143	uc009wex.2	0.4291	16420	111007234	FALSE	1	1	1	1
16436	chr1	111066436	111066936	501	*	6.17661	0.962	0.837	2	C2._.Rep2	4888	KCNA10	Distal	4888	uc031pnl.1	0.521	16436	111066686	FALSE	1	1	1	1
16446	chr1	111080511	111081011	501	*	75.436	0.996	0.99	4	C16._.G8	18963	KCNA10	Distal	18963	uc031pnl.1	0.5689	16446	111080761	FALSE	1	1	1	1
16447	chr1	111081596	111082096	501	*	35.7872	1	0.999	2	C10._.Rep2	20048	KCNA10	Distal	20048	uc031pnl.1	0.5449	16447	111081846	FALSE	1	1	1	1
16451	chr1	111084367	111084867	501	*	303.902	0.993	0.984	4	C16._.A3	22819	KCNA10	Distal	22819	uc031pnl.1	0.479	16451	111084617	FALSE	1	1	1	1
16460	chr1	111108096	111108596	501	*	33.0897	0.795	0.675	4	C23._.A3	46548	KCNA10	Distal	39057	uc031pnl.1	0.509	16460	111108346	FALSE	1	1	1	1
16488	chr1	111177239	111177739	501	*	180.763	0.983	0.958	4	C20._.A8	3392	KCNA2	Distal	3392	uc001dwr.3	0.505	16488	111177489	FALSE	1	1	1	1
16492	chr1	111188580	111189080	501	*	38.9804	0.809	0.68	2	C20._.A8	14733	KCNA2	Distal	14733	uc001dwr.3	0.3493	16492	111188830	FALSE	1	1	1	1
16506	chr1	111261003	111261503	501	*	73.4877	0.89	0.818	2	C23._.A3	43597	KCNA3	Distal	43597	uc001dws.1	0.493	16506	111261253	FALSE	1	1	1	1
16515	chr1	111299087	111299587	501	*	185.511	0.966	0.937	4	C23._.A3	81681	KCNA3	Distal	81681	uc001dws.1	0.4331	16515	111299337	FALSE	1	1	1	1
16540	chr1	111771030	111771530	501	*	49.6273	0.951	0.876	3	C7._.A4	998	CHI3L2	Intronic	998	uc001dxs.3	0.499	16540	111771280	FALSE	1	1	1	1
16543	chr1	111817614	111818114	501	*	144.96	0.95	0.909	4	C23._.A3	5281	CHIAP2	Distal	5281	uc010ovl.2	0.4331	16543	111817864	FALSE	1	1	1	1
16545	chr1	111862713	111863213	501	*	11.6056	0.645	0.309	2	C17._.A4	26231	PIFO	Exonic	26231	uc001dxy.2	0.5369	16545	111862963	FALSE	1	1	1	1
16556	chr1	112032273	112032773	501	*	30.7504	0.977	0.82	2	C6._.A5	15918	C1orf162	Intronic	521	uc001dyb.2	0.475	16556	112032523	FALSE	1	1	1	1
16561	chr1	112050207	112050707	501	*	43.9767	0.99	0.916	2	C6._.A5	33852	C1orf162	Intronic	3713	uc001dyb.2	0.6008	16561	112050457	FALSE	1	1	1	1
16564	chr1	112052520	112053020	501	*	68.5225	0.882	0.806	4	C23._.A3	32284	RAP1A	Intronic	6026	uc010ovr.1	0.4611	16564	112052770	FALSE	1	1	1	1
16573	chr1	112127861	112128361	501	*	31.5854	0.851	0.733	3	C22._.A5	21513	ADORA3	Intronic	21513	uc001dyc.2	0.3513	16573	112128111	FALSE	1	1	1	1
16576	chr1	112135957	112136457	501	*	5.27128	0.673	0.393	3	C22._.A1	14732	LINC01160	Intronic	14732	uc010ovs.2	0.4291	16576	112136207	FALSE	1	1	1	1
16579	chr1	112148155	112148655	501	*	259.979	0.981	0.953	3	C22._.A8	2534	LINC01160	Intronic	2534	uc010ovs.2	0.4671	16579	112148405	FALSE	1	1	1	1
16580	chr1	112148971	112149471	501	*	198.862	0.962	0.914	3	C22._.A8	1718	LINC01160	Intronic	1718	uc010ovs.2	0.4511	16580	112149221	FALSE	1	1	1	1
16601	chr1	112271770	112272270	501	*	29.7472	0.975	0.952	5	C23._.C3	10442	INKA2-AS1	Intronic	10025	uc001dye.1	0.5709	16601	112272020	TRUE	SHH	1	1	1
16606	chr1	112278450	112278950	501	*	82.2541	0.99	0.978	4	C23._.G8	3762	INKA2-AS1	Intronic	3345	uc001dye.1	0.5409	16606	112278700	TRUE	SHH	1	1	1
16607	chr1	112279559	112280059	501	*	71.0876	0.984	0.967	5	C23._.G8	2653	INKA2-AS1	Intronic	2236	uc001dye.1	0.5289	16607	112279809	TRUE	SHH	1	1	1
16611	chr1	112282629	112283129	501	*	27.9866	0.971	0.945	5	C23._.C3	415	INKA2-AS1	Intronic	415	uc001dye.1	0.6248	16611	112282879	TRUE	SHH	1	1	1
16629	chr1	112343593	112344093	501	*	8.89142	0.851	0.754	3	C23._.A2	45423	INKA2	Intronic	40823	uc001dyd.1	0.5589	16629	112343843	TRUE	SHH	1	1	G4
16633	chr1	112346719	112347219	501	*	28.2164	0.937	0.885	4	C16._.G8	48549	INKA2	Intronic	43949	uc001dyd.1	0.5389	16633	112346969	TRUE	SHH	1	1	G4
16648	chr1	112375322	112375822	501	*	57.6794	0.994	0.986	4	C23._.A2	77152	INKA2	Intronic	72552	uc001dyd.1	0.481	16648	112375572	TRUE	SHH	1	1	G4
16649	chr1	112375982	112376482	501	*	173.75	0.962	0.93	4	C23._.A3	77812	INKA2	Intronic	73212	uc001dyd.1	0.4152	16649	112376232	TRUE	SHH	1	1	G4
16655	chr1	112384928	112385428	501	*	15.1871	0.992	0.965	2	C19._.A2	86758	INKA2	Intronic	82158	uc001dyd.1	0.5289	16655	112385178	TRUE	SHH	1	1	G4
16656	chr1	112385733	112386233	501	*	140.778	0.95	0.906	3	C16._.A3	87563	INKA2	Intronic	82963	uc001dyd.1	0.5489	16656	112385983	TRUE	SHH	1	1	G4
16667	chr1	112398625	112399125	501	*	17.1354	0.692	0.522	4	C23._.A3	100455	INKA2	Intronic	95855	uc001dyd.1	0.5409	16667	112398875	TRUE	SHH	1	1	G4
16668	chr1	112399311	112399811	501	*	143.074	0.949	0.908	4	C23._.A3	101141	INKA2	Intronic	96541	uc001dyd.1	0.513	16668	112399561	TRUE	SHH	1	1	G4
16669	chr1	112399857	112400357	501	*	7.0247	0.998	0.985	2	C1._.Rep2	101687	INKA2	Intronic	97087	uc001dyd.1	0.5848	16669	112400107	TRUE	SHH	1	1	G4
16677	chr1	112423431	112423931	501	*	152.384	0.956	0.915	4	C16._.A3	108095	KCND3	Intronic	108095	uc001dyj.3	0.517	16677	112423681	TRUE	SHH	1	G3	G4
16689	chr1	112446339	112446839	501	*	10.3973	0.988	0.942	2	C2._.Rep2	85187	KCND3	Intronic	85187	uc001dyj.3	0.509	16689	112446589	TRUE	SHH	1	G3	G4
16690	chr1	112447004	112447504	501	*	366.666	0.995	0.987	4	C22._.A8	84522	KCND3	Intronic	84522	uc001dyj.3	0.5549	16690	112447254	TRUE	SHH	1	G3	G4
16709	chr1	112486944	112487444	501	*	36.6429	0.961	0.924	4	C16._.G8	44582	KCND3	Intronic	44582	uc001dyj.3	0.5429	16709	112487194	TRUE	SHH	1	G3	G4
16711	chr1	112490410	112490910	501	*	5.09245	0.623	0.412	4	C16._.G8	41116	KCND3	Intronic	41116	uc001dyj.3	0.519	16711	112490660	TRUE	SHH	1	G3	G4
16712	chr1	112491067	112491567	501	*	67.7097	0.993	0.984	4	C16._.G8	40459	KCND3	Intronic	40459	uc001dyj.3	0.5389	16712	112491317	TRUE	SHH	1	G3	G4
16722	chr1	112503600	112504100	501	*	46.305	0.995	0.988	4	C23._.C3	27926	KCND3	Intronic	27926	uc001dyj.3	0.5629	16722	112503850	TRUE	SHH	1	G3	G4
16723	chr1	112504377	112504877	501	*	69.6292	0.994	0.986	4	C16._.G8	27149	KCND3	Intronic	27149	uc001dyj.3	0.517	16723	112504627	TRUE	SHH	1	G3	G4
16726	chr1	112506598	112507098	501	*	34.9256	0.957	0.918	3	C16._.G8	24928	KCND3	Intronic	24928	uc001dyj.3	0.5709	16726	112506848	TRUE	SHH	1	G3	G4
16732	chr1	112511116	112511616	501	*	33.0339	0.917	0.858	3	C23._.G8	20410	KCND3	Intronic	20410	uc001dyj.3	0.5329	16732	112511366	TRUE	SHH	1	G3	G4
16734	chr1	112514063	112514563	501	*	22.0016	0.819	0.547	2	C2._.Rep1	17463	KCND3	Intronic	17463	uc001dyj.3	0.479	16734	112514313	TRUE	SHH	1	G3	G4
16738	chr1	112526087	112526587	501	*	28.0644	0.845	0.578	2	C2._.Rep1	5439	KCND3	Intronic	5439	uc001dyj.3	0.513	16738	112526337	TRUE	SHH	1	1	G4
16781	chr1	112687379	112687879	501	*	287.999	0.988	0.974	4	C23._.A3	154438	LINC01750	Distal	154438	uc001dyk.3	0.5389	16781	112687629	FALSE	1	1	1	1
16782	chr1	112688474	112688974	501	*	11.2687	0.608	0.388	2	C23._.A3	155533	LINC01750	Distal	155533	uc001dyk.3	0.493	16782	112688724	FALSE	1	1	1	1
16783	chr1	112689013	112689513	501	*	118.97	0.934	0.885	3	C23._.A3	156072	LINC01750	Distal	156072	uc001dyk.3	0.4451	16783	112689263	FALSE	1	1	1	1
16786	chr1	112788538	112789038	501	*	14.0055	0.86	0.756	3	C20._.A1	150011	CTTNBP2NL	Distal	124837	uc010ovu.1	0.517	16786	112788788	FALSE	1	1	1	1
16787	chr1	112789671	112790171	501	*	31.8995	0.891	0.799	3	C20._.A5	148878	CTTNBP2NL	Distal	123704	uc010ovu.1	0.515	16787	112789921	FALSE	1	1	1	1
16878	chr1	113424925	113425425	501	*	196.648	0.962	0.914	3	C22._.A8	40796	AKR7A2P1	Distal	31909	uc001dze.1	0.5689	16878	113425175	FALSE	1	1	1	1
16892	chr1	113582749	113583249	501	*	6.1499	0.401	0.154	2	C15._.A5	32831	LRIG2	Distal	32724	uc001dzf.3	0.4291	16892	113582999	FALSE	1	1	1	1
16895	chr1	113599547	113600047	501	*	59.8264	0.813	0.672	2	C22._.A8	16033	LRIG2	Distal	15926	uc001dzf.3	0.4491	16895	113599797	FALSE	1	1	1	1
16909	chr1	113711534	113712034	501	*	135.035	0.946	0.9	5	C16._.A3	37090	LOC643441	Distal	37090	uc021orm.1	0.5329	16909	113711784	FALSE	1	1	1	1
16934	chr1	114197458	114197958	501	*	10.9326	0.715	0.438	2	C2._.Rep1	104389	PHTF1	Intronic	25824	uc031pnm.1	0.3453	16934	114197708	FALSE	1	1	1	1
16935	chr1	114222758	114223258	501	*	7.2697	0.627	0.169	2	C2._.Rep1	79089	PHTF1	Intronic	524	uc031pnm.1	0.481	16935	114223008	FALSE	1	1	1	1
16972	chr1	114489273	114489773	501	*	119.875	0.911	0.828	3	C22._.A8	17526	HIPK1	Intronic	4243	uc001eag.3	0.3832	16972	114489523	FALSE	1	1	1	1
16978	chr1	114521708	114522208	501	*	221.205	0.97	0.933	4	C22._.A8	71	OLFML3	Promoter	71	uc001eai.1	0.5429	16978	114521958	FALSE	1	1	1	1
16982	chr1	114525082	114525582	501	*	16.3462	0.98	0.947	3	C7._.G8	3301	OLFML3	Distal	3301	uc001eai.1	0.5549	16982	114525332	FALSE	1	1	1	1
17005	chr1	114642718	114643218	501	*	273.594	0.99	0.977	4	C16._.A3	53503	SYT6	Intronic	1080	uc001eam.3	0.491	17005	114642968	FALSE	1	1	1	1
17007	chr1	114647992	114648492	501	*	11.6368	0.888	0.813	2	C23._.A2	48229	SYT6	Intronic	6354	uc001eam.3	0.5669	17007	114648242	FALSE	1	1	1	1
17009	chr1	114650450	114650950	501	*	47.0785	0.826	0.701	3	C16._.A3	45771	SYT6	Intronic	8812	uc001eam.3	0.515	17009	114650700	FALSE	1	1	1	1
17029	chr1	114752496	114752996	501	*	4.21825	0.922	0.712	2	C2._.Rep2	56273	SYT6	Distal	56273	uc001eam.3	0.483	17029	114752746	FALSE	1	1	1	1
17031	chr1	114759295	114759795	501	*	14.2759	0.851	0.741	4	C16._.G8	63072	SYT6	Distal	63072	uc001eam.3	0.4391	17031	114759545	FALSE	1	1	1	1
17040	chr1	114815202	114815702	501	*	14.2759	0.851	0.741	2	C16._.G8	118979	SYT6	Distal	118979	uc001eam.3	0.3952	17040	114815452	FALSE	1	1	1	1
17041	chr1	114817188	114817688	501	*	31.5373	0.948	0.902	4	C16._.G8	120965	SYT6	Distal	120965	uc001eam.3	0.487	17041	114817438	FALSE	1	1	1	1
17044	chr1	114871063	114871563	501	*	54.5393	0.985	0.968	4	C16._.G8	174840	SYT6	Distal	78408	uc001eam.3	0.517	17044	114871313	FALSE	1	1	1	1
17055	chr1	114895329	114895829	501	*	317.041	0.994	0.986	5	C16._.A3	158201	TRIM33	Distal	54142	uc001eao.3	0.5629	17055	114895579	FALSE	1	1	1	1
17086	chr1	115718175	115718675	501	*	69.0004	0.835	0.706	3	C22._.A8	86303	TSPAN2	Distal	86303	uc001ebn.1	0.521	17086	115718425	FALSE	1	1	1	1
17087	chr1	115718778	115719278	501	*	38.284	0.877	0.763	2	C22._.A5	86906	TSPAN2	Distal	86906	uc001ebn.1	0.4451	17087	115719028	FALSE	1	1	1	1
17088	chr1	115727626	115728126	501	*	9.90332	0.702	0.529	2	C23._.G8	95754	TSPAN2	Distal	95754	uc001ebn.1	0.5369	17088	115727876	FALSE	1	1	1	1
17089	chr1	115729346	115729846	501	*	60.2136	0.974	0.95	3	C23._.G8	97474	TSPAN2	Distal	97474	uc001ebn.1	0.493	17089	115729596	FALSE	1	1	1	1
17090	chr1	115733376	115733876	501	*	62.3821	0.883	0.79	2	C20._.A8	101504	TSPAN2	Distal	95789	uc001ebn.1	0.4251	17090	115733626	FALSE	1	1	1	1
17091	chr1	115735579	115736079	501	*	255.369	0.98	0.952	3	C22._.A8	103707	TSPAN2	Distal	93586	uc001ebn.1	0.4232	17091	115735829	FALSE	1	1	1	1
17092	chr1	115736943	115737443	501	*	172.562	0.95	0.891	3	C22._.A8	105071	TSPAN2	Distal	92222	uc001ebn.1	0.491	17092	115737193	FALSE	1	1	1	1
17093	chr1	115737514	115738014	501	*	3.45298	0.362	0.074	2	C15._.Other	105642	TSPAN2	Distal	91651	uc001ebn.1	0.4491	17093	115737764	FALSE	1	1	1	1
17095	chr1	115753691	115754191	501	*	78.3964	0.854	0.734	2	C22._.A8	121819	TSPAN2	Distal	75474	uc001ebn.1	0.499	17095	115753941	FALSE	1	1	1	1
17098	chr1	115781195	115781695	501	*	192.232	0.96	0.905	2	C22._.A8	99411	NGF	Distal	47970	uc001ebq.1	0.4172	17098	115781445	FALSE	1	1	1	1
17101	chr1	115794428	115794928	501	*	180.763	0.983	0.958	3	C20._.A8	86178	NGF	Distal	34737	uc001ebq.1	0.4132	17101	115794678	FALSE	1	1	1	1
17106	chr1	115822619	115823119	501	*	89.4675	0.928	0.859	3	C20._.A8	57987	NGF	Distal	6546	uc001ebq.1	0.517	17106	115822869	FALSE	1	1	1	1
17107	chr1	115825278	115825778	501	*	5.66115	0.829	0.594	4	C7._.G8	55328	NGF	Distal	3887	uc001ebq.1	0.499	17107	115825528	FALSE	1	1	1	1
17114	chr1	115856634	115857134	501	*	41.8813	0.97	0.942	4	C16._.G8	23972	NGF	Intronic	23972	uc001ebq.1	0.4671	17114	115856884	FALSE	1	1	1	1
17116	chr1	115859615	115860115	501	*	10.2447	0.872	0.784	4	C23._.A2	20991	NGF	Intronic	20991	uc001ebq.1	0.4551	17116	115859865	FALSE	1	1	1	1
17123	chr1	115879288	115879788	501	*	69.0004	0.835	0.706	3	C22._.A8	1318	NGF	Intronic	1318	uc001ebq.1	0.495	17123	115879538	FALSE	1	1	1	1
17125	chr1	115880684	115881184	501	*	118.036	0.955	0.9	3	C20._.A8	76	NGF	Promoter	76	uc001ebq.1	0.6826	17125	115880934	FALSE	1	1	1	1
17128	chr1	115897653	115898153	501	*	25.15	0.816	0.675	3	C22._.A5	17045	NGF	Distal	17045	uc001ebq.1	0.3952	17128	115897903	FALSE	1	1	1	1
17129	chr1	115898675	115899175	501	*	27.5455	0.663	0.372	2	C22._.A8	18067	NGF	Distal	18067	uc001ebq.1	0.509	17129	115898925	FALSE	1	1	1	1
17134	chr1	115951093	115951593	501	*	123.971	0.915	0.831	3	C22._.A8	70485	NGF	Distal	70485	uc001ebq.1	0.4052	17134	115951343	FALSE	1	1	1	1
17140	chr1	115997388	115997888	501	*	99.7528	0.888	0.78	3	C22._.A8	116780	NGF	Distal	116780	uc001ebq.1	0.4691	17140	115997638	FALSE	1	1	1	1
17142	chr1	115999197	115999697	501	*	361.816	0.994	0.984	3	C22._.A8	118589	NGF	Distal	118589	uc001ebq.1	0.485	17142	115999447	FALSE	1	1	1	1
17145	chr1	116009786	116010286	501	*	176.904	0.953	0.894	3	C22._.A8	129178	NGF	Distal	129178	uc001ebq.1	0.4212	17145	116010036	FALSE	1	1	1	1
17165	chr1	116209242	116209742	501	*	27.1405	0.965	0.935	4	C23._.A2	24917	VANGL1	Intronic	24241	uc001ebs.3	0.5389	17165	116209492	FALSE	1	1	1	1
17167	chr1	116214122	116214622	501	*	24.9681	0.925	0.863	4	C16._.G8	29797	VANGL1	Intronic	29121	uc001ebs.3	0.5569	17167	116214372	FALSE	1	1	1	1
17186	chr1	116369173	116369673	501	*	29.0288	0.966	0.933	4	C16._.A2	14323	NHLH2	Distal	11569	uc001ebw.4	0.4092	17186	116369423	TRUE	SHH	1	G3	G4
17189	chr1	116371216	116371716	501	*	39.2168	0.983	0.965	5	C23._.A2	12280	NHLH2	Distal	9526	uc001ebw.4	0.6587	17189	116371466	TRUE	SHH	1	G3	G4
17198	chr1	116383476	116383976	501	*	127.445	0.941	0.889	3	C16._.A3	20	NHLH2	Promoter	20	uc001ebw.4	0.4331	17198	116383726	TRUE	SHH	1	G3	G4
17204	chr1	116468020	116468520	501	*	47.0785	0.826	0.701	2	C16._.A3	50848	SLC22A15	Distal	6272	uc021oru.1	0.4232	17204	116468270	FALSE	1	1	1	1
17206	chr1	116470514	116471014	501	*	243.82	0.985	0.968	4	C16._.A3	48354	SLC22A15	Distal	8766	uc021oru.1	0.4311	17206	116470764	FALSE	1	1	1	1
17207	chr1	116472463	116472963	501	*	55.0347	0.848	0.734	3	C16._.A3	46405	SLC22A15	Distal	10715	uc021oru.1	0.3673	17207	116472713	FALSE	1	1	1	1
17233	chr1	116810755	116811255	501	*	10.3589	0.963	0.867	2	C17._.A2	103998	ATP1A1	Distal	10222	uc001eby.1	0.5429	17233	116811005	FALSE	1	1	1	1
17238	chr1	116827396	116827896	501	*	154.333	0.957	0.918	4	C16._.A3	87357	ATP1A1	Distal	6417	uc001eby.1	0.4491	17238	116827646	FALSE	1	1	1	1
17241	chr1	116852901	116853401	501	*	160.202	0.957	0.923	3	C23._.A3	61852	ATP1A1	Distal	31922	uc001eby.1	0.4571	17241	116853151	FALSE	1	1	1	1
17270	chr1	116958743	116959243	501	*	28.0644	0.845	0.578	2	C2._.Rep1	2250	ATP1A1-AS1	Intronic	2250	uc001ebz.3	0.475	17270	116958993	FALSE	1	1	1	1
17273	chr1	116968991	116969491	501	*	318.485	0.996	0.981	2	C2._.Rep1	7996	ATP1A1-AS1	Distal	7996	uc001ebz.3	0.5868	17273	116969241	FALSE	1	1	1	1
17284	chr1	117046989	117047489	501	*	22.0887	0.979	0.89	2	C8._.A6	66475	CD58	Distal	39986	uc001eca.3	0.5269	17284	117047239	FALSE	1	1	1	1
17310	chr1	117239715	117240215	501	*	71.8251	0.887	0.808	4	C23._.A3	25593	MIR320B1	Distal	25593	uc001ecj.1	0.4351	17310	117239965	FALSE	1	1	1	1
17321	chr1	117367966	117368466	501	*	246.187	0.977	0.947	4	C22._.A8	71129	CD2	Distal	71129	uc001ecl.2	0.515	17321	117368216	FALSE	1	1	1	1
17322	chr1	117368603	117369103	501	*	4.36516	0.785	0.622	2	C22._.Other	71766	CD2	Distal	71766	uc001ecl.2	0.5908	17322	117368853	FALSE	1	1	1	1
17324	chr1	117385716	117386216	501	*	78.3964	0.854	0.734	3	C22._.A8	66722	PTGFRN	Distal	66722	uc009wgj.1	0.477	17324	117385966	FALSE	1	1	1	1
17326	chr1	117397746	117398246	501	*	248.46	0.994	0.975	2	C10._.Rep1	54692	PTGFRN	Distal	54692	uc009wgj.1	0.515	17326	117397996	FALSE	1	1	1	1
17327	chr1	117398459	117398959	501	*	105.724	0.895	0.794	3	C22._.A8	53979	PTGFRN	Distal	53979	uc009wgj.1	0.4232	17327	117398709	FALSE	1	1	1	1
17328	chr1	117406753	117407253	501	*	22.2673	0.842	0.733	3	C20._.A5	45685	PTGFRN	Distal	45685	uc009wgj.1	0.511	17328	117407003	FALSE	1	1	1	1
17353	chr1	117560249	117560749	501	*	99.7528	0.888	0.78	3	C22._.A8	16126	CD101	Intronic	16126	uc001ecu.3	0.4192	17353	117560499	FALSE	1	1	1	1
17394	chr1	118098447	118098947	501	*	8.24757	0.98	0.906	2	C2._.Rep2	49906	TENT5C	Distal	49906	uc001edh.3	0.3673	17394	118098697	FALSE	1	1	1	1
17398	chr1	118108440	118108940	501	*	39.8219	0.984	0.966	4	C16._.A2	39913	TENT5C	Distal	39913	uc001edh.3	0.5848	17398	118108690	FALSE	1	1	1	1
17429	chr1	118326217	118326717	501	*	218.76	0.98	0.959	4	C16._.A3	145834	GDAP2	Distal	145834	uc001edj.3	0.4711	17429	118326467	FALSE	1	1	1	1
17431	chr1	118335963	118336463	501	*	19.0759	0.939	0.893	3	C23._.A2	136088	GDAP2	Distal	136088	uc001edj.3	0.4351	17431	118336213	FALSE	1	1	1	1
17434	chr1	118359695	118360195	501	*	2.60892	0.152	0.011	2	C3._.Rep1	112356	GDAP2	Distal	112356	uc001edj.3	0.511	17434	118359945	FALSE	1	1	1	1
17435	chr1	118360314	118360814	501	*	17.2108	0.997	0.985	2	C2._.Rep2	111737	GDAP2	Distal	111737	uc001edj.3	0.499	17435	118360564	FALSE	1	1	1	1
17447	chr1	118395418	118395918	501	*	136.945	0.947	0.9	3	C16._.A3	76633	GDAP2	Distal	76633	uc001edj.3	0.3333	17447	118395668	FALSE	1	1	1	1
17456	chr1	118510421	118510921	501	*	68.2398	0.874	0.78	3	C16._.A3	38298	WDR3	Intronic	38298	uc009wgo.3	0.3772	17456	118510671	FALSE	1	1	1	1
17459	chr1	118518904	118519404	501	*	108.821	0.926	0.867	4	C16._.A3	46781	WDR3	Intronic	31666	uc009wgo.3	0.503	17459	118519154	FALSE	1	1	1	1
17471	chr1	118820968	118821468	501	*	11.5531	0.914	0.672	2	C9._.Rep2	93369	SPAG17	Distal	93369	uc001edv.2	0.3952	17471	118821218	FALSE	1	1	1	1
17489	chr1	119516255	119516755	501	*	49.5344	0.849	0.741	2	C20._.A8	15673	TBX15	Intronic	15673	uc001eeh.3	0.4671	17489	119516505	FALSE	1	1	1	1
17490	chr1	119517223	119517723	501	*	27.5455	0.663	0.372	2	C22._.A8	14705	TBX15	Intronic	14705	uc001eeh.3	0.4032	17490	119517473	FALSE	1	1	1	1
17506	chr1	119657904	119658404	501	*	109.92	0.927	0.875	4	C23._.A3	25140	WARS2	Intronic	24818	uc001eel.3	0.3832	17506	119658154	FALSE	1	1	1	1
17514	chr1	119822535	119823035	501	*	49.5344	0.849	0.741	3	C20._.A8	88616	HAO2	Distal	88616	uc001een.3	0.499	17514	119822785	FALSE	1	1	1	1
17519	chr1	119869766	119870266	501	*	93.4662	0.933	0.866	4	C20._.A8	41385	HAO2	Distal	41385	uc001een.3	0.5948	17519	119870016	FALSE	1	1	1	1
17525	chr1	120096763	120097263	501	*	141.323	0.969	0.936	3	C20._.A8	9489	HSD3BP4	Distal	9489	uc001eeq.3	0.489	17525	120097013	FALSE	1	1	1	1
17557	chr1	120467910	120468410	501	*	20.6441	0.945	0.902	4	C23._.A2	29012	ADAM30	Exonic	29012	uc001efz.3	0.5988	17557	120468160	FALSE	1	1	1	1
17590	chr1	145448915	145449415	501	*	6.17661	0.962	0.837	2	C2._.Rep2	10702	TXNIP	Intronic	9817	uc001ehs.3	0.4691	17590	145449165	FALSE	1	1	1	1
17593	chr1	145455239	145455739	501	*	30.4748	0.998	0.993	5	C7._.G8	14897	POLR3GL	Intronic	14897	uc021ost.1	0.491	17593	145455489	FALSE	1	1	1	1
17715	chr1	147752028	147752528	501	*	5.03455	0.508	0.129	2	C2._.Rep1	54399	MIR5087	Distal	888	uc021otj.2	0.481	17715	147752278	FALSE	1	1	1	1
17716	chr1	147752557	147753057	501	*	24.9959	0.833	0.563	2	C2._.Rep1	53870	MIR5087	Distal	663	uc021otj.2	0.5629	17716	147752807	FALSE	1	1	1	1
17720	chr1	147806350	147806850	501	*	4.80537	0.217	0.056	2	C20._.A8	77	MIR5087	Promoter	77	uc021otj.2	0.483	17720	147806600	FALSE	1	1	1	1
17721	chr1	147806953	147807453	501	*	4.60079	0.966	0.922	4	C20._.H5	524	MIR5087	Promoter	524	uc021otj.2	0.5948	17721	147807203	FALSE	1	1	1	1
17727	chr1	149223972	149224472	501	*	26.879	1	0.999	2	C2._.Rep2	55253	LINC02591	Distal	6420	uc021ots.1	0.5689	17727	149224222	TRUE	1	WNT	G3	G4
17728	chr1	149224818	149225318	501	*	26.8754	0.903	0.705	2	C21._.A6	54407	LINC02591	Distal	5574	uc021ots.1	0.3533	17728	149225068	TRUE	1	WNT	G3	G4
17741	chr1	149783725	149784225	501	*	27.1405	0.965	0.935	5	C23._.A2	46	HIST2H2BF	Promoter	46	uc010oyb.2	0.4571	17741	149783975	FALSE	1	1	1	1
17750	chr1	149856142	149856642	501	*	59.1998	0.956	0.829	3	C18._.A6	1839	HIST2H2BE	Exonic	1839	uc021oty.1	0.4351	17750	149856392	TRUE	SHH	WNT	G3	G4
17751	chr1	149857011	149857511	501	*	27.8914	1	0.998	2	C14._.Rep1	970	HIST2H2BE	Promoter	970	uc021oty.1	0.511	17751	149857261	TRUE	SHH	WNT	G3	G4
17752	chr1	149857564	149858064	501	*	12.2807	0.758	0.389	2	C11._.Rep1	417	HIST2H2BE	Promoter	417	uc021oty.1	0.5529	17752	149857814	TRUE	SHH	WNT	G3	G4
17753	chr1	149858103	149858603	501	*	500.798	1	0.998	3	C18._.A6	120	HIST2H2BE	Promoter	120	uc021oty.1	0.503	17753	149858353	TRUE	SHH	WNT	G3	G4
17754	chr1	149858814	149859314	501	*	61.197	0.957	0.831	2	C18._.A6	401	HIST2H2AB	Promoter	401	uc009wif.1	0.517	17754	149859064	TRUE	SHH	WNT	G3	G4
17755	chr1	149859373	149859873	501	*	307.087	0.999	0.994	3	C18._.A6	156	HIST2H2AB	Promoter	156	uc009wif.1	0.4691	17755	149859623	TRUE	SHH	WNT	G3	G4
17762	chr1	149878233	149878733	501	*	37.7961	0.963	0.923	3	C22._.A1	7327	BOLA1	Exonic	39	uc010oye.3	0.475	17762	149878483	FALSE	1	1	1	1
17779	chr1	149914086	149914586	501	*	43.9605	0.758	0.569	3	C22._.A8	5544	MTMR11	Exonic	5544	uc001eli.4	0.3992	17779	149914336	FALSE	1	1	1	1
17816	chr1	150185750	150186250	501	*	12.6171	0.993	0.965	2	C2._.Rep2	22503	ANP32E	Distal	13126	uc001emi.4	0.499	17816	150186000	FALSE	1	1	1	1
17873	chr1	150501541	150502041	501	*	20.3144	0.894	0.782	2	C24._.A6	13557	FALEC	Distal	13557	uc021ouo.1	0.4611	17873	150501791	FALSE	1	1	1	1
17886	chr1	150533653	150534153	501	*	20.2467	0.99	0.971	5	C7._.G8	9497	MIR4257	Distal	3481	uc001enc.2	0.6407	17886	150533903	TRUE	SHH	WNT	G3	1
17904	chr1	150551340	150551840	501	*	4.59593	0.801	0.661	4	C20._.Other	623	MCL1	Exonic	495	uc010oyp.2	0.6886	17904	150551590	TRUE	SHH	WNT	G3	1
17910	chr1	150583989	150584489	501	*	50.8246	0.993	0.943	2	C6._.A5	17858	ENSA	Distal	17369	uc021ouq.1	0.477	17910	150584239	FALSE	1	1	1	1
17912	chr1	150585818	150586318	501	*	22.3769	0.958	0.721	2	C6._.A5	16029	ENSA	Distal	15540	uc021ouq.1	0.4072	17912	150586068	FALSE	1	1	1	1
17924	chr1	150779223	150779723	501	*	32.3126	0.698	0.496	3	C22._.A8	1443	CTSK	Intronic	1443	uc001enn.4	0.479	17924	150779473	FALSE	1	1	1	1
18073	chr1	151343768	151344268	501	*	15.6299	0.878	0.781	3	C20._.A1	1191	SELENBP1	Intronic	1191	uc031poi.1	0.523	18073	151344018	FALSE	1	1	1	1
18075	chr1	151344973	151345473	501	*	11.8424	0.849	0.723	3	C22._.A1	12	SELENBP1	Promoter	12	uc031poi.1	0.5469	18075	151345223	FALSE	1	1	1	1
18144	chr1	151785817	151786317	501	*	27.2912	0.961	0.924	4	C16._.A2	8184	LINGO4	Exonic	8184	uc010ozs.1	0.5709	18144	151786067	FALSE	1	1	1	1
18149	chr1	151794892	151795392	501	*	6.17661	0.962	0.837	2	C2._.Rep2	9205	RORC	Intronic	3410	uc010ozv.2	0.5928	18149	151795142	FALSE	1	1	1	1
18159	chr1	151804060	151804560	501	*	8.78627	0.765	0.604	3	C16._.G8	37	RORC	Promoter	37	uc010ozv.2	0.5968	18159	151804310	FALSE	1	1	1	1
18160	chr1	151805030	151805530	501	*	245.642	0.982	0.932	2	C17._.A4	931	RORC	Promoter	931	uc010ozv.2	0.5988	18160	151805280	FALSE	1	1	1	1
18177	chr1	151945303	151945803	501	*	30.2485	0.885	0.792	3	C20._.A5	21160	S100A10	Distal	21160	uc021ovq.1	0.4032	18177	151945553	FALSE	1	1	1	1
18189	chr1	152009265	152009765	501	*	27.9672	0.974	0.932	3	C7._.A3	3	S100A11	Promoter	3	uc001eqi.1	0.5589	18189	152009515	FALSE	1	1	1	1
18192	chr1	152020290	152020790	501	*	38.1962	0.984	0.956	4	C7._.A3	11028	S100A11	Distal	11028	uc001eqi.1	0.5329	18192	152020540	FALSE	1	1	1	1
18193	chr1	152020844	152021344	501	*	109.736	0.9	0.801	3	C22._.A8	11582	S100A11	Distal	11582	uc001eqi.1	0.503	18193	152021094	FALSE	1	1	1	1
18194	chr1	152023093	152023593	501	*	10.8648	0.814	0.688	3	C20._.A1	13831	S100A11	Distal	13831	uc001eqi.1	0.4731	18194	152023343	FALSE	1	1	1	1
18203	chr1	152139788	152140288	501	*	38.9804	0.809	0.68	3	C20._.A8	8333	RPTN	Distal	8333	uc021ovv.1	0.483	18203	152140038	FALSE	1	1	1	1
18204	chr1	152140373	152140873	501	*	128.538	0.962	0.909	3	C20._.A8	8918	RPTN	Distal	8918	uc021ovv.1	0.501	18204	152140623	FALSE	1	1	1	1
18207	chr1	152161485	152161985	501	*	7.29829	0.889	0.72	3	C7._.G8	30030	RPTN	Distal	30030	uc021ovv.1	0.6647	18207	152161735	FALSE	1	1	1	1
18214	chr1	152415309	152415809	501	*	10.8648	0.814	0.688	3	C20._.A1	28808	CRNN	Distal	28808	uc021ovx.1	0.5289	18214	152415559	FALSE	1	1	1	1
18215	chr1	152416460	152416960	501	*	5.2351	0.494	0.303	2	C23._.G8	29959	CRNN	Distal	29959	uc021ovx.1	0.477	18215	152416710	FALSE	1	1	1	1
18226	chr1	152878159	152878659	501	*	231.217	0.992	0.967	2	C10._.Rep1	2629	IVL	Distal	2629	uc001esk.5	0.517	18226	152878409	FALSE	1	1	1	1
18227	chr1	152878706	152879206	501	*	129.793	0.962	0.867	2	C10._.Rep1	2082	IVL	Distal	2082	uc001esk.5	0.5409	18227	152878956	FALSE	1	1	1	1
18232	chr1	153193100	153193600	501	*	109.736	0.9	0.801	3	C22._.A8	3289	PRR9	Distal	1834	uc001etf.3	0.5369	18232	153193350	FALSE	1	1	1	1
18254	chr1	153458288	153458788	501	*	101.737	0.89	0.786	3	C22._.A8	25400	S100A7	Distal	25400	uc001etx.3	0.4651	18254	153458538	TRUE	1	WNT	1	1
18255	chr1	153460963	153461463	501	*	98.9163	0.938	0.779	2	C10._.Rep1	28075	S100A7	Distal	28075	uc001etx.3	0.4671	18255	153461213	TRUE	1	WNT	1	1
18256	chr1	153462746	153463246	501	*	13.2964	0.992	0.967	2	C10._.Rep2	29858	S100A7	Distal	29858	uc001etx.3	0.495	18256	153462996	TRUE	1	WNT	1	1
18261	chr1	153476195	153476695	501	*	146.887	0.933	0.861	3	C22._.A8	32271	S100A6	Distal	32271	uc001euc.3	0.4551	18261	153476445	TRUE	1	WNT	1	1
18267	chr1	153497801	153498301	501	*	25.4846	0.961	0.928	3	C23._.A2	10665	S100A6	Distal	10665	uc001euc.3	0.507	18267	153498051	FALSE	1	1	1	1
18271	chr1	153505524	153506024	501	*	11.208	0.855	0.752	5	C16._.A2	2942	S100A6	Distal	2942	uc001euc.3	0.6088	18271	153505774	FALSE	1	1	1	1
18272	chr1	153506148	153506648	501	*	25.8463	0.995	0.985	3	C15._.Other	2318	S100A6	Distal	2318	uc001euc.3	0.5489	18272	153506398	FALSE	1	1	1	1
18284	chr1	153517401	153517901	501	*	37.7961	0.963	0.923	3	C22._.A1	630	S100A4	Intronic	578	uc001euh.3	0.6148	18284	153517651	FALSE	1	1	1	1
18294	chr1	153538131	153538631	501	*	109.793	0.948	0.793	2	C10._.Rep1	74	S100A2	Promoter	74	uc001euk.3	0.6028	18294	153538381	FALSE	1	1	1	1
18295	chr1	153539010	153539510	501	*	18.0275	0.997	0.988	2	C10._.Rep2	953	S100A2	Promoter	953	uc001euk.3	0.6487	18295	153539260	FALSE	1	1	1	1
18303	chr1	153571223	153571723	501	*	25.9159	0.741	0.464	2	C10._.Rep1	14040	S100A16	Distal	10007	uc009wlo.3	0.5549	18303	153571473	FALSE	1	1	1	1
18304	chr1	153581338	153581838	501	*	60.2423	0.949	0.888	3	C20._.A5	3925	S100A16	Intronic	106	uc009wlo.3	0.5968	18304	153581588	FALSE	1	1	1	1
18305	chr1	153582732	153583232	501	*	34.9256	0.957	0.918	2	C16._.G8	2531	S100A16	Intronic	1500	uc009wlo.3	0.5609	18305	153582982	FALSE	1	1	1	1
18315	chr1	153599752	153600252	501	*	24.1209	0.93	0.856	3	C22._.A1	870	S100A1	Promoter	114	uc001euq.4	0.6148	18315	153600002	FALSE	1	1	1	1
18485	chr1	154390589	154391089	501	*	61.4505	0.883	0.621	2	C10._.Rep1	13169	IL6R	Intronic	13169	uc010pcv.2	0.5289	18485	154390839	FALSE	1	1	1	1
18487	chr1	154392640	154393140	501	*	11.6462	0.763	0.448	3	C7._.A4	15220	IL6R	Intronic	15220	uc010pcv.2	0.487	18487	154392890	FALSE	1	1	1	1
18489	chr1	154400132	154400632	501	*	8.78145	0.975	0.901	2	C10._.Rep2	22712	IL6R	Intronic	22712	uc010pcv.2	0.493	18489	154400382	FALSE	1	1	1	1
18529	chr1	154638463	154638963	501	*	90.1981	0.975	0.864	2	C18._.A6	38256	ADAR	Distal	38256	uc031pov.1	0.4671	18529	154638713	FALSE	1	1	1	1
18531	chr1	154688394	154688894	501	*	9.48836	0.77	0.517	2	C21._.A6	88187	ADAR	Intronic	88187	uc031pov.1	0.4192	18531	154688644	FALSE	1	1	1	1
18538	chr1	154708959	154709459	501	*	14.2872	0.506	0.244	3	C22._.A8	108752	ADAR	Intronic	108752	uc031pov.1	0.4651	18538	154709209	FALSE	1	1	1	1
18543	chr1	154720536	154721036	501	*	4.79739	0.962	0.914	5	C22._.H5	120329	ADAR	Intronic	111551	uc031pov.1	0.475	18543	154720786	FALSE	1	1	1	1
18544	chr1	154721177	154721677	501	*	1.26522	0.223	0.059	2	C22._.H5	120970	ADAR	Intronic	110910	uc031pov.1	0.489	18544	154721427	FALSE	1	1	1	1
18616	chr1	154942999	154943499	501	*	15.8785	0.996	0.964	2	C12._.A1	3709	SHC1	Intronic	25	uc031ppa.1	0.6267	18616	154943249	FALSE	1	1	1	1
18617	chr1	154943541	154944041	501	*	4.21825	0.922	0.712	2	C2._.Rep2	3167	SHC1	Intronic	567	uc031ppa.1	0.5509	18617	154943791	FALSE	1	1	1	1
18647	chr1	154979981	154980481	501	*	58.2541	0.988	0.973	5	C16._.G8	5124	ZBTB7B	Intronic	721	uc021oyr.1	0.6048	18647	154980231	TRUE	1	WNT	G3	1
18653	chr1	154984447	154984947	501	*	115.799	0.999	0.997	3	C15._.A1	9590	ZBTB7B	Intronic	2226	uc021oyr.1	0.6088	18653	154984697	TRUE	1	WNT	G3	1
18659	chr1	154989870	154990370	501	*	60.2423	0.949	0.888	3	C20._.A5	15013	ZBTB7B	Exonic	3195	uc021oyr.1	0.7086	18659	154990120	TRUE	1	WNT	G3	1
18679	chr1	155041849	155042349	501	*	33.8578	0.991	0.979	4	C16._.C3	5631	DCST1-AS1	Intronic	5631	uc001eyo.3	0.5709	18679	155042099	TRUE	1	WNT	1	1
18682	chr1	155044191	155044691	501	*	114.353	0.931	0.875	3	C16._.A3	7973	DCST1-AS1	Intronic	6906	uc001eyo.3	0.5389	18682	155044441	TRUE	1	WNT	1	1
18705	chr1	155065733	155066233	501	*	2.05432	0.18	0.012	2	C21._.A6	29515	DCST1-AS1	Distal	14634	uc001eyo.3	0.5749	18705	155065983	TRUE	1	WNT	1	1
18706	chr1	155066253	155066753	501	*	196.648	0.962	0.914	4	C22._.A8	30035	DCST1-AS1	Distal	15154	uc001eyo.3	0.5609	18706	155066503	TRUE	1	WNT	1	1
18707	chr1	155066801	155067301	501	*	13.2791	0.686	0.418	2	C22._.A5	30583	DCST1-AS1	Distal	15702	uc001eyo.3	0.499	18707	155067051	TRUE	1	WNT	1	1
18754	chr1	155165925	155166425	501	*	22.1006	0.964	0.909	4	C7._.A3	1206	MIR92B	Intronic	1206	uc001ezv.3	0.5768	18754	155166175	FALSE	1	1	1	1
18827	chr1	155290482	155290982	501	*	47.2357	0.978	0.954	4	C16._.G8	91	RUSC1	Promoter	91	uc021ozd.1	0.6527	18827	155290732	FALSE	1	1	1	1
18925	chr1	155940204	155940704	501	*	7.78518	0.995	0.97	2	C21._.A1	19409	ARHGEF2	Intronic	7511	uc001fat.3	0.5649	18925	155940454	TRUE	SHH	WNT	G3	G4
18930	chr1	155944499	155944999	501	*	22.8576	0.969	0.939	4	C16._.C3	15114	ARHGEF2	Intronic	3216	uc001fat.3	0.5569	18930	155944749	TRUE	SHH	WNT	G3	G4
18942	chr1	155953303	155953803	501	*	321.632	0.998	0.992	2	C10._.Rep1	6310	ARHGEF2	Intronic	4471	uc001fat.3	0.521	18942	155953553	TRUE	SHH	WNT	G3	G4
18944	chr1	155954908	155955408	501	*	11.208	0.855	0.752	3	C16._.A2	4705	ARHGEF2	Exonic	4131	uc001fat.3	0.479	18944	155955158	TRUE	SHH	WNT	G3	G4
19112	chr1	156341790	156342290	501	*	15.866	0.98	0.878	2	C5._.Rep2	3059	RHBG	Intronic	3059	uc001fbt.1	0.519	19112	156342040	TRUE	1	1	1	G4
19125	chr1	156358258	156358758	501	*	86.255	0.985	0.933	2	C9._.Rep1	19527	RHBG	Distal	19136	uc001fbt.1	0.7026	19125	156358508	TRUE	SHH	WNT	G3	G4
19127	chr1	156360183	156360683	501	*	43.4242	0.94	0.847	4	C7._.A4	21452	RHBG	Distal	17211	uc001fbt.1	0.5808	19127	156360433	TRUE	SHH	WNT	G3	G4
19135	chr1	156370306	156370806	501	*	60.2136	0.974	0.95	5	C23._.G8	19664	MIR9-1	Distal	7088	uc001fck.1	0.6747	19135	156370556	TRUE	SHH	WNT	G3	G4
19137	chr1	156371349	156371849	501	*	6.33682	0.91	0.831	3	C20._.Other	18621	MIR9-1	Distal	6045	uc001fck.1	0.5449	19137	156371599	TRUE	SHH	WNT	G3	G4
19144	chr1	156377071	156377571	501	*	19.5615	0.998	0.99	2	C2._.Rep2	12899	MIR9-1	Intronic	323	uc001fck.1	0.511	19144	156377321	TRUE	SHH	WNT	G3	G4
19150	chr1	156382492	156382992	501	*	62.4022	0.966	0.912	2	C7._.A4	7478	MIR9-1	Exonic	5096	uc001fck.1	0.5329	19150	156382742	TRUE	SHH	WNT	G3	G4
19151	chr1	156383427	156383927	501	*	97.6783	0.989	0.95	2	C9._.Rep1	6543	MIR9-1	Exonic	6031	uc001fck.1	0.5788	19151	156383677	TRUE	SHH	WNT	G3	G4
19154	chr1	156387197	156387697	501	*	4.21825	0.922	0.712	2	C2._.Rep2	2773	MIR9-1	Intronic	2773	uc001fck.1	0.487	19154	156387447	TRUE	SHH	WNT	G3	G4
19160	chr1	156391366	156391866	501	*	228.965	0.998	0.987	2	C13._.Rep1	1394	MIR9-1	Promoter	1394	uc001fck.1	0.6727	19160	156391616	TRUE	SHH	WNT	G3	G4
19162	chr1	156392835	156393335	501	*	6.97341	0.62	0.174	2	C9._.Rep1	2863	MIR9-1	Intronic	2863	uc001fck.1	0.511	19162	156393085	TRUE	SHH	WNT	G3	G4
19166	chr1	156396650	156397150	501	*	71.807	0.99	0.975	3	C22._.A1	3592	C1orf61	Intronic	2439	uc009wog.1	0.515	19166	156396900	TRUE	SHH	WNT	G3	G4
19168	chr1	156398553	156399053	501	*	74.1843	0.993	0.98	2	C15._.A1	1689	C1orf61	Intronic	536	uc009wog.1	0.5289	19168	156398803	TRUE	SHH	WNT	G3	G4
19169	chr1	156399147	156399647	501	*	5.99026	0.901	0.81	3	C22._.Other	1095	C1orf61	Intronic	25	uc009wog.1	0.5609	19169	156399397	TRUE	SHH	WNT	G3	G4
19170	chr1	156400044	156400544	501	*	114.003	0.993	0.968	2	C9._.Rep1	198	C1orf61	Exonic	198	uc009wog.1	0.5729	19170	156400294	TRUE	SHH	WNT	G3	G4
19172	chr1	156401679	156402179	501	*	4.20919	0.961	0.807	2	C13._.Rep2	1435	C1orf61	Promoter	1435	uc009wog.1	0.4671	19172	156401929	TRUE	SHH	WNT	G3	G4
19180	chr1	156409352	156409852	501	*	20.9442	0.963	0.931	4	C23._.H5	9108	C1orf61	Distal	9108	uc009wog.1	0.515	19180	156409602	TRUE	SHH	WNT	G3	G4
19216	chr1	156466162	156466662	501	*	23.8242	0.852	0.745	3	C20._.A5	4221	MEF2D	Intronic	4221	uc009woi.2	0.5569	19216	156466412	TRUE	SHH	WNT	G3	G4
19292	chr1	156645389	156645889	501	*	132.778	0.965	0.912	3	C20._.A8	1549	NES	Intronic	1549	uc010pea.2	0.5749	19292	156645639	TRUE	1	WNT	1	1
19309	chr1	156673456	156673956	501	*	194.438	0.961	0.907	3	C22._.A8	1901	CRABP2	Intronic	1752	uc009wom.3	0.5569	19309	156673706	TRUE	1	WNT	1	1
19314	chr1	156676460	156676960	501	*	48.7098	0.976	0.945	3	C22._.A1	1101	CRABP2	Promoter	1101	uc009wom.3	0.6407	19314	156676710	TRUE	1	WNT	1	1
19315	chr1	156677253	156677753	501	*	43.1916	0.97	0.933	3	C22._.A1	1894	CRABP2	Promoter	1894	uc009wom.3	0.6008	19315	156677503	TRUE	1	WNT	1	1
19318	chr1	156679516	156680016	501	*	194.438	0.961	0.907	4	C22._.A8	4157	CRABP2	Distal	4157	uc009wom.3	0.5808	19318	156679766	TRUE	1	WNT	1	1
19363	chr1	156742820	156743320	501	*	7.76227	0.776	0.593	3	C22._.A1	5795	PRCC	Intronic	5795	uc001fcx.3	0.479	19363	156743070	TRUE	1	WNT	G3	1
19370	chr1	156771019	156771519	501	*	47.7436	0.844	0.737	3	C20._.A8	14272	NTRK1	Distal	14272	uc031ppj.1	0.487	19370	156771269	TRUE	1	WNT	1	1
19373	chr1	156774228	156774728	501	*	294.935	0.987	0.971	4	C22._.A8	11063	NTRK1	Distal	11063	uc031ppj.1	0.525	19373	156774478	TRUE	1	WNT	1	1
19379	chr1	156785191	156785691	501	*	11.0076	0.986	0.943	2	C10._.Rep2	100	NTRK1	Promoter	100	uc031ppj.1	0.5489	19379	156785441	TRUE	1	WNT	1	1
19419	chr1	156855908	156856408	501	*	194.438	0.961	0.907	3	C22._.A8	7364	PEAR1	Distal	7364	uc001fdv.3	0.5509	19419	156856158	TRUE	1	WNT	1	1
19460	chr1	157039281	157039781	501	*	6.63662	0.953	0.826	2	C10._.Rep2	24368	ARHGEF11	Distal	24368	uc010pek.2	0.485	19460	157039531	FALSE	1	1	1	1
19491	chr1	157123988	157124488	501	*	271.449	0.99	0.977	5	C16._.A3	15854	ETV3	Distal	15854	uc010pen.2	0.5808	19491	157124238	FALSE	1	1	1	1
19492	chr1	157124805	157125305	501	*	13.2766	0.865	0.748	3	C22._.A1	16671	ETV3	Distal	16671	uc010pen.2	0.6248	19492	157125055	FALSE	1	1	1	1
19502	chr1	157408220	157408720	501	*	87.9938	0.871	0.758	3	C22._.A8	113839	FCRL5	Distal	113839	uc001fer.3	0.3952	19502	157408470	FALSE	1	1	1	1
19503	chr1	157419876	157420376	501	*	67.1471	0.831	0.702	2	C22._.A8	102183	FCRL5	Distal	102183	uc001fer.3	0.4471	19503	157420126	FALSE	1	1	1	1
19504	chr1	157430109	157430609	501	*	246.187	0.977	0.947	3	C22._.A8	91950	FCRL5	Distal	91950	uc001fer.3	0.4611	19504	157430359	FALSE	1	1	1	1
19522	chr1	157938219	157938719	501	*	56.3915	0.987	0.971	5	C16._.G8	24593	KIRREL1	Distal	24593	uc001fey.1	0.5309	19522	157938469	FALSE	1	1	1	1
19540	chr1	157980319	157980819	501	*	18.2817	0.986	0.961	4	C7._.G8	17505	KIRREL1	Intronic	17505	uc001fey.1	0.4431	19540	157980569	FALSE	1	1	1	1
19546	chr1	157989205	157989705	501	*	20.1991	0.959	0.893	3	C7._.A3	26391	KIRREL1	Intronic	26391	uc001fey.1	0.521	19546	157989455	FALSE	1	1	1	1
19560	chr1	158029712	158030212	501	*	41.7203	0.888	0.78	2	C22._.A5	66898	KIRREL1	Intronic	15940	uc001fey.1	0.509	19560	158029962	FALSE	1	1	1	1
19563	chr1	158036620	158037120	501	*	58.2839	0.855	0.752	4	C16._.A3	73559	LINC01704	Intronic	9032	uc021paf.1	0.5349	19563	158036870	FALSE	1	1	1	1
19564	chr1	158037474	158037974	501	*	194.165	0.974	0.948	5	C16._.A3	72705	LINC01704	Intronic	8178	uc021paf.1	0.5449	19564	158037724	FALSE	1	1	1	1
19565	chr1	158038420	158038920	501	*	45.4385	0.976	0.951	4	C16._.G8	71759	LINC01704	Intronic	7232	uc021paf.1	0.5629	19565	158038670	FALSE	1	1	1	1
19572	chr1	158047706	158048206	501	*	30.5439	0.762	0.591	4	C16._.A3	62473	LINC01704	Intronic	2052	uc021paf.1	0.5848	19572	158047956	FALSE	1	1	1	1
19573	chr1	158048384	158048884	501	*	103.394	0.996	0.99	4	C23._.G8	61795	LINC01704	Intronic	2730	uc021paf.1	0.6008	19573	158048634	FALSE	1	1	1	1
19598	chr1	158956304	158956804	501	*	17.2079	0.878	0.789	2	C16._.G8	13203	IFI16	Distal	13203	uc001fhq.4	0.487	19598	158956554	FALSE	1	1	1	1
19608	chr1	159024897	159025397	501	*	262.289	0.981	0.953	3	C22._.A8	21499	AIM2	Distal	21499	uc009wpg.1	0.4192	19608	159025147	FALSE	1	1	1	1
19621	chr1	159137833	159138333	501	*	84.1317	0.865	0.748	3	C22._.A8	3293	CADM3	Distal	3293	uc009wpf.2	0.475	19621	159138083	TRUE	1	1	1	G4
19636	chr1	159164739	159165239	501	*	9.90332	0.702	0.529	5	C23._.G8	7222	CADM3-AS1	Intronic	7222	uc001fhw.2	0.4431	19636	159164989	TRUE	1	1	1	G4
19637	chr1	159165299	159165799	501	*	62.0036	0.976	0.954	5	C23._.G8	6662	CADM3-AS1	Intronic	6662	uc001fhw.2	0.4691	19637	159165549	TRUE	1	1	1	G4
19695	chr1	159862919	159863419	501	*	17.7301	0.802	0.675	3	C20._.A5	6736	CFAP45	Intronic	73	uc010pgd.2	0.517	19695	159863169	FALSE	1	1	1	1
19703	chr1	159888596	159889096	501	*	45.0176	0.972	0.937	3	C22._.A1	6485	TAGLN2	Intronic	4660	uc010pge.2	0.5389	19703	159888846	TRUE	1	WNT	1	1
19706	chr1	159893301	159893801	501	*	6.63662	0.953	0.826	2	C10._.Rep2	1780	TAGLN2	Intronic	43	uc010pge.2	0.5768	19706	159893551	TRUE	1	WNT	1	1
19707	chr1	159894147	159894647	501	*	31.5373	0.948	0.902	4	C16._.G8	934	TAGLN2	Intronic	55	uc010pge.2	0.6886	19707	159894397	TRUE	1	WNT	1	1
19708	chr1	159895136	159895636	501	*	175.9	0.982	0.928	2	C10._.Rep1	53	TAGLN2	Promoter	53	uc010pge.2	0.6008	19708	159895386	TRUE	1	WNT	1	1
[truncated: 30,277 more rows]
