# Supplementary material for: Single‐Cell Chromatin Accessibility Analysis Reveals Subgroup‐Specific TF‐NTR Regulatory Circuits in Medulloblastoma
Source: Adv Sci (Weinh). 2024 Jun 17;11(30):2309554. doi: 10.1002/advs.202309554 (PMC11321678; doi:10.1002/advs.202309554)
Supplement: Supplementary file 9 — Supplemental Table 8 [file ADVS-11-2309554-s005.xlsx]

## Sheet: co-Accessibility Dataset
	Chr	MB_Start	MB_end	Neafrest_Gene	Chr	DataSet_Start	DataSet_end	Tissue/Cell line
1	chr1	1160614	1161114	SDF4	chr1	1159700	1162630	cerebellum
2	chr1	1161319	1161819	SDF4	chr1	1159700	1162630	cerebellum
3	chr1	1161829	1162329	SDF4	chr1	1159700	1162630	cerebellum
4	chr1	1356472	1356972	ANKRD65	chr1	1356390	1356510	cerebellum
5	chr1	1877841	1878341	TMEM52	chr1	1877670	1879330	cerebellum
6	chr1	1950506	1951006	GABRD	chr1	1950930	1956380	cerebellum
7	chr1	1953026	1953526	GABRD	chr1	1950930	1956380	cerebellum
8	chr1	1963668	1964168	GABRD	chr1	1962190	1965710	cerebellum
9	chr1	2005474	2005974	PRKCZ	chr1	2005720	2007840	cerebellum
10	chr1	2016460	2016960	PRKCZ	chr1	2016500	2022800	cerebellum
11	chr1	2018102	2018602	PRKCZ	chr1	2016500	2022800	cerebellum
12	chr1	2099918	2100418	FAAP20	chr1	2097710	2100950	cerebellum
13	chr1	2115359	2115859	FAAP20	chr1	2114870	2115890	cerebellum
14	chr1	2120935	2121435	FAAP20	chr1	2121220	2122870	cerebellum
15	chr1	2136446	2136946	FAAP20	chr1	2135690	2137450	cerebellum
16	chr1	2187401	2187901	SKI	chr1	2186680	2189090	cerebellum
17	chr1	2216281	2216781	SKI	chr1	2214150	2216800	cerebellum
18	chr1	2234743	2235243	LOC100129534	chr1	2234840	2235270	cerebellum
19	chr1	2316303	2316803	MORN1	chr1	2316500	2317240	cerebellum
20	chr1	2316893	2317393	MORN1	chr1	2316500	2317240	cerebellum
21	chr1	2316893	2317393	MORN1	chr1	2317340	2318210	cerebellum
22	chr1	2369478	2369978	PEX10	chr1	2368830	2371040	cerebellum
23	chr1	3420721	3421221	ARHGEF16	chr1	3419430	3421770	cerebellum
24	chr1	3441218	3441718	MIR551A	chr1	3440810	3442720	cerebellum
25	chr1	3630914	3631414	TP73-AS1	chr1	3630170	3638580	cerebellum
26	chr1	5504395	5504895	NA	chr1	5501610	5509300	cerebellum
27	chr1	5561444	5561944	NA	chr1	5560620	5567690	cerebellum
28	chr1	5562778	5563278	NA	chr1	5560620	5567690	cerebellum
29	chr1	6062763	6063263	NPHP4	chr1	6061530	6063460	cerebellum
30	chr1	6390429	6390929	ACOT7	chr1	6388540	6392630	cerebellum
31	chr1	6567472	6567972	PLEKHG5	chr1	6565360	6570410	cerebellum
32	chr1	7446883	7447383	VAMP3	chr1	7446850	7449670	cerebellum
33	chr1	7448863	7449363	VAMP3	chr1	7446850	7449670	cerebellum
34	chr1	7617809	7618309	VAMP3	chr1	7617440	7620500	cerebellum
35	chr1	8221636	8222136	ERRFI1	chr1	8220520	8223690	cerebellum
36	chr1	8222250	8222750	ERRFI1	chr1	8220520	8223690	cerebellum
37	chr1	9840757	9841257	CLSTN1	chr1	9840290	9841620	cerebellum
38	chr1	9896182	9896682	CLSTN1	chr1	9895240	9897210	cerebellum
39	chr1	9901865	9902365	CLSTN1	chr1	9902280	9908330	cerebellum
40	chr1	9904733	9905233	CLSTN1	chr1	9902280	9908330	cerebellum
41	chr1	9912493	9912993	CLSTN1	chr1	9910840	9913960	cerebellum
42	chr1	9912994	9913494	CLSTN1	chr1	9910840	9913960	cerebellum
43	chr1	10105862	10106362	UBE4B	chr1	10103630	10109830	cerebellum
44	chr1	10106677	10107177	UBE4B	chr1	10103630	10109830	cerebellum
45	chr1	10742741	10743241	CASZ1	chr1	10741280	10744490	cerebellum
46	chr1	11775159	11775659	AGTRAP	chr1	11774120	11775170	cerebellum
47	chr1	11775159	11775659	AGTRAP	chr1	11775270	11776880	cerebellum
48	chr1	12113246	12113746	TNFRSF8	chr1	12111980	12113430	cerebellum
49	chr1	14926813	14927313	KAZN	chr1	14925720	14929570	cerebellum
50	chr1	14940441	14940941	KAZN	chr1	14938360	14943910	cerebellum
51	chr1	14941011	14941511	KAZN	chr1	14938360	14943910	cerebellum
52	chr1	15321455	15321955	TMEM51-AS1	chr1	15319990	15327360	cerebellum
53	chr1	15322614	15323114	TMEM51-AS1	chr1	15319990	15327360	cerebellum
54	chr1	15331582	15332082	TMEM51-AS1	chr1	15329790	15336990	cerebellum
55	chr1	15466298	15466798	TMEM51-AS1	chr1	15466110	15467970	cerebellum
56	chr1	15466876	15467376	TMEM51-AS1	chr1	15466110	15467970	cerebellum
57	chr1	15609244	15609744	FHAD1	chr1	15609250	15611770	cerebellum
58	chr1	15709483	15709983	EFHD2	chr1	15708910	15710440	cerebellum
59	chr1	15796297	15796797	CELA2B	chr1	15795520	15797120	cerebellum
60	chr1	16388714	16389214	FAM131C	chr1	16388690	16388990	cerebellum
61	chr1	16388714	16389214	FAM131C	chr1	16389030	16390010	cerebellum
62	chr1	16552856	16553356	CPLANE2	chr1	16552050	16553720	cerebellum
63	chr1	16575109	16575609	CPLANE2	chr1	16573650	16576410	cerebellum
64	chr1	17867136	17867636	ARHGEF10L	chr1	17866450	17868570	cerebellum
65	chr1	17890320	17890820	ARHGEF10L	chr1	17890070	17892630	cerebellum
66	chr1	17891918	17892418	ARHGEF10L	chr1	17890070	17892630	cerebellum
67	chr1	17961753	17962253	ARHGEF10L	chr1	17961510	17962650	cerebellum
68	chr1	18145632	18146132	ACTL8	chr1	18144880	18146360	cerebellum
69	chr1	18475227	18475727	IGSF21	chr1	18474920	18477210	cerebellum
70	chr1	18475809	18476309	IGSF21	chr1	18474920	18477210	cerebellum
71	chr1	18516887	18517387	IGSF21	chr1	18514930	18519360	cerebellum
72	chr1	18517899	18518399	IGSF21	chr1	18514930	18519360	cerebellum
73	chr1	18711952	18712452	KLHDC7A	chr1	18711030	18712410	cerebellum
74	chr1	18896608	18897108	PAX7	chr1	18895120	18900240	cerebellum
75	chr1	18898394	18898894	PAX7	chr1	18895120	18900240	cerebellum
76	chr1	19412963	19413463	UBR4	chr1	19412760	19413170	cerebellum
77	chr1	19412963	19413463	UBR4	chr1	19413320	19414300	cerebellum
78	chr1	19415104	19415604	UBR4	chr1	19415470	19417180	cerebellum
79	chr1	19415104	19415604	UBR4	chr1	19414420	19415250	cerebellum
80	chr1	19653896	19654396	PQLC2	chr1	19653910	19655060	cerebellum
81	chr1	19671822	19672322	PQLC2	chr1	19671750	19672790	cerebellum
82	chr1	20666270	20666770	VWA5B1	chr1	20665920	20667050	cerebellum
83	chr1	20674421	20674921	VWA5B1	chr1	20673800	20674730	cerebellum
84	chr1	20674421	20674921	VWA5B1	chr1	20674850	20675910	cerebellum
85	chr1	20674946	20675446	VWA5B1	chr1	20674850	20675910	cerebellum
86	chr1	20726732	20727232	LINC01141	chr1	20726290	20727420	cerebellum
87	chr1	20728046	20728546	LINC01141	chr1	20727480	20729660	cerebellum
88	chr1	20730597	20731097	LINC01141	chr1	20730060	20732060	cerebellum
89	chr1	20810137	20810637	CAMK2N1	chr1	20810210	20811700	cerebellum
90	chr1	20810957	20811457	CAMK2N1	chr1	20810210	20811700	cerebellum
91	chr1	20811462	20811962	CAMK2N1	chr1	20810210	20811700	cerebellum
92	chr1	22909485	22909985	EPHA8	chr1	22908790	22911320	cerebellum
93	chr1	22910075	22910575	EPHA8	chr1	22908790	22911320	cerebellum
94	chr1	24529884	24530384	LOC284632	chr1	24529090	24530990	cerebellum
95	chr1	24542705	24543205	LOC284632	chr1	24541480	24544690	cerebellum
96	chr1	24670161	24670661	GRHL3	chr1	24669520	24671380	cerebellum
97	chr1	24670871	24671371	GRHL3	chr1	24669520	24671380	cerebellum
98	chr1	24674662	24675162	GRHL3	chr1	24674040	24675490	cerebellum
99	chr1	24701784	24702284	STPG1	chr1	24700300	24704560	cerebellum
100	chr1	25832140	25832640	LDLRAP1	chr1	25831380	25833220	cerebellum
101	chr1	25853723	25854223	LDLRAP1	chr1	25853120	25856510	cerebellum
102	chr1	25871255	25871755	LDLRAP1	chr1	25870280	25872620	cerebellum
103	chr1	25876035	25876535	LDLRAP1	chr1	25875270	25880410	cerebellum
104	chr1	25893259	25893759	LDLRAP1	chr1	25891690	25893330	cerebellum
105	chr1	25896344	25896844	LDLRAP1	chr1	25895380	25897080	cerebellum
106	chr1	25985337	25985837	MAN1C1	chr1	25984480	25986200	cerebellum
107	chr1	26054408	26054908	SELENON	chr1	26053770	26055500	cerebellum
108	chr1	26132133	26132633	SELENON	chr1	26131770	26135070	cerebellum
109	chr1	26132807	26133307	SELENON	chr1	26131770	26135070	cerebellum
110	chr1	26254281	26254781	STMN1	chr1	26252180	26255320	cerebellum
111	chr1	26279562	26280062	PAFAH2	chr1	26279130	26281680	cerebellum
112	chr1	26323287	26323787	PAFAH2	chr1	26323050	26324510	cerebellum
113	chr1	26872309	26872809	MIR1976	chr1	26872530	26873350	cerebellum
114	chr1	27126512	27127012	PIGV	chr1	27125690	27127080	cerebellum
115	chr1	27358033	27358533	TENT5B	chr1	27357750	27359050	cerebellum
116	chr1	27449105	27449605	SLC9A1	chr1	27447230	27449620	cerebellum
117	chr1	27863233	27863733	WASF2	chr1	27861930	27864250	cerebellum
118	chr1	29214559	29215059	EPB41	chr1	29213720	29215100	cerebellum
119	chr1	29310348	29310848	EPB41	chr1	29309310	29312270	cerebellum
120	chr1	31711420	31711920	NKAIN1	chr1	31711260	31712340	cerebellum
121	chr1	31722705	31723205	NKAIN1	chr1	31722730	31723740	cerebellum
122	chr1	32140052	32140552	PEF1	chr1	32138440	32140600	cerebellum
123	chr1	32202196	32202696	MIR4254	chr1	32202320	32203020	cerebellum
124	chr1	32218488	32218988	MIR4254	chr1	32218290	32221590	cerebellum
125	chr1	32219199	32219699	MIR4254	chr1	32218290	32221590	cerebellum
126	chr1	32246912	32247412	ADGRB2	chr1	32247330	32248600	cerebellum
127	chr1	32247522	32248022	ADGRB2	chr1	32247330	32248600	cerebellum
128	chr1	33829476	33829976	MIR3605	chr1	33828850	33832710	cerebellum
129	chr1	35341880	35342380	SMIM12	chr1	35340990	35343010	cerebellum
130	chr1	35372375	35372875	DLGAP3	chr1	35371740	35372950	cerebellum
131	chr1	35392916	35393416	DLGAP3	chr1	35393350	35395050	cerebellum
132	chr1	36559457	36559957	ADPRHL2	chr1	36559530	36560830	cerebellum
133	chr1	36580568	36581068	COL8A2	chr1	36579960	36581300	cerebellum
134	chr1	36840116	36840616	STK40	chr1	36837870	36841010	cerebellum
135	chr1	38405791	38406291	INPP5B	chr1	38404000	38406350	cerebellum
136	chr1	40137075	40137575	NT5C1A	chr1	40136110	40137570	cerebellum
137	chr1	40150707	40151207	HPCAL4	chr1	40150280	40156730	cerebellum
138	chr1	40154580	40155080	HPCAL4	chr1	40150280	40156730	cerebellum
139	chr1	40155242	40155742	HPCAL4	chr1	40150280	40156730	cerebellum
140	chr1	40156921	40157421	HPCAL4	chr1	40156840	40156970	cerebellum
141	chr1	41102334	41102834	RIMS3	chr1	41101730	41103340	cerebellum
142	chr1	41128916	41129416	RIMS3	chr1	41126540	41131060	cerebellum
143	chr1	41129770	41130270	RIMS3	chr1	41126540	41131060	cerebellum
144	chr1	41948512	41949012	EDN2	chr1	41948260	41949710	cerebellum
145	chr1	41949023	41949523	EDN2	chr1	41948260	41949710	cerebellum
146	chr1	42381684	42382184	HIVEP3	chr1	42381800	42384080	cerebellum
147	chr1	43698148	43698648	TMEM125	chr1	43697840	43698170	cerebellum
148	chr1	43698148	43698648	TMEM125	chr1	43698300	43699940	cerebellum
149	chr1	44115466	44115966	KDM4A	chr1	44115920	44117540	cerebellum
150	chr1	44715156	44715656	DMAP1	chr1	44715500	44719040	cerebellum
151	chr1	44716107	44716607	DMAP1	chr1	44715500	44719040	cerebellum
152	chr1	44717906	44718406	DMAP1	chr1	44715500	44719040	cerebellum
153	chr1	45102408	45102908	TMEM53	chr1	45101840	45102610	cerebellum
154	chr1	46860847	46861347	FAAH	chr1	46860220	46863300	cerebellum
155	chr1	46862044	46862544	FAAH	chr1	46860220	46863300	cerebellum
156	chr1	46932159	46932659	FAAHP1	chr1	46930990	46933770	cerebellum
157	chr1	53745377	53745877	LOC100507564	chr1	53744890	53746250	cerebellum
158	chr1	53746677	53747177	LOC100507564	chr1	53746390	53747290	cerebellum
159	chr1	53769312	53769812	LRP8	chr1	53768730	53774580	cerebellum
160	chr1	53776230	53776730	LRP8	chr1	53775850	53777900	cerebellum
161	chr1	53776821	53777321	LRP8	chr1	53775850	53777900	cerebellum
162	chr1	53782483	53782983	LRP8	chr1	53779060	53786640	cerebellum
163	chr1	53783119	53783619	LRP8	chr1	53779060	53786640	cerebellum
164	chr1	53785158	53785658	LRP8	chr1	53779060	53786640	cerebellum
165	chr1	53791756	53792256	LRP8	chr1	53791360	53792540	cerebellum
166	chr1	54038068	54038568	DMRTB1	chr1	54037760	54040120	cerebellum
167	chr1	54576642	54577142	CDCP2	chr1	54576440	54577210	cerebellum
168	chr1	54692608	54693108	MRPL37	chr1	54692830	54693920	cerebellum
169	chr1	54821414	54821914	SSBP3	chr1	54819970	54824180	cerebellum
170	chr1	55047218	55047718	ACOT11	chr1	55046780	55047930	cerebellum
171	chr1	55480768	55481268	BSND	chr1	55480060	55482540	cerebellum
172	chr1	55514573	55515073	PCSK9	chr1	55514090	55516880	cerebellum
173	chr1	55515591	55516091	PCSK9	chr1	55514090	55516880	cerebellum
174	chr1	55516559	55517059	PCSK9	chr1	55514090	55516880	cerebellum
175	chr1	55528512	55529012	PCSK9	chr1	55527750	55529040	cerebellum
176	chr1	55715277	55715777	MIR4422	chr1	55714180	55720650	cerebellum
177	chr1	55716372	55716872	MIR4422	chr1	55714180	55720650	cerebellum
178	chr1	55818086	55818586	MIR4422	chr1	55816070	55821390	cerebellum
179	chr1	55818710	55819210	MIR4422	chr1	55816070	55821390	cerebellum
180	chr1	56539584	56540084	PLPP3	chr1	56537890	56540560	cerebellum
181	chr1	57397322	57397822	C8B	chr1	57397550	57399000	cerebellum
182	chr1	57398762	57399262	C8B	chr1	57397550	57399000	cerebellum
183	chr1	57398762	57399262	C8B	chr1	57399160	57401430	cerebellum
184	chr1	57404312	57404812	C8B	chr1	57404270	57405740	cerebellum
185	chr1	57778592	57779092	C8B	chr1	57775250	57786030	cerebellum
186	chr1	57782001	57782501	C8B	chr1	57775250	57786030	cerebellum
187	chr1	59858789	59859289	FGGY	chr1	59856390	59862660	cerebellum
188	chr1	61664159	61664659	NFIA	chr1	61662140	61665970	cerebellum
189	chr1	62335479	62335979	PATJ	chr1	62334100	62336400	cerebellum
190	chr1	62446180	62446680	L1TD1	chr1	62445340	62448300	cerebellum
191	chr1	62511139	62511639	L1TD1	chr1	62508750	62512900	cerebellum
192	chr1	62515722	62516222	L1TD1	chr1	62514870	62516630	cerebellum
193	chr1	62534100	62534600	L1TD1	chr1	62533000	62536080	cerebellum
194	chr1	62534638	62535138	L1TD1	chr1	62533000	62536080	cerebellum
195	chr1	65313768	65314268	RAVER2	chr1	65313360	65316480	cerebellum
196	chr1	65314544	65315044	RAVER2	chr1	65313360	65316480	cerebellum
197	chr1	65640854	65641354	AK4	chr1	65638160	65642830	cerebellum
198	chr1	65661632	65662132	AK4	chr1	65660680	65662870	cerebellum
199	chr1	72203362	72203862	NEGR1-IT1	chr1	72203350	72205160	cerebellum
200	chr1	73102252	73102752	NEGR1	chr1	73100620	73102790	cerebellum
201	chr1	74352461	74352961	LRRIQ3	chr1	74350100	74356530	cerebellum
202	chr1	74353068	74353568	LRRIQ3	chr1	74350100	74356530	cerebellum
203	chr1	90587736	90588236	ZNF326	chr1	90586680	90593060	cerebellum
204	chr1	90588489	90588989	ZNF326	chr1	90586680	90593060	cerebellum
205	chr1	91177987	91178487	BARHL2	chr1	91178180	91180080	cerebellum
206	chr1	91178740	91179240	BARHL2	chr1	91178180	91180080	cerebellum
207	chr1	91179274	91179774	BARHL2	chr1	91178180	91180080	cerebellum
208	chr1	94560049	94560549	ABCA4	chr1	94557180	94564340	cerebellum
209	chr1	94560552	94561052	ABCA4	chr1	94557180	94564340	cerebellum
210	chr1	96294815	96295315	LINC01761	chr1	96294080	96298540	cerebellum
211	chr1	96295575	96296075	LINC01761	chr1	96294080	96298540	cerebellum
212	chr1	102367723	102368223	DNAJA1P5	chr1	102367610	102369170	cerebellum
213	chr1	110549958	110550458	AHCYL1	chr1	110548990	110551650	cerebellum
214	chr1	110679458	110679958	SLC6A17	chr1	110675220	110680820	cerebellum
215	chr1	110693352	110693852	SLC6A17	chr1	110693510	110695740	cerebellum
216	chr1	110701772	110702272	SLC6A17	chr1	110701080	110709460	cerebellum
217	chr1	110704463	110704963	SLC6A17	chr1	110701080	110709460	cerebellum
218	chr1	110770371	110770871	KCNC4	chr1	110769320	110774080	cerebellum
219	chr1	110771931	110772431	KCNC4	chr1	110769320	110774080	cerebellum
220	chr1	111080511	111081011	KCNA10	chr1	111079230	111082200	cerebellum
221	chr1	111081596	111082096	KCNA10	chr1	111079230	111082200	cerebellum
222	chr1	112343593	112344093	INKA2	chr1	112343220	112346350	cerebellum
223	chr1	112346719	112347219	INKA2	chr1	112346490	112349160	cerebellum
224	chr1	112384928	112385428	INKA2	chr1	112384190	112385590	cerebellum
225	chr1	112446339	112446839	KCND3	chr1	112445580	112448130	cerebellum
226	chr1	112447004	112447504	KCND3	chr1	112445580	112448130	cerebellum
227	chr1	112687379	112687879	LINC01750	chr1	112685650	112690650	cerebellum
228	chr1	112688474	112688974	LINC01750	chr1	112685650	112690650	cerebellum
229	chr1	112689013	112689513	LINC01750	chr1	112685650	112690650	cerebellum
230	chr1	114197458	114197958	PHTF1	chr1	114196640	114197950	cerebellum
231	chr1	116371216	116371716	NHLH2	chr1	116370150	116373080	cerebellum
232	chr1	116827396	116827896	ATP1A1	chr1	116827380	116828430	cerebellum
233	chr1	116958743	116959243	ATP1A1-AS1	chr1	116958310	116961080	cerebellum
234	chr1	116968991	116969491	ATP1A1-AS1	chr1	116968210	116969840	cerebellum
235	chr1	118108440	118108940	TENT5C	chr1	118105770	118110230	cerebellum
236	chr1	118359695	118360195	GDAP2	chr1	118359610	118361530	cerebellum
237	chr1	118360314	118360814	GDAP2	chr1	118359610	118361530	cerebellum
238	chr1	145448915	145449415	TXNIP	chr1	145448310	145451640	cerebellum
239	chr1	147752028	147752528	MIR5087	chr1	147751850	147753850	cerebellum
240	chr1	147752557	147753057	MIR5087	chr1	147751850	147753850	cerebellum
241	chr1	147806350	147806850	MIR5087	chr1	147805730	147806600	cerebellum
242	chr1	149223972	149224472	LINC02591	chr1	149221830	149226280	cerebellum
243	chr1	149224818	149225318	LINC02591	chr1	149221830	149226280	cerebellum
244	chr1	151785817	151786317	LINGO4	chr1	151785820	151785960	cerebellum
245	chr1	151785817	151786317	LINGO4	chr1	151786100	151787040	cerebellum
246	chr1	151794892	151795392	RORC	chr1	151793140	151798400	cerebellum
247	chr1	151804060	151804560	RORC	chr1	151803550	151804200	cerebellum
248	chr1	154979981	154980481	ZBTB7B	chr1	154975420	154982730	cerebellum
249	chr1	155940204	155940704	ARHGEF2	chr1	155939090	155941210	cerebellum
250	chr1	155944499	155944999	ARHGEF2	chr1	155941460	155947850	cerebellum
251	chr1	156341790	156342290	RHBG	chr1	156341050	156342780	cerebellum
252	chr1	156358258	156358758	RHBG	chr1	156356880	156359700	cerebellum
253	chr1	156377071	156377571	MIR9-1	chr1	156376990	156377630	cerebellum
254	chr1	160051053	160051553	KCNJ9	chr1	160051490	160053700	cerebellum
255	chr1	160052180	160052680	KCNJ9	chr1	160051490	160053700	cerebellum
256	chr1	160085202	160085702	ATP1A2	chr1	160085660	160088740	cerebellum
257	chr1	160086517	160087017	ATP1A2	chr1	160085660	160088740	cerebellum
258	chr1	161499966	161500466	HSPA6	chr1	161499740	161501680	cerebellum
259	chr1	161500656	161501156	HSPA6	chr1	161499740	161501680	cerebellum
260	chr1	162253457	162253957	MIR556	chr1	162251530	162256510	cerebellum
261	chr1	162702488	162702988	HSD17B7	chr1	162702010	162703540	cerebellum
262	chr1	165870024	165870524	MIR3658	chr1	165865570	165871340	cerebellum
263	chr1	167155448	167155948	POU2F1	chr1	167153840	167157570	cerebellum
264	chr1	167156004	167156504	POU2F1	chr1	167153840	167157570	cerebellum
265	chr1	176770575	176771075	MIR488	chr1	176769640	176773960	cerebellum
266	chr1	176773386	176773886	MIR488	chr1	176769640	176773960	cerebellum
267	chr1	180150954	180151454	NA	chr1	180150530	180151300	cerebellum
268	chr1	180151738	180152238	NA	chr1	180151460	180153050	cerebellum
269	chr1	180152402	180152902	NA	chr1	180151460	180153050	cerebellum
270	chr1	180895708	180896208	KIAA1614	chr1	180894110	180897560	cerebellum
271	chr1	180908153	180908653	KIAA1614	chr1	180907850	180909510	cerebellum
272	chr1	180925115	180925615	KIAA1614	chr1	180915890	180926430	cerebellum
273	chr1	181177133	181177633	LINC01699	chr1	181175570	181179310	cerebellum
274	chr1	181681704	181682204	CACNA1E	chr1	181680210	181682460	cerebellum
275	chr1	181954952	181955452	ZNF648	chr1	181954090	181957590	cerebellum
276	chr1	181955571	181956071	ZNF648	chr1	181954090	181957590	cerebellum
277	chr1	181956225	181956725	ZNF648	chr1	181954090	181957590	cerebellum
278	chr1	183183133	183183633	LAMC2	chr1	183183090	183184580	cerebellum
279	chr1	183183870	183184370	LAMC2	chr1	183183090	183184580	cerebellum
280	chr1	183185038	183185538	LAMC2	chr1	183184720	183187520	cerebellum
281	chr1	183187295	183187795	LAMC2	chr1	183184720	183187520	cerebellum
282	chr1	183209033	183209533	LAMC2	chr1	183208700	183209170	cerebellum
283	chr1	183209033	183209533	LAMC2	chr1	183209330	183209420	cerebellum
284	chr1	183253084	183253584	LAMC2	chr1	183253170	183253840	cerebellum
285	chr1	183256317	183256817	LAMC2	chr1	183255920	183259260	cerebellum
286	chr1	183257397	183257897	LAMC2	chr1	183255920	183259260	cerebellum
287	chr1	183258135	183258635	LAMC2	chr1	183255920	183259260	cerebellum
288	chr1	183296838	183297338	NMNAT2	chr1	183296440	183297880	cerebellum
289	chr1	184005460	184005960	COLGALT2	chr1	184004560	184006220	cerebellum
290	chr1	184005980	184006480	COLGALT2	chr1	184004560	184006220	cerebellum
291	chr1	184119888	184120388	TSEN15	chr1	184119450	184122600	cerebellum
292	chr1	184267741	184268241	C1orf21	chr1	184263500	184270460	cerebellum
293	chr1	198904630	198905130	MIR181A1HG	chr1	198903110	198906350	cerebellum
294	chr1	198906317	198906817	MIR181A1HG	chr1	198903110	198906350	cerebellum
295	chr1	202098824	202099324	GPR37L1	chr1	202098970	202102530	cerebellum
296	chr1	202099386	202099886	GPR37L1	chr1	202098970	202102530	cerebellum
297	chr1	202099931	202100431	GPR37L1	chr1	202098970	202102530	cerebellum
298	chr1	203154604	203155104	CHI3L1	chr1	203154510	203155440	cerebellum
299	chr1	203258554	203259054	LINC01136	chr1	203258060	203261150	cerebellum
300	chr1	203259517	203260017	LINC01136	chr1	203258060	203261150	cerebellum
301	chr1	203550798	203551298	ATP2B4	chr1	203550750	203552120	cerebellum
302	chr1	203551600	203552100	ATP2B4	chr1	203550750	203552120	cerebellum
303	chr1	204052859	204053359	SOX13	chr1	204051360	204055010	cerebellum
304	chr1	204053373	204053873	SOX13	chr1	204051360	204055010	cerebellum
305	chr1	204234819	204235319	GOLT1A	chr1	204234170	204236600	cerebellum
306	chr1	204320010	204320510	PLEKHA6	chr1	204319730	204320860	cerebellum
307	chr1	204326690	204327190	PLEKHA6	chr1	204326230	204328820	cerebellum
308	chr1	204327197	204327697	PLEKHA6	chr1	204326230	204328820	cerebellum
309	chr1	204327749	204328249	PLEKHA6	chr1	204326230	204328820	cerebellum
310	chr1	204328252	204328752	PLEKHA6	chr1	204326230	204328820	cerebellum
311	chr1	204328806	204329306	PLEKHA6	chr1	204326230	204328820	cerebellum
312	chr1	204960554	204961054	CNTN2	chr1	204960430	204963390	cerebellum
313	chr1	204984205	204984705	CNTN2	chr1	204982920	204985430	cerebellum
314	chr1	205001483	205001983	CNTN2	chr1	205000690	205002330	cerebellum
315	chr1	205017457	205017957	CNTN2	chr1	205012520	205019130	cerebellum
316	chr1	205018546	205019046	CNTN2	chr1	205012520	205019130	cerebellum
317	chr1	205216655	205217155	TMCC2	chr1	205215820	205217150	cerebellum
318	chr1	205283028	205283528	NUAK2	chr1	205282380	205289380	cerebellum
319	chr1	205288136	205288636	NUAK2	chr1	205282380	205289380	cerebellum
320	chr1	205288647	205289147	NUAK2	chr1	205282380	205289380	cerebellum
321	chr1	205423863	205424363	MIR135B	chr1	205423910	205425040	cerebellum
322	chr1	205424602	205425102	MIR135B	chr1	205423910	205425040	cerebellum
323	chr1	205487680	205488180	CDK18	chr1	205486500	205488820	cerebellum
324	chr1	205505734	205506234	MFSD4A-AS1	chr1	205505060	205506660	cerebellum
325	chr1	205523121	205523621	MFSD4A-AS1	chr1	205522370	205523400	cerebellum
326	chr1	205538772	205539272	MFSD4A	chr1	205538430	205539770	cerebellum
327	chr1	206617660	206618160	IKBKE	chr1	206617190	206619420	cerebellum
328	chr1	206618342	206618842	IKBKE	chr1	206617190	206619420	cerebellum
329	chr1	206619398	206619898	IKBKE	chr1	206619650	206622590	cerebellum
330	chr1	206619398	206619898	IKBKE	chr1	206617190	206619420	cerebellum
331	chr1	206620366	206620866	IKBKE	chr1	206619650	206622590	cerebellum
332	chr1	208283593	208284093	PLXNA2	chr1	208281040	208285180	cerebellum
333	chr1	208331827	208332327	PLXNA2	chr1	208331070	208340110	cerebellum
334	chr1	208333027	208333527	PLXNA2	chr1	208331070	208340110	cerebellum
335	chr1	208335302	208335802	PLXNA2	chr1	208331070	208340110	cerebellum
336	chr1	208338068	208338568	PLXNA2	chr1	208331070	208340110	cerebellum
337	chr1	208346920	208347420	PLXNA2	chr1	208346700	208355200	cerebellum
338	chr1	208351501	208352001	PLXNA2	chr1	208346700	208355200	cerebellum
339	chr1	208352564	208353064	PLXNA2	chr1	208346700	208355200	cerebellum
340	chr1	209974488	209974988	IRF6	chr1	209973870	209974580	cerebellum
341	chr1	209974488	209974988	IRF6	chr1	209974760	209975310	cerebellum
342	chr1	210055322	210055822	UTP25	chr1	210052270	210058150	cerebellum
343	chr1	210928553	210929053	KCNH1	chr1	210927710	210932470	cerebellum
344	chr1	211015240	211015740	KCNH1	chr1	211013090	211017900	cerebellum
345	chr1	211075639	211076139	KCNH1	chr1	211073100	211080360	cerebellum
346	chr1	211789808	211790308	SLC30A1	chr1	211789450	211790840	cerebellum
347	chr1	213692338	213692838	LINC00538	chr1	213691700	213693920	cerebellum
348	chr1	213697299	213697799	LINC00538	chr1	213696420	213698920	cerebellum
349	chr1	213705259	213705759	LINC00538	chr1	213703640	213707250	cerebellum
350	chr1	223639468	223639968	CCDC185	chr1	223639400	223641230	cerebellum
351	chr1	223712249	223712749	CAPN8	chr1	223711690	223713810	cerebellum
352	chr1	223893106	223893606	CAPN2	chr1	223891980	223894690	cerebellum
353	chr1	223893715	223894215	CAPN2	chr1	223891980	223894690	cerebellum
354	chr1	226274473	226274973	H3F3AP4	chr1	226273210	226275830	cerebellum
355	chr1	226285874	226286374	H3F3AP4	chr1	226285260	226286860	cerebellum
356	chr1	226396955	226397455	MIXL1	chr1	226395540	226401310	cerebellum
357	chr1	226543296	226543796	LIN9	chr1	226540840	226545760	cerebellum
358	chr1	226543874	226544374	LIN9	chr1	226540840	226545760	cerebellum
359	chr1	226867724	226868224	ITPKB	chr1	226867770	226868850	cerebellum
360	chr1	227160954	227161454	COQ8A	chr1	227159500	227165140	cerebellum
361	chr1	227162426	227162926	COQ8A	chr1	227159500	227165140	cerebellum
362	chr1	227163198	227163698	COQ8A	chr1	227159500	227165140	cerebellum
363	chr1	227166895	227167395	COQ8A	chr1	227166740	227169720	cerebellum
364	chr1	227167397	227167897	COQ8A	chr1	227166740	227169720	cerebellum
365	chr1	227168774	227169274	COQ8A	chr1	227166740	227169720	cerebellum
366	chr1	227966562	227967062	PRSS38	chr1	227965160	227968220	cerebellum
367	chr1	227967772	227968272	PRSS38	chr1	227965160	227968220	cerebellum
368	chr1	227975624	227976124	PRSS38	chr1	227973610	227978150	cerebellum
369	chr1	227977252	227977752	PRSS38	chr1	227973610	227978150	cerebellum
370	chr1	228540700	228541200	TRIM11	chr1	228540760	228541790	cerebellum
371	chr1	228562507	228563007	TRIM11	chr1	228562450	228563400	cerebellum
372	chr1	229158270	229158770	RAB4A	chr1	229158030	229161640	cerebellum
373	chr1	229499465	229499965	CCSAP	chr1	229498780	229501990	cerebellum
374	chr1	229500097	229500597	CCSAP	chr1	229498780	229501990	cerebellum
375	chr1	229544258	229544758	ACTA1	chr1	229543150	229548360	cerebellum
376	chr1	229545678	229546178	ACTA1	chr1	229543150	229548360	cerebellum
377	chr1	229546437	229546937	ACTA1	chr1	229543150	229548360	cerebellum
378	chr1	230643412	230643912	PGBD5	chr1	230643090	230644740	cerebellum
379	chr1	230818001	230818501	AGT	chr1	230816980	230819310	cerebellum
380	chr1	230888089	230888589	CAPN9	chr1	230883460	230891080	cerebellum
381	chr1	231308103	231308603	TRIM67	chr1	231307240	231308670	cerebellum
382	chr1	233626179	233626679	KCNK1	chr1	233624430	233632690	cerebellum
383	chr1	233648183	233648683	KCNK1	chr1	233647440	233653510	cerebellum
384	chr1	233702642	233703142	KCNK1	chr1	233702580	233706780	cerebellum
385	chr1	233750920	233751420	KCNK1	chr1	233750270	233752120	cerebellum
386	chr1	233763143	233763643	MIR4427	chr1	233760890	233766420	cerebellum
387	chr1	233765318	233765818	MIR4427	chr1	233760890	233766420	cerebellum
388	chr1	234350517	234351017	MIR4671	chr1	234350320	234353850	cerebellum
389	chr1	234398182	234398682	MIR4671	chr1	234396780	234401860	cerebellum
390	chr1	234398685	234399185	MIR4671	chr1	234396780	234401860	cerebellum
391	chr1	234427606	234428106	MIR4671	chr1	234426590	234431400	cerebellum
392	chr1	234811317	234811817	LINC00184	chr1	234811350	234812400	cerebellum
393	chr1	234811861	234812361	LINC00184	chr1	234811350	234812400	cerebellum
394	chr1	235132898	235133398	SNORA14B	chr1	235132680	235134520	cerebellum
395	chr1	235147106	235147606	SNORA14B	chr1	235147110	235148970	cerebellum
396	chr1	235147620	235148120	SNORA14B	chr1	235147110	235148970	cerebellum
397	chr1	236046441	236046941	LYST	chr1	236045130	236046480	cerebellum
398	chr1	241007712	241008212	GREM2	chr1	241002450	241010450	cerebellum
399	chr1	241575907	241576407	RGS7	chr1	241575020	241578100	cerebellum
400	chr1	241576765	241577265	RGS7	chr1	241575020	241578100	cerebellum
401	chr1	242375629	242376129	MAP1LC3C	chr1	242374200	242377390	cerebellum
402	chr1	242406274	242406774	MAP1LC3C	chr1	242402930	242410680	cerebellum
403	chr1	242406779	242407279	MAP1LC3C	chr1	242402930	242410680	cerebellum
404	chr1	242408517	242409017	MAP1LC3C	chr1	242402930	242410680	cerebellum
405	chr1	242854901	242855401	PLD5	chr1	242852150	242857330	cerebellum
406	chr1	244226583	244227083	ZBTB18	chr1	244225190	244231000	cerebellum
407	chr1	244228613	244229113	ZBTB18	chr1	244225190	244231000	cerebellum
408	chr1	244250848	244251348	ZBTB18	chr1	244250190	244252370	cerebellum
409	chr1	244262831	244263331	ZBTB18	chr1	244258520	244266830	cerebellum
410	chr1	244345154	244345654	ZBTB18	chr1	244343600	244347580	cerebellum
411	chr1	244350495	244350995	ZBTB18	chr1	244347670	244356680	cerebellum
412	chr1	244354782	244355282	ZBTB18	chr1	244347670	244356680	cerebellum
413	chr1	244363861	244364361	C1orf100	chr1	244358050	244369640	cerebellum
414	chr1	244364465	244364965	C1orf100	chr1	244358050	244369640	cerebellum
415	chr1	244914220	244914720	COX20	chr1	244911520	244916970	cerebellum
416	chr1	244914827	244915327	COX20	chr1	244911520	244916970	cerebellum
417	chr1	245292446	245292946	KIF26B	chr1	245291240	245293580	cerebellum
418	chr1	245371059	245371559	KIF26B	chr1	245370620	245372410	cerebellum
419	chr1	245371561	245372061	KIF26B	chr1	245370620	245372410	cerebellum
420	chr1	245847005	245847505	KIF26B	chr1	245846160	245847530	cerebellum
421	chr1	246844166	246844666	SCCPDH	chr1	246842250	246846780	cerebellum
422	chr1	246845061	246845561	SCCPDH	chr1	246842250	246846780	cerebellum
423	chr2	603768	604268	TMEM18	chr2	603360	605590	cerebellum
424	chr2	1976122	1976622	PXDN	chr2	1975770	1979070	cerebellum
425	chr2	2534041	2534541	MYT1L	chr2	2532500	2534650	cerebellum
426	chr2	3269573	3270073	EIPR1	chr2	3269340	3272680	cerebellum
427	chr2	3470647	3471147	ADI1	chr2	3469470	3477150	cerebellum
428	chr2	3473938	3474438	ADI1	chr2	3469470	3477150	cerebellum
429	chr2	7063505	7064005	RNF144A-AS1	chr2	7063810	7069330	cerebellum
430	chr2	7097984	7098484	RNF144A-AS1	chr2	7096770	7099520	cerebellum
431	chr2	7740242	7740742	LOC100506274	chr2	7738140	7741190	cerebellum
432	chr2	7750028	7750528	LOC100506274	chr2	7748180	7752180	cerebellum
433	chr2	7751315	7751815	LOC100506274	chr2	7748180	7752180	cerebellum
434	chr2	7786765	7787265	LOC100506274	chr2	7785990	7788150	cerebellum
435	chr2	7806653	7807153	LOC100506274	chr2	7804530	7808670	cerebellum
436	chr2	8342100	8342600	LINC00299	chr2	8342060	8344240	cerebellum
437	chr2	8343426	8343926	LINC00299	chr2	8342060	8344240	cerebellum
438	chr2	8360155	8360655	LINC00299	chr2	8359530	8361050	cerebellum
439	chr2	9378919	9379419	ASAP2	chr2	9374130	9379590	cerebellum
440	chr2	9506117	9506617	ITGB1BP1	chr2	9505430	9507160	cerebellum
441	chr2	9519103	9519603	ITGB1BP1	chr2	9519190	9520860	cerebellum
442	chr2	9833220	9833720	YWHAQ	chr2	9830000	9837420	cerebellum
443	chr2	9833941	9834441	YWHAQ	chr2	9830000	9837420	cerebellum
444	chr2	10023942	10024442	TAF1B	chr2	10023620	10025600	cerebellum
445	chr2	10471020	10471520	HPCAL1	chr2	10470340	10473000	cerebellum
446	chr2	11536112	11536612	LINC00570	chr2	11534300	11540490	cerebellum
447	chr2	11536654	11537154	LINC00570	chr2	11534300	11540490	cerebellum
448	chr2	11537181	11537681	LINC00570	chr2	11534300	11540490	cerebellum
449	chr2	15982987	15983487	MYCN	chr2	15981270	15984620	cerebellum
450	chr2	15986752	15987252	MYCN	chr2	15984700	15987560	cerebellum
451	chr2	16124417	16124917	MYCNOS	chr2	16124170	16126390	cerebellum
452	chr2	16845300	16845800	FAM49A	chr2	16845080	16847040	cerebellum
453	chr2	17512773	17513273	RAD51AP2	chr2	17511810	17516400	cerebellum
454	chr2	17759669	17760169	VSNL1	chr2	17758820	17762100	cerebellum
455	chr2	17764320	17764820	VSNL1	chr2	17764320	17769070	cerebellum
456	chr2	17764931	17765431	VSNL1	chr2	17764320	17769070	cerebellum
457	chr2	19548080	19548580	MIR4757	chr2	19548270	19548730	cerebellum
458	chr2	20101239	20101739	TTC32	chr2	20100260	20101460	cerebellum
459	chr2	23768549	23769049	KLHL29	chr2	23768100	23769730	cerebellum
460	chr2	23921464	23921964	ATAD2B	chr2	23921360	23922520	cerebellum
461	chr2	25301398	25301898	EFR3B	chr2	25300750	25302330	cerebellum
462	chr2	25321049	25321549	EFR3B	chr2	25319280	25322400	cerebellum
463	chr2	25321552	25322052	EFR3B	chr2	25319280	25322400	cerebellum
464	chr2	25563828	25564328	DNMT3A	chr2	25561320	25564690	cerebellum
465	chr2	26540197	26540697	SELENOI	chr2	26539920	26540360	cerebellum
466	chr2	26540197	26540697	SELENOI	chr2	26540430	26540870	cerebellum
467	chr2	26541674	26542174	SELENOI	chr2	26540990	26541730	cerebellum
468	chr2	26694086	26694586	DRC1	chr2	26694010	26694830	cerebellum
469	chr2	26711721	26712221	OTOF	chr2	26711300	26712070	cerebellum
470	chr2	26711721	26712221	OTOF	chr2	26712160	26712520	cerebellum
471	chr2	26755390	26755890	OTOF	chr2	26754260	26757680	cerebellum
472	chr2	26932672	26933172	KCNK3	chr2	26931300	26936340	cerebellum
473	chr2	27071196	27071696	DPYSL5	chr2	27071370	27073230	cerebellum
474	chr2	27072952	27073452	DPYSL5	chr2	27071370	27073230	cerebellum
475	chr2	28578866	28579366	FOSL2	chr2	28578710	28579650	cerebellum
476	chr2	28579414	28579914	FOSL2	chr2	28578710	28579650	cerebellum
477	chr2	29233713	29234213	TOGARAM2	chr2	29234110	29234320	cerebellum
478	chr2	29234279	29234779	TOGARAM2	chr2	29234110	29234320	cerebellum
479	chr2	29234279	29234779	TOGARAM2	chr2	29234360	29235430	cerebellum
480	chr2	29234902	29235402	TOGARAM2	chr2	29234360	29235430	cerebellum
481	chr2	31758057	31758557	SRD5A2	chr2	31757660	31758670	cerebellum
482	chr2	36814181	36814681	FEZ2	chr2	36812760	36818040	cerebellum
483	chr2	36816267	36816767	FEZ2	chr2	36812760	36818040	cerebellum
484	chr2	39893847	39894347	TMEM178A	chr2	39893520	39896180	cerebellum
485	chr2	39894548	39895048	TMEM178A	chr2	39893520	39896180	cerebellum
486	chr2	42360199	42360699	EML4	chr2	42359250	42361820	cerebellum
487	chr2	42360834	42361334	EML4	chr2	42359250	42361820	cerebellum
488	chr2	43327831	43328331	ZFP36L2	chr2	43327710	43329470	cerebellum
489	chr2	43496100	43496600	LINC01126	chr2	43494540	43497660	cerebellum
490	chr2	45986260	45986760	PRKCE	chr2	45985850	45988040	cerebellum
491	chr2	46050916	46051416	PRKCE	chr2	46048170	46053130	cerebellum
492	chr2	46068601	46069101	PRKCE	chr2	46065100	46070130	cerebellum
493	chr2	46070021	46070521	PRKCE	chr2	46065100	46070130	cerebellum
494	chr2	46070021	46070521	PRKCE	chr2	46070200	46071200	cerebellum
495	chr2	46131476	46131976	PRKCE	chr2	46131360	46135450	cerebellum
496	chr2	46131994	46132494	PRKCE	chr2	46131360	46135450	cerebellum
497	chr2	46153026	46153526	PRKCE	chr2	46152380	46154670	cerebellum
498	chr2	46156069	46156569	PRKCE	chr2	46154880	46159640	cerebellum
499	chr2	46893326	46893826	SOCS5	chr2	46892550	46897880	cerebellum
500	chr2	46897184	46897684	SOCS5	chr2	46892550	46897880	cerebellum
501	chr2	47008184	47008684	LINC01118	chr2	47006250	47010010	cerebellum
502	chr2	47028717	47029217	LINC01118	chr2	47026850	47031610	cerebellum
503	chr2	47030261	47030761	LINC01118	chr2	47026850	47031610	cerebellum
504	chr2	47045355	47045855	LINC01118	chr2	47045370	47046330	cerebellum
505	chr2	47227512	47228012	MCFD2	chr2	47225690	47228680	cerebellum
506	chr2	47234556	47235056	MCFD2	chr2	47233860	47238460	cerebellum
507	chr2	47235460	47235960	MCFD2	chr2	47233860	47238460	cerebellum
508	chr2	47253124	47253624	MCFD2	chr2	47253610	47255200	cerebellum
509	chr2	47299741	47300241	STPG4	chr2	47296160	47300840	cerebellum
510	chr2	49338550	49339050	FSHR	chr2	49333260	49341790	cerebellum
511	chr2	49340106	49340606	FSHR	chr2	49333260	49341790	cerebellum
512	chr2	49340675	49341175	FSHR	chr2	49333260	49341790	cerebellum
513	chr2	50199819	50200319	FSHR	chr2	50199230	50202000	cerebellum
514	chr2	50201123	50201623	FSHR	chr2	50199230	50202000	cerebellum
515	chr2	51259098	51259598	NRXN1	chr2	51257360	51259110	cerebellum
516	chr2	54557670	54558170	C2orf73	chr2	54558140	54559740	cerebellum
517	chr2	55107062	55107562	EML6	chr2	55106780	55110480	cerebellum
518	chr2	56493935	56494435	MIR216B	chr2	56493150	56496180	cerebellum
519	chr2	56494463	56494963	MIR216B	chr2	56493150	56496180	cerebellum
520	chr2	64455311	64455811	LINC00309	chr2	64455660	64456630	cerebellum
521	chr2	64477794	64478294	LINC00309	chr2	64476460	64478250	cerebellum
522	chr2	67075743	67076243	LINC01829	chr2	67072520	67079010	cerebellum
523	chr2	67076313	67076813	LINC01829	chr2	67072520	67079010	cerebellum
524	chr2	67076970	67077470	LINC01829	chr2	67072520	67079010	cerebellum
525	chr2	67077536	67078036	LINC01829	chr2	67072520	67079010	cerebellum
526	chr2	69811136	69811636	AAK1	chr2	69808900	69814110	cerebellum
527	chr2	70943394	70943894	ADD2	chr2	70940940	70948290	cerebellum
528	chr2	71840467	71840967	DYSF	chr2	71840540	71843420	cerebellum
529	chr2	71842113	71842613	DYSF	chr2	71840540	71843420	cerebellum
530	chr2	71842757	71843257	DYSF	chr2	71840540	71843420	cerebellum
531	chr2	72088838	72089338	CYP26B1	chr2	72087510	72089390	cerebellum
532	chr2	72091257	72091757	CYP26B1	chr2	72090540	72092120	cerebellum
533	chr2	72123591	72124091	CYP26B1	chr2	72119900	72127280	cerebellum
534	chr2	72124103	72124603	CYP26B1	chr2	72119900	72127280	cerebellum
535	chr2	72167790	72168290	CYP26B1	chr2	72165850	72173960	cerebellum
536	chr2	72170349	72170849	CYP26B1	chr2	72165850	72173960	cerebellum
537	chr2	72239772	72240272	CYP26B1	chr2	72237400	72242100	cerebellum
538	chr2	72240337	72240837	CYP26B1	chr2	72237400	72242100	cerebellum
539	chr2	72249780	72250280	CYP26B1	chr2	72248790	72252760	cerebellum
540	chr2	73338483	73338983	RAB11FIP5	chr2	73336190	73339470	cerebellum
541	chr2	73519856	73520356	EGR4	chr2	73519910	73520300	cerebellum
542	chr2	73550916	73551416	EGR4	chr2	73548550	73552760	cerebellum
543	chr2	73551432	73551932	EGR4	chr2	73548550	73552760	cerebellum
544	chr2	74233578	74234078	TET3	chr2	74230290	74238240	cerebellum
545	chr2	85076368	85076868	TRABD2A	chr2	85075790	85078190	cerebellum
546	chr2	86255601	86256101	NA	chr2	86255990	86256920	cerebellum
547	chr2	86859855	86860355	RNF103	chr2	86856920	86863700	cerebellum
548	chr2	86860421	86860921	RNF103	chr2	86856920	86863700	cerebellum
549	chr2	86898343	86898843	RNF103	chr2	86897140	86899020	cerebellum
550	chr2	86931667	86932167	RMND5A	chr2	86930070	86932950	cerebellum
551	chr2	95964137	95964637	KCNIP3	chr2	95963200	95965790	cerebellum
552	chr2	97453929	97454429	MIR3127	chr2	97453600	97455470	cerebellum
553	chr2	97544470	97544970	SEMA4C	chr2	97544230	97546330	cerebellum
554	chr2	97554077	97554577	SEMA4C	chr2	97552600	97554470	cerebellum
555	chr2	97572452	97572952	SEMA4C	chr2	97572360	97574490	cerebellum
556	chr2	98653048	98653548	TMEM131	chr2	98652610	98654890	cerebellum
557	chr2	99163481	99163981	COA5	chr2	99163160	99165240	cerebellum
558	chr2	99385134	99385634	MGAT4A	chr2	99384060	99394390	cerebellum
559	chr2	99391391	99391891	MGAT4A	chr2	99384060	99394390	cerebellum
560	chr2	99391988	99392488	MGAT4A	chr2	99384060	99394390	cerebellum
561	chr2	99531122	99531622	KIAA1211L	chr2	99523700	99532900	cerebellum
562	chr2	100190125	100190625	REV1	chr2	100187740	100192050	cerebellum
563	chr2	100190822	100191322	REV1	chr2	100187740	100192050	cerebellum
564	chr2	100253064	100253564	REV1	chr2	100252240	100254320	cerebellum
565	chr2	100327045	100327545	REV1	chr2	100326180	100329050	cerebellum
566	chr2	100327680	100328180	REV1	chr2	100326180	100329050	cerebellum
567	chr2	102229510	102230010	MAP4K4	chr2	102229400	102230220	cerebellum
568	chr2	103405208	103405708	TMEM182	chr2	103402980	103408290	cerebellum
569	chr2	103406129	103406629	TMEM182	chr2	103402980	103408290	cerebellum
570	chr2	105371758	105372258	LINC01114	chr2	105370960	105372530	cerebellum
571	chr2	106173364	106173864	LOC285000	chr2	106171310	106174900	cerebellum
572	chr2	106173967	106174467	LOC285000	chr2	106171310	106174900	cerebellum
573	chr2	106190384	106190884	LOC285000	chr2	106186100	106191280	cerebellum
574	chr2	106208636	106209136	LOC285000	chr2	106208510	106209550	cerebellum
575	chr2	106221175	106221675	LOC285000	chr2	106221260	106222970	cerebellum
576	chr2	106221729	106222229	LOC285000	chr2	106221260	106222970	cerebellum
577	chr2	107192278	107192778	RGPD3	chr2	107192150	107193200	cerebellum
578	chr2	110063574	110064074	MIR4266	chr2	110062840	110065620	cerebellum
579	chr2	110255349	110255849	SH3RF3	chr2	110254840	110258390	cerebellum
580	chr2	111565019	111565519	ACOXL	chr2	111564450	111567210	cerebellum
581	chr2	119981066	119981566	STEAP3	chr2	119981460	119983910	cerebellum
582	chr2	119998012	119998512	STEAP3	chr2	119997270	120000660	cerebellum
583	chr2	120491638	120492138	PTPN4	chr2	120491160	120495020	cerebellum
584	chr2	120595648	120596148	PTPN4	chr2	120592000	120596820	cerebellum
585	chr2	121555065	121555565	GLI2	chr2	121555040	121556740	cerebellum
586	chr2	121555995	121556495	GLI2	chr2	121555040	121556740	cerebellum
587	chr2	121556509	121557009	GLI2	chr2	121555040	121556740	cerebellum
588	chr2	127796878	127797378	BIN1	chr2	127796880	127797960	cerebellum
589	chr2	127838478	127838978	BIN1	chr2	127834280	127844330	cerebellum
590	chr2	128698200	128698700	AMMECR1L	chr2	128696790	128698790	cerebellum
591	chr2	129026278	129026778	HS6ST1	chr2	129026730	129030510	cerebellum
592	chr2	129026967	129027467	HS6ST1	chr2	129026730	129030510	cerebellum
593	chr2	129027552	129028052	HS6ST1	chr2	129026730	129030510	cerebellum
594	chr2	129072453	129072953	HS6ST1	chr2	129071610	129075610	cerebellum
595	chr2	129073020	129073520	HS6ST1	chr2	129071610	129075610	cerebellum
596	chr2	129073817	129074317	HS6ST1	chr2	129071610	129075610	cerebellum
597	chr2	129136721	129137221	HS6ST1	chr2	129133630	129136890	cerebellum
598	chr2	129193045	129193545	HS6ST1	chr2	129192870	129198970	cerebellum
599	chr2	129193574	129194074	HS6ST1	chr2	129192870	129198970	cerebellum
600	chr2	129198363	129198863	HS6ST1	chr2	129192870	129198970	cerebellum
601	chr2	131517407	131517907	AMER3	chr2	131513960	131519620	cerebellum
602	chr2	131518321	131518821	AMER3	chr2	131513960	131519620	cerebellum
603	chr2	134747927	134748427	MIR3679	chr2	134743140	134751270	cerebellum
604	chr2	134750623	134751123	MIR3679	chr2	134743140	134751270	cerebellum
605	chr2	135351888	135352388	TMEM163	chr2	135349880	135352480	cerebellum
606	chr2	135405465	135405965	TMEM163	chr2	135404690	135406360	cerebellum
607	chr2	149819909	149820409	LYPD6B	chr2	149818870	149822860	cerebellum
608	chr2	149854636	149855136	LYPD6B	chr2	149855020	149856930	cerebellum
609	chr2	149855305	149855805	LYPD6B	chr2	149855020	149856930	cerebellum
610	chr2	149857918	149858418	LYPD6B	chr2	149857770	149861780	cerebellum
611	chr2	152426585	152427085	RIF1	chr2	152425890	152426590	cerebellum
612	chr2	152426585	152427085	RIF1	chr2	152426910	152427010	cerebellum
613	chr2	152616612	152617112	NEB	chr2	152613330	152619130	cerebellum
614	chr2	152619435	152619935	NEB	chr2	152619150	152623070	cerebellum
615	chr2	152739197	152739697	ARL5A	chr2	152737440	152739760	cerebellum
616	chr2	152829081	152829581	CACNB4	chr2	152827800	152830180	cerebellum
617	chr2	152835159	152835659	CACNB4	chr2	152835490	152837120	cerebellum
618	chr2	157256807	157257307	GPD2	chr2	157255080	157258150	cerebellum
619	chr2	157257458	157257958	GPD2	chr2	157255080	157258150	cerebellum
620	chr2	158038837	158039337	GALNT5	chr2	158035450	158041670	cerebellum
621	chr2	158080257	158080757	GALNT5	chr2	158077910	158080870	cerebellum
622	chr2	162093267	162093767	PSMD14	chr2	162093070	162096250	cerebellum
623	chr2	162094027	162094527	PSMD14	chr2	162093070	162096250	cerebellum
624	chr2	162095013	162095513	PSMD14	chr2	162093070	162096250	cerebellum
625	chr2	162481231	162481731	SLC4A10	chr2	162481080	162483180	cerebellum
626	chr2	162482506	162483006	SLC4A10	chr2	162481080	162483180	cerebellum
627	chr2	166131159	166131659	SCN2A	chr2	166129770	166133630	cerebellum
628	chr2	170103162	170103662	LRP2	chr2	170102680	170103210	cerebellum
629	chr2	170103162	170103662	LRP2	chr2	170103500	170103880	cerebellum
630	chr2	170103675	170104175	LRP2	chr2	170103500	170103880	cerebellum
631	chr2	170103675	170104175	LRP2	chr2	170104030	170105170	cerebellum
632	chr2	173096147	173096647	DLX2	chr2	173094620	173097000	cerebellum
633	chr2	173557801	173558301	RAPGEF4	chr2	173557090	173559140	cerebellum
634	chr2	177909426	177909926	HNRNPA3	chr2	177907770	177910860	cerebellum
635	chr2	177928019	177928519	HNRNPA3	chr2	177927370	177929180	cerebellum
636	chr2	178450217	178450717	TTC30B	chr2	178449270	178451300	cerebellum
637	chr2	180724910	180725410	MIR1258	chr2	180723340	180725560	cerebellum
638	chr2	182545145	182545645	NEUROD1	chr2	182543600	182545150	cerebellum
639	chr2	183073148	183073648	PPP1R1C	chr2	183071100	183074580	cerebellum
640	chr2	184861812	184862312	ZNF804A	chr2	184861750	184863540	cerebellum
641	chr2	186053316	186053816	FSIP2	chr2	186051900	186053960	cerebellum
642	chr2	186084684	186085184	FSIP2	chr2	186083180	186087520	cerebellum
643	chr2	186964468	186964968	FSIP2	chr2	186964430	186966090	cerebellum
644	chr2	191706349	191706849	GLS	chr2	191705100	191709250	cerebellum
645	chr2	191707242	191707742	GLS	chr2	191705100	191709250	cerebellum
646	chr2	191719403	191719903	GLS	chr2	191718570	191719910	cerebellum
647	chr2	197848756	197849256	PGAP1	chr2	197848440	197850370	cerebellum
648	chr2	197849571	197850071	PGAP1	chr2	197848440	197850370	cerebellum
649	chr2	200951597	200952097	TYW5	chr2	200950160	200955340	cerebellum
650	chr2	202634358	202634858	ALS2	chr2	202634330	202637560	cerebellum
651	chr2	202788081	202788581	FZD7	chr2	202787640	202790140	cerebellum
652	chr2	202788671	202789171	FZD7	chr2	202787640	202790140	cerebellum
653	chr2	202820270	202820770	FZD7	chr2	202819540	202821880	cerebellum
654	chr2	202843604	202844104	FZD7	chr2	202840620	202852510	cerebellum
655	chr2	202845468	202845968	FZD7	chr2	202840620	202852510	cerebellum
656	chr2	202849154	202849654	FZD7	chr2	202840620	202852510	cerebellum
657	chr2	202849798	202850298	FZD7	chr2	202840620	202852510	cerebellum
658	chr2	202850323	202850823	FZD7	chr2	202840620	202852510	cerebellum
659	chr2	202880149	202880649	FZD7	chr2	202878990	202882050	cerebellum
660	chr2	202881479	202881979	FZD7	chr2	202878990	202882050	cerebellum
661	chr2	203008937	203009437	KIAA2012	chr2	203007260	203010380	cerebellum
662	chr2	207950748	207951248	MIR2355	chr2	207948970	207953180	cerebellum
663	chr2	208089007	208089507	KLF7	chr2	208087300	208094180	cerebellum
664	chr2	208091833	208092333	KLF7	chr2	208087300	208094180	cerebellum
665	chr2	208092353	208092853	KLF7	chr2	208087300	208094180	cerebellum
666	chr2	210525991	210526491	UNC80	chr2	210523810	210527140	cerebellum
667	chr2	217556749	217557249	IGFBP5	chr2	217554420	217559160	cerebellum
668	chr2	218048200	218048700	TNP1	chr2	218046440	218050860	cerebellum
669	chr2	218469169	218469669	DIRC3	chr2	218467930	218479070	cerebellum
670	chr2	218475012	218475512	DIRC3	chr2	218467930	218479070	cerebellum
671	chr2	219150303	219150803	TMBIM1	chr2	219149910	219152630	cerebellum
672	chr2	220117930	220118430	TUBA4B	chr2	220118140	220118570	cerebellum
673	chr2	220118500	220119000	TUBA4A	chr2	220118140	220118570	cerebellum
674	chr2	220263758	220264258	DNPEP	chr2	220262680	220265460	cerebellum
675	chr2	220317539	220318039	SPEG	chr2	220316530	220319140	cerebellum
676	chr2	220318401	220318901	SPEG	chr2	220316530	220319140	cerebellum
677	chr2	220371232	220371732	ASIC4	chr2	220371140	220371410	cerebellum
678	chr2	228724851	228725351	DAW1	chr2	228724550	228725730	cerebellum
679	chr2	229044861	229045361	SPHKAP	chr2	229043780	229046280	cerebellum
680	chr2	229045495	229045995	SPHKAP	chr2	229043780	229046280	cerebellum
681	chr2	229046194	229046694	SPHKAP	chr2	229043780	229046280	cerebellum
682	chr2	229307726	229308226	SPHKAP	chr2	229306260	229313040	cerebellum
683	chr2	229308837	229309337	SPHKAP	chr2	229306260	229313040	cerebellum
684	chr2	229311401	229311901	SPHKAP	chr2	229306260	229313040	cerebellum
685	chr2	229311931	229312431	SPHKAP	chr2	229306260	229313040	cerebellum
686	chr2	232229407	232229907	MIR4777	chr2	232228900	232231100	cerebellum
687	chr2	232229922	232230422	MIR4777	chr2	232228900	232231100	cerebellum
688	chr2	232469318	232469818	TEX44	chr2	232467570	232471430	cerebellum
689	chr2	233365945	233366445	ECEL1	chr2	233365020	233370100	cerebellum
690	chr2	233366567	233367067	ECEL1	chr2	233365020	233370100	cerebellum
691	chr2	233367078	233367578	ECEL1	chr2	233365020	233370100	cerebellum
692	chr2	233531038	233531538	GIGYF2	chr2	233530860	233532130	cerebellum
693	chr2	234263910	234264410	DGKD	chr2	234263320	234266160	cerebellum
694	chr2	234369932	234370432	USP40	chr2	234368990	234370990	cerebellum
695	chr2	234883128	234883628	TRPM8	chr2	234883130	234884240	cerebellum
696	chr2	234901141	234901641	SPP2	chr2	234900430	234904140	cerebellum
697	chr2	234901743	234902243	SPP2	chr2	234900430	234904140	cerebellum
698	chr2	235346488	235346988	ARL4C	chr2	235343080	235348140	cerebellum
699	chr2	236323054	236323554	AGAP1	chr2	236321750	236323650	cerebellum
700	chr2	236341568	236342068	AGAP1	chr2	236341590	236343920	cerebellum
701	chr2	236342587	236343087	AGAP1	chr2	236341590	236343920	cerebellum
702	chr2	236864841	236865341	GBX2	chr2	236862930	236869830	cerebellum
703	chr2	236865815	236866315	GBX2	chr2	236862930	236869830	cerebellum
704	chr2	237028801	237029301	GBX2	chr2	237027350	237028830	cerebellum
705	chr2	237028801	237029301	GBX2	chr2	237029090	237030100	cerebellum
706	chr2	237640688	237641188	ACKR3	chr2	237640300	237641550	cerebellum
707	chr2	239028570	239029070	KLHL30	chr2	239026270	239030680	cerebellum
708	chr2	240145499	240145999	MGC16025	chr2	240142450	240147180	cerebellum
709	chr2	240149281	240149781	MGC16025	chr2	240147660	240150170	cerebellum
710	chr2	240901039	240901539	MIR4786	chr2	240900600	240902310	cerebellum
711	chr2	240901586	240902086	MIR4786	chr2	240900600	240902310	cerebellum
712	chr2	241239895	241240395	GPC1	chr2	241239440	241241130	cerebellum
713	chr2	241290122	241290622	GPC1	chr2	241289820	241293780	cerebellum
714	chr2	241290677	241291177	GPC1	chr2	241289820	241293780	cerebellum
715	chr2	241292423	241292923	GPC1	chr2	241289820	241293780	cerebellum
716	chr2	241535810	241536310	GPR35	chr2	241535940	241536090	cerebellum
717	chr2	241895249	241895749	LOC200772	chr2	241895280	241895780	cerebellum
718	chr2	241895889	241896389	LOC200772	chr2	241895880	241896770	cerebellum
719	chr2	241896579	241897079	LOC200772	chr2	241895880	241896770	cerebellum
720	chr2	241896579	241897079	LOC200772	chr2	241897040	241898460	cerebellum
721	chr2	241897148	241897648	LOC200772	chr2	241897040	241898460	cerebellum
722	chr2	242439050	242439550	STK25	chr2	242438830	242439580	cerebellum
723	chr2	242613672	242614172	DTYMK	chr2	242613270	242615150	cerebellum
724	chr2	242737439	242737939	NEU4	chr2	242736540	242738470	cerebellum
725	chr3	500353	500853	CHL1	chr3	498610	502120	cerebellum
726	chr3	500918	501418	CHL1	chr3	498610	502120	cerebellum
727	chr3	501520	502020	CHL1	chr3	498610	502120	cerebellum
728	chr3	2864725	2865225	IL5RA	chr3	2862660	2868970	cerebellum
729	chr3	2867674	2868174	IL5RA	chr3	2862660	2868970	cerebellum
730	chr3	4908573	4909073	BHLHE40	chr3	4908570	4911350	cerebellum
731	chr3	5138079	5138579	ARL8B	chr3	5137300	5138780	cerebellum
732	chr3	9061198	9061698	RAD18	chr3	9060660	9066940	cerebellum
733	chr3	9165422	9165922	SRGAP3-AS3	chr3	9165410	9166400	cerebellum
734	chr3	9723807	9724307	CPNE9	chr3	9719740	9724860	cerebellum
735	chr3	9746617	9747117	CPNE9	chr3	9746680	9747140	cerebellum
736	chr3	10453531	10454031	MIR885	chr3	10453280	10455340	cerebellum
737	chr3	10505127	10505627	MIR885	chr3	10503660	10513510	cerebellum
738	chr3	10505684	10506184	MIR885	chr3	10503660	10513510	cerebellum
739	chr3	10509768	10510268	MIR885	chr3	10503660	10513510	cerebellum
740	chr3	10510306	10510806	MIR885	chr3	10503660	10513510	cerebellum
741	chr3	10544755	10545255	MIR885	chr3	10544430	10547140	cerebellum
742	chr3	10600368	10600868	ATP2B2	chr3	10596530	10603000	cerebellum
743	chr3	10617566	10618066	ATP2B2	chr3	10615050	10618500	cerebellum
744	chr3	11951995	11952495	TAMM41	chr3	11948450	11954480	cerebellum
745	chr3	12011387	12011887	SYN2	chr3	12010500	12013160	cerebellum
746	chr3	13026907	13027407	IQSEC1	chr3	13027180	13029350	cerebellum
747	chr3	13028346	13028846	IQSEC1	chr3	13027180	13029350	cerebellum
748	chr3	13063861	13064361	IQSEC1	chr3	13061960	13064250	cerebellum
749	chr3	13623430	13623930	FBLN2	chr3	13621930	13625180	cerebellum
750	chr3	15310945	15311445	SH3BP5-AS1	chr3	15311380	15312360	cerebellum
751	chr3	15674530	15675030	BTD	chr3	15673000	15676930	cerebellum
752	chr3	15675634	15676134	BTD	chr3	15673000	15676930	cerebellum
753	chr3	15676707	15677207	BTD	chr3	15673000	15676930	cerebellum
754	chr3	15944641	15945141	GALNT15	chr3	15943870	15947980	cerebellum
755	chr3	16024681	16025181	GALNT15	chr3	16023480	16025270	cerebellum
756	chr3	16363531	16364031	OXNAD1	chr3	16361540	16364880	cerebellum
757	chr3	20887534	20888034	VENTXP7	chr3	20885950	20890990	cerebellum
758	chr3	20888256	20888756	VENTXP7	chr3	20885950	20890990	cerebellum
759	chr3	22394573	22395073	ZNF385D	chr3	22393440	22395790	cerebellum
760	chr3	22412456	22412956	ZNF385D	chr3	22412050	22418420	cerebellum
761	chr3	22413820	22414320	ZNF385D	chr3	22412050	22418420	cerebellum
762	chr3	25941605	25942105	LINC00692	chr3	25940150	25943550	cerebellum
763	chr3	25943204	25943704	LINC00692	chr3	25940150	25943550	cerebellum
764	chr3	26131945	26132445	LINC00692	chr3	26131910	26133700	cerebellum
765	chr3	26665840	26666340	LRRC3B	chr3	26664730	26667890	cerebellum
766	chr3	31773956	31774456	OSBPL10-AS1	chr3	31773490	31774740	cerebellum
767	chr3	31774564	31775064	OSBPL10-AS1	chr3	31773490	31774740	cerebellum
768	chr3	31774564	31775064	OSBPL10-AS1	chr3	31774900	31775190	cerebellum
769	chr3	32351827	32352327	CMTM8	chr3	32349040	32352370	cerebellum
770	chr3	32352663	32353163	CMTM8	chr3	32352420	32356540	cerebellum
771	chr3	34194095	34194595	PDCD6IP	chr3	34192230	34195810	cerebellum
772	chr3	34388035	34388535	PDCD6IP	chr3	34385950	34389130	cerebellum
773	chr3	34429279	34429779	PDCD6IP	chr3	34427300	34431360	cerebellum
774	chr3	34626395	34626895	PDCD6IP	chr3	34624960	34628850	cerebellum
775	chr3	34911192	34911692	ARPP21	chr3	34909860	34915590	cerebellum
776	chr3	35642194	35642694	ARPP21	chr3	35642250	35644960	cerebellum
777	chr3	35642760	35643260	ARPP21	chr3	35642250	35644960	cerebellum
778	chr3	35643425	35643925	ARPP21	chr3	35642250	35644960	cerebellum
779	chr3	35643953	35644453	ARPP21	chr3	35642250	35644960	cerebellum
780	chr3	35785750	35786250	MIR128-2	chr3	35786050	35786860	cerebellum
781	chr3	36234352	36234852	STAC	chr3	36232650	36241420	cerebellum
782	chr3	36238727	36239227	STAC	chr3	36232650	36241420	cerebellum
783	chr3	38010988	38011488	MIR26A1	chr3	38010970	38012890	cerebellum
784	chr3	38288815	38289315	SLC22A13	chr3	38289220	38291360	cerebellum
785	chr3	39976119	39976619	MYRIP	chr3	39974910	39980910	cerebellum
786	chr3	39978756	39979256	MYRIP	chr3	39974910	39980910	cerebellum
787	chr3	39979277	39979777	MYRIP	chr3	39974910	39980910	cerebellum
788	chr3	40657124	40657624	ZNF621	chr3	40655850	40659250	cerebellum
789	chr3	40657722	40658222	ZNF621	chr3	40655850	40659250	cerebellum
790	chr3	40754718	40755218	ZNF621	chr3	40754010	40757430	cerebellum
791	chr3	40795414	40795914	ZNF621	chr3	40792010	40798800	cerebellum
792	chr3	41168737	41169237	CTNNB1	chr3	41167300	41170570	cerebellum
793	chr3	41169253	41169753	CTNNB1	chr3	41167300	41170570	cerebellum
794	chr3	42556767	42557267	VIPR1	chr3	42555350	42559000	cerebellum
795	chr3	42562277	42562777	VIPR1	chr3	42560820	42563090	cerebellum
796	chr3	42594953	42595453	SS18L2	chr3	42594940	42597420	cerebellum
797	chr3	42597440	42597940	SS18L2	chr3	42597490	42599040	cerebellum
798	chr3	43134624	43135124	POMGNT2	chr3	43134260	43142630	cerebellum
799	chr3	44726906	44727406	ZNF502	chr3	44726220	44727830	cerebellum
800	chr3	45036748	45037248	ZDHHC3	chr3	45035930	45037410	cerebellum
801	chr3	45071207	45071707	CLEC3B	chr3	45070950	45072200	cerebellum
802	chr3	45550492	45550992	LARS2-AS1	chr3	45550460	45550840	cerebellum
803	chr3	47036765	47037265	CCDC12	chr3	47037120	47037200	cerebellum
804	chr3	47046933	47047433	NRADDP	chr3	47046810	47046970	cerebellum
805	chr3	47046933	47047433	NRADDP	chr3	47047110	47047220	cerebellum
806	chr3	47046933	47047433	NRADDP	chr3	47047340	47047430	cerebellum
807	chr3	47054206	47054706	NRADDP	chr3	47054260	47054320	cerebellum
808	chr3	47932171	47932671	MIR1226	chr3	47931320	47935030	cerebellum
809	chr3	48732456	48732956	NCKIPSD	chr3	48732860	48733350	cerebellum
810	chr3	49035685	49036185	P4HTM	chr3	49034450	49038110	cerebellum
811	chr3	49614035	49614535	BSN	chr3	49614040	49615480	cerebellum
812	chr3	49667260	49667760	APEH	chr3	49666240	49668940	cerebellum
813	chr3	49679347	49679847	APEH	chr3	49678470	49679700	cerebellum
814	chr3	49685234	49685734	APEH	chr3	49684460	49686770	cerebellum
815	chr3	50276049	50276549	GNAI2	chr3	50273890	50277100	cerebellum
816	chr3	50429449	50429949	TMEM115	chr3	50427570	50430410	cerebellum
817	chr3	50601205	50601705	HEMK1	chr3	50599170	50601910	cerebellum
818	chr3	50638499	50638999	CISH	chr3	50637120	50639290	cerebellum
819	chr3	51995628	51996128	PCBP4	chr3	51995320	51995950	cerebellum
820	chr3	51995628	51996128	PCBP4	chr3	51996100	51996820	cerebellum
821	chr3	51996171	51996671	PCBP4	chr3	51996100	51996820	cerebellum
822	chr3	51996748	51997248	PCBP4	chr3	51996100	51996820	cerebellum
823	chr3	52062468	52062968	DUSP7	chr3	52062160	52065930	cerebellum
824	chr3	52252319	52252819	TLR9	chr3	52252000	52254060	cerebellum
825	chr3	52271538	52272038	TWF2	chr3	52270490	52273000	cerebellum
826	chr3	52283144	52283644	PPM1M	chr3	52283080	52283180	cerebellum
827	chr3	52500450	52500950	NISCH	chr3	52499250	52504870	cerebellum
828	chr3	52502345	52502845	NISCH	chr3	52499250	52504870	cerebellum
829	chr3	52505752	52506252	NISCH	chr3	52504920	52505820	cerebellum
830	chr3	53275265	53275765	TKT	chr3	53275260	53276140	cerebellum
831	chr3	56974356	56974856	ARHGEF3-AS1	chr3	56974680	56975250	cerebellum
832	chr3	58103618	58104118	DNASE1L3	chr3	58101890	58104590	cerebellum
833	chr3	58104760	58105260	DNASE1L3	chr3	58104720	58105430	cerebellum
834	chr3	58149825	58150325	DNASE1L3	chr3	58149060	58152340	cerebellum
835	chr3	58273611	58274111	RPP14	chr3	58272920	58274380	cerebellum
836	chr3	58278650	58279150	RPP14	chr3	58278570	58279310	cerebellum
837	chr3	58279204	58279704	RPP14	chr3	58278570	58279310	cerebellum
838	chr3	58507791	58508291	ACOX2	chr3	58506350	58508220	cerebellum
839	chr3	58562862	58563362	ACOX2	chr3	58560780	58563030	cerebellum
840	chr3	61911323	61911823	PTPRG	chr3	61911590	61914160	cerebellum
841	chr3	63265130	63265630	SYNPR	chr3	63264420	63267530	cerebellum
842	chr3	63266537	63267037	SYNPR	chr3	63264420	63267530	cerebellum
843	chr3	65853376	65853876	MAGI1-AS1	chr3	65852430	65854880	cerebellum
844	chr3	65999733	66000233	MAGI1	chr3	65998780	66004130	cerebellum
845	chr3	66101479	66101979	SLC25A26	chr3	66101270	66103200	cerebellum
846	chr3	66139102	66139602	SLC25A26	chr3	66136860	66142850	cerebellum
847	chr3	66139801	66140301	SLC25A26	chr3	66136860	66142850	cerebellum
848	chr3	66455996	66456496	LRIG1	chr3	66455700	66457770	cerebellum
849	chr3	66533422	66533922	LRIG1	chr3	66531760	66538020	cerebellum
850	chr3	72787859	72788359	SHQ1	chr3	72787410	72788540	cerebellum
851	chr3	94311880	94312380	LINC00879	chr3	94309870	94313480	cerebellum
852	chr3	94312432	94312932	LINC00879	chr3	94309870	94313480	cerebellum
853	chr3	94334073	94334573	LINC00879	chr3	94334090	94336350	cerebellum
854	chr3	95179062	95179562	MTHFD2P1	chr3	95176020	95184150	cerebellum
855	chr3	105554340	105554840	CBLB	chr3	105552660	105558580	cerebellum
856	chr3	107700555	107701055	LINC00636	chr3	107695200	107701370	cerebellum
857	chr3	111719224	111719724	TAGLN3	chr3	111718450	111719610	cerebellum
858	chr3	112051749	112052249	CD200	chr3	112052070	112054780	cerebellum
859	chr3	112052361	112052861	CD200	chr3	112052070	112054780	cerebellum
860	chr3	112987160	112987660	BOC	chr3	112987290	112989640	cerebellum
861	chr3	112987697	112988197	BOC	chr3	112987290	112989640	cerebellum
862	chr3	112988512	112989012	BOC	chr3	112987290	112989640	cerebellum
863	chr3	114214903	114215403	ZBTB20-AS1	chr3	114213070	114218780	cerebellum
864	chr3	114566933	114567433	MIR4796	chr3	114565730	114568700	cerebellum
865	chr3	114567442	114567942	MIR4796	chr3	114565730	114568700	cerebellum
866	chr3	115432027	115432527	GAP43	chr3	115431280	115433310	cerebellum
867	chr3	115752878	115753378	GAP43	chr3	115750680	115753920	cerebellum
868	chr3	115965165	115965665	LSAMP	chr3	115962720	115969640	cerebellum
869	chr3	116018561	116019061	LSAMP	chr3	116017800	116019920	cerebellum
870	chr3	120371130	120371630	HGD	chr3	120371110	120371430	cerebellum
871	chr3	120371130	120371630	HGD	chr3	120371500	120373040	cerebellum
872	chr3	120391879	120392379	HGD	chr3	120391010	120393740	cerebellum
873	chr3	120535678	120536178	GTF2E1	chr3	120534470	120538430	cerebellum
874	chr3	120569009	120569509	STXBP5L	chr3	120568980	120576360	cerebellum
875	chr3	120569691	120570191	STXBP5L	chr3	120568980	120576360	cerebellum
876	chr3	120574829	120575329	STXBP5L	chr3	120568980	120576360	cerebellum
877	chr3	122808311	122808811	PDIA5	chr3	122808140	122810360	cerebellum
878	chr3	124494469	124494969	UMPS	chr3	124492760	124500890	cerebellum
879	chr3	124499739	124500239	UMPS	chr3	124492760	124500890	cerebellum
880	chr3	124516316	124516816	UMPS	chr3	124515660	124516780	cerebellum
881	chr3	125817333	125817833	SLC41A3	chr3	125816630	125817480	cerebellum
882	chr3	126269183	126269683	C3orf22	chr3	126268990	126270830	cerebellum
883	chr3	126269760	126270260	C3orf22	chr3	126268990	126270830	cerebellum
884	chr3	126270314	126270814	C3orf22	chr3	126268990	126270830	cerebellum
885	chr3	126271342	126271842	C3orf22	chr3	126270970	126272140	cerebellum
886	chr3	126272099	126272599	C3orf22	chr3	126270970	126272140	cerebellum
887	chr3	126288368	126288868	C3orf22	chr3	126287750	126290330	cerebellum
888	chr3	126289029	126289529	C3orf22	chr3	126287750	126290330	cerebellum
889	chr3	126860727	126861227	PLXNA1	chr3	126860000	126861480	cerebellum
890	chr3	126891862	126892362	PLXNA1	chr3	126886830	126894890	cerebellum
891	chr3	127385869	127386369	ABTB1	chr3	127385100	127386780	cerebellum
892	chr3	127416730	127417230	ABTB1	chr3	127415500	127417190	cerebellum
893	chr3	127479153	127479653	MGLL	chr3	127478410	127483240	cerebellum
894	chr3	127505952	127506452	MGLL	chr3	127503880	127508200	cerebellum
895	chr3	128825168	128825668	RAB43	chr3	128824630	128827220	cerebellum
896	chr3	128825925	128826425	RAB43	chr3	128824630	128827220	cerebellum
897	chr3	128914461	128914961	CNBP	chr3	128913950	128915320	cerebellum
898	chr3	128943786	128944286	COPG1	chr3	128942630	128946950	cerebellum
899	chr3	128945195	128945695	COPG1	chr3	128942630	128946950	cerebellum
900	chr3	129226203	129226703	RHO	chr3	129225390	129226500	cerebellum
901	chr3	129403160	129403660	PLXND1	chr3	129401940	129407010	cerebellum
902	chr3	129405750	129406250	PLXND1	chr3	129401940	129407010	cerebellum
903	chr3	130693061	130693561	ASTE1	chr3	130691970	130694170	cerebellum
904	chr3	130695442	130695942	ASTE1	chr3	130694330	130696430	cerebellum
905	chr3	133610893	133611393	RAB6B	chr3	133610820	133614240	cerebellum
906	chr3	133709288	133709788	SLCO2A1	chr3	133708420	133711050	cerebellum
907	chr3	133715023	133715523	SLCO2A1	chr3	133714500	133715910	cerebellum
908	chr3	134382444	134382944	KY	chr3	134381820	134385150	cerebellum
909	chr3	134593287	134593787	EPHB1	chr3	134593130	134597190	cerebellum
910	chr3	134593960	134594460	EPHB1	chr3	134593130	134597190	cerebellum
911	chr3	134624304	134624804	EPHB1	chr3	134622270	134625750	cerebellum
912	chr3	134684571	134685071	EPHB1	chr3	134684030	134686370	cerebellum
913	chr3	134800602	134801102	EPHB1	chr3	134796250	134805520	cerebellum
914	chr3	134801500	134802000	EPHB1	chr3	134796250	134805520	cerebellum
915	chr3	134828579	134829079	EPHB1	chr3	134828190	134830400	cerebellum
916	chr3	137922146	137922646	ARMC8	chr3	137920380	137927770	cerebellum
917	chr3	137925035	137925535	ARMC8	chr3	137920380	137927770	cerebellum
918	chr3	138178264	138178764	ESYT3	chr3	138178100	138178780	cerebellum
919	chr3	139740839	139741339	CLSTN2	chr3	139741120	139743200	cerebellum
920	chr3	139741443	139741943	CLSTN2	chr3	139741120	139743200	cerebellum
921	chr3	139742456	139742956	CLSTN2	chr3	139741120	139743200	cerebellum
922	chr3	140956915	140957415	PXYLP1	chr3	140956300	140957500	cerebellum
923	chr3	146691768	146692268	PLSCR5	chr3	146687470	146695420	cerebellum
924	chr3	146693081	146693581	PLSCR5	chr3	146687470	146695420	cerebellum
925	chr3	146693619	146694119	PLSCR5	chr3	146687470	146695420	cerebellum
926	chr3	147106321	147106821	ZIC4	chr3	147106650	147108710	cerebellum
927	chr3	147115715	147116215	ZIC4	chr3	147115220	147117180	cerebellum
928	chr3	147141357	147141857	ZIC1	chr3	147139350	147143380	cerebellum
929	chr3	147423330	147423830	ZIC1	chr3	147421680	147425540	cerebellum
930	chr3	148643616	148644116	CPA3	chr3	148642650	148644680	cerebellum
931	chr3	148650687	148651187	GYG1	chr3	148649200	148651270	cerebellum
932	chr3	150804385	150804885	MED12L	chr3	150804810	150805990	cerebellum
933	chr3	156459674	156460174	TIPARP-AS1	chr3	156458780	156462530	cerebellum
934	chr3	157155279	157155779	PTX3	chr3	157154850	157155300	cerebellum
935	chr3	157155279	157155779	PTX3	chr3	157155700	157157270	cerebellum
936	chr3	159610064	159610564	IL12A	chr3	159609980	159613860	cerebellum
937	chr3	160732585	160733085	B3GALNT1	chr3	160732090	160734840	cerebellum
938	chr3	160733269	160733769	B3GALNT1	chr3	160732090	160734840	cerebellum
939	chr3	170184786	170185286	CLDN11	chr3	170185180	170190110	cerebellum
940	chr3	170187870	170188370	CLDN11	chr3	170185180	170190110	cerebellum
941	chr3	170188667	170189167	CLDN11	chr3	170185180	170190110	cerebellum
942	chr3	173675384	173675884	NLGN1	chr3	173675060	173677560	cerebellum
943	chr3	177128521	177129021	LINC00578	chr3	177127870	177130320	cerebellum
944	chr3	177270264	177270764	LINC00578	chr3	177269890	177273460	cerebellum
945	chr3	177270774	177271274	LINC00578	chr3	177269890	177273460	cerebellum
946	chr3	177271290	177271790	LINC00578	chr3	177269890	177273460	cerebellum
947	chr3	177900103	177900603	LINC01014	chr3	177899290	177901020	cerebellum
948	chr3	177920938	177921438	LINC01014	chr3	177920250	177923090	cerebellum
949	chr3	178038101	178038601	LINC01014	chr3	178036680	178040290	cerebellum
950	chr3	183530486	183530986	MAP6D1	chr3	183530410	183531850	cerebellum
951	chr3	183536802	183537302	MAP6D1	chr3	183535900	183542930	cerebellum
952	chr3	183537524	183538024	MAP6D1	chr3	183535900	183542930	cerebellum
953	chr3	183541663	183542163	MAP6D1	chr3	183535900	183542930	cerebellum
954	chr3	184056351	184056851	FAM131A	chr3	184056320	184057810	cerebellum
955	chr3	186078675	186079175	DGKG	chr3	186077700	186079730	cerebellum
956	chr3	186193136	186193636	LINC02052	chr3	186192250	186195950	cerebellum
957	chr3	186193684	186194184	LINC02052	chr3	186192250	186195950	cerebellum
958	chr3	187555777	187556277	BCL6	chr3	187553740	187556590	cerebellum
959	chr3	187681726	187682226	LPP	chr3	187678010	187682270	cerebellum
960	chr3	187769380	187769880	LPP	chr3	187769230	187771100	cerebellum
961	chr3	187770028	187770528	LPP	chr3	187769230	187771100	cerebellum
962	chr3	188874948	188875448	TPRG1-AS2	chr3	188870820	188877940	cerebellum
963	chr3	188994208	188994708	TPRG1-AS2	chr3	188993610	188997220	cerebellum
964	chr3	188994741	188995241	TPRG1-AS2	chr3	188993610	188997220	cerebellum
965	chr3	188995919	188996419	TPRG1-AS2	chr3	188993610	188997220	cerebellum
966	chr3	194459120	194459620	LINC01968	chr3	194458810	194460100	cerebellum
967	chr3	195906342	195906842	ZDHHC19	chr3	195904000	195909310	cerebellum
968	chr3	195906863	195907363	ZDHHC19	chr3	195904000	195909310	cerebellum
969	chr3	195908159	195908659	ZDHHC19	chr3	195904000	195909310	cerebellum
970	chr3	195913791	195914291	ZDHHC19	chr3	195912950	195914700	cerebellum
971	chr3	197195046	197195546	BDH1	chr3	197191070	197196660	cerebellum
972	chr3	197231348	197231848	BDH1	chr3	197230510	197236650	cerebellum
973	chr3	197234908	197235408	BDH1	chr3	197230510	197236650	cerebellum
974	chr3	197235420	197235920	BDH1	chr3	197230510	197236650	cerebellum
975	chr3	197310948	197311448	BDH1	chr3	197310880	197314950	cerebellum
976	chr4	812335	812835	CPLX1	chr4	811360	814540	cerebellum
977	chr4	816504	817004	CPLX1	chr4	814780	818270	cerebellum
978	chr4	1556542	1557042	FAM53A	chr4	1554600	1563540	cerebellum
979	chr4	1843932	1844432	LETM1	chr4	1843520	1846360	cerebellum
980	chr4	1853429	1853929	LETM1	chr4	1851610	1855930	cerebellum
981	chr4	2256603	2257103	MIR4800	chr4	2256880	2259700	cerebellum
982	chr4	2257128	2257628	MIR4800	chr4	2256880	2259700	cerebellum
983	chr4	2302871	2303371	MXD4	chr4	2301660	2304390	cerebellum
984	chr4	2363402	2363902	ZFYVE28	chr4	2362820	2366210	cerebellum
985	chr4	2365078	2365578	ZFYVE28	chr4	2362820	2366210	cerebellum
986	chr4	2483713	2484213	RNF4	chr4	2483220	2484930	cerebellum
987	chr4	2484374	2484874	RNF4	chr4	2483220	2484930	cerebellum
988	chr4	2808632	2809132	SH3BP2	chr4	2808130	2808950	cerebellum
989	chr4	3708489	3708989	LINC02171	chr4	3706200	3715800	cerebellum
990	chr4	3714000	3714500	LINC02171	chr4	3706200	3715800	cerebellum
991	chr4	6247316	6247816	WFS1	chr4	6246310	6248580	cerebellum
992	chr4	6369208	6369708	WFS1	chr4	6366600	6371180	cerebellum
993	chr4	6369718	6370218	WFS1	chr4	6366600	6371180	cerebellum
994	chr4	6418202	6418702	WFS1	chr4	6418050	6422580	cerebellum
995	chr4	6455100	6455600	PPP2R2C	chr4	6450300	6456690	cerebellum
996	chr4	6472804	6473304	PPP2R2C	chr4	6471400	6473880	cerebellum
997	chr4	7104935	7105435	LINC02447	chr4	7104460	7104990	cerebellum
998	chr4	7326082	7326582	MIR4798	chr4	7325040	7327140	cerebellum
999	chr4	7520532	7521032	MIR4274	chr4	7519550	7522090	cerebellum
1000	chr4	7632726	7633226	AFAP1-AS1	chr4	7632220	7634900	cerebellum
1001	chr4	9693244	9693744	DRD5	chr4	9692350	9694160	cerebellum
1002	chr4	10668174	10668674	CLNK	chr4	10665870	10669480	cerebellum
1003	chr4	10668998	10669498	CLNK	chr4	10665870	10669480	cerebellum
1004	chr4	10669556	10670056	CLNK	chr4	10669540	10671950	cerebellum
1005	chr4	10868285	10868785	CLNK	chr4	10864870	10869270	cerebellum
1006	chr4	10898544	10899044	CLNK	chr4	10898380	10900780	cerebellum
1007	chr4	10899202	10899702	CLNK	chr4	10898380	10900780	cerebellum
1008	chr4	11052049	11052549	MIR572	chr4	11052330	11056680	cerebellum
1009	chr4	11052802	11053302	MIR572	chr4	11052330	11056680	cerebellum
1010	chr4	11075202	11075702	MIR572	chr4	11073900	11076760	cerebellum
1011	chr4	11261147	11261647	MIR572	chr4	11259840	11264110	cerebellum
1012	chr4	11262995	11263495	MIR572	chr4	11259840	11264110	cerebellum
1013	chr4	14157377	14157877	LINC01085	chr4	14156040	14158790	cerebellum
1014	chr4	14182665	14183165	LINC01085	chr4	14181110	14183080	cerebellum
1015	chr4	15145534	15146034	CPEB2	chr4	15143880	15153040	cerebellum
1016	chr4	15149918	15150418	CPEB2	chr4	15143880	15153040	cerebellum
1017	chr4	15151356	15151856	CPEB2	chr4	15143880	15153040	cerebellum
1018	chr4	15387511	15388011	C1QTNF7	chr4	15386970	15388510	cerebellum
1019	chr4	16124867	16125367	PROM1	chr4	16124200	16127350	cerebellum
1020	chr4	17585161	17585661	LAP3	chr4	17585270	17586590	cerebellum
1021	chr4	17586162	17586662	LAP3	chr4	17585270	17586590	cerebellum
1022	chr4	25811579	25812079	SEL1L3	chr4	25808820	25813640	cerebellum
1023	chr4	25862455	25862955	SEL1L3	chr4	25862900	25864290	cerebellum
1024	chr4	37749444	37749944	RELL1	chr4	37749070	37751630	cerebellum
1025	chr4	37750104	37750604	RELL1	chr4	37749070	37751630	cerebellum
1026	chr4	38673848	38674348	KLF3-AS1	chr4	38672990	38675930	cerebellum
1027	chr4	38950222	38950722	MIR574	chr4	38948040	38952560	cerebellum
1028	chr4	38950945	38951445	MIR574	chr4	38948040	38952560	cerebellum
1029	chr4	41429927	41430427	LIMCH1	chr4	41426670	41433430	cerebellum
1030	chr4	41430583	41431083	LIMCH1	chr4	41426670	41433430	cerebellum
1031	chr4	43765158	43765658	KCTD8	chr4	43760820	43766780	cerebellum
1032	chr4	44448182	44448682	KCTD8	chr4	44447870	44449570	cerebellum
1033	chr4	44449144	44449644	KCTD8	chr4	44447870	44449570	cerebellum
1034	chr4	53156602	53157102	SPATA18	chr4	53155560	53159120	cerebellum
1035	chr4	53735172	53735672	RASL11B	chr4	53733000	53737990	cerebellum
1036	chr4	53735782	53736282	RASL11B	chr4	53733000	53737990	cerebellum
1037	chr4	53812901	53813401	RASL11B	chr4	53812250	53813800	cerebellum
1038	chr4	62065795	62066295	ADGRL3	chr4	62065040	62070130	cerebellum
1039	chr4	62066350	62066850	ADGRL3	chr4	62065040	62070130	cerebellum
1040	chr4	62067759	62068259	ADGRL3	chr4	62065040	62070130	cerebellum
1041	chr4	69033389	69033889	FTLP10	chr4	69032070	69035320	cerebellum
1042	chr4	72096027	72096527	SLC4A4	chr4	72096000	72098040	cerebellum
1043	chr4	72096782	72097282	SLC4A4	chr4	72096000	72098040	cerebellum
1044	chr4	72232437	72232937	SLC4A4	chr4	72231750	72235400	cerebellum
1045	chr4	77542127	77542627	MIR4450	chr4	77541050	77544600	cerebellum
1046	chr4	78108324	78108824	CCNG2	chr4	78106610	78113950	cerebellum
1047	chr4	78109845	78110345	CCNG2	chr4	78106610	78113950	cerebellum
1048	chr4	81164610	81165110	FGF5	chr4	81162380	81165340	cerebellum
1049	chr4	81189327	81189827	FGF5	chr4	81189720	81190570	cerebellum
1050	chr4	88765083	88765583	MEPE	chr4	88762790	88765630	cerebellum
1051	chr4	90205069	90205569	GPRIN3	chr4	90204370	90206460	cerebellum
1052	chr4	90666342	90666842	SNCA-AS1	chr4	90665730	90667690	cerebellum
1053	chr4	93226601	93227101	GRID2	chr4	93225900	93229640	cerebellum
1054	chr4	93227119	93227619	GRID2	chr4	93225900	93229640	cerebellum
1055	chr4	99490312	99490812	TSPAN5	chr4	99486750	99494340	cerebellum
1056	chr4	99493831	99494331	TSPAN5	chr4	99486750	99494340	cerebellum
1057	chr4	101404912	101405412	EMCN	chr4	101403250	101409880	cerebellum
1058	chr4	101407609	101408109	EMCN	chr4	101403250	101409880	cerebellum
1059	chr4	101502454	101502954	EMCN	chr4	101501750	101502970	cerebellum
1060	chr4	101552792	101553292	LINC01216	chr4	101551830	101555410	cerebellum
1061	chr4	101553316	101553816	LINC01216	chr4	101551830	101555410	cerebellum
1062	chr4	101716748	101717248	LINC01216	chr4	101714760	101720590	cerebellum
1063	chr4	101717420	101717920	LINC01216	chr4	101714760	101720590	cerebellum
1064	chr4	102337083	102337583	BANK1	chr4	102336650	102338380	cerebellum
1065	chr4	114770781	114771281	CAMK2D	chr4	114767710	114771940	cerebellum
1066	chr4	115030013	115030513	ARSJ	chr4	115028200	115034960	cerebellum
1067	chr4	115030630	115031130	ARSJ	chr4	115028200	115034960	cerebellum
1068	chr4	116865606	116866106	MIR1973	chr4	116864310	116866810	cerebellum
1069	chr4	116866132	116866632	MIR1973	chr4	116864310	116866810	cerebellum
1070	chr4	118693761	118694261	NDST3	chr4	118691110	118694970	cerebellum
1071	chr4	118694315	118694815	NDST3	chr4	118691110	118694970	cerebellum
1072	chr4	140098232	140098732	ELF2	chr4	140096490	140100460	cerebellum
1073	chr4	140413569	140414069	RAB33B	chr4	140413270	140415970	cerebellum
1074	chr4	140414274	140414774	RAB33B	chr4	140413270	140415970	cerebellum
1075	chr4	140661179	140661679	MGST2	chr4	140661030	140661360	cerebellum
1076	chr4	140661766	140662266	MGST2	chr4	140661900	140662760	cerebellum
1077	chr4	140746862	140747362	MGST2	chr4	140745310	140748050	cerebellum
1078	chr4	141218137	141218637	SCOC	chr4	141215860	141222180	cerebellum
1079	chr4	141219047	141219547	SCOC	chr4	141215860	141222180	cerebellum
1080	chr4	141609948	141610448	TNRC18P1	chr4	141608820	141612790	cerebellum
1081	chr4	141851714	141852214	TBC1D9	chr4	141850000	141853390	cerebellum
1082	chr4	144258847	144259347	GAB1	chr4	144258410	144259690	cerebellum
1083	chr4	148861305	148861805	MIR4799	chr4	148861050	148861860	cerebellum
1084	chr4	148871368	148871868	MIR4799	chr4	148871190	148872200	cerebellum
1085	chr4	152545675	152546175	GATB	chr4	152540990	152547790	cerebellum
1086	chr4	152546197	152546697	GATB	chr4	152540990	152547790	cerebellum
1087	chr4	152594987	152595487	GATB	chr4	152594050	152597130	cerebellum
1088	chr4	152609379	152609879	GATB	chr4	152607080	152609780	cerebellum
1089	chr4	152611923	152612423	GATB	chr4	152609920	152615640	cerebellum
1090	chr4	152727524	152728024	GATB	chr4	152727130	152732870	cerebellum
1091	chr4	152730762	152731262	GATB	chr4	152727130	152732870	cerebellum
1092	chr4	152854048	152854548	GATB	chr4	152852450	152860030	cerebellum
1093	chr4	152855861	152856361	GATB	chr4	152852450	152860030	cerebellum
1094	chr4	152856562	152857062	GATB	chr4	152852450	152860030	cerebellum
1095	chr4	152857880	152858380	GATB	chr4	152852450	152860030	cerebellum
1096	chr4	153023678	153024178	GATB	chr4	153023370	153024770	cerebellum
1097	chr4	153027736	153028236	GATB	chr4	153027320	153031600	cerebellum
1098	chr4	153030640	153031140	GATB	chr4	153027320	153031600	cerebellum
1099	chr4	153920516	153921016	FHDC1	chr4	153915620	153923890	cerebellum
1100	chr4	153921159	153921659	FHDC1	chr4	153915620	153923890	cerebellum
1101	chr4	154143522	154144022	TRIM2	chr4	154142920	154145740	cerebellum
1102	chr4	159159684	159160184	TMEM144	chr4	159160060	159161450	cerebellum
1103	chr4	159160322	159160822	TMEM144	chr4	159160060	159161450	cerebellum
1104	chr4	161327425	161327925	RAPGEF2	chr4	161324830	161329390	cerebellum
1105	chr4	166688782	166689282	TLL1	chr4	166684540	166689990	cerebellum
1106	chr4	166874227	166874727	TLL1	chr4	166874010	166878520	cerebellum
1107	chr4	174185988	174186488	HMGB2	chr4	174185530	174187580	cerebellum
1108	chr4	179815205	179815705	LINC01098	chr4	179815080	179816360	cerebellum
1109	chr4	179815829	179816329	LINC01098	chr4	179815080	179816360	cerebellum
1110	chr4	184880574	184881074	STOX2	chr4	184879480	184882950	cerebellum
1111	chr4	186508440	186508940	PDLIM3	chr4	186508840	186510330	cerebellum
1112	chr4	186508983	186509483	PDLIM3	chr4	186508840	186510330	cerebellum
1113	chr4	186509533	186510033	PDLIM3	chr4	186508840	186510330	cerebellum
1114	chr4	187406601	187407101	F11-AS1	chr4	187406590	187408540	cerebellum
1115	chr4	187407359	187407859	F11-AS1	chr4	187406590	187408540	cerebellum
1116	chr4	187621823	187622323	FAT1	chr4	187621710	187623910	cerebellum
1117	chr4	188422872	188423372	LOC339975	chr4	188422720	188423750	cerebellum
1118	chr5	4905948	4906448	LINC01020	chr5	4901320	4909920	cerebellum
1119	chr5	5218484	5218984	ADAMTS16	chr5	5217380	5222490	cerebellum
1120	chr5	5295496	5295996	ICE1	chr5	5292770	5299810	cerebellum
1121	chr5	5318514	5319014	ICE1	chr5	5318400	5319130	cerebellum
1122	chr5	5584374	5584874	ICE1	chr5	5583270	5591670	cerebellum
1123	chr5	5586065	5586565	ICE1	chr5	5583270	5591670	cerebellum
1124	chr5	5588417	5588917	ICE1	chr5	5583270	5591670	cerebellum
1125	chr5	5589391	5589891	ICE1	chr5	5583270	5591670	cerebellum
1126	chr5	5589933	5590433	ICE1	chr5	5583270	5591670	cerebellum
1127	chr5	6348980	6349480	LINC02145	chr5	6347470	6350290	cerebellum
1128	chr5	6461075	6461575	UBE2QL1	chr5	6461010	6468950	cerebellum
1129	chr5	6464765	6465265	UBE2QL1	chr5	6461010	6468950	cerebellum
1130	chr5	6468271	6468771	UBE2QL1	chr5	6461010	6468950	cerebellum
1131	chr5	6601361	6601861	LINC01018	chr5	6600350	6602570	cerebellum
1132	chr5	6602449	6602949	LINC01018	chr5	6600350	6602570	cerebellum
1133	chr5	6602449	6602949	LINC01018	chr5	6602610	6604250	cerebellum
1134	chr5	6604404	6604904	LINC01018	chr5	6604390	6604710	cerebellum
1135	chr5	6604404	6604904	LINC01018	chr5	6604800	6605380	cerebellum
1136	chr5	6868177	6868677	MIR4278	chr5	6865310	6870090	cerebellum
1137	chr5	8134665	8135165	MTRR	chr5	8134250	8138020	cerebellum
1138	chr5	11520554	11521054	CTNND2	chr5	11519060	11521150	cerebellum
1139	chr5	13930886	13931386	DNAH5	chr5	13929100	13931210	cerebellum
1140	chr5	13930886	13931386	DNAH5	chr5	13931350	13933460	cerebellum
1141	chr5	14299731	14300231	TRIO	chr5	14297370	14300070	cerebellum
1142	chr5	14488779	14489279	OTULINL	chr5	14488370	14490270	cerebellum
1143	chr5	15785679	15786179	FBXL7	chr5	15784580	15790240	cerebellum
1144	chr5	15786856	15787356	FBXL7	chr5	15784580	15790240	cerebellum
1145	chr5	16539282	16539782	ZNF622	chr5	16535840	16541170	cerebellum
1146	chr5	20106015	20106515	CDH18	chr5	20104400	20109920	cerebellum
1147	chr5	31783244	31783744	PDZD2	chr5	31783100	31784580	cerebellum
1148	chr5	31783842	31784342	PDZD2	chr5	31783100	31784580	cerebellum
1149	chr5	34552172	34552672	RAI14	chr5	34551060	34553900	cerebellum
1150	chr5	34624772	34625272	RAI14	chr5	34624050	34625320	cerebellum
1151	chr5	35246864	35247364	PRLR	chr5	35247030	35248260	cerebellum
1152	chr5	35247438	35247938	PRLR	chr5	35247030	35248260	cerebellum
1153	chr5	37754980	37755480	GDNF	chr5	37753690	37757830	cerebellum
1154	chr5	37755580	37756080	GDNF	chr5	37753690	37757830	cerebellum
1155	chr5	37804573	37805073	GDNF	chr5	37804350	37807360	cerebellum
1156	chr5	38408892	38409392	EGFLAM-AS2	chr5	38409210	38411220	cerebellum
1157	chr5	38410593	38411093	EGFLAM-AS2	chr5	38409210	38411220	cerebellum
1158	chr5	41509660	41510160	PLCXD3	chr5	41508190	41510520	cerebellum
1159	chr5	54053328	54053828	ESM1	chr5	54050950	54054450	cerebellum
1160	chr5	55826548	55827048	MAP3K1	chr5	55825320	55827980	cerebellum
1161	chr5	63802678	63803178	RGS7BP	chr5	63802620	63803530	cerebellum
1162	chr5	66564307	66564807	CD180	chr5	66562620	66566030	cerebellum
1163	chr5	66943976	66944476	CD180	chr5	66942910	66945320	cerebellum
1164	chr5	66973385	66973885	CD180	chr5	66971020	66977490	cerebellum
1165	chr5	66975217	66975717	CD180	chr5	66971020	66977490	cerebellum
1166	chr5	67027646	67028146	PIK3R1	chr5	67026520	67031050	cerebellum
1167	chr5	67028740	67029240	PIK3R1	chr5	67026520	67031050	cerebellum
1168	chr5	68788335	68788835	OCLN	chr5	68788730	68790060	cerebellum
1169	chr5	71309881	71310381	MAP1B	chr5	71309320	71311520	cerebellum
1170	chr5	71584653	71585153	MRPS27	chr5	71582190	71587090	cerebellum
1171	chr5	71585155	71585655	MRPS27	chr5	71582190	71587090	cerebellum
1172	chr5	71949375	71949875	ZNF366	chr5	71948810	71954390	cerebellum
1173	chr5	76687168	76687668	WDR41	chr5	76686250	76688220	cerebellum
1174	chr5	78269192	78269692	ARSB	chr5	78269150	78271570	cerebellum
1175	chr5	78269801	78270301	ARSB	chr5	78269150	78271570	cerebellum
1176	chr5	86160961	86161461	NA	chr5	86160970	86164100	cerebellum
1177	chr5	86161711	86162211	NA	chr5	86160970	86164100	cerebellum
1178	chr5	86869868	86870368	CCNH	chr5	86867850	86870450	cerebellum
1179	chr5	87065816	87066316	CCNH	chr5	87065790	87067360	cerebellum
1180	chr5	87066469	87066969	CCNH	chr5	87065790	87067360	cerebellum
1181	chr5	87692382	87692882	TMEM161B-AS1	chr5	87688160	87694560	cerebellum
1182	chr5	87693248	87693748	TMEM161B-AS1	chr5	87688160	87694560	cerebellum
1183	chr5	87776017	87776517	MIR9-2	chr5	87775410	87777550	cerebellum
1184	chr5	87776908	87777408	MIR9-2	chr5	87775410	87777550	cerebellum
1185	chr5	87847469	87847969	MIR9-2	chr5	87843680	87853880	cerebellum
1186	chr5	87851385	87851885	MIR9-2	chr5	87843680	87853880	cerebellum
1187	chr5	87852203	87852703	MIR9-2	chr5	87843680	87853880	cerebellum
1188	chr5	87853857	87854357	MIR9-2	chr5	87843680	87853880	cerebellum
1189	chr5	87955500	87956000	MIR9-2	chr5	87953980	87957720	cerebellum
1190	chr5	87956666	87957166	MIR9-2	chr5	87953980	87957720	cerebellum
1191	chr5	87967484	87967984	MIR9-2	chr5	87967760	87968780	cerebellum
1192	chr5	90472398	90472898	ARRDC3-AS1	chr5	90471410	90474860	cerebellum
1193	chr5	92924227	92924727	NR2F1	chr5	92924150	92925130	cerebellum
1194	chr5	92925608	92926108	NR2F1	chr5	92925140	92929260	cerebellum
1195	chr5	92929100	92929600	NR2F1	chr5	92925140	92929260	cerebellum
1196	chr5	94616345	94616845	MCTP1	chr5	94616000	94617870	cerebellum
1197	chr5	94616964	94617464	MCTP1	chr5	94616000	94617870	cerebellum
1198	chr5	94682746	94683246	FAM81B	chr5	94679150	94687870	cerebellum
1199	chr5	94683405	94683905	FAM81B	chr5	94679150	94687870	cerebellum
1200	chr5	110574552	110575052	CAMK4	chr5	110570490	110575100	cerebellum
1201	chr5	110588823	110589323	CAMK4	chr5	110588560	110591410	cerebellum
1202	chr5	110616177	110616677	CAMK4	chr5	110616110	110618860	cerebellum
1203	chr5	111257931	111258431	NREP-AS1	chr5	111257470	111261930	cerebellum
1204	chr5	111459802	111460302	EPB41L4A-AS1	chr5	111457910	111466260	cerebellum
1205	chr5	111460399	111460899	EPB41L4A-AS1	chr5	111457910	111466260	cerebellum
1206	chr5	111461554	111462054	EPB41L4A-AS1	chr5	111457910	111466260	cerebellum
1207	chr5	111463461	111463961	EPB41L4A-AS1	chr5	111457910	111466260	cerebellum
1208	chr5	112073868	112074368	APC	chr5	112073620	112074040	cerebellum
1209	chr5	112073868	112074368	APC	chr5	112074160	112074630	cerebellum
1210	chr5	114117758	114118258	TRIM36	chr5	114117390	114120170	cerebellum
1211	chr5	114118466	114118966	TRIM36	chr5	114117390	114120170	cerebellum
1212	chr5	114759051	114759551	FEM1C	chr5	114758030	114760840	cerebellum
1213	chr5	114770721	114771221	FEM1C	chr5	114769180	114771650	cerebellum
1214	chr5	115695591	115696091	SEMA6A	chr5	115695500	115698560	cerebellum
1215	chr5	115696150	115696650	SEMA6A	chr5	115695500	115698560	cerebellum
1216	chr5	115745437	115745937	SEMA6A	chr5	115745120	115747500	cerebellum
1217	chr5	115746707	115747207	SEMA6A	chr5	115745120	115747500	cerebellum
1218	chr5	116073700	116074200	SEMA6A	chr5	116073070	116077160	cerebellum
1219	chr5	116074687	116075187	SEMA6A	chr5	116073070	116077160	cerebellum
1220	chr5	116075388	116075888	SEMA6A	chr5	116073070	116077160	cerebellum
1221	chr5	116821826	116822326	LINC00992	chr5	116821400	116825350	cerebellum
1222	chr5	116822440	116822940	LINC00992	chr5	116821400	116825350	cerebellum
1223	chr5	116824727	116825227	LINC00992	chr5	116821400	116825350	cerebellum
1224	chr5	121736583	121737083	MGC32805	chr5	121735410	121737100	cerebellum
1225	chr5	121739742	121740242	MGC32805	chr5	121739560	121740320	cerebellum
1226	chr5	123847850	123848350	ZNF608	chr5	123847400	123848380	cerebellum
1227	chr5	123854995	123855495	ZNF608	chr5	123854120	123856500	cerebellum
1228	chr5	124587361	124587861	ZNF608	chr5	124586660	124591180	cerebellum
1229	chr5	124592979	124593479	ZNF608	chr5	124592730	124594690	cerebellum
1230	chr5	131472554	131473054	CSF2	chr5	131471480	131473380	cerebellum
1231	chr5	131550959	131551459	P4HA2	chr5	131549750	131551650	cerebellum
1232	chr5	131604764	131605264	PDLIM4	chr5	131604930	131606600	cerebellum
1233	chr5	133460130	133460630	TCF7	chr5	133458350	133463720	cerebellum
1234	chr5	133460825	133461325	TCF7	chr5	133458350	133463720	cerebellum
1235	chr5	133576252	133576752	PPP2CA	chr5	133573910	133577210	cerebellum
1236	chr5	133802307	133802807	CDKN2AIPNL	chr5	133800490	133803930	cerebellum
1237	chr5	134823395	134823895	TIFAB	chr5	134823410	134825860	cerebellum
1238	chr5	135964684	135965184	TRPC7	chr5	135963640	135966710	cerebellum
1239	chr5	136408355	136408855	SPOCK1	chr5	136404200	136409350	cerebellum
1240	chr5	136898945	136899445	SPOCK1	chr5	136898930	136900660	cerebellum
1241	chr5	136934026	136934526	MIR874	chr5	136932900	136938520	cerebellum
1242	chr5	136949324	136949824	MIR874	chr5	136946900	136952920	cerebellum
1243	chr5	136951802	136952302	MIR874	chr5	136946900	136952920	cerebellum
1244	chr5	137171954	137172454	NPY6R	chr5	137170040	137174300	cerebellum
1245	chr5	137224886	137225386	PKD2L2	chr5	137225210	137226070	cerebellum
1246	chr5	137624906	137625406	GFRA3	chr5	137623290	137625180	cerebellum
1247	chr5	137624906	137625406	GFRA3	chr5	137625250	137626320	cerebellum
1248	chr5	137801678	137802178	EGR1	chr5	137801760	137802440	cerebellum
1249	chr5	138289178	138289678	LRRTM2	chr5	138287570	138291840	cerebellum
1250	chr5	139138795	139139295	PSD2	chr5	139135800	139141580	cerebellum
1251	chr5	139139906	139140406	PSD2	chr5	139135800	139141580	cerebellum
1252	chr5	139175122	139175622	PSD2	chr5	139175560	139176380	cerebellum
1253	chr5	139403105	139403605	NRG2	chr5	139402550	139405110	cerebellum
1254	chr5	140012291	140012791	CD14	chr5	140012570	140012650	cerebellum
1255	chr5	140381444	140381944	PCDHAC2	chr5	140380950	140383080	cerebellum
1256	chr5	140383837	140384337	PCDHAC2	chr5	140383220	140385610	cerebellum
1257	chr5	141151127	141151627	ARAP3	chr5	141149890	141154510	cerebellum
1258	chr5	141163029	141163529	PCDH1	chr5	141162810	141164320	cerebellum
1259	chr5	142623394	142623894	NR3C1	chr5	142622010	142628060	cerebellum
1260	chr5	142623946	142624446	NR3C1	chr5	142622010	142628060	cerebellum
1261	chr5	142625453	142625953	NR3C1	chr5	142622010	142628060	cerebellum
1262	chr5	142626031	142626531	NR3C1	chr5	142622010	142628060	cerebellum
1263	chr5	142880728	142881228	NR3C1	chr5	142880170	142883240	cerebellum
1264	chr5	148521454	148521954	ABLIM3	chr5	148521670	148524790	cerebellum
1265	chr5	148523073	148523573	ABLIM3	chr5	148521670	148524790	cerebellum
1266	chr5	148540236	148540736	ABLIM3	chr5	148539150	148543820	cerebellum
1267	chr5	148542388	148542888	ABLIM3	chr5	148539150	148543820	cerebellum
1268	chr5	148555425	148555925	ABLIM3	chr5	148552220	148558660	cerebellum
1269	chr5	148596984	148597484	AFAP1L1	chr5	148596610	148601430	cerebellum
1270	chr5	149205914	149206414	PPARGC1B	chr5	149204040	149206230	cerebellum
1271	chr5	149237021	149237521	PDE6A	chr5	149234870	149237510	cerebellum
1272	chr5	149552093	149552593	CDX1	chr5	149549130	149554190	cerebellum
1273	chr5	149559767	149560267	SLC6A7	chr5	149558490	149562330	cerebellum
1274	chr5	149560284	149560784	SLC6A7	chr5	149558490	149562330	cerebellum
1275	chr5	149569820	149570320	SLC6A7	chr5	149569920	149571280	cerebellum
1276	chr5	150758154	150758654	SLC36A2	chr5	150757680	150758810	cerebellum
1277	chr5	150793971	150794471	SLC36A1	chr5	150793410	150797050	cerebellum
1278	chr5	150860339	150860839	SLC36A1	chr5	150859890	150860950	cerebellum
1279	chr5	150965547	150966047	FAT2	chr5	150964680	150977630	cerebellum
1280	chr5	150969627	150970127	FAT2	chr5	150964680	150977630	cerebellum
1281	chr5	150970656	150971156	FAT2	chr5	150964680	150977630	cerebellum
1282	chr5	150974458	150974958	FAT2	chr5	150964680	150977630	cerebellum
1283	chr5	150974970	150975470	FAT2	chr5	150964680	150977630	cerebellum
1284	chr5	156472505	156473005	HAVCR1	chr5	156472320	156474240	cerebellum
1285	chr5	156473025	156473525	HAVCR1	chr5	156472320	156474240	cerebellum
1286	chr5	156990805	156991305	ADAM19	chr5	156987300	156991380	cerebellum
1287	chr5	159463198	159463698	TTC1	chr5	159462210	159463690	cerebellum
1288	chr5	159463846	159464346	TTC1	chr5	159463810	159466580	cerebellum
1289	chr5	159592040	159592540	FABP6	chr5	159591380	159593680	cerebellum
1290	chr5	159592555	159593055	FABP6	chr5	159591380	159593680	cerebellum
1291	chr5	159737915	159738415	CCNJL	chr5	159736740	159738860	cerebellum
1292	chr5	160232336	160232836	ATP10B	chr5	160231220	160233700	cerebellum
1293	chr5	160262254	160262754	ATP10B	chr5	160259500	160264140	cerebellum
1294	chr5	160382967	160383467	LINC02159	chr5	160381660	160384250	cerebellum
1295	chr5	160387469	160387969	LINC02159	chr5	160385740	160389270	cerebellum
1296	chr5	160388728	160389228	LINC02159	chr5	160385740	160389270	cerebellum
1297	chr5	160593103	160593603	LINC02159	chr5	160590520	160596800	cerebellum
1298	chr5	160593981	160594481	LINC02159	chr5	160590520	160596800	cerebellum
1299	chr5	160713056	160713556	GABRB2	chr5	160711440	160713600	cerebellum
1300	chr5	160732569	160733069	GABRB2	chr5	160730570	160735170	cerebellum
1301	chr5	160733247	160733747	GABRB2	chr5	160730570	160735170	cerebellum
1302	chr5	161123968	161124468	GABRA6	chr5	161121950	161125350	cerebellum
1303	chr5	161126985	161127485	GABRA6	chr5	161125580	161128500	cerebellum
1304	chr5	161348700	161349200	GABRA1	chr5	161347870	161350230	cerebellum
1305	chr5	168134991	168135491	MIR218-2	chr5	168135130	168136390	cerebellum
1306	chr5	168203039	168203539	MIR218-2	chr5	168202570	168209990	cerebellum
1307	chr5	168524538	168525038	MIR585	chr5	168524020	168528350	cerebellum
1308	chr5	168525137	168525637	MIR585	chr5	168524020	168528350	cerebellum
1309	chr5	168526773	168527273	MIR585	chr5	168524020	168528350	cerebellum
1310	chr5	168527588	168528088	MIR585	chr5	168524020	168528350	cerebellum
1311	chr5	168533790	168534290	MIR585	chr5	168529620	168536320	cerebellum
1312	chr5	168678703	168679203	MIR585	chr5	168678460	168682480	cerebellum
1313	chr5	168707223	168707723	MIR585	chr5	168705490	168707940	cerebellum
1314	chr5	168726535	168727035	SLIT3	chr5	168725500	168727510	cerebellum
1315	chr5	170737052	170737552	TLX3	chr5	170736790	170737150	cerebellum
1316	chr5	170737052	170737552	TLX3	chr5	170737400	170738390	cerebellum
1317	chr5	170739519	170740019	TLX3	chr5	170739140	170744980	cerebellum
1318	chr5	170740281	170740781	TLX3	chr5	170739140	170744980	cerebellum
1319	chr5	170744171	170744671	TLX3	chr5	170739140	170744980	cerebellum
1320	chr5	171476199	171476699	FBXW11	chr5	171473460	171477800	cerebellum
1321	chr5	171523093	171523593	FBXW11	chr5	171521860	171523420	cerebellum
1322	chr5	171527805	171528305	STK10	chr5	171526440	171532650	cerebellum
1323	chr5	171529571	171530071	STK10	chr5	171526440	171532650	cerebellum
1324	chr5	171530249	171530749	STK10	chr5	171526440	171532650	cerebellum
1325	chr5	171572795	171573295	STK10	chr5	171572520	171574120	cerebellum
1326	chr5	171594811	171595311	STK10	chr5	171594800	171596840	cerebellum
1327	chr5	171651904	171652404	EFCAB9	chr5	171650130	171654340	cerebellum
1328	chr5	171844364	171844864	SH3PXD2B	chr5	171844120	171848820	cerebellum
1329	chr5	171847572	171848072	SH3PXD2B	chr5	171844120	171848820	cerebellum
1330	chr5	171870287	171870787	SH3PXD2B	chr5	171870180	171875160	cerebellum
1331	chr5	172192302	172192802	DUSP1	chr5	172190120	172195090	cerebellum
1332	chr5	172193079	172193579	DUSP1	chr5	172190120	172195090	cerebellum
1333	chr5	172193676	172194176	DUSP1	chr5	172190120	172195090	cerebellum
1334	chr5	172194200	172194700	DUSP1	chr5	172190120	172195090	cerebellum
1335	chr5	172282464	172282964	ERGIC1	chr5	172281570	172283400	cerebellum
1336	chr5	172287653	172288153	ERGIC1	chr5	172283630	172288770	cerebellum
1337	chr5	173097983	173098483	BOD1	chr5	173097200	173099280	cerebellum
1338	chr5	173146622	173147122	BOD1	chr5	173145430	173149380	cerebellum
1339	chr5	173147576	173148076	BOD1	chr5	173145430	173149380	cerebellum
1340	chr5	173193334	173193834	CPEB4	chr5	173192850	173197330	cerebellum
1341	chr5	173194535	173195035	CPEB4	chr5	173192850	173197330	cerebellum
1342	chr5	173199402	173199902	CPEB4	chr5	173197630	173203680	cerebellum
1343	chr5	175177455	175177955	CPLX2	chr5	175175570	175181850	cerebellum
1344	chr5	175205824	175206324	CPLX2	chr5	175204200	175206590	cerebellum
1345	chr5	175230656	175231156	CPLX2	chr5	175230160	175233500	cerebellum
1346	chr5	175232175	175232675	CPLX2	chr5	175230160	175233500	cerebellum
1347	chr5	175232680	175233180	CPLX2	chr5	175230160	175233500	cerebellum
1348	chr5	175241627	175242127	CPLX2	chr5	175240720	175242520	cerebellum
1349	chr5	175958177	175958677	RNF44	chr5	175958020	175958460	cerebellum
1350	chr5	175958177	175958677	RNF44	chr5	175958630	175959000	cerebellum
1351	chr5	176066996	176067496	TSPAN17	chr5	176065910	176067820	cerebellum
1352	chr5	176079132	176079632	TSPAN17	chr5	176078900	176079740	cerebellum
1353	chr5	176104492	176104992	TSPAN17	chr5	176103670	176107640	cerebellum
1354	chr5	176219630	176220130	UNC5A	chr5	176218950	176222260	cerebellum
1355	chr5	176220628	176221128	UNC5A	chr5	176218950	176222260	cerebellum
1356	chr5	176221238	176221738	UNC5A	chr5	176218950	176222260	cerebellum
1357	chr5	176221795	176222295	UNC5A	chr5	176218950	176222260	cerebellum
1358	chr5	176264077	176264577	UNC5A	chr5	176263780	176266800	cerebellum
1359	chr5	176264586	176265086	UNC5A	chr5	176263780	176266800	cerebellum
1360	chr5	176859291	176859791	GRK6	chr5	176859310	176859700	cerebellum
1361	chr5	177547114	177547614	N4BP3	chr5	177546920	177547170	cerebellum
1362	chr5	177716128	177716628	PHYKPL	chr5	177715550	177716580	cerebellum
1363	chr5	177823751	177824251	PHYKPL	chr5	177823780	177825340	cerebellum
1364	chr5	177824482	177824982	PHYKPL	chr5	177823780	177825340	cerebellum
1365	chr5	179306435	179306935	MRNIP	chr5	179306790	179308640	cerebellum
1366	chr5	179306435	179306935	MRNIP	chr5	179306200	179306620	cerebellum
1367	chr5	179307083	179307583	MRNIP	chr5	179306790	179308640	cerebellum
1368	chr5	179307764	179308264	MRNIP	chr5	179306790	179308640	cerebellum
1369	chr5	179326893	179327393	TBC1D9B	chr5	179327050	179331170	cerebellum
1370	chr5	179327664	179328164	TBC1D9B	chr5	179327050	179331170	cerebellum
1371	chr5	179434581	179435081	MIR340	chr5	179433490	179435970	cerebellum
1372	chr5	179547513	179548013	RNF130	chr5	179546450	179548050	cerebellum
1373	chr5	179556136	179556636	RNF130	chr5	179555610	179560420	cerebellum
1374	chr5	179558305	179558805	RNF130	chr5	179555610	179560420	cerebellum
1375	chr5	179558979	179559479	RNF130	chr5	179555610	179560420	cerebellum
1376	chr5	179561972	179562472	RNF130	chr5	179561330	179563370	cerebellum
1377	chr5	179569058	179569558	RASGEF1C	chr5	179569050	179571380	cerebellum
1378	chr5	179569989	179570489	RASGEF1C	chr5	179569050	179571380	cerebellum
1379	chr5	179570905	179571405	RASGEF1C	chr5	179569050	179571380	cerebellum
1380	chr5	179581663	179582163	RASGEF1C	chr5	179580050	179584060	cerebellum
1381	chr5	179582205	179582705	RASGEF1C	chr5	179580050	179584060	cerebellum
1382	chr5	179595694	179596194	RASGEF1C	chr5	179595580	179600620	cerebellum
1383	chr5	179596670	179597170	RASGEF1C	chr5	179595580	179600620	cerebellum
1384	chr5	179597266	179597766	RASGEF1C	chr5	179595580	179600620	cerebellum
1385	chr5	179599328	179599828	RASGEF1C	chr5	179595580	179600620	cerebellum
1386	chr5	179604256	179604756	RASGEF1C	chr5	179603760	179604930	cerebellum
1387	chr5	179605713	179606213	RASGEF1C	chr5	179605380	179608730	cerebellum
1388	chr5	179606829	179607329	RASGEF1C	chr5	179605380	179608730	cerebellum
1389	chr6	2902900	2903400	SERPINB9	chr6	2900910	2903430	cerebellum
1390	chr6	2903403	2903903	SERPINB9	chr6	2900910	2903430	cerebellum
1391	chr6	3155484	3155984	TUBB2A	chr6	3155160	3155850	cerebellum
1392	chr6	3155484	3155984	TUBB2A	chr6	3155970	3156270	cerebellum
1393	chr6	3157637	3158137	TUBB2A	chr6	3156390	3157640	cerebellum
1394	chr6	3247832	3248332	PSMG4	chr6	3246670	3249160	cerebellum
1395	chr6	3518478	3518978	SLC22A23	chr6	3517600	3519690	cerebellum
1396	chr6	4358844	4359344	ECI2	chr6	4358610	4359840	cerebellum
1397	chr6	5764658	5765158	NRN1	chr6	5764170	5765590	cerebellum
1398	chr6	5999627	6000127	NRN1	chr6	5999440	6002580	cerebellum
1399	chr6	6002257	6002757	NRN1	chr6	5999440	6002580	cerebellum
1400	chr6	6002257	6002757	NRN1	chr6	6002730	6003400	cerebellum
1401	chr6	6003478	6003978	NRN1	chr6	6003510	6003930	cerebellum
1402	chr6	6661775	6662275	LY86-AS1	chr6	6661220	6663600	cerebellum
1403	chr6	6687434	6687934	LY86-AS1	chr6	6686710	6688630	cerebellum
1404	chr6	13396440	13396940	TBC1D7	chr6	13392860	13399420	cerebellum
1405	chr6	13397691	13398191	TBC1D7	chr6	13392860	13399420	cerebellum
1406	chr6	13398818	13399318	TBC1D7	chr6	13392860	13399420	cerebellum
1407	chr6	13419148	13419648	GFOD1	chr6	13416110	13421380	cerebellum
1408	chr6	13420294	13420794	GFOD1	chr6	13416110	13421380	cerebellum
1409	chr6	14027098	14027598	CD83	chr6	14024700	14030010	cerebellum
1410	chr6	14028834	14029334	CD83	chr6	14024700	14030010	cerebellum
1411	chr6	14407099	14407599	CD83	chr6	14405090	14407920	cerebellum
1412	chr6	14408640	14409140	CD83	chr6	14408280	14409470	cerebellum
1413	chr6	14540409	14540909	CD83	chr6	14539550	14543780	cerebellum
1414	chr6	14540968	14541468	CD83	chr6	14539550	14543780	cerebellum
1415	chr6	14665071	14665571	CD83	chr6	14663920	14665870	cerebellum
1416	chr6	14864083	14864583	JARID2	chr6	14862790	14865750	cerebellum
1417	chr6	14864792	14865292	JARID2	chr6	14862790	14865750	cerebellum
1418	chr6	14877373	14877873	JARID2	chr6	14875190	14881370	cerebellum
1419	chr6	15148002	15148502	JARID2	chr6	15144800	15150970	cerebellum
1420	chr6	15148791	15149291	JARID2	chr6	15144800	15150970	cerebellum
1421	chr6	15512319	15512819	DTNBP1	chr6	15511630	15512430	cerebellum
1422	chr6	15515760	15516260	DTNBP1	chr6	15513650	15517390	cerebellum
1423	chr6	17178942	17179442	STMND1	chr6	17177740	17180150	cerebellum
1424	chr6	17212586	17213086	RBM24	chr6	17212520	17213610	cerebellum
1425	chr6	17213400	17213900	RBM24	chr6	17212520	17213610	cerebellum
1426	chr6	17865616	17866116	KIF13A	chr6	17862230	17870520	cerebellum
1427	chr6	17868148	17868648	KIF13A	chr6	17862230	17870520	cerebellum
1428	chr6	19554700	19555200	ID4	chr6	19553360	19555670	cerebellum
1429	chr6	21354975	21355475	SOX4	chr6	21354440	21356350	cerebellum
1430	chr6	21381571	21382071	SOX4	chr6	21379710	21385540	cerebellum
1431	chr6	24614156	24614656	KIAA0319	chr6	24611960	24615310	cerebellum
1432	chr6	25318246	25318746	CARMIL1	chr6	25317830	25320910	cerebellum
1433	chr6	25318808	25319308	CARMIL1	chr6	25317830	25320910	cerebellum
1434	chr6	26158507	26159007	HIST1H2BD	chr6	26158840	26160830	cerebellum
1435	chr6	26159396	26159896	HIST1H2BD	chr6	26158840	26160830	cerebellum
1436	chr6	26160161	26160661	HIST1H2BD	chr6	26158840	26160830	cerebellum
1437	chr6	26171925	26172425	HIST1H2BE	chr6	26171920	26173420	cerebellum
1438	chr6	26568774	26569274	ABT1	chr6	26567960	26569380	cerebellum
1439	chr6	27440036	27440536	ZNF184	chr6	27439790	27440060	cerebellum
1440	chr6	27833259	27833759	HIST1H2AL	chr6	27833580	27834560	cerebellum
1441	chr6	27833997	27834497	HIST1H1B	chr6	27833580	27834560	cerebellum
1442	chr6	27834502	27835002	HIST1H1B	chr6	27833580	27834560	cerebellum
1443	chr6	28303139	28303639	ZKSCAN3	chr6	28302840	28303600	cerebellum
1444	chr6	31165558	31166058	HCG27	chr6	31165660	31166950	cerebellum
1445	chr6	31166062	31166562	HCG27	chr6	31165660	31166950	cerebellum
1446	chr6	32060452	32060952	TNXB	chr6	32059280	32062850	cerebellum
1447	chr6	32095863	32096363	ATF6B	chr6	32095530	32095890	cerebellum
1448	chr6	33047876	33048376	HLA-DPA1	chr6	33047630	33048440	cerebellum
1449	chr6	33246853	33247353	B3GALT4	chr6	33247150	33247270	cerebellum
1450	chr6	33280357	33280857	TAPBP	chr6	33279620	33280990	cerebellum
1451	chr6	33691362	33691862	UQCC2	chr6	33690960	33692510	cerebellum
1452	chr6	33694053	33694553	UQCC2	chr6	33693390	33694500	cerebellum
1453	chr6	33694930	33695430	UQCC2	chr6	33694680	33695860	cerebellum
1454	chr6	33695746	33696246	UQCC2	chr6	33694680	33695860	cerebellum
1455	chr6	33695746	33696246	UQCC2	chr6	33696080	33701760	cerebellum
1456	chr6	33696296	33696796	UQCC2	chr6	33696080	33701760	cerebellum
1457	chr6	33701298	33701798	IP6K3	chr6	33696080	33701760	cerebellum
1458	chr6	34037020	34037520	MIR1275	chr6	34036760	34043700	cerebellum
1459	chr6	34051088	34051588	GRM4	chr6	34048360	34053420	cerebellum
1460	chr6	34051748	34052248	GRM4	chr6	34048360	34053420	cerebellum
1461	chr6	34052273	34052773	GRM4	chr6	34048360	34053420	cerebellum
1462	chr6	34095838	34096338	GRM4	chr6	34094520	34096290	cerebellum
1463	chr6	34099077	34099577	GRM4	chr6	34097250	34100750	cerebellum
1464	chr6	34103890	34104390	GRM4	chr6	34103210	34105300	cerebellum
1465	chr6	34415751	34416251	PACSIN1	chr6	34414240	34418290	cerebellum
1466	chr6	34416769	34417269	PACSIN1	chr6	34414240	34418290	cerebellum
1467	chr6	34433577	34434077	PACSIN1	chr6	34434050	34435350	cerebellum
1468	chr6	34504244	34504744	SPDEF	chr6	34503000	34505340	cerebellum
1469	chr6	34566512	34567012	SPDEF	chr6	34563200	34572680	cerebellum
1470	chr6	34569415	34569915	SPDEF	chr6	34563200	34572680	cerebellum
1471	chr6	34618546	34619046	C6orf106	chr6	34618280	34622400	cerebellum
1472	chr6	34621788	34622288	C6orf106	chr6	34618280	34622400	cerebellum
1473	chr6	35338083	35338583	PPARD	chr6	35337810	35339740	cerebellum
1474	chr6	35338939	35339439	PPARD	chr6	35337810	35339740	cerebellum
1475	chr6	35934778	35935278	SRPK1	chr6	35934580	35936280	cerebellum
1476	chr6	35940284	35940784	SRPK1	chr6	35936730	35941200	cerebellum
1477	chr6	37740140	37740640	ZFAND3	chr6	37740090	37741500	cerebellum
1478	chr6	37750621	37751121	ZFAND3	chr6	37750360	37753180	cerebellum
1479	chr6	37751150	37751650	ZFAND3	chr6	37750360	37753180	cerebellum
1480	chr6	37751750	37752250	ZFAND3	chr6	37750360	37753180	cerebellum
1481	chr6	37752306	37752806	ZFAND3	chr6	37750360	37753180	cerebellum
1482	chr6	37753171	37753671	ZFAND3	chr6	37750360	37753180	cerebellum
1483	chr6	40270587	40271087	LINC00951	chr6	40270280	40271730	cerebellum
1484	chr6	40271120	40271620	LINC00951	chr6	40270280	40271730	cerebellum
1485	chr6	40302116	40302616	LINC00951	chr6	40302480	40307730	cerebellum
1486	chr6	40312045	40312545	LINC00951	chr6	40309260	40312080	cerebellum
1487	chr6	40312045	40312545	LINC00951	chr6	40312500	40313740	cerebellum
1488	chr6	40393183	40393683	TDRG1	chr6	40392440	40394810	cerebellum
1489	chr6	41528137	41528637	FOXP4	chr6	41527680	41529720	cerebellum
1490	chr6	41638666	41639166	MDFI	chr6	41638560	41639640	cerebellum
1491	chr6	41680259	41680759	TFEB	chr6	41678970	41683090	cerebellum
1492	chr6	41680776	41681276	TFEB	chr6	41678970	41683090	cerebellum
1493	chr6	43008918	43009418	KLC4	chr6	43008810	43010160	cerebellum
1494	chr6	43013187	43013687	KLC4	chr6	43013140	43013320	cerebellum
1495	chr6	43013187	43013687	KLC4	chr6	43013420	43013720	cerebellum
1496	chr6	44214530	44215030	HSP90AB1	chr6	44214930	44215870	cerebellum
1497	chr6	44238598	44239098	TMEM151B	chr6	44238620	44240800	cerebellum
1498	chr6	44249834	44250334	SPATS1	chr6	44250300	44253700	cerebellum
1499	chr6	44251870	44252370	SPATS1	chr6	44250300	44253700	cerebellum
1500	chr6	44252577	44253077	SPATS1	chr6	44250300	44253700	cerebellum
1501	chr6	44257439	44257939	TCTE1	chr6	44255660	44260860	cerebellum
1502	chr6	44265290	44265790	TCTE1	chr6	44264660	44265390	cerebellum
1503	chr6	44602001	44602501	MIR4642	chr6	44601850	44603890	cerebellum
1504	chr6	46405260	46405760	RCAN2	chr6	46405300	46406610	cerebellum
1505	chr6	47645393	47645893	ADGRF4	chr6	47644970	47645570	cerebellum
1506	chr6	47645393	47645893	ADGRF4	chr6	47645620	47646710	cerebellum
1507	chr6	52253442	52253942	PAQR8	chr6	52252350	52255890	cerebellum
1508	chr6	52254442	52254942	PAQR8	chr6	52252350	52255890	cerebellum
1509	chr6	52256428	52256928	EFHC1	chr6	52256320	52257730	cerebellum
1510	chr6	53164187	53164687	MIR5685	chr6	53162820	53167390	cerebellum
1511	chr6	53165487	53165987	MIR5685	chr6	53162820	53167390	cerebellum
1512	chr6	53566497	53566997	KLHL31	chr6	53565910	53567790	cerebellum
1513	chr6	56779583	56780083	DST	chr6	56775710	56782630	cerebellum
1514	chr6	70530334	70530834	LMBRD1	chr6	70529210	70531680	cerebellum
1515	chr6	72443559	72444059	RIMS1	chr6	72439600	72447840	cerebellum
1516	chr6	72598637	72599137	RIMS1	chr6	72596890	72599520	cerebellum
1517	chr6	80312538	80313038	SH3BGRL2	chr6	80309090	80314740	cerebellum
1518	chr6	80574051	80574551	LINC01621	chr6	80572980	80575310	cerebellum
1519	chr6	81262638	81263138	BCKDHB	chr6	81261790	81263960	cerebellum
1520	chr6	82620201	82620701	TENT5A	chr6	82619690	82622470	cerebellum
1521	chr6	82621112	82621612	TENT5A	chr6	82619690	82622470	cerebellum
1522	chr6	84743824	84744324	MRAP2	chr6	84743600	84745160	cerebellum
1523	chr6	84761759	84762259	MRAP2	chr6	84759590	84763920	cerebellum
1524	chr6	84762467	84762967	MRAP2	chr6	84759590	84763920	cerebellum
1525	chr6	86630586	86631086	SNHG5	chr6	86629750	86631340	cerebellum
1526	chr6	86655165	86655665	SNHG5	chr6	86651790	86658810	cerebellum
1527	chr6	88918382	88918882	CNR1	chr6	88917490	88920300	cerebellum
1528	chr6	88918978	88919478	CNR1	chr6	88917490	88920300	cerebellum
1529	chr6	89296049	89296549	RNGTT	chr6	89294000	89297580	cerebellum
1530	chr6	89791285	89791785	PNRC1	chr6	89791150	89793470	cerebellum
1531	chr6	90094986	90095486	RRAGD	chr6	90090870	90096480	cerebellum
1532	chr6	90095606	90096106	RRAGD	chr6	90090870	90096480	cerebellum
1533	chr6	90276966	90277466	LYRM2	chr6	90276820	90279610	cerebellum
1534	chr6	91123526	91124026	MIR4464	chr6	91122070	91127080	cerebellum
1535	chr6	91845034	91845534	MIR4643	chr6	91841580	91848570	cerebellum
1536	chr6	94126351	94126851	EPHA7	chr6	94125650	94128960	cerebellum
1537	chr6	97372820	97373320	KLHL32	chr6	97372900	97373950	cerebellum
1538	chr6	99702774	99703274	FAXC	chr6	99702040	99703790	cerebellum
1539	chr6	100186849	100187349	PRDM13	chr6	100186410	100190510	cerebellum
1540	chr6	100187388	100187888	PRDM13	chr6	100186410	100190510	cerebellum
1541	chr6	101611419	101611919	GRIK2	chr6	101609850	101613360	cerebellum
1542	chr6	101849681	101850181	GRIK2	chr6	101847270	101851670	cerebellum
1543	chr6	101850477	101850977	GRIK2	chr6	101847270	101851670	cerebellum
1544	chr6	104246011	104246511	HACE1	chr6	104246080	104250880	cerebellum
1545	chr6	106041734	106042234	PREP	chr6	106039920	106043530	cerebellum
1546	chr6	106049368	106049868	PREP	chr6	106048560	106051520	cerebellum
1547	chr6	106263702	106264202	PRDM1	chr6	106261630	106266830	cerebellum
1548	chr6	106265072	106265572	PRDM1	chr6	106261630	106266830	cerebellum
1549	chr6	107423175	107423675	BEND3	chr6	107420590	107425270	cerebellum
1550	chr6	107811728	107812228	SOBP	chr6	107811920	107814450	cerebellum
1551	chr6	107812266	107812766	SOBP	chr6	107811920	107814450	cerebellum
1552	chr6	107813508	107814008	SOBP	chr6	107811920	107814450	cerebellum
1553	chr6	109119117	109119617	LINC00222	chr6	109117210	109128170	cerebellum
1554	chr6	109125200	109125700	ARMC2	chr6	109117210	109128170	cerebellum
1555	chr6	109266156	109266656	ARMC2	chr6	109264480	109270890	cerebellum
1556	chr6	109267007	109267507	ARMC2	chr6	109264480	109270890	cerebellum
1557	chr6	109269514	109270014	ARMC2	chr6	109264480	109270890	cerebellum
1558	chr6	109750190	109750690	SMPD2	chr6	109750060	109751560	cerebellum
1559	chr6	109775298	109775798	MICAL1	chr6	109775440	109776920	cerebellum
1560	chr6	109776206	109776706	MICAL1	chr6	109775440	109776920	cerebellum
1561	chr6	112032618	112033118	TRAF3IP2	chr6	112031960	112034830	cerebellum
1562	chr6	112033123	112033623	TRAF3IP2	chr6	112031960	112034830	cerebellum
1563	chr6	116550387	116550887	TSPYL4	chr6	116550310	116551940	cerebellum
1564	chr6	119030353	119030853	CEP85L	chr6	119029240	119031190	cerebellum
1565	chr6	119069803	119070303	SELENOKP3	chr6	119068900	119071040	cerebellum
1566	chr6	122966415	122966915	FABP7	chr6	122966290	122967580	cerebellum
1567	chr6	123038436	123038936	FABP7	chr6	123037510	123038930	cerebellum
1568	chr6	123224326	123224826	CLVS2	chr6	123220390	123224920	cerebellum
1569	chr6	123317922	123318422	CLVS2	chr6	123317890	123318360	cerebellum
1570	chr6	124554315	124554815	NKAIN2	chr6	124551510	124559570	cerebellum
1571	chr6	124555882	124556382	NKAIN2	chr6	124551510	124559570	cerebellum
1572	chr6	127568739	127569239	RNF146	chr6	127567460	127569970	cerebellum
1573	chr6	134018835	134019335	LINC01312	chr6	134018740	134020460	cerebellum
1574	chr6	134062546	134063046	LINC01312	chr6	134061420	134064720	cerebellum
1575	chr6	134531085	134531585	HMGA1P7	chr6	134530780	134531670	cerebellum
1576	chr6	134532416	134532916	HMGA1P7	chr6	134532370	134534220	cerebellum
1577	chr6	134630702	134631202	SGK1	chr6	134627060	134634390	cerebellum
1578	chr6	135010715	135011215	LINC01010	chr6	135010520	135011530	cerebellum
1579	chr6	136257400	136257900	PDE7B	chr6	136257330	136259020	cerebellum
1580	chr6	136258193	136258693	PDE7B	chr6	136257330	136259020	cerebellum
1581	chr6	136807514	136808014	MAP7	chr6	136805630	136813990	cerebellum
1582	chr6	136812309	136812809	MAP7	chr6	136805630	136813990	cerebellum
1583	chr6	136865414	136865914	MAP7	chr6	136864490	136866400	cerebellum
1584	chr6	137027477	137027977	MAP3K5	chr6	137026340	137028950	cerebellum
1585	chr6	137082313	137082813	MAP3K5	chr6	137081670	137085070	cerebellum
1586	chr6	138483429	138483929	ARFGEF3	chr6	138483310	138485410	cerebellum
1587	chr6	138571845	138572345	PBOV1	chr6	138570710	138572600	cerebellum
1588	chr6	143166992	143167492	HIVEP2	chr6	143166200	143168510	cerebellum
1589	chr6	143449332	143449832	AIG1	chr6	143448730	143450960	cerebellum
1590	chr6	143556871	143557371	AIG1	chr6	143556410	143558770	cerebellum
1591	chr6	143557512	143558012	AIG1	chr6	143556410	143558770	cerebellum
1592	chr6	146455018	146455518	GRM1	chr6	146454690	146456760	cerebellum
1593	chr6	146729681	146730181	RAB32	chr6	146728680	146730660	cerebellum
1594	chr6	147398294	147398794	STXBP5	chr6	147396190	147401200	cerebellum
1595	chr6	150284824	150285324	ULBP1	chr6	150285270	150286820	cerebellum
1596	chr6	150519564	150520064	PPP1R14C	chr6	150517410	150520650	cerebellum
1597	chr6	151197655	151198155	MTHFD1L	chr6	151197310	151198760	cerebellum
1598	chr6	151215926	151216426	MTHFD1L	chr6	151213550	151219030	cerebellum
1599	chr6	151365794	151366294	MTHFD1L	chr6	151364900	151367480	cerebellum
1600	chr6	151366474	151366974	MTHFD1L	chr6	151364900	151367480	cerebellum
1601	chr6	152957165	152957665	SYNE1	chr6	152955470	152957770	cerebellum
1602	chr6	152957748	152958248	SYNE1	chr6	152955470	152957770	cerebellum
1603	chr6	154544040	154544540	OPRM1	chr6	154544380	154545170	cerebellum
1604	chr6	157391837	157392337	MIR4466	chr6	157391520	157393140	cerebellum
1605	chr6	157490751	157491251	TMEM242	chr6	157489450	157492800	cerebellum
1606	chr6	157915130	157915630	MIR3692	chr6	157913740	157915840	cerebellum
1607	chr6	157935963	157936463	MIR3692	chr6	157933930	157936530	cerebellum
1608	chr6	157954302	157954802	MIR3692	chr6	157952580	157961670	cerebellum
1609	chr6	157958590	157959090	MIR3692	chr6	157952580	157961670	cerebellum
1610	chr6	158410820	158411320	SYNJ2	chr6	158410210	158411910	cerebellum
1611	chr6	158430161	158430661	SYNJ2-IT1	chr6	158430060	158431330	cerebellum
1612	chr6	158677733	158678233	TULP4	chr6	158677570	158682030	cerebellum
1613	chr6	158706518	158707018	TULP4	chr6	158704360	158707150	cerebellum
1614	chr6	159179378	159179878	MIR3918	chr6	159179360	159180720	cerebellum
1615	chr6	159179948	159180448	MIR3918	chr6	159179360	159180720	cerebellum
1616	chr6	161834412	161834912	AGPAT4	chr6	161832280	161838090	cerebellum
1617	chr6	162600185	162600685	PACRG	chr6	162599840	162600960	cerebellum
1618	chr6	163515830	163516330	PACRG-AS1	chr6	163515730	163518930	cerebellum
1619	chr6	163516425	163516925	PACRG-AS1	chr6	163515730	163518930	cerebellum
1620	chr6	165620282	165620782	C6orf118	chr6	165616870	165622210	cerebellum
1621	chr6	166248005	166248505	LINC00602	chr6	166247810	166249860	cerebellum
1622	chr6	166363747	166364247	LINC00602	chr6	166363640	166366230	cerebellum
1623	chr6	166418641	166419141	LINC00473	chr6	166418350	166423960	cerebellum
1624	chr6	166419147	166419647	LINC00473	chr6	166418350	166423960	cerebellum
1625	chr6	166421673	166422173	LINC00473	chr6	166418350	166423960	cerebellum
1626	chr6	166422423	166422923	LINC00473	chr6	166418350	166423960	cerebellum
1627	chr6	166470147	166470647	LINC00473	chr6	166468750	166472300	cerebellum
1628	chr6	166471255	166471755	LINC00473	chr6	166468750	166472300	cerebellum
1629	chr6	166988615	166989115	MIR1913	chr6	166988500	166994030	cerebellum
1630	chr6	166991933	166992433	MIR1913	chr6	166988500	166994030	cerebellum
1631	chr6	167002463	167002963	MIR1913	chr6	167001370	167003390	cerebellum
1632	chr6	168195961	168196461	LINC01558	chr6	168195460	168197280	cerebellum
1633	chr6	168196716	168197216	LINC01558	chr6	168195460	168197280	cerebellum
1634	chr6	170395820	170396320	LOC154449	chr6	170395290	170397040	cerebellum
1635	chr6	170396326	170396826	LOC154449	chr6	170395290	170397040	cerebellum
1636	chr6	170540275	170540775	LOC154449	chr6	170537130	170544550	cerebellum
1637	chr6	170543138	170543638	LOC154449	chr6	170537130	170544550	cerebellum
1638	chr7	157723	158223	FAM20C	chr7	155810	159010	cerebellum
1639	chr7	778208	778708	PRKAR1B	chr7	777360	780450	cerebellum
1640	chr7	786398	786898	PRKAR1B	chr7	785250	787510	cerebellum
1641	chr7	807102	807602	PRKAR1B	chr7	806660	810100	cerebellum
1642	chr7	807606	808106	PRKAR1B	chr7	806660	810100	cerebellum
1643	chr7	992847	993347	ADAP1	chr7	992080	994030	cerebellum
1644	chr7	1274377	1274877	UNCX	chr7	1273330	1275460	cerebellum
1645	chr7	1276384	1276884	UNCX	chr7	1276610	1288750	cerebellum
1646	chr7	1276966	1277466	UNCX	chr7	1276610	1288750	cerebellum
1647	chr7	1278922	1279422	UNCX	chr7	1276610	1288750	cerebellum
1648	chr7	1279705	1280205	UNCX	chr7	1276610	1288750	cerebellum
1649	chr7	1280225	1280725	UNCX	chr7	1276610	1288750	cerebellum
1650	chr7	1281072	1281572	UNCX	chr7	1276610	1288750	cerebellum
1651	chr7	1282544	1283044	UNCX	chr7	1276610	1288750	cerebellum
1652	chr7	1283520	1284020	UNCX	chr7	1276610	1288750	cerebellum
1653	chr7	1287267	1287767	UNCX	chr7	1276610	1288750	cerebellum
1654	chr7	1327364	1327864	UNCX	chr7	1327080	1332090	cerebellum
1655	chr7	1327994	1328494	UNCX	chr7	1327080	1332090	cerebellum
1656	chr7	1329797	1330297	UNCX	chr7	1327080	1332090	cerebellum
1657	chr7	1351286	1351786	UNCX	chr7	1350520	1352760	cerebellum
1658	chr7	1443473	1443973	MICALL2	chr7	1442620	1444640	cerebellum
1659	chr7	1462524	1463024	MICALL2	chr7	1462140	1463500	cerebellum
1660	chr7	1498020	1498520	MICALL2	chr7	1497960	1498810	cerebellum
1661	chr7	2235335	2235835	MAD1L1	chr7	2235050	2236510	cerebellum
1662	chr7	2310941	2311441	NUDT1	chr7	2309280	2311480	cerebellum
1663	chr7	2457483	2457983	CHST12	chr7	2457110	2458770	cerebellum
1664	chr7	2551870	2552370	LFNG	chr7	2552340	2552500	cerebellum
1665	chr7	2656497	2656997	TTYH3	chr7	2656260	2658020	cerebellum
1666	chr7	2657722	2658222	TTYH3	chr7	2656260	2658020	cerebellum
1667	chr7	2681135	2681635	TTYH3	chr7	2671910	2681800	cerebellum
1668	chr7	4241072	4241572	FOXK1	chr7	4240700	4242210	cerebellum
1669	chr7	4241659	4242159	FOXK1	chr7	4240700	4242210	cerebellum
1670	chr7	4838044	4838544	MIR4656	chr7	4838270	4838730	cerebellum
1671	chr7	5568577	5569077	ACTB	chr7	5569030	5569160	cerebellum
1672	chr7	5610188	5610688	FSCN1	chr7	5609380	5610190	cerebellum
1673	chr7	6357289	6357789	FAM220A	chr7	6356930	6357970	cerebellum
1674	chr7	8108499	8108999	GLCCI1	chr7	8107730	8110550	cerebellum
1675	chr7	8201749	8202249	ICA1	chr7	8198280	8204100	cerebellum
1676	chr7	8677511	8678011	NXPH1	chr7	8675940	8678840	cerebellum
1677	chr7	13451395	13451895	ETV1	chr7	13451230	13457510	cerebellum
1678	chr7	13454095	13454595	ETV1	chr7	13451230	13457510	cerebellum
1679	chr7	13789261	13789761	ETV1	chr7	13788040	13792120	cerebellum
1680	chr7	13791272	13791772	ETV1	chr7	13788040	13792120	cerebellum
1681	chr7	13840673	13841173	ETV1	chr7	13839510	13844230	cerebellum
1682	chr7	13842395	13842895	ETV1	chr7	13839510	13844230	cerebellum
1683	chr7	13972411	13972911	ETV1	chr7	13971380	13974680	cerebellum
1684	chr7	13973236	13973736	ETV1	chr7	13971380	13974680	cerebellum
1685	chr7	16397988	16398488	ISPD	chr7	16396520	16398330	cerebellum
1686	chr7	18126587	18127087	HDAC9	chr7	18126840	18127860	cerebellum
1687	chr7	18127345	18127845	HDAC9	chr7	18126840	18127860	cerebellum
1688	chr7	22484794	22485294	STEAP1B	chr7	22481820	22486270	cerebellum
1689	chr7	25277963	25278463	NPVF	chr7	25278100	25282300	cerebellum
1690	chr7	25279838	25280338	NPVF	chr7	25278100	25282300	cerebellum
1691	chr7	25328421	25328921	NPVF	chr7	25326920	25330850	cerebellum
1692	chr7	25329095	25329595	NPVF	chr7	25326920	25330850	cerebellum
1693	chr7	25409311	25409811	NPVF	chr7	25408250	25410540	cerebellum
1694	chr7	25424352	25424852	NPVF	chr7	25422740	25428240	cerebellum
1695	chr7	25425162	25425662	NPVF	chr7	25422740	25428240	cerebellum
1696	chr7	25426003	25426503	NPVF	chr7	25422740	25428240	cerebellum
1697	chr7	25426701	25427201	NPVF	chr7	25422740	25428240	cerebellum
1698	chr7	25659811	25660311	RNU6-16P	chr7	25657280	25661880	cerebellum
1699	chr7	25668011	25668511	RNU6-16P	chr7	25667550	25668850	cerebellum
1700	chr7	26530554	26531054	KIAA0087	chr7	26529730	26532120	cerebellum
1701	chr7	26531146	26531646	KIAA0087	chr7	26529730	26532120	cerebellum
1702	chr7	26652296	26652796	C7orf71	chr7	26651520	26654880	cerebellum
1703	chr7	26689734	26690234	C7orf71	chr7	26689000	26699420	cerebellum
1704	chr7	26693446	26693946	C7orf71	chr7	26689000	26699420	cerebellum
1705	chr7	26696471	26696971	C7orf71	chr7	26689000	26699420	cerebellum
1706	chr7	26697043	26697543	C7orf71	chr7	26689000	26699420	cerebellum
1707	chr7	26697581	26698081	C7orf71	chr7	26689000	26699420	cerebellum
1708	chr7	26698280	26698780	C7orf71	chr7	26689000	26699420	cerebellum
1709	chr7	26903494	26903994	SKAP2	chr7	26903190	26903980	cerebellum
1710	chr7	29239363	29239863	CPVL	chr7	29239740	29240300	cerebellum
1711	chr7	29268614	29269114	CPVL	chr7	29267780	29271250	cerebellum
1712	chr7	29328108	29328608	CPVL	chr7	29327730	29332540	cerebellum
1713	chr7	29328682	29329182	CPVL	chr7	29327730	29332540	cerebellum
1714	chr7	29329280	29329780	CPVL	chr7	29327730	29332540	cerebellum
1715	chr7	29996799	29997299	SCRN1	chr7	29996580	29998990	cerebellum
1716	chr7	29997466	29997966	SCRN1	chr7	29996580	29998990	cerebellum
1717	chr7	30505334	30505834	NOD1	chr7	30503330	30506060	cerebellum
1718	chr7	31026297	31026797	GHRHR	chr7	31025060	31030940	cerebellum
1719	chr7	31028231	31028731	GHRHR	chr7	31025060	31030940	cerebellum
1720	chr7	31066704	31067204	ADCYAP1R1	chr7	31065940	31069830	cerebellum
1721	chr7	32109823	32110323	PDE1C	chr7	32108880	32109900	cerebellum
1722	chr7	34004034	34004534	BMPER	chr7	34002600	34004780	cerebellum
1723	chr7	34007781	34008281	BMPER	chr7	34007240	34009940	cerebellum
1724	chr7	34008297	34008797	BMPER	chr7	34007240	34009940	cerebellum
1725	chr7	34104035	34104535	BMPER	chr7	34103250	34107670	cerebellum
1726	chr7	34104547	34105047	BMPER	chr7	34103250	34107670	cerebellum
1727	chr7	34175409	34175909	BMPER	chr7	34174820	34176310	cerebellum
1728	chr7	34176263	34176763	BMPER	chr7	34174820	34176310	cerebellum
1729	chr7	34229898	34230398	BMPER	chr7	34229280	34231940	cerebellum
1730	chr7	34584270	34584770	NPSR1	chr7	34584090	34585140	cerebellum
1731	chr7	36553992	36554492	AOAH-IT1	chr7	36554200	36556300	cerebellum
1732	chr7	36561398	36561898	AOAH-IT1	chr7	36559410	36561640	cerebellum
1733	chr7	36561398	36561898	AOAH-IT1	chr7	36561720	36563050	cerebellum
1734	chr7	36584882	36585382	AOAH-IT1	chr7	36582610	36588210	cerebellum
1735	chr7	36585853	36586353	AOAH-IT1	chr7	36582610	36588210	cerebellum
1736	chr7	36586894	36587394	AOAH-IT1	chr7	36582610	36588210	cerebellum
1737	chr7	36644330	36644830	AOAH-IT1	chr7	36644730	36649550	cerebellum
1738	chr7	36645240	36645740	AOAH-IT1	chr7	36644730	36649550	cerebellum
1739	chr7	36646020	36646520	AOAH-IT1	chr7	36644730	36649550	cerebellum
1740	chr7	36985343	36985843	MIR1200	chr7	36983840	36987740	cerebellum
1741	chr7	37152690	37153190	MIR1200	chr7	37152490	37154200	cerebellum
1742	chr7	37153236	37153736	MIR1200	chr7	37152490	37154200	cerebellum
1743	chr7	38669247	38669747	AMPH	chr7	38668420	38670880	cerebellum
1744	chr7	43568072	43568572	LUARIS	chr7	43567750	43569720	cerebellum
1745	chr7	43568618	43569118	LUARIS	chr7	43567750	43569720	cerebellum
1746	chr7	43687239	43687739	STK17A	chr7	43687230	43688190	cerebellum
1747	chr7	43687763	43688263	STK17A	chr7	43687230	43688190	cerebellum
1748	chr7	43687763	43688263	STK17A	chr7	43688250	43689750	cerebellum
1749	chr7	44187018	44187518	MYL7	chr7	44186220	44187240	cerebellum
1750	chr7	44190604	44191104	MYL7	chr7	44190680	44191860	cerebellum
1751	chr7	44191518	44192018	MYL7	chr7	44190680	44191860	cerebellum
1752	chr7	44194695	44195195	MYL7	chr7	44193060	44197670	cerebellum
1753	chr7	44195250	44195750	MYL7	chr7	44193060	44197670	cerebellum
1754	chr7	44198664	44199164	MYL7	chr7	44197800	44198670	cerebellum
1755	chr7	44303840	44304340	CAMK2B	chr7	44302660	44310400	cerebellum
1756	chr7	44308236	44308736	CAMK2B	chr7	44302660	44310400	cerebellum
1757	chr7	44320508	44321008	CAMK2B	chr7	44314820	44323720	cerebellum
1758	chr7	44322233	44322733	CAMK2B	chr7	44314820	44323720	cerebellum
1759	chr7	44323131	44323631	CAMK2B	chr7	44314820	44323720	cerebellum
1760	chr7	44323690	44324190	CAMK2B	chr7	44323820	44326760	cerebellum
1761	chr7	44323690	44324190	CAMK2B	chr7	44314820	44323720	cerebellum
1762	chr7	44325671	44326171	CAMK2B	chr7	44323820	44326760	cerebellum
1763	chr7	44364915	44365415	CAMK2B	chr7	44359720	44364950	cerebellum
1764	chr7	44645881	44646381	OGDH	chr7	44646250	44647770	cerebellum
1765	chr7	44953405	44953905	PURB	chr7	44951000	44954920	cerebellum
1766	chr7	45113572	45114072	NACAD	chr7	45113170	45113860	cerebellum
1767	chr7	45113572	45114072	NACAD	chr7	45114010	45115370	cerebellum
1768	chr7	45333617	45334117	RAMP3	chr7	45331600	45336590	cerebellum
1769	chr7	45334130	45334630	RAMP3	chr7	45331600	45336590	cerebellum
1770	chr7	45334753	45335253	RAMP3	chr7	45331600	45336590	cerebellum
1771	chr7	45335330	45335830	RAMP3	chr7	45331600	45336590	cerebellum
1772	chr7	45603524	45604024	ADCY1	chr7	45603000	45603730	cerebellum
1773	chr7	47445901	47446401	TNS3	chr7	47444600	47447560	cerebellum
1774	chr7	49813734	49814234	VWC2	chr7	49813710	49814920	cerebellum
1775	chr7	49822903	49823403	VWC2	chr7	49821260	49824760	cerebellum
1776	chr7	49837841	49838341	VWC2	chr7	49837010	49841570	cerebellum
1777	chr7	49839545	49840045	VWC2	chr7	49837010	49841570	cerebellum
1778	chr7	49895070	49895570	VWC2	chr7	49894360	49897060	cerebellum
1779	chr7	49966304	49966804	VWC2	chr7	49964900	49969230	cerebellum
1780	chr7	49967107	49967607	VWC2	chr7	49964900	49969230	cerebellum
1781	chr7	50229709	50230209	SPATA48	chr7	50230060	50230940	cerebellum
1782	chr7	50230355	50230855	SPATA48	chr7	50230060	50230940	cerebellum
1783	chr7	50754761	50755261	GRB10	chr7	50754730	50757020	cerebellum
1784	chr7	50755445	50755945	GRB10	chr7	50754730	50757020	cerebellum
1785	chr7	50778409	50778909	GRB10	chr7	50778000	50780220	cerebellum
1786	chr7	50901149	50901649	GRB10	chr7	50900090	50905060	cerebellum
1787	chr7	50901784	50902284	GRB10	chr7	50900090	50905060	cerebellum
1788	chr7	50902298	50902798	GRB10	chr7	50900090	50905060	cerebellum
1789	chr7	50902821	50903321	GRB10	chr7	50900090	50905060	cerebellum
1790	chr7	51301708	51302208	COBL	chr7	51300670	51304610	cerebellum
1791	chr7	55300618	55301118	EGFR-AS1	chr7	55300610	55301950	cerebellum
1792	chr7	55301400	55301900	EGFR-AS1	chr7	55300610	55301950	cerebellum
1793	chr7	55392541	55393041	LANCL2	chr7	55392330	55395620	cerebellum
1794	chr7	55393072	55393572	LANCL2	chr7	55392330	55395620	cerebellum
1795	chr7	55393708	55394208	LANCL2	chr7	55392330	55395620	cerebellum
1796	chr7	55433979	55434479	LANCL2	chr7	55433920	55435200	cerebellum
1797	chr7	55507321	55507821	LANCL2	chr7	55506070	55508630	cerebellum
1798	chr7	63385966	63386466	LINC01005	chr7	63385400	63388090	cerebellum
1799	chr7	63774050	63774550	ZNF736	chr7	63774530	63775120	cerebellum
1800	chr7	64342597	64343097	ZNF273	chr7	64341130	64348170	cerebellum
1801	chr7	64343241	64343741	ZNF273	chr7	64341130	64348170	cerebellum
1802	chr7	64343802	64344302	ZNF273	chr7	64341130	64348170	cerebellum
1803	chr7	70484681	70485181	GALNT17	chr7	70482800	70485700	cerebellum
1804	chr7	70656683	70657183	GALNT17	chr7	70656330	70663140	cerebellum
1805	chr7	70658336	70658836	GALNT17	chr7	70656330	70663140	cerebellum
1806	chr7	70694030	70694530	MIR3914-2	chr7	70693510	70696060	cerebellum
1807	chr7	70694696	70695196	MIR3914-2	chr7	70693510	70696060	cerebellum
1808	chr7	70701517	70702017	MIR3914-2	chr7	70700420	70703310	cerebellum
1809	chr7	70873186	70873686	MIR3914-1	chr7	70871840	70873770	cerebellum
1810	chr7	71056836	71057336	MIR3914-1	chr7	71056840	71058210	cerebellum
1811	chr7	71079992	71080492	MIR3914-1	chr7	71077380	71081280	cerebellum
1812	chr7	71493252	71493752	CALN1	chr7	71492740	71494470	cerebellum
1813	chr7	71801299	71801799	CALN1	chr7	71799550	71801680	cerebellum
1814	chr7	71856854	71857354	CALN1	chr7	71856730	71858020	cerebellum
1815	chr7	73446439	73446939	ELN	chr7	73442600	73448680	cerebellum
1816	chr7	73447708	73448208	ELN	chr7	73442600	73448680	cerebellum
1817	chr7	73704509	73705009	CLIP2	chr7	73704060	73706130	cerebellum
1818	chr7	73738511	73739011	CLIP2	chr7	73738560	73740070	cerebellum
1819	chr7	73739027	73739527	CLIP2	chr7	73738560	73740070	cerebellum
1820	chr7	73794242	73794742	GTF2IRD1	chr7	73794220	73795130	cerebellum
1821	chr7	73795009	73795509	GTF2IRD1	chr7	73794220	73795130	cerebellum
1822	chr7	73795009	73795509	GTF2IRD1	chr7	73795190	73795850	cerebellum
1823	chr7	73869275	73869775	GTF2IRD1	chr7	73868510	73870520	cerebellum
1824	chr7	75622829	75623329	TMEM120A	chr7	75622350	75623800	cerebellum
1825	chr7	75860332	75860832	SRRM3	chr7	75860310	75861620	cerebellum
1826	chr7	75932706	75933206	HSPB1	chr7	75932390	75933110	cerebellum
1827	chr7	82760456	82760956	PCLO	chr7	82759080	82761510	cerebellum
1828	chr7	90395990	90396490	CDK14	chr7	90395300	90401010	cerebellum
1829	chr7	92273992	92274492	FAM133B	chr7	92272280	92275630	cerebellum
1830	chr7	92274721	92275221	FAM133B	chr7	92272280	92275630	cerebellum
1831	chr7	92384518	92385018	CDK6	chr7	92383980	92386030	cerebellum
1832	chr7	92385129	92385629	CDK6	chr7	92383980	92386030	cerebellum
1833	chr7	98520129	98520629	MIR3609	chr7	98519580	98521900	cerebellum
1834	chr7	98579223	98579723	MIR3609	chr7	98578850	98579390	cerebellum
1835	chr7	98579223	98579723	MIR3609	chr7	98579580	98580560	cerebellum
1836	chr7	98591005	98591505	MIR3609	chr7	98591360	98592200	cerebellum
1837	chr7	99964214	99964714	PILRA	chr7	99963090	99964970	cerebellum
1838	chr7	99995255	99995755	PILRA	chr7	99994420	99995500	cerebellum
1839	chr7	99995255	99995755	PILRA	chr7	99995530	99996910	cerebellum
1840	chr7	99995845	99996345	PILRA	chr7	99995530	99996910	cerebellum
1841	chr7	99998823	99999323	MEPCE	chr7	99998960	99999510	cerebellum
1842	chr7	99999335	99999835	MEPCE	chr7	99998960	99999510	cerebellum
1843	chr7	100271342	100271842	GNB2	chr7	100271550	100273790	cerebellum
1844	chr7	100808581	100809081	VGF	chr7	100808140	100808650	cerebellum
1845	chr7	101262260	101262760	MYL10	chr7	101260040	101262890	cerebellum
1846	chr7	101556339	101556839	CUX1	chr7	101553930	101557810	cerebellum
1847	chr7	101558180	101558680	CUX1	chr7	101558050	101559390	cerebellum
1848	chr7	101723505	101724005	SH2B2	chr7	101722660	101724870	cerebellum
1849	chr7	103181388	103181888	SLC26A5	chr7	103180900	103182340	cerebellum
1850	chr7	103391878	103392378	RELN	chr7	103391460	103393540	cerebellum
1851	chr7	103776999	103777499	ORC5	chr7	103777340	103779560	cerebellum
1852	chr7	103776999	103777499	ORC5	chr7	103770650	103777220	cerebellum
1853	chr7	103777945	103778445	ORC5	chr7	103777340	103779560	cerebellum
1854	chr7	104766938	104767438	KMT2E	chr7	104766790	104767430	cerebellum
1855	chr7	105671722	105672222	SYPL1	chr7	105671280	105672830	cerebellum
1856	chr7	105709340	105709840	SYPL1	chr7	105708650	105712900	cerebellum
1857	chr7	106877192	106877692	HBP1	chr7	106877130	106878660	cerebellum
1858	chr7	108094956	108095456	NRCAM	chr7	108094590	108096680	cerebellum
1859	chr7	108095560	108096060	NRCAM	chr7	108094590	108096680	cerebellum
1860	chr7	116660039	116660539	ST7-AS1	chr7	116660370	116662620	cerebellum
1861	chr7	116751509	116752009	ST7-AS2	chr7	116750170	116752050	cerebellum
1862	chr7	117511606	117512106	CTTNBP2	chr7	117511710	117513380	cerebellum
1863	chr7	117512115	117512615	CTTNBP2	chr7	117511710	117513380	cerebellum
1864	chr7	117512903	117513403	CTTNBP2	chr7	117511710	117513380	cerebellum
1865	chr7	118132544	118133044	ANKRD7	chr7	118132490	118134540	cerebellum
1866	chr7	118133338	118133838	ANKRD7	chr7	118132490	118134540	cerebellum
1867	chr7	118213088	118213588	ANKRD7	chr7	118211500	118216940	cerebellum
1868	chr7	118393439	118393939	ANKRD7	chr7	118393480	118405600	cerebellum
1869	chr7	118402824	118403324	ANKRD7	chr7	118393480	118405600	cerebellum
1870	chr7	118896798	118897298	KCND2	chr7	118896590	118900640	cerebellum
1871	chr7	119212121	119212621	KCND2	chr7	119211650	119214070	cerebellum
1872	chr7	119364180	119364680	KCND2	chr7	119363300	119365200	cerebellum
1873	chr7	120369289	120369789	TSPAN12	chr7	120366580	120372740	cerebellum
1874	chr7	120371260	120371760	TSPAN12	chr7	120366580	120372740	cerebellum
1875	chr7	122697934	122698434	TAS2R16	chr7	122696330	122700090	cerebellum
1876	chr7	122698656	122699156	TAS2R16	chr7	122696330	122700090	cerebellum
1877	chr7	122771907	122772407	SLC13A1	chr7	122769540	122774460	cerebellum
1878	chr7	127471311	127471811	SND1-IT1	chr7	127468970	127473830	cerebellum
1879	chr7	127807150	127807650	MIR129-1	chr7	127805090	127815720	cerebellum
1880	chr7	127807716	127808216	MIR129-1	chr7	127805090	127815720	cerebellum
1881	chr7	127808578	127809078	MIR129-1	chr7	127805090	127815720	cerebellum
1882	chr7	127812090	127812590	MIR129-1	chr7	127805090	127815720	cerebellum
1883	chr7	127814518	127815018	MIR129-1	chr7	127805090	127815720	cerebellum
1884	chr7	127907462	127907962	LEP	chr7	127905830	127909280	cerebellum
1885	chr7	128508260	128508760	ATP6V1FNB	chr7	128506880	128508710	cerebellum
1886	chr7	128518690	128519190	ATP6V1FNB	chr7	128518780	128519570	cerebellum
1887	chr7	128519463	128519963	ATP6V1FNB	chr7	128518780	128519570	cerebellum
1888	chr7	128519463	128519963	ATP6V1FNB	chr7	128519680	128519770	cerebellum
1889	chr7	128519463	128519963	ATP6V1FNB	chr7	128519880	128519960	cerebellum
1890	chr7	128520865	128521365	ATP6V1FNB	chr7	128520580	128521670	cerebellum
1891	chr7	129381656	129382156	RNA5SP244	chr7	129376990	129382550	cerebellum
1892	chr7	130080743	130081243	CEP41	chr7	130079940	130080770	cerebellum
1893	chr7	135400957	135401457	SLC13A4	chr7	135401330	135403840	cerebellum
1894	chr7	135401485	135401985	SLC13A4	chr7	135401330	135403840	cerebellum
1895	chr7	140899866	140900366	TMEM178B	chr7	140899980	140901460	cerebellum
1896	chr7	140900457	140900957	TMEM178B	chr7	140899980	140901460	cerebellum
1897	chr7	141385004	141385504	KIAA1147	chr7	141384610	141385270	cerebellum
1898	chr7	141385004	141385504	KIAA1147	chr7	141385440	141386350	cerebellum
1899	chr7	142462502	142463002	PRSS1	chr7	142460930	142463940	cerebellum
1900	chr7	143057774	143058274	ZYX	chr7	143057240	143059100	cerebellum
1901	chr7	143059050	143059550	ZYX	chr7	143057240	143059100	cerebellum
1902	chr7	149576328	149576828	ATP6V0E2-AS1	chr7	149576320	149576420	cerebellum
1903	chr7	149581034	149581534	ATP6V0E2-AS1	chr7	149580950	149583770	cerebellum
1904	chr7	150600583	150601083	KCNH2	chr7	150600620	150601770	cerebellum
1905	chr7	150924176	150924676	ABCF2	chr7	150923610	150924240	cerebellum
1906	chr7	150973197	150973697	SMARCD3	chr7	150972340	150973790	cerebellum
1907	chr7	151472803	151473303	PRKAG2-AS1	chr7	151472680	151475160	cerebellum
1908	chr7	151511479	151511979	PRKAG2-AS1	chr7	151504060	151511500	cerebellum
1909	chr7	151622504	151623004	GALNTL5	chr7	151622500	151623560	cerebellum
1910	chr7	151623039	151623539	GALNTL5	chr7	151622500	151623560	cerebellum
1911	chr7	153142668	153143168	DPP6	chr7	153137220	153145370	cerebellum
1912	chr7	153220411	153220911	DPP6	chr7	153218360	153230500	cerebellum
1913	chr7	153220993	153221493	DPP6	chr7	153218360	153230500	cerebellum
1914	chr7	153226960	153227460	DPP6	chr7	153218360	153230500	cerebellum
1915	chr7	153227501	153228001	DPP6	chr7	153218360	153230500	cerebellum
1916	chr7	153584601	153585101	DPP6	chr7	153584820	153585820	cerebellum
1917	chr7	153655814	153656314	DPP6	chr7	153652860	153657330	cerebellum
1918	chr7	154558964	154559464	PAXIP1-AS2	chr7	154558620	154560500	cerebellum
1919	chr7	154776448	154776948	PAXIP1	chr7	154776260	154780750	cerebellum
1920	chr7	154779216	154779716	PAXIP1	chr7	154776260	154780750	cerebellum
1921	chr7	154965541	154966041	HTR5A-AS1	chr7	154965150	154966840	cerebellum
1922	chr7	154994954	154995454	INSIG1	chr7	154992950	154997580	cerebellum
1923	chr7	155049236	155049736	INSIG1	chr7	155048870	155050260	cerebellum
1924	chr7	155251475	155251975	EN2	chr7	155251760	155255060	cerebellum
1925	chr7	155252020	155252520	EN2	chr7	155251760	155255060	cerebellum
1926	chr7	155253724	155254224	EN2	chr7	155251760	155255060	cerebellum
1927	chr7	155258925	155259425	EN2	chr7	155257530	155262090	cerebellum
1928	chr7	155260480	155260980	EN2	chr7	155257530	155262090	cerebellum
1929	chr7	155261093	155261593	EN2	chr7	155257530	155262090	cerebellum
1930	chr7	155301964	155302464	CNPY1	chr7	155301790	155304450	cerebellum
1931	chr7	155302672	155303172	CNPY1	chr7	155301790	155304450	cerebellum
1932	chr7	155347758	155348258	CNPY1	chr7	155346500	155350500	cerebellum
1933	chr7	155360337	155360837	CNPY1	chr7	155360100	155363560	cerebellum
1934	chr7	157809166	157809666	LOC100506585	chr7	157808620	157810000	cerebellum
1935	chr7	157809829	157810329	LOC100506585	chr7	157808620	157810000	cerebellum
1936	chr7	158670618	158671118	WDR60	chr7	158669470	158672370	cerebellum
1937	chr7	158671167	158671667	WDR60	chr7	158669470	158672370	cerebellum
1938	chr8	1885508	1886008	KBTBD11	chr8	1884780	1888230	cerebellum
1939	chr8	1886038	1886538	KBTBD11	chr8	1884780	1888230	cerebellum
1940	chr8	1895025	1895525	KBTBD11	chr8	1893820	1897380	cerebellum
1941	chr8	1998909	1999409	MYOM2	chr8	1998990	2000270	cerebellum
1942	chr8	1999621	2000121	MYOM2	chr8	1998990	2000270	cerebellum
1943	chr8	2005379	2005879	MYOM2	chr8	2000430	2005460	cerebellum
1944	chr8	2005379	2005879	MYOM2	chr8	2005600	2005740	cerebellum
1945	chr8	2092882	2093382	MYOM2	chr8	2093380	2094880	cerebellum
1946	chr8	2747346	2747846	MYOM2	chr8	2746530	2749330	cerebellum
1947	chr8	2772021	2772521	MYOM2	chr8	2771430	2774020	cerebellum
1948	chr8	8230449	8230949	PRAG1	chr8	8229260	8233760	cerebellum
1949	chr8	8230956	8231456	PRAG1	chr8	8229260	8233760	cerebellum
1950	chr8	8238618	8239118	PRAG1	chr8	8235590	8238920	cerebellum
1951	chr8	9342441	9342941	TNKS	chr8	9342370	9343920	cerebellum
1952	chr8	9775783	9776283	MIR124-1	chr8	9775080	9777490	cerebellum
1953	chr8	9776324	9776824	MIR124-1	chr8	9775080	9777490	cerebellum
1954	chr8	9776881	9777381	MIR124-1	chr8	9775080	9777490	cerebellum
1955	chr8	9791065	9791565	MIR124-1	chr8	9790930	9791750	cerebellum
1956	chr8	9966174	9966674	MSRA	chr8	9963010	9967820	cerebellum
1957	chr8	10117242	10117742	MSRA	chr8	10113710	10118330	cerebellum
1958	chr8	10117780	10118280	MSRA	chr8	10113710	10118330	cerebellum
1959	chr8	10158191	10158691	PRSS55	chr8	10158150	10159040	cerebellum
1960	chr8	10222561	10223061	PRSS55	chr8	10221490	10226610	cerebellum
1961	chr8	10223210	10223710	PRSS55	chr8	10221490	10226610	cerebellum
1962	chr8	10224412	10224912	PRSS55	chr8	10221490	10226610	cerebellum
1963	chr8	10236080	10236580	PRSS55	chr8	10234390	10236220	cerebellum
1964	chr8	10261841	10262341	PRSS55	chr8	10260500	10263770	cerebellum
1965	chr8	10511306	10511806	RP1L1	chr8	10511620	10512400	cerebellum
1966	chr8	10648706	10649206	MIR1322	chr8	10645030	10649500	cerebellum
1967	chr8	10815464	10815964	MIR598	chr8	10813400	10816420	cerebellum
1968	chr8	11306624	11307124	FAM167A	chr8	11305940	11308650	cerebellum
1969	chr8	11318805	11319305	FAM167A	chr8	11317930	11320910	cerebellum
1970	chr8	11628076	11628576	NEIL2	chr8	11627840	11628950	cerebellum
1971	chr8	12727653	12728153	LOC340357	chr8	12726320	12730720	cerebellum
1972	chr8	12728456	12728956	LOC340357	chr8	12726320	12730720	cerebellum
1973	chr8	15351350	15351850	TUSC3	chr8	15351220	15353090	cerebellum
1974	chr8	15646255	15646755	TUSC3	chr8	15644910	15649930	cerebellum
1975	chr8	16768669	16769169	FGF20	chr8	16767730	16773740	cerebellum
1976	chr8	16770308	16770808	FGF20	chr8	16767730	16773740	cerebellum
1977	chr8	16858876	16859376	FGF20	chr8	16857430	16859250	cerebellum
1978	chr8	17551847	17552347	MTUS1	chr8	17552260	17554760	cerebellum
1979	chr8	17553441	17553941	MTUS1	chr8	17552260	17554760	cerebellum
1980	chr8	17574422	17574922	MTUS1	chr8	17573410	17578720	cerebellum
1981	chr8	17576902	17577402	MTUS1	chr8	17573410	17578720	cerebellum
1982	chr8	17832114	17832614	PCM1	chr8	17830760	17834420	cerebellum
1983	chr8	18356238	18356738	NAT2	chr8	18352610	18359180	cerebellum
1984	chr8	18365717	18366217	NAT2	chr8	18365030	18366340	cerebellum
1985	chr8	18458842	18459342	NAT2	chr8	18458140	18462700	cerebellum
1986	chr8	18459581	18460081	NAT2	chr8	18458140	18462700	cerebellum
1987	chr8	18540122	18540622	NAT2	chr8	18539120	18542760	cerebellum
1988	chr8	18541352	18541852	NAT2	chr8	18539120	18542760	cerebellum
1989	chr8	18542072	18542572	NAT2	chr8	18539120	18542760	cerebellum
1990	chr8	18597503	18598003	PSD3	chr8	18594050	18599560	cerebellum
1991	chr8	18646034	18646534	PSD3	chr8	18644910	18646830	cerebellum
1992	chr8	20055978	20056478	ATP6V1B2	chr8	20055050	20056390	cerebellum
1993	chr8	21567967	21568467	GFRA2	chr8	21567070	21569240	cerebellum
1994	chr8	21987815	21988315	HR	chr8	21986720	21987940	cerebellum
1995	chr8	22059139	22059639	PHYHIP	chr8	22059000	22059310	cerebellum
1996	chr8	22059139	22059639	PHYHIP	chr8	22059440	22060050	cerebellum
1997	chr8	22083122	22083622	PHYHIP	chr8	22081860	22083200	cerebellum
1998	chr8	22083122	22083622	PHYHIP	chr8	22083280	22084360	cerebellum
1999	chr8	22085090	22085590	PHYHIP	chr8	22084540	22085700	cerebellum
[truncated: 12,358 more rows]
