# Supplementary material for: Single‐Cell Chromatin Accessibility Analysis Reveals Subgroup‐Specific TF‐NTR Regulatory Circuits in Medulloblastoma
Source: Adv Sci (Weinh). 2024 Jun 17;11(30):2309554. doi: 10.1002/advs.202309554 (PMC11321678; doi:10.1002/advs.202309554)
Supplement: Supplementary file 10 — Supplemental Table 9 [file ADVS-11-2309554-s002.xlsx]

## Sheet: motif-genescore correlation
	GeneScoreMatrix_name	MotifMatrix_name	cor	padj	pval	GeneScoreMatrix_seqnames	GeneScoreMatrix_start	GeneScoreMatrix_end	GeneScoreMatrix_strand	GeneScoreMatrix_idx	GeneScoreMatrix_matchName	MotifMatrix_seqnames	MotifMatrix_idx	MotifMatrix_matchName	maxDelta	TFRegulator
72	ADRB3	TCF7_750	0.662233	4.06e-57	2.04e-64	chr8	37824184	37820514	2	257	ADRB3	z	750	TCF7	6.56493	YES
73	ADRB3	TCF7L2_762	0.662083	4.43e-57	2.23e-64	chr8	37824184	37820514	2	257	ADRB3	z	762	TCF7L2	10.4609	YES
79	ADRB3	TCF7L1_763	0.658261	4.13e-56	2.08e-63	chr8	37824184	37820514	2	257	ADRB3	z	763	TCF7L1	7.59832	YES
80	ADRB3	LEF1_760	0.656238	1.33e-55	6.68e-63	chr8	37824184	37820514	2	257	ADRB3	z	760	LEF1	9.99078	YES
194	ADRB3	ZNF238_260	0.567088	1.38e-36	6.91e-44	chr8	37824184	37820514	2	257	ADRB3	z	260	ZNF238	7.08875	YES
195	ADRB3	ZBTB42_261	0.567088	1.38e-36	6.91e-44	chr8	37824184	37820514	2	257	ADRB3	z	261	ZBTB42	7.08875	YES
279	ADRB3	FOXA1_357	0.50898	5.24e-27	2.63e-34	chr8	37824184	37820514	2	257	ADRB3	z	357	FOXA1	4.27839	YES
228	CHRM5	TEAD1_796	0.549659	1.62e-33	8.16e-41	chr15	34261089	34357287	1	145	CHRM5	z	796	TEAD1	6.15542	YES
229	CHRM5	TEAD4_797	0.549221	1.93e-33	9.69e-41	chr15	34261089	34357287	1	145	CHRM5	z	797	TEAD4	6.84763	YES
101	CHRNA1	ZNF238_260	0.623698	6.03e-48	3.03e-55	chr2	175629200	175612323	2	973	CHRNA1	z	260	ZNF238	7.08875	YES
102	CHRNA1	ZBTB42_261	0.623698	6.03e-48	3.03e-55	chr2	175629200	175612323	2	973	CHRNA1	z	261	ZBTB42	7.08875	YES
136	CHRNA1	FOXA1_357	0.588875	1.07e-40	5.4e-48	chr2	175629200	175612323	2	973	CHRNA1	z	357	FOXA1	4.27839	YES
143	CHRNA1	TCF7_750	0.585104	5.82e-40	2.92e-47	chr2	175629200	175612323	2	973	CHRNA1	z	750	TCF7	6.56493	YES
155	CHRNA1	TCF7L1_763	0.581171	3.3e-39	1.66e-46	chr2	175629200	175612323	2	973	CHRNA1	z	763	TCF7L1	7.59832	YES
168	CHRNA1	TCF7L2_762	0.575056	4.7e-38	2.36e-45	chr2	175629200	175612323	2	973	CHRNA1	z	762	TCF7L2	10.4609	YES
169	CHRNA1	LEF1_760	0.574983	4.85e-38	2.44e-45	chr2	175629200	175612323	2	973	CHRNA1	z	760	LEF1	9.99078	YES
27	GABRA1	OLIG1_90	0.713342	1.28e-71	6.45e-79	chr5	161274197	161326965	1	857	GABRA1	z	90	OLIG1	6.28893	YES
28	GABRA1	NEUROD2_73	0.709864	1.57e-70	7.88e-78	chr5	161274197	161326965	1	857	GABRA1	z	73	NEUROD2	6.81899	YES
30	GABRA1	BHLHE22_86	0.709175	2.56e-70	1.29e-77	chr5	161274197	161326965	1	857	GABRA1	z	86	BHLHE22	5.49073	YES
31	GABRA1	NEUROG1_87	0.707823	6.69e-70	3.36e-77	chr5	161274197	161326965	1	857	GABRA1	z	87	NEUROG1	6.61475	YES
32	GABRA1	OLIG2_100	0.707822	6.7e-70	3.36e-77	chr5	161274197	161326965	1	857	GABRA1	z	100	OLIG2	5.85206	YES
36	GABRA1	OLIG3_79	0.70384	1.1e-68	5.5e-76	chr5	161274197	161326965	1	857	GABRA1	z	79	OLIG3	6.09499	YES
39	GABRA1	BHLHE23_45	0.69697	1.22e-66	6.13e-74	chr5	161274197	161326965	1	857	GABRA1	z	45	BHLHE23	6.30788	YES
44	GABRA1	NEUROD4_820	0.690248	1.08e-64	5.44e-72	chr5	161274197	161326965	1	857	GABRA1	z	820	NEUROD4	6.76818	YES
45	GABRA1	NEUROD6_821	0.690248	1.08e-64	5.44e-72	chr5	161274197	161326965	1	857	GABRA1	z	821	NEUROD6	6.76818	YES
49	GABRA1	BHLHA15_85	0.685828	1.93e-63	9.71e-71	chr5	161274197	161326965	1	857	GABRA1	z	85	BHLHA15	6.90952	YES
58	GABRA1	NEUROG3_43	0.674732	2.15e-60	1.08e-67	chr5	161274197	161326965	1	857	GABRA1	z	43	NEUROG3	5.84332	YES
67	GABRA1	ATOH7_84	0.668638	8.9e-59	4.47e-66	chr5	161274197	161326965	1	857	GABRA1	z	84	ATOH7	6.1321	YES
165	GABRA1	TCF23_64	0.576405	2.63e-38	1.32e-45	chr5	161274197	161326965	1	857	GABRA1	z	64	TCF23	7.84057	YES
248	GABRA1	ATOH8_71	0.535568	3.68e-31	1.85e-38	chr5	161274197	161326965	1	857	GABRA1	z	71	ATOH8	10.1465	YES
267	GABRA1	NEUROG2_81	0.518624	1.8e-28	9.03e-36	chr5	161274197	161326965	1	857	GABRA1	z	81	NEUROG2	5.87187	YES
1	GABRA2	SOX12_768	0.826249	6.39e-119	3.21e-126	chr4	46392421	46251581	2	253	GABRA2	z	768	SOX12	5.37068	YES
2	GABRA2	SOX13_761	0.822463	8.2e-117	4.12e-124	chr4	46392421	46251581	2	253	GABRA2	z	761	SOX13	5.36711	YES
3	GABRA2	SOX9_756	0.816558	1.27e-113	6.38e-121	chr4	46392421	46251581	2	253	GABRA2	z	756	SOX9	5.69385	YES
9	GABRA2	SOX4_754	0.750674	2.14e-84	1.07e-91	chr4	46392421	46251581	2	253	GABRA2	z	754	SOX4	4.50017	YES
14	GABRA2	SRY_771	0.728309	1.74e-76	8.76e-84	chr4	46392421	46251581	2	253	GABRA2	z	771	SRY	4.53046	YES
93	GABRA2	ZIC1_213	0.632232	7.25e-50	3.64e-57	chr4	46392421	46251581	2	253	GABRA2	z	213	ZIC1	4.90904	YES
110	GABRA2	ZIC3_215	0.60791	1.51e-44	7.59e-52	chr4	46392421	46251581	2	253	GABRA2	z	215	ZIC3	4.78335	YES
125	GABRA2	OLIG3_79	0.594438	8.55e-42	4.3e-49	chr4	46392421	46251581	2	253	GABRA2	z	79	OLIG3	6.09499	YES
140	GABRA2	ZBTB3_269	0.58631	3.4e-40	1.71e-47	chr4	46392421	46251581	2	253	GABRA2	z	269	ZBTB3	5.00272	YES
145	GABRA2	GLI2_167	0.584231	8.57e-40	4.3e-47	chr4	46392421	46251581	2	253	GABRA2	z	167	GLI2	6.19329	YES
150	GABRA2	ID3_38	0.582317	2e-39	1e-46	chr4	46392421	46251581	2	253	GABRA2	z	38	ID3	7.13914	YES
151	GABRA2	ID4_75	0.582317	2e-39	1e-46	chr4	46392421	46251581	2	253	GABRA2	z	75	ID4	7.13914	YES
153	GABRA2	MESP1_69	0.581235	3.21e-39	1.61e-46	chr4	46392421	46251581	2	253	GABRA2	z	69	MESP1	6.00177	YES
154	GABRA2	MESP2_94	0.581235	3.21e-39	1.61e-46	chr4	46392421	46251581	2	253	GABRA2	z	94	MESP2	6.00177	YES
159	GABRA2	OLIG2_100	0.579421	7.1e-39	3.57e-46	chr4	46392421	46251581	2	253	GABRA2	z	100	OLIG2	5.85206	YES
163	GABRA2	NEUROD2_73	0.577378	1.73e-38	8.67e-46	chr4	46392421	46251581	2	253	GABRA2	z	73	NEUROD2	6.81899	YES
170	GABRA2	NFIC_740	0.574817	5.21e-38	2.62e-45	chr4	46392421	46251581	2	253	GABRA2	z	740	NFIC	7.51917	YES
182	GABRA2	FUBP1_809	0.571259	2.38e-37	1.19e-44	chr4	46392421	46251581	2	253	GABRA2	z	809	FUBP1	6.963	YES
185	GABRA2	TCF4_97	0.570397	3.42e-37	1.72e-44	chr4	46392421	46251581	2	253	GABRA2	z	97	TCF4	6.55974	YES
201	GABRA2	GLI1_186	0.562939	7.7e-36	3.87e-43	chr4	46392421	46251581	2	253	GABRA2	z	186	GLI1	4.85602	YES
227	GABRA2	NEUROG1_87	0.549661	1.62e-33	8.15e-41	chr4	46392421	46251581	2	253	GABRA2	z	87	NEUROG1	6.61475	YES
245	GABRA2	FIGLA_88	0.540921	4.83e-32	2.43e-39	chr4	46392421	46251581	2	253	GABRA2	z	88	FIGLA	4.93252	YES
249	GABRA2	BHLHA15_85	0.533684	7.45e-31	3.74e-38	chr4	46392421	46251581	2	253	GABRA2	z	85	BHLHA15	6.90952	YES
251	GABRA2	OLIG1_90	0.530918	2.08e-30	1.05e-37	chr4	46392421	46251581	2	253	GABRA2	z	90	OLIG1	6.28893	YES
252	GABRA2	ATOH7_84	0.530036	2.89e-30	1.45e-37	chr4	46392421	46251581	2	253	GABRA2	z	84	ATOH7	6.1321	YES
263	GABRA2	BHLHE22_86	0.521166	7.26e-29	3.65e-36	chr4	46392421	46251581	2	253	GABRA2	z	86	BHLHE22	5.49073	YES
274	GABRA2	NFIB_741	0.514945	6.59e-28	3.31e-35	chr4	46392421	46251581	2	253	GABRA2	z	741	NFIB	4.85434	YES
275	GABRA2	BHLHE23_45	0.514622	7.38e-28	3.71e-35	chr4	46392421	46251581	2	253	GABRA2	z	45	BHLHE23	6.30788	YES
276	GABRA2	NFIA_742	0.513109	1.25e-27	6.29e-35	chr4	46392421	46251581	2	253	GABRA2	z	742	NFIA	4.74427	YES
283	GABRA2	SNAI2_161	0.504622	2.32e-26	1.16e-33	chr4	46392421	46251581	2	253	GABRA2	z	161	SNAI2	7.17957	YES
4	GABRA5	LHX6_423	0.807672	4.94e-109	2.48e-116	chr15	27111866	27194357	1	108	GABRA5	z	423	LHX6	6.53021	YES
10	GABRA5	RHOXF1_409	0.74906	8.48e-84	4.26e-91	chr15	27111866	27194357	1	108	GABRA5	z	409	RHOXF1	6.4895	YES
11	GABRA5	FOXA1_357	0.745815	1.31e-82	6.6e-90	chr15	27111866	27194357	1	108	GABRA5	z	357	FOXA1	4.27839	YES
12	GABRA5	DUXA_564	0.744577	3.7e-82	1.86e-89	chr15	27111866	27194357	1	108	GABRA5	z	564	DUXA	4.8232	YES
15	GABRA5	DPRX_565	0.727103	4.42e-76	2.22e-83	chr15	27111866	27194357	1	108	GABRA5	z	565	DPRX	9.22218	YES
16	GABRA5	GSC2_402	0.726905	5.15e-76	2.59e-83	chr15	27111866	27194357	1	108	GABRA5	z	402	GSC2	9.65797	YES
17	GABRA5	GSC_470	0.726625	6.39e-76	3.21e-83	chr15	27111866	27194357	1	108	GABRA5	z	470	GSC	9.94091	YES
18	GABRA5	DMBX1_560	0.726367	7.79e-76	3.91e-83	chr15	27111866	27194357	1	108	GABRA5	z	560	DMBX1	8.76616	YES
20	GABRA5	PITX3_426	0.722327	1.68e-74	8.44e-82	chr15	27111866	27194357	1	108	GABRA5	z	426	PITX3	10.2161	YES
23	GABRA5	PITX1_404	0.719489	1.41e-73	7.07e-81	chr15	27111866	27194357	1	108	GABRA5	z	404	PITX1	9.24237	YES
24	GABRA5	CRX_410	0.716432	1.35e-72	6.77e-80	chr15	27111866	27194357	1	108	GABRA5	z	410	CRX	8.6827	YES
25	GABRA5	OTX2_515	0.71574	2.24e-72	1.12e-79	chr15	27111866	27194357	1	108	GABRA5	z	515	OTX2	8.38913	YES
35	GABRA5	GATA2_388	0.704747	5.82e-69	2.92e-76	chr15	27111866	27194357	1	108	GABRA5	z	388	GATA2	5.21064	YES
37	GABRA5	GATA1_383	0.702843	2.19e-68	1.1e-75	chr15	27111866	27194357	1	108	GABRA5	z	383	GATA1	4.93627	YES
47	GABRA5	ALX4_401	0.688314	3.85e-64	1.93e-71	chr15	27111866	27194357	1	108	GABRA5	z	401	ALX4	4.34615	YES
88	GABRA5	LEF1_760	0.644839	8.17e-53	4.1e-60	chr15	27111866	27194357	1	108	GABRA5	z	760	LEF1	9.99078	YES
96	GABRA5	TCF7L2_762	0.628927	4.09e-49	2.05e-56	chr15	27111866	27194357	1	108	GABRA5	z	762	TCF7L2	10.4609	YES
98	GABRA5	TCF7L1_763	0.627405	8.99e-49	4.51e-56	chr15	27111866	27194357	1	108	GABRA5	z	763	TCF7L1	7.59832	YES
113	GABRA5	TCF7_750	0.606457	3.04e-44	1.53e-51	chr15	27111866	27194357	1	108	GABRA5	z	750	TCF7	6.56493	YES
121	GABRA5	KLF5_175	0.602946	1.62e-43	8.12e-51	chr15	27111866	27194357	1	108	GABRA5	z	175	KLF5	4.4913	YES
246	GABRA5	SP2_232	0.540912	4.85e-32	2.44e-39	chr15	27111866	27194357	1	108	GABRA5	z	232	SP2	4.54026	YES
262	GABRA5	SP1_267	0.521627	6.16e-29	3.09e-36	chr15	27111866	27194357	1	108	GABRA5	z	267	SP1	4.49455	YES
264	GABRA5	KLF16_205	0.520336	9.77e-29	4.91e-36	chr15	27111866	27194357	1	108	GABRA5	z	205	KLF16	4.41034	YES
270	GABRA5	ZNF238_260	0.517909	2.32e-28	1.16e-35	chr15	27111866	27194357	1	108	GABRA5	z	260	ZNF238	7.08875	YES
271	GABRA5	ZBTB42_261	0.517909	2.32e-28	1.16e-35	chr15	27111866	27194357	1	108	GABRA5	z	261	ZBTB42	7.08875	YES
284	GABRA5	SP4_180	0.503804	3.06e-26	1.54e-33	chr15	27111866	27194357	1	108	GABRA5	z	180	SP4	5.10139	YES
21	GLRA2	NEUROD2_73	0.722214	1.83e-74	9.19e-82	chrX	14547420	14749933	1	54	GLRA2	z	73	NEUROD2	6.81899	YES
22	GLRA2	OLIG3_79	0.721448	3.26e-74	1.63e-81	chrX	14547420	14749933	1	54	GLRA2	z	79	OLIG3	6.09499	YES
26	GLRA2	OLIG2_100	0.714662	4.92e-72	2.47e-79	chrX	14547420	14749933	1	54	GLRA2	z	100	OLIG2	5.85206	YES
29	GLRA2	NEUROG1_87	0.709284	2.37e-70	1.19e-77	chrX	14547420	14749933	1	54	GLRA2	z	87	NEUROG1	6.61475	YES
40	GLRA2	ID3_38	0.696873	1.3e-66	6.55e-74	chrX	14547420	14749933	1	54	GLRA2	z	38	ID3	7.13914	YES
41	GLRA2	ID4_75	0.696873	1.3e-66	6.55e-74	chrX	14547420	14749933	1	54	GLRA2	z	75	ID4	7.13914	YES
50	GLRA2	BHLHA15_85	0.68507	3.15e-63	1.58e-70	chrX	14547420	14749933	1	54	GLRA2	z	85	BHLHA15	6.90952	YES
51	GLRA2	OLIG1_90	0.682939	1.24e-62	6.22e-70	chrX	14547420	14749933	1	54	GLRA2	z	90	OLIG1	6.28893	YES
53	GLRA2	ZEB1_157	0.681285	3.55e-62	1.78e-69	chrX	14547420	14749933	1	54	GLRA2	z	157	ZEB1	8.92881	YES
59	GLRA2	MESP1_69	0.674711	2.18e-60	1.09e-67	chrX	14547420	14749933	1	54	GLRA2	z	69	MESP1	6.00177	YES
60	GLRA2	MESP2_94	0.674711	2.18e-60	1.09e-67	chrX	14547420	14749933	1	54	GLRA2	z	94	MESP2	6.00177	YES
61	GLRA2	BHLHE23_45	0.672666	7.68e-60	3.85e-67	chrX	14547420	14749933	1	54	GLRA2	z	45	BHLHE23	6.30788	YES
69	GLRA2	TCF4_97	0.66697	2.43e-58	1.22e-65	chrX	14547420	14749933	1	54	GLRA2	z	97	TCF4	6.55974	YES
70	GLRA2	ATOH7_84	0.666348	3.53e-58	1.77e-65	chrX	14547420	14749933	1	54	GLRA2	z	84	ATOH7	6.1321	YES
71	GLRA2	SOX12_768	0.66266	3.15e-57	1.58e-64	chrX	14547420	14749933	1	54	GLRA2	z	768	SOX12	5.37068	YES
74	GLRA2	BHLHE22_86	0.661959	4.77e-57	2.39e-64	chrX	14547420	14749933	1	54	GLRA2	z	86	BHLHE22	5.49073	YES
84	GLRA2	NEUROD4_820	0.651244	2.29e-54	1.15e-61	chrX	14547420	14749933	1	54	GLRA2	z	820	NEUROD4	6.76818	YES
85	GLRA2	NEUROD6_821	0.651244	2.29e-54	1.15e-61	chrX	14547420	14749933	1	54	GLRA2	z	821	NEUROD6	6.76818	YES
89	GLRA2	FIGLA_88	0.643536	1.67e-52	8.4e-60	chrX	14547420	14749933	1	54	GLRA2	z	88	FIGLA	4.93252	YES
94	GLRA2	SOX13_761	0.632035	8.05e-50	4.04e-57	chrX	14547420	14749933	1	54	GLRA2	z	761	SOX13	5.36711	YES
95	GLRA2	SOX9_756	0.629782	2.62e-49	1.31e-56	chrX	14547420	14749933	1	54	GLRA2	z	756	SOX9	5.69385	YES
108	GLRA2	SNAI2_161	0.610697	3.92e-45	1.97e-52	chrX	14547420	14749933	1	54	GLRA2	z	161	SNAI2	7.17957	YES
114	GLRA2	ZBTB3_269	0.606297	3.28e-44	1.65e-51	chrX	14547420	14749933	1	54	GLRA2	z	269	ZBTB3	5.00272	YES
122	GLRA2	SRY_771	0.602795	1.74e-43	8.72e-51	chrX	14547420	14749933	1	54	GLRA2	z	771	SRY	4.53046	YES
138	GLRA2	MEF2C_640	0.588182	1.47e-40	7.38e-48	chrX	14547420	14749933	1	54	GLRA2	z	640	MEF2C	6.66854	YES
178	GLRA2	NEUROG3_43	0.573002	1.13e-37	5.68e-45	chrX	14547420	14749933	1	54	GLRA2	z	43	NEUROG3	5.84332	YES
206	GLRA2	FUBP1_809	0.561078	1.65e-35	8.31e-43	chrX	14547420	14749933	1	54	GLRA2	z	809	FUBP1	6.963	YES
211	GLRA2	SNAI1_199	0.556595	1.02e-34	5.14e-42	chrX	14547420	14749933	1	54	GLRA2	z	199	SNAI1	8.27773	YES
231	GLRA2	MEF2A_639	0.54847	2.59e-33	1.3e-40	chrX	14547420	14749933	1	54	GLRA2	z	639	MEF2A	6.25035	YES
237	GLRA2	AC0021266_638	0.54529	8.97e-33	4.51e-40	chrX	14547420	14749933	1	54	GLRA2	z	638	AC0021266	7.2293	YES
238	GLRA2	MEF2B_643	0.54529	8.97e-33	4.51e-40	chrX	14547420	14749933	1	54	GLRA2	z	643	MEF2B	7.2293	YES
256	GLRA2	HMGA1_12	0.528144	5.79e-30	2.91e-37	chrX	14547420	14749933	1	54	GLRA2	z	12	HMGA1	6.55364	YES
260	GLRA2	MEF2D_642	0.523179	3.52e-29	1.77e-36	chrX	14547420	14749933	1	54	GLRA2	z	642	MEF2D	6.48499	YES
199	GRIA2	TBX10_791	0.564653	3.79e-36	1.9e-43	chr4	158141295	158287226	1	753	GRIA2	z	791	TBX10	5.66222	YES
230	GRIA2	HOXD8_537	0.548734	2.34e-33	1.17e-40	chr4	158141295	158287226	1	753	GRIA2	z	537	HOXD8	7.78005	YES
261	GRIA2	TBR1_786	0.523009	3.74e-29	1.88e-36	chr4	158141295	158287226	1	753	GRIA2	z	786	TBR1	4.49753	YES
265	GRIA2	TBX5_781	0.519704	1.22e-28	6.15e-36	chr4	158141295	158287226	1	753	GRIA2	z	781	TBX5	4.24085	YES
266	GRIA2	TBX4_784	0.519704	1.22e-28	6.15e-36	chr4	158141295	158287226	1	753	GRIA2	z	784	TBX4	4.24085	YES
269	GRIA2	TBX1_792	0.518302	2.02e-28	1.01e-35	chr4	158141295	158287226	1	753	GRIA2	z	792	TBX1	4.71369	YES
277	GRIA2	EOMES_788	0.511903	1.91e-27	9.57e-35	chr4	158141295	158287226	1	753	GRIA2	z	788	EOMES	5.11668	YES
34	GRIA3	SOX12_768	0.706153	2.17e-69	1.09e-76	chrX	122318096	122624766	1	659	GRIA3	z	768	SOX12	5.37068	YES
38	GRIA3	SRY_771	0.702034	3.83e-68	1.92e-75	chrX	122318096	122624766	1	659	GRIA3	z	771	SRY	4.53046	YES
42	GRIA3	SOX9_756	0.696785	1.38e-66	6.95e-74	chrX	122318096	122624766	1	659	GRIA3	z	756	SOX9	5.69385	YES
46	GRIA3	SOX13_761	0.689771	1.48e-64	7.44e-72	chrX	122318096	122624766	1	659	GRIA3	z	761	SOX13	5.36711	YES
48	GRIA3	ZBTB3_269	0.687257	7.66e-64	3.84e-71	chrX	122318096	122624766	1	659	GRIA3	z	269	ZBTB3	5.00272	YES
68	GRIA3	FUBP1_809	0.667753	1.52e-58	7.62e-66	chrX	122318096	122624766	1	659	GRIA3	z	809	FUBP1	6.963	YES
90	GRIA3	SOX4_754	0.638056	3.28e-51	1.65e-58	chrX	122318096	122624766	1	659	GRIA3	z	754	SOX4	4.50017	YES
103	GRIA3	ID3_38	0.623128	8.06e-48	4.05e-55	chrX	122318096	122624766	1	659	GRIA3	z	38	ID3	7.13914	YES
104	GRIA3	ID4_75	0.623128	8.06e-48	4.05e-55	chrX	122318096	122624766	1	659	GRIA3	z	75	ID4	7.13914	YES
107	GRIA3	ZEB1_157	0.614742	5.4e-46	2.71e-53	chrX	122318096	122624766	1	659	GRIA3	z	157	ZEB1	8.92881	YES
117	GRIA3	MESP1_69	0.605224	5.48e-44	2.75e-51	chrX	122318096	122624766	1	659	GRIA3	z	69	MESP1	6.00177	YES
118	GRIA3	MESP2_94	0.605224	5.48e-44	2.75e-51	chrX	122318096	122624766	1	659	GRIA3	z	94	MESP2	6.00177	YES
120	GRIA3	TCF4_97	0.603257	1.4e-43	7.01e-51	chrX	122318096	122624766	1	659	GRIA3	z	97	TCF4	6.55974	YES
142	GRIA3	MEF2C_640	0.585445	5e-40	2.51e-47	chrX	122318096	122624766	1	659	GRIA3	z	640	MEF2C	6.66854	YES
144	GRIA3	HMGA1_12	0.584477	7.68e-40	3.86e-47	chrX	122318096	122624766	1	659	GRIA3	z	12	HMGA1	6.55364	YES
146	GRIA3	FIGLA_88	0.584175	8.79e-40	4.41e-47	chrX	122318096	122624766	1	659	GRIA3	z	88	FIGLA	4.93252	YES
173	GRIA3	IRF1_629	0.573796	8.06e-38	4.05e-45	chrX	122318096	122624766	1	659	GRIA3	z	629	IRF1	6.42765	YES
184	GRIA3	ZIC1_213	0.570734	2.97e-37	1.49e-44	chrX	122318096	122624766	1	659	GRIA3	z	213	ZIC1	4.90904	YES
189	GRIA3	ZIC3_215	0.568601	7.3e-37	3.66e-44	chrX	122318096	122624766	1	659	GRIA3	z	215	ZIC3	4.78335	YES
224	GRIA3	AC0021266_638	0.549937	1.46e-33	7.31e-41	chrX	122318096	122624766	1	659	GRIA3	z	638	AC0021266	7.2293	YES
225	GRIA3	MEF2B_643	0.549937	1.46e-33	7.31e-41	chrX	122318096	122624766	1	659	GRIA3	z	643	MEF2B	7.2293	YES
232	GRIA3	MEF2A_639	0.548177	2.91e-33	1.46e-40	chrX	122318096	122624766	1	659	GRIA3	z	639	MEF2A	6.25035	YES
250	GRIA3	MEF2D_642	0.533316	8.55e-31	4.3e-38	chrX	122318096	122624766	1	659	GRIA3	z	642	MEF2D	6.48499	YES
273	GRIA3	GLI2_167	0.516528	3.78e-28	1.9e-35	chrX	122318096	122624766	1	659	GRIA3	z	167	GLI2	6.19329	YES
285	GRIA3	SNAI2_161	0.501875	5.86e-26	2.94e-33	chrX	122318096	122624766	1	659	GRIA3	z	161	SNAI2	7.17957	YES
43	GRIA4	SOX13_761	0.692915	1.85e-65	9.31e-73	chr11	105480800	105852819	1	1164	GRIA4	z	761	SOX13	5.36711	YES
52	GRIA4	SOX12_768	0.682303	1.86e-62	9.32e-70	chr11	105480800	105852819	1	1164	GRIA4	z	768	SOX12	5.37068	YES
82	GRIA4	SOX9_756	0.652223	1.32e-54	6.62e-62	chr11	105480800	105852819	1	1164	GRIA4	z	756	SOX9	5.69385	YES
106	GRIA4	FIGLA_88	0.614961	4.84e-46	2.43e-53	chr11	105480800	105852819	1	1164	GRIA4	z	88	FIGLA	4.93252	YES
124	GRIA4	ZIC1_213	0.59759	1.99e-42	1e-49	chr11	105480800	105852819	1	1164	GRIA4	z	213	ZIC1	4.90904	YES
126	GRIA4	NEUROD2_73	0.59422	9.45e-42	4.75e-49	chr11	105480800	105852819	1	1164	GRIA4	z	73	NEUROD2	6.81899	YES
127	GRIA4	OLIG3_79	0.594119	9.9e-42	4.97e-49	chr11	105480800	105852819	1	1164	GRIA4	z	79	OLIG3	6.09499	YES
132	GRIA4	TCF3_21	0.590285	5.69e-41	2.86e-48	chr11	105480800	105852819	1	1164	GRIA4	z	21	TCF3	5.1292	YES
134	GRIA4	MESP1_69	0.58922	9.2e-41	4.62e-48	chr11	105480800	105852819	1	1164	GRIA4	z	69	MESP1	6.00177	YES
135	GRIA4	MESP2_94	0.58922	9.2e-41	4.62e-48	chr11	105480800	105852819	1	1164	GRIA4	z	94	MESP2	6.00177	YES
137	GRIA4	NFIC_740	0.588647	1.19e-40	5.98e-48	chr11	105480800	105852819	1	1164	GRIA4	z	740	NFIC	7.51917	YES
141	GRIA4	OLIG2_100	0.585529	4.81e-40	2.42e-47	chr11	105480800	105852819	1	1164	GRIA4	z	100	OLIG2	5.85206	YES
147	GRIA4	ID3_38	0.583809	1.03e-39	5.19e-47	chr11	105480800	105852819	1	1164	GRIA4	z	38	ID3	7.13914	YES
148	GRIA4	ID4_75	0.583809	1.03e-39	5.19e-47	chr11	105480800	105852819	1	1164	GRIA4	z	75	ID4	7.13914	YES
160	GRIA4	NEUROG1_87	0.578065	1.28e-38	6.44e-46	chr11	105480800	105852819	1	1164	GRIA4	z	87	NEUROG1	6.61475	YES
164	GRIA4	GLI2_167	0.576709	2.31e-38	1.16e-45	chr11	105480800	105852819	1	1164	GRIA4	z	167	GLI2	6.19329	YES
174	GRIA4	SNAI2_161	0.573322	9.88e-38	4.96e-45	chr11	105480800	105852819	1	1164	GRIA4	z	161	SNAI2	7.17957	YES
186	GRIA4	SRY_771	0.570314	3.54e-37	1.78e-44	chr11	105480800	105852819	1	1164	GRIA4	z	771	SRY	4.53046	YES
187	GRIA4	NFIB_741	0.569475	5.05e-37	2.54e-44	chr11	105480800	105852819	1	1164	GRIA4	z	741	NFIB	4.85434	YES
196	GRIA4	NFIA_742	0.566056	2.12e-36	1.06e-43	chr11	105480800	105852819	1	1164	GRIA4	z	742	NFIA	4.74427	YES
197	GRIA4	TCF4_97	0.565218	3e-36	1.51e-43	chr11	105480800	105852819	1	1164	GRIA4	z	97	TCF4	6.55974	YES
198	GRIA4	OLIG1_90	0.564783	3.59e-36	1.8e-43	chr11	105480800	105852819	1	1164	GRIA4	z	90	OLIG1	6.28893	YES
207	GRIA4	SNAI1_199	0.560594	2.02e-35	1.01e-42	chr11	105480800	105852819	1	1164	GRIA4	z	199	SNAI1	8.27773	YES
210	GRIA4	ZIC3_215	0.559653	2.96e-35	1.49e-42	chr11	105480800	105852819	1	1164	GRIA4	z	215	ZIC3	4.78335	YES
217	GRIA4	BHLHE22_86	0.555184	1.81e-34	9.07e-42	chr11	105480800	105852819	1	1164	GRIA4	z	86	BHLHE22	5.49073	YES
223	GRIA4	GLI1_186	0.550177	1.32e-33	6.65e-41	chr11	105480800	105852819	1	1164	GRIA4	z	186	GLI1	4.85602	YES
226	GRIA4	BHLHA15_85	0.549849	1.51e-33	7.57e-41	chr11	105480800	105852819	1	1164	GRIA4	z	85	BHLHA15	6.90952	YES
234	GRIA4	BHLHE23_45	0.54741	3.93e-33	1.97e-40	chr11	105480800	105852819	1	1164	GRIA4	z	45	BHLHE23	6.30788	YES
239	GRIA4	SOX4_754	0.544475	1.23e-32	6.18e-40	chr11	105480800	105852819	1	1164	GRIA4	z	754	SOX4	4.50017	YES
243	GRIA4	ATOH7_84	0.542384	2.76e-32	1.39e-39	chr11	105480800	105852819	1	1164	GRIA4	z	84	ATOH7	6.1321	YES
253	GRIA4	NEUROD4_820	0.528812	4.53e-30	2.28e-37	chr11	105480800	105852819	1	1164	GRIA4	z	820	NEUROD4	6.76818	YES
254	GRIA4	NEUROD6_821	0.528812	4.53e-30	2.28e-37	chr11	105480800	105852819	1	1164	GRIA4	z	821	NEUROD6	6.76818	YES
255	GRIA4	NFIX_738	0.528532	5.02e-30	2.52e-37	chr11	105480800	105852819	1	1164	GRIA4	z	738	NFIX	5.81548	YES
257	GRIA4	ATOH8_71	0.528052	5.99e-30	3.01e-37	chr11	105480800	105852819	1	1164	GRIA4	z	71	ATOH8	10.1465	YES
259	GRIA4	NEUROG3_43	0.523297	3.37e-29	1.69e-36	chr11	105480800	105852819	1	1164	GRIA4	z	43	NEUROG3	5.84332	YES
282	GRIA4	ZEB1_157	0.506244	1.34e-26	6.71e-34	chr11	105480800	105852819	1	1164	GRIA4	z	157	ZEB1	8.92881	YES
5	GRIK3	NFIA_742	0.772824	4.13e-93	2.07e-100	chr1	37499844	37261128	2	556	GRIK3	z	742	NFIA	4.74427	YES
6	GRIK3	NFIB_741	0.767626	5.59e-91	2.81e-98	chr1	37499844	37261128	2	556	GRIK3	z	741	NFIB	4.85434	YES
7	GRIK3	NFIX_738	0.763659	2.17e-89	1.09e-96	chr1	37499844	37261128	2	556	GRIK3	z	738	NFIX	5.81548	YES
19	GRIK3	NFIC_740	0.726314	8.11e-76	4.07e-83	chr1	37499844	37261128	2	556	GRIK3	z	740	NFIC	7.51917	YES
55	GRIK3	TCF15_46	0.678755	1.75e-61	8.8e-69	chr1	37499844	37261128	2	556	GRIK3	z	46	TCF15	4.50533	YES
56	GRIK3	SCXB_93	0.678755	1.75e-61	8.8e-69	chr1	37499844	37261128	2	556	GRIK3	z	93	SCXB	4.50533	YES
57	GRIK3	SCXA_96	0.678755	1.75e-61	8.8e-69	chr1	37499844	37261128	2	556	GRIK3	z	96	SCXA	4.50533	YES
65	GRIK3	NEUROD1_63	0.669196	6.35e-59	3.19e-66	chr1	37499844	37261128	2	556	GRIK3	z	63	NEUROD1	9.34349	YES
75	GRIK3	MYOG_41	0.661928	4.85e-57	2.44e-64	chr1	37499844	37261128	2	556	GRIK3	z	41	MYOG	7.77034	YES
78	GRIK3	MYF5_842	0.660979	8.47e-57	4.25e-64	chr1	37499844	37261128	2	556	GRIK3	z	842	MYF5	7.60695	YES
81	GRIK3	ASCL2_89	0.652816	9.41e-55	4.72e-62	chr1	37499844	37261128	2	556	GRIK3	z	89	ASCL2	9.27574	YES
83	GRIK3	TCF12_56	0.652063	1.44e-54	7.24e-62	chr1	37499844	37261128	2	556	GRIK3	z	56	TCF12	8.5248	YES
86	GRIK3	ASCL1_843	0.651123	2.45e-54	1.23e-61	chr1	37499844	37261128	2	556	GRIK3	z	843	ASCL1	8.913	YES
87	GRIK3	FERD3L_58	0.649879	4.94e-54	2.48e-61	chr1	37499844	37261128	2	556	GRIK3	z	58	FERD3L	6.18868	YES
97	GRIK3	LMO2_808	0.627423	8.91e-49	4.47e-56	chr1	37499844	37261128	2	556	GRIK3	z	808	LMO2	7.21452	YES
109	GRIK3	MYF6_30	0.609769	6.15e-45	3.09e-52	chr1	37499844	37261128	2	556	GRIK3	z	30	MYF6	5.77704	YES
112	GRIK3	MSC_82	0.606981	2.36e-44	1.19e-51	chr1	37499844	37261128	2	556	GRIK3	z	82	MSC	5.81537	YES
115	GRIK3	NHLH1_74	0.605842	4.08e-44	2.05e-51	chr1	37499844	37261128	2	556	GRIK3	z	74	NHLH1	6.84137	YES
116	GRIK3	LYL1_818	0.605842	4.08e-44	2.05e-51	chr1	37499844	37261128	2	556	GRIK3	z	818	LYL1	6.84137	YES
123	GRIK3	MYOD1_48	0.599431	8.45e-43	4.25e-50	chr1	37499844	37261128	2	556	GRIK3	z	48	MYOD1	7.8076	YES
133	GRIK3	GLI1_186	0.589221	9.2e-41	4.62e-48	chr1	37499844	37261128	2	556	GRIK3	z	186	GLI1	4.85602	YES
152	GRIK3	GLI2_167	0.581519	2.84e-39	1.42e-46	chr1	37499844	37261128	2	556	GRIK3	z	167	GLI2	6.19329	YES
158	GRIK3	TFAP4_23	0.580463	4.51e-39	2.26e-46	chr1	37499844	37261128	2	556	GRIK3	z	23	TFAP4	8.37722	YES
181	GRIK3	TCF3_21	0.571271	2.36e-37	1.19e-44	chr1	37499844	37261128	2	556	GRIK3	z	21	TCF3	5.1292	YES
218	GRIK3	NHLH2_80	0.552816	4.65e-34	2.34e-41	chr1	37499844	37261128	2	556	GRIK3	z	80	NHLH2	8.07261	YES
233	GRIK3	ZIC1_213	0.547513	3.77e-33	1.89e-40	chr1	37499844	37261128	2	556	GRIK3	z	213	ZIC1	4.90904	YES
241	GRIK3	TAL1_62	0.543784	1.61e-32	8.07e-40	chr1	37499844	37261128	2	556	GRIK3	z	62	TAL1	8.97615	YES
242	GRIK3	TAL2_822	0.543784	1.61e-32	8.07e-40	chr1	37499844	37261128	2	556	GRIK3	z	822	TAL2	8.97615	YES
272	GRIK3	ATOH1_844	0.517193	2.99e-28	1.5e-35	chr1	37499844	37261128	2	556	GRIK3	z	844	ATOH1	6.02314	YES
280	GRIK3	ZIC3_215	0.507838	7.75e-27	3.89e-34	chr1	37499844	37261128	2	556	GRIK3	z	215	ZIC3	4.78335	YES
54	GRM8	TBX10_791	0.679211	1.32e-61	6.61e-69	chr7	126893147	126078652	2	811	GRM8	z	791	TBX10	5.66222	YES
62	GRM8	TBR1_786	0.672257	9.86e-60	4.95e-67	chr7	126893147	126078652	2	811	GRM8	z	786	TBR1	4.49753	YES
66	GRM8	EOMES_788	0.668965	7.31e-59	3.67e-66	chr7	126893147	126078652	2	811	GRM8	z	788	EOMES	5.11668	YES
119	GRM8	EVX2_534	0.60495	6.24e-44	3.13e-51	chr7	126893147	126078652	2	811	GRM8	z	534	EVX2	4.48319	YES
128	GRM8	ZFHX2_477	0.592801	1.81e-41	9.09e-49	chr7	126893147	126078652	2	811	GRM8	z	477	ZFHX2	5.20319	YES
129	GRM8	EMX1_474	0.59115	3.84e-41	1.93e-48	chr7	126893147	126078652	2	811	GRM8	z	474	EMX1	4.99678	YES
130	GRM8	ALX3_493	0.590671	4.77e-41	2.4e-48	chr7	126893147	126078652	2	811	GRM8	z	493	ALX3	4.95885	YES
131	GRM8	PRRX1_440	0.590386	5.43e-41	2.73e-48	chr7	126893147	126078652	2	811	GRM8	z	440	PRRX1	4.78184	YES
139	GRM8	RAX_472	0.587591	1.91e-40	9.62e-48	chr7	126893147	126078652	2	811	GRM8	z	472	RAX	4.62601	YES
156	GRM8	HESX1_503	0.58061	4.23e-39	2.12e-46	chr7	126893147	126078652	2	811	GRM8	z	503	HESX1	4.34674	YES
157	GRM8	EMX2_525	0.58054	4.36e-39	2.19e-46	chr7	126893147	126078652	2	811	GRM8	z	525	EMX2	5.03819	YES
161	GRM8	LHX5_406	0.577937	1.36e-38	6.81e-46	chr7	126893147	126078652	2	811	GRM8	z	406	LHX5	4.34673	YES
162	GRM8	LHX1_469	0.577937	1.36e-38	6.81e-46	chr7	126893147	126078652	2	811	GRM8	z	469	LHX1	4.34673	YES
166	GRM8	MIXL1_553	0.57628	2.77e-38	1.39e-45	chr7	126893147	126078652	2	811	GRM8	z	553	MIXL1	4.73452	YES
167	GRM8	EN2_506	0.576047	3.07e-38	1.54e-45	chr7	126893147	126078652	2	811	GRM8	z	506	EN2	4.71527	YES
171	GRM8	GSX2_546	0.573861	7.85e-38	3.94e-45	chr7	126893147	126078652	2	811	GRM8	z	546	GSX2	4.55101	YES
172	GRM8	HOXB3_447	0.573819	7.99e-38	4.01e-45	chr7	126893147	126078652	2	811	GRM8	z	447	HOXB3	4.83765	YES
175	GRM8	LMX1B_479	0.573264	1.01e-37	5.08e-45	chr7	126893147	126078652	2	811	GRM8	z	479	LMX1B	4.87208	YES
176	GRM8	LMX1A_499	0.573264	1.01e-37	5.08e-45	chr7	126893147	126078652	2	811	GRM8	z	499	LMX1A	4.87208	YES
177	GRM8	SHOX_556	0.573169	1.05e-37	5.29e-45	chr7	126893147	126078652	2	811	GRM8	z	556	SHOX	4.95667	YES
179	GRM8	HOXA1_413	0.571773	1.91e-37	9.59e-45	chr7	126893147	126078652	2	811	GRM8	z	413	HOXA1	5.22909	YES
180	GRM8	VTN_430	0.571511	2.14e-37	1.07e-44	chr7	126893147	126078652	2	811	GRM8	z	430	VTN	5.10768	YES
183	GRM8	MEOX1_396	0.571208	2.43e-37	1.22e-44	chr7	126893147	126078652	2	811	GRM8	z	396	MEOX1	4.98905	YES
188	GRM8	GSX1_522	0.569333	5.36e-37	2.69e-44	chr7	126893147	126078652	2	811	GRM8	z	522	GSX1	4.84797	YES
190	GRM8	OTP_530	0.568469	7.71e-37	3.87e-44	chr7	126893147	126078652	2	811	GRM8	z	530	OTP	5.0854	YES
191	GRM8	HOXB2_532	0.568129	8.9e-37	4.47e-44	chr7	126893147	126078652	2	811	GRM8	z	532	HOXB2	5.03105	YES
192	GRM8	GBX1_508	0.568003	9.38e-37	4.71e-44	chr7	126893147	126078652	2	811	GRM8	z	508	GBX1	4.45811	YES
193	GRM8	LHX2_422	0.567269	1.28e-36	6.41e-44	chr7	126893147	126078652	2	811	GRM8	z	422	LHX2	5.32043	YES
200	GRM8	NOTO_567	0.564297	4.39e-36	2.21e-43	chr7	126893147	126078652	2	811	GRM8	z	567	NOTO	5.35975	YES
202	GRM8	HOXD8_537	0.562898	7.83e-36	3.93e-43	chr7	126893147	126078652	2	811	GRM8	z	537	HOXD8	7.78005	YES
203	GRM8	PAX4_607	0.562599	8.86e-36	4.45e-43	chr7	126893147	126078652	2	811	GRM8	z	607	PAX4	4.73578	YES
204	GRM8	PDX1_482	0.56207	1.1e-35	5.53e-43	chr7	126893147	126078652	2	811	GRM8	z	482	PDX1	4.3301	YES
205	GRM8	HOXB5_445	0.561539	1.37e-35	6.88e-43	chr7	126893147	126078652	2	811	GRM8	z	445	HOXB5	4.81148	YES
208	GRM8	HLX_478	0.560304	2.27e-35	1.14e-42	chr7	126893147	126078652	2	811	GRM8	z	478	HLX	4.99315	YES
209	GRM8	MNX1_466	0.560193	2.38e-35	1.19e-42	chr7	126893147	126078652	2	811	GRM8	z	466	MNX1	4.65661	YES
212	GRM8	LHX9_485	0.555381	1.67e-34	8.38e-42	chr7	126893147	126078652	2	811	GRM8	z	485	LHX9	4.28917	YES
213	GRM8	PRRX2_519	0.555381	1.67e-34	8.38e-42	chr7	126893147	126078652	2	811	GRM8	z	519	PRRX2	4.28917	YES
214	GRM8	SHOX2_521	0.555381	1.67e-34	8.38e-42	chr7	126893147	126078652	2	811	GRM8	z	521	SHOX2	4.28917	YES
215	GRM8	RAX2_533	0.555381	1.67e-34	8.38e-42	chr7	126893147	126078652	2	811	GRM8	z	533	RAX2	4.28917	YES
216	GRM8	ISX_536	0.555381	1.67e-34	8.38e-42	chr7	126893147	126078652	2	811	GRM8	z	536	ISX	4.28917	YES
219	GRM8	PITX2_504	0.552585	5.1e-34	2.56e-41	chr7	126893147	126078652	2	811	GRM8	z	504	PITX2	5.0713	YES
220	GRM8	MEOX2_421	0.552567	5.14e-34	2.58e-41	chr7	126893147	126078652	2	811	GRM8	z	421	MEOX2	4.26365	YES
221	GRM8	VSX2_442	0.551896	6.71e-34	3.37e-41	chr7	126893147	126078652	2	811	GRM8	z	442	VSX2	4.68618	YES
222	GRM8	LBX1_481	0.551779	7.03e-34	3.53e-41	chr7	126893147	126078652	2	811	GRM8	z	481	LBX1	5.00914	YES
235	GRM8	EN1_500	0.546664	5.26e-33	2.64e-40	chr7	126893147	126078652	2	811	GRM8	z	500	EN1	4.50971	YES
236	GRM8	VENTX_490	0.546423	5.78e-33	2.9e-40	chr7	126893147	126078652	2	811	GRM8	z	490	VENTX	4.50623	YES
240	GRM8	VAX2_439	0.544386	1.27e-32	6.4e-40	chr7	126893147	126078652	2	811	GRM8	z	439	VAX2	4.68427	YES
244	GRM8	ZFHX3_483	0.54094	4.8e-32	2.41e-39	chr7	126893147	126078652	2	811	GRM8	z	483	ZFHX3	4.80816	YES
247	GRM8	LHX4_450	0.540551	5.57e-32	2.8e-39	chr7	126893147	126078652	2	811	GRM8	z	450	LHX4	5.35945	YES
258	GRM8	NKX63_509	0.524735	2.01e-29	1.01e-36	chr7	126893147	126078652	2	811	GRM8	z	509	NKX63	4.229	YES
268	GRM8	POU6F2_612	0.518589	1.82e-28	9.14e-36	chr7	126893147	126078652	2	811	GRM8	z	612	POU6F2	4.62068	YES
281	GRM8	TBX1_792	0.506252	1.33e-26	6.69e-34	chr7	126893147	126078652	2	811	GRM8	z	792	TBX1	4.71369	YES
8	HTR2C	TBX1_792	0.75888	1.63e-87	8.17e-95	chrX	113818551	114144624	1	597	HTR2C	z	792	TBX1	4.71369	YES
13	HTR2C	HOXD8_537	0.734532	1.32e-78	6.64e-86	chrX	113818551	114144624	1	597	HTR2C	z	537	HOXD8	7.78005	YES
33	HTR2C	HMGA1_12	0.706637	1.55e-69	7.76e-77	chrX	113818551	114144624	1	597	HTR2C	z	12	HMGA1	6.55364	YES
63	HTR2C	TBX5_781	0.671316	1.75e-59	8.8e-67	chrX	113818551	114144624	1	597	HTR2C	z	781	TBX5	4.24085	YES
64	HTR2C	TBX4_784	0.671316	1.75e-59	8.8e-67	chrX	113818551	114144624	1	597	HTR2C	z	784	TBX4	4.24085	YES
76	HTR2C	FUBP1_809	0.661535	6.11e-57	3.07e-64	chrX	113818551	114144624	1	597	HTR2C	z	809	FUBP1	6.963	YES
77	HTR2C	ZBTB3_269	0.661152	7.66e-57	3.85e-64	chrX	113818551	114144624	1	597	HTR2C	z	269	ZBTB3	5.00272	YES
91	HTR2C	AC0021266_638	0.633007	4.82e-50	2.42e-57	chrX	113818551	114144624	1	597	HTR2C	z	638	AC0021266	7.2293	YES
92	HTR2C	MEF2B_643	0.633007	4.82e-50	2.42e-57	chrX	113818551	114144624	1	597	HTR2C	z	643	MEF2B	7.2293	YES
99	HTR2C	TBX10_791	0.62708	1.06e-48	5.34e-56	chrX	113818551	114144624	1	597	HTR2C	z	791	TBX10	5.66222	YES
100	HTR2C	MEF2D_642	0.626824	1.21e-48	6.1e-56	chrX	113818551	114144624	1	597	HTR2C	z	642	MEF2D	6.48499	YES
105	HTR2C	MEF2A_639	0.622449	1.14e-47	5.72e-55	chrX	113818551	114144624	1	597	HTR2C	z	639	MEF2A	6.25035	YES
111	HTR2C	MEF2C_640	0.607704	1.67e-44	8.38e-52	chrX	113818551	114144624	1	597	HTR2C	z	640	MEF2C	6.66854	YES
149	HTR2C	IRF1_629	0.583402	1.24e-39	6.21e-47	chrX	113818551	114144624	1	597	HTR2C	z	629	IRF1	6.42765	YES
278	HTR2C	CEBPB_140	0.510345	3.27e-27	1.64e-34	chrX	113818551	114144624	1	597	HTR2C	z	140	CEBPB	5.12453	YES
