# Supplementary material for: Single‐Cell Chromatin Accessibility Analysis Reveals Subgroup‐Specific TF‐NTR Regulatory Circuits in Medulloblastoma
Source: Adv Sci (Weinh). 2024 Jun 17;11(30):2309554. doi: 10.1002/advs.202309554 (PMC11321678; doi:10.1002/advs.202309554)
Supplement: Supplementary file 11 — Supplemental Table 10 [file ADVS-11-2309554-s004.xlsx]

## Sheet: Description
The sheets are TF-genes regulate networks.

## Sheet: ADRB3
	motif_seqname	motif_start	motif_end	motif	motif_strand	peaktype	gene_seqname	genepeak_start	genepeak_end	gene	genes_strand	base number of overlapping
111295	chr8	37854669	37854678	TFAP2A	+	Distal Intergenic	chr8	37854581	37855081	ADRB3	*	9
333764	chr8	37820819	37820835	AHRR	-	Promoter (3-4kb)	chr8	37820637	37821137	ADRB3	*	16
415989	chr8	37823189	37823199	HIF1A	-	Promoter (<=1kb)	chr8	37822963	37823463	ADRB3	*	10
415990	chr8	37823371	37823381	HIF1A	-	Promoter (<=1kb)	chr8	37822963	37823463	ADRB3	*	10
415991	chr8	37823632	37823642	HIF1A	-	Promoter (<=1kb)	chr8	37823595	37824095	ADRB3	*	10
445931	chr8	37820819	37820835	AHR	-	Promoter (3-4kb)	chr8	37820637	37821137	ADRB3	*	16
524422	chr8	37820677	37820688	EPAS1	+	Promoter (3-4kb)	chr8	37820637	37821137	ADRB3	*	11
524423	chr8	37820679	37820690	EPAS1	+	Promoter (3-4kb)	chr8	37820637	37821137	ADRB3	*	11
524424	chr8	37820681	37820692	EPAS1	+	Promoter (3-4kb)	chr8	37820637	37821137	ADRB3	*	11
524425	chr8	37820683	37820694	EPAS1	+	Promoter (3-4kb)	chr8	37820637	37821137	ADRB3	*	11
524426	chr8	37820685	37820696	EPAS1	+	Promoter (3-4kb)	chr8	37820637	37821137	ADRB3	*	11
524427	chr8	37820689	37820700	EPAS1	+	Promoter (3-4kb)	chr8	37820637	37821137	ADRB3	*	11
524428	chr8	37820693	37820704	EPAS1	+	Promoter (3-4kb)	chr8	37820637	37821137	ADRB3	*	11
524429	chr8	37820697	37820708	EPAS1	+	Promoter (3-4kb)	chr8	37820637	37821137	ADRB3	*	11
524430	chr8	37820699	37820710	EPAS1	+	Promoter (3-4kb)	chr8	37820637	37821137	ADRB3	*	11
524431	chr8	37820701	37820712	EPAS1	+	Promoter (3-4kb)	chr8	37820637	37821137	ADRB3	*	11
524432	chr8	37820703	37820714	EPAS1	+	Promoter (3-4kb)	chr8	37820637	37821137	ADRB3	*	11
524433	chr8	37820705	37820716	EPAS1	+	Promoter (3-4kb)	chr8	37820637	37821137	ADRB3	*	11
524434	chr8	37823190	37823201	EPAS1	+	Promoter (<=1kb)	chr8	37822963	37823463	ADRB3	*	11
818940	chr8	37819621	37819629	FERD3L	+	Promoter (4-5kb)	chr8	37819611	37820111	ADRB3	*	8
818941	chr8	37819825	37819833	FERD3L	+	Promoter (4-5kb)	chr8	37819611	37820111	ADRB3	*	8
818942	chr8	37843538	37843546	FERD3L	-	Distal Intergenic	chr8	37843292	37843792	ADRB3	*	8
906196	chr8	37843342	37843352	HAND2	-	Distal Intergenic	chr8	37843292	37843792	ADRB3	*	10
927306	chr8	37823033	37823042	EBF1	-	Promoter (1-2kb)	chr8	37822963	37823463	ADRB3	*	9
980696	chr8	37823075	37823094	PTF1A	-	Promoter (1-2kb)	chr8	37822963	37823463	ADRB3	*	19
1099011	chr8	37823758	37823767	NPAS4	-	Promoter (<=1kb)	chr8	37823595	37824095	ADRB3	*	9
1162873	chr8	37819623	37819631	MSC	+	Promoter (4-5kb)	chr8	37819611	37820111	ADRB3	*	8
1162874	chr8	37819623	37819631	MSC	-	Promoter (4-5kb)	chr8	37819611	37820111	ADRB3	*	8
1162875	chr8	37823958	37823966	MSC	+	Promoter (<=1kb)	chr8	37823595	37824095	ADRB3	*	8
1246363	chr8	37819623	37819631	ASCL2	+	Promoter (4-5kb)	chr8	37819611	37820111	ADRB3	*	8
1246364	chr8	37819827	37819835	ASCL2	+	Promoter (4-5kb)	chr8	37819611	37820111	ADRB3	*	8
1246365	chr8	37819623	37819631	ASCL2	-	Promoter (4-5kb)	chr8	37819611	37820111	ADRB3	*	8
1246366	chr8	37819827	37819835	ASCL2	-	Promoter (4-5kb)	chr8	37819611	37820111	ADRB3	*	8
1305068	chr8	37819624	37819631	ENSG00000187728	-	Promoter (4-5kb)	chr8	37819611	37820111	ADRB3	*	7
1360471	chr8	37823283	37823302	SCXA	-	Promoter (<=1kb)	chr8	37822963	37823463	ADRB3	*	19
1914201	chr8	37821113	37821121	CEBPA	-	Promoter (3-4kb)	chr8	37820637	37821137	ADRB3	*	8
2127711	chr8	37822999	37823011	HIVEP2	+	Promoter (1-2kb)	chr8	37822963	37823463	ADRB3	*	12
2144875	chr8	37824044	37824049	SNAI2	-	Promoter (<=1kb)	chr8	37823595	37824095	ADRB3	*	5
2144876	chr8	37843437	37843442	SNAI2	-	Distal Intergenic	chr8	37843292	37843792	ADRB3	*	5
2194987	chr8	37823079	37823092	PRDM1	+	Promoter (1-2kb)	chr8	37822963	37823463	ADRB3	*	13
2194988	chr8	37843672	37843685	PRDM1	+	Distal Intergenic	chr8	37843292	37843792	ADRB3	*	13
2194989	chr8	37854965	37854978	PRDM1	-	Distal Intergenic	chr8	37854581	37855081	ADRB3	*	13
2194990	chr8	37855022	37855035	PRDM1	-	Distal Intergenic	chr8	37854581	37855081	ADRB3	*	13
2194991	chr8	37855028	37855041	PRDM1	-	Distal Intergenic	chr8	37854581	37855081	ADRB3	*	13
2194992	chr8	37855116	37855129	PRDM1	-	Distal Intergenic	chr8	37855109	37855609	ADRB3	*	13
2194993	chr8	37855181	37855194	PRDM1	-	Distal Intergenic	chr8	37855109	37855609	ADRB3	*	13
2194994	chr8	37855220	37855233	PRDM1	-	Distal Intergenic	chr8	37855109	37855609	ADRB3	*	13
2194995	chr8	37855251	37855264	PRDM1	-	Distal Intergenic	chr8	37855109	37855609	ADRB3	*	13
2194996	chr8	37855257	37855270	PRDM1	-	Distal Intergenic	chr8	37855109	37855609	ADRB3	*	13
2194997	chr8	37855275	37855288	PRDM1	-	Distal Intergenic	chr8	37855109	37855609	ADRB3	*	13
2194998	chr8	37855281	37855294	PRDM1	-	Distal Intergenic	chr8	37855109	37855609	ADRB3	*	13
2194999	chr8	37855295	37855308	PRDM1	-	Distal Intergenic	chr8	37855109	37855609	ADRB3	*	13
2195000	chr8	37855301	37855314	PRDM1	-	Distal Intergenic	chr8	37855109	37855609	ADRB3	*	13
2195001	chr8	37855311	37855324	PRDM1	-	Distal Intergenic	chr8	37855109	37855609	ADRB3	*	13
2195002	chr8	37855317	37855330	PRDM1	-	Distal Intergenic	chr8	37855109	37855609	ADRB3	*	13
2195003	chr8	37855321	37855334	PRDM1	-	Distal Intergenic	chr8	37855109	37855609	ADRB3	*	13
2244882	chr8	37854953	37854959	KLF6	-	Distal Intergenic	chr8	37854581	37855081	ADRB3	*	6
2355335	chr8	37843677	37843687	HIVEP1	-	Distal Intergenic	chr8	37843292	37843792	ADRB3	*	10
2374158	chr8	37823196	37823202	MZF1	-	Promoter (<=1kb)	chr8	37822963	37823463	ADRB3	*	6
2374159	chr8	37823932	37823938	MZF1	+	Promoter (<=1kb)	chr8	37823595	37824095	ADRB3	*	6
2374160	chr8	37843641	37843647	MZF1	+	Distal Intergenic	chr8	37843292	37843792	ADRB3	*	6
2374161	chr8	37855128	37855134	MZF1	-	Distal Intergenic	chr8	37855109	37855609	ADRB3	*	6
2430400	chr8	37823698	37823711	YY1	+	Promoter (<=1kb)	chr8	37823595	37824095	ADRB3	*	13
2736138	chr8	37820875	37820884	KLF1	+	Promoter (3-4kb)	chr8	37820637	37821137	ADRB3	*	9
2736139	chr8	37823929	37823938	KLF1	+	Promoter (<=1kb)	chr8	37823595	37824095	ADRB3	*	9
2736140	chr8	37854817	37854826	KLF1	+	Distal Intergenic	chr8	37854581	37855081	ADRB3	*	9
2808984	chr8	37820872	37820885	KLF3	+	Promoter (3-4kb)	chr8	37820637	37821137	ADRB3	*	13
2808985	chr8	37820686	37820699	KLF3	-	Promoter (3-4kb)	chr8	37820637	37821137	ADRB3	*	13
2808986	chr8	37823926	37823939	KLF3	+	Promoter (<=1kb)	chr8	37823595	37824095	ADRB3	*	13
2855949	chr8	37843620	37843634	BCL6	-	Distal Intergenic	chr8	37843292	37843792	ADRB3	*	14
2882770	chr8	37854665	37854673	KLF7	-	Distal Intergenic	chr8	37854581	37855081	ADRB3	*	8
2929963	chr8	37823902	37823907	KLF12	-	Promoter (<=1kb)	chr8	37823595	37824095	ADRB3	*	5
3041705	chr8	37823034	37823047	CTCFL	+	Promoter (1-2kb)	chr8	37822963	37823463	ADRB3	*	13
3067787	chr8	37843436	37843442	SNAI1	-	Distal Intergenic	chr8	37843292	37843792	ADRB3	*	6
3133433	chr8	37820669	37820687	RREB1	-	Promoter (3-4kb)	chr8	37820637	37821137	ADRB3	*	18
3133434	chr8	37820677	37820695	RREB1	-	Promoter (3-4kb)	chr8	37820637	37821137	ADRB3	*	18
3133435	chr8	37820679	37820697	RREB1	-	Promoter (3-4kb)	chr8	37820637	37821137	ADRB3	*	18
3133436	chr8	37820685	37820703	RREB1	-	Promoter (3-4kb)	chr8	37820637	37821137	ADRB3	*	18
3133437	chr8	37820695	37820713	RREB1	-	Promoter (3-4kb)	chr8	37820637	37821137	ADRB3	*	18
3133438	chr8	37820699	37820717	RREB1	-	Promoter (3-4kb)	chr8	37820637	37821137	ADRB3	*	18
3197062	chr8	37823031	37823043	GLIS2	-	Promoter (1-2kb)	chr8	37822963	37823463	ADRB3	*	12
3207541	chr8	37855172	37855182	ZNF384	-	Distal Intergenic	chr8	37855109	37855609	ADRB3	*	10
3251352	chr8	37854924	37854933	KLF16	-	Distal Intergenic	chr8	37854581	37855081	ADRB3	*	9
3251353	chr8	37854925	37854934	KLF16	-	Distal Intergenic	chr8	37854581	37855081	ADRB3	*	9
3251354	chr8	37854926	37854935	KLF16	-	Distal Intergenic	chr8	37854581	37855081	ADRB3	*	9
3321420	chr8	37820876	37820884	KLF4	+	Promoter (3-4kb)	chr8	37820637	37821137	ADRB3	*	8
3321421	chr8	37823930	37823938	KLF4	+	Promoter (<=1kb)	chr8	37823595	37824095	ADRB3	*	8
3392885	chr8	37823031	37823039	ZIC5	-	Promoter (1-2kb)	chr8	37822963	37823463	ADRB3	*	8
3518154	chr8	37854985	37854993	ZNF281	-	Distal Intergenic	chr8	37854581	37855081	ADRB3	*	8
3576596	chr8	37823924	37823937	ZNF148	+	Promoter (<=1kb)	chr8	37823595	37824095	ADRB3	*	13
3576597	chr8	37854924	37854937	ZNF148	-	Distal Intergenic	chr8	37854581	37855081	ADRB3	*	13
3576598	chr8	37854925	37854938	ZNF148	-	Distal Intergenic	chr8	37854581	37855081	ADRB3	*	13
3576599	chr8	37854926	37854939	ZNF148	-	Distal Intergenic	chr8	37854581	37855081	ADRB3	*	13
3576600	chr8	37854927	37854940	ZNF148	-	Distal Intergenic	chr8	37854581	37855081	ADRB3	*	13
3576601	chr8	37854928	37854941	ZNF148	-	Distal Intergenic	chr8	37854581	37855081	ADRB3	*	13
3576602	chr8	37854951	37854964	ZNF148	-	Distal Intergenic	chr8	37854581	37855081	ADRB3	*	13
3576603	chr8	37854983	37854996	ZNF148	-	Distal Intergenic	chr8	37854581	37855081	ADRB3	*	13
3576604	chr8	37855125	37855138	ZNF148	-	Distal Intergenic	chr8	37855109	37855609	ADRB3	*	13
3576605	chr8	37855131	37855144	ZNF148	-	Distal Intergenic	chr8	37855109	37855609	ADRB3	*	13
3672265	chr8	37819911	37819926	KLF15	-	Promoter (4-5kb)	chr8	37819611	37820111	ADRB3	*	15
3672266	chr8	37823932	37823947	KLF15	+	Promoter (<=1kb)	chr8	37823595	37824095	ADRB3	*	15
3672267	chr8	37854768	37854783	KLF15	+	Distal Intergenic	chr8	37854581	37855081	ADRB3	*	15
3672268	chr8	37854925	37854940	KLF15	-	Distal Intergenic	chr8	37854581	37855081	ADRB3	*	15
3672269	chr8	37854927	37854942	KLF15	-	Distal Intergenic	chr8	37854581	37855081	ADRB3	*	15
3741157	chr8	37854924	37854934	SP8	-	Distal Intergenic	chr8	37854581	37855081	ADRB3	*	10
3790776	chr8	37854923	37854933	ZNF219	-	Distal Intergenic	chr8	37854581	37855081	ADRB3	*	10
3790777	chr8	37854924	37854934	ZNF219	-	Distal Intergenic	chr8	37854581	37855081	ADRB3	*	10
3790778	chr8	37854925	37854935	ZNF219	-	Distal Intergenic	chr8	37854581	37855081	ADRB3	*	10
3825845	chr8	37843686	37843706	ZNF143	-	Distal Intergenic	chr8	37843292	37843792	ADRB3	*	20
3825846	chr8	37854882	37854902	ZNF143	+	Distal Intergenic	chr8	37854581	37855081	ADRB3	*	20
3867014	chr8	37819997	37820010	SP2	+	Promoter (4-5kb)	chr8	37819611	37820111	ADRB3	*	13
3867015	chr8	37854924	37854937	SP2	-	Distal Intergenic	chr8	37854581	37855081	ADRB3	*	13
3867016	chr8	37854950	37854963	SP2	-	Distal Intergenic	chr8	37854581	37855081	ADRB3	*	13
3939437	chr8	37823167	37823174	HIC2	+	Promoter (1-2kb)	chr8	37822963	37823463	ADRB3	*	7
4045101	chr8	37854924	37854934	SP7	-	Distal Intergenic	chr8	37854581	37855081	ADRB3	*	10
4079276	chr8	37819613	37819623	ZNF524	+	Promoter (4-5kb)	chr8	37819611	37820111	ADRB3	*	10
4232433	chr8	37823079	37823092	ZNF683	+	Promoter (1-2kb)	chr8	37822963	37823463	ADRB3	*	13
4232434	chr8	37843672	37843685	ZNF683	+	Distal Intergenic	chr8	37843292	37843792	ADRB3	*	13
4232435	chr8	37854965	37854978	ZNF683	-	Distal Intergenic	chr8	37854581	37855081	ADRB3	*	13
4232436	chr8	37855028	37855041	ZNF683	-	Distal Intergenic	chr8	37854581	37855081	ADRB3	*	13
4232437	chr8	37855181	37855194	ZNF683	-	Distal Intergenic	chr8	37855109	37855609	ADRB3	*	13
4232438	chr8	37855251	37855264	ZNF683	-	Distal Intergenic	chr8	37855109	37855609	ADRB3	*	13
4232439	chr8	37855257	37855270	ZNF683	-	Distal Intergenic	chr8	37855109	37855609	ADRB3	*	13
4232440	chr8	37855281	37855294	ZNF683	-	Distal Intergenic	chr8	37855109	37855609	ADRB3	*	13
4232441	chr8	37855295	37855308	ZNF683	-	Distal Intergenic	chr8	37855109	37855609	ADRB3	*	13
4232442	chr8	37855301	37855314	ZNF683	-	Distal Intergenic	chr8	37855109	37855609	ADRB3	*	13
4256687	chr8	37823966	37823979	ZBTB33	-	Promoter (<=1kb)	chr8	37823595	37824095	ADRB3	*	13
4330678	chr8	37824025	37824038	ZBTB7A	+	Promoter (<=1kb)	chr8	37823595	37824095	ADRB3	*	13
4369478	chr8	37843534	37843544	ZNF238	-	Distal Intergenic	chr8	37843292	37843792	ADRB3	*	10
4385288	chr8	37843534	37843544	ZBTB42	-	Distal Intergenic	chr8	37843292	37843792	ADRB3	*	10
4473229	chr8	37854926	37854937	WT1	-	Distal Intergenic	chr8	37854581	37855081	ADRB3	*	11
4473230	chr8	37854928	37854939	WT1	-	Distal Intergenic	chr8	37854581	37855081	ADRB3	*	11
4536956	chr8	37819912	37819921	SP1	-	Promoter (4-5kb)	chr8	37819611	37820111	ADRB3	*	9
4536957	chr8	37823204	37823213	SP1	+	Promoter (<=1kb)	chr8	37822963	37823463	ADRB3	*	9
4536958	chr8	37824054	37824063	SP1	+	Promoter (<=1kb)	chr8	37823595	37824095	ADRB3	*	9
4536959	chr8	37854924	37854933	SP1	-	Distal Intergenic	chr8	37854581	37855081	ADRB3	*	9
4536960	chr8	37854925	37854934	SP1	-	Distal Intergenic	chr8	37854581	37855081	ADRB3	*	9
4536961	chr8	37854926	37854935	SP1	-	Distal Intergenic	chr8	37854581	37855081	ADRB3	*	9
4536962	chr8	37854950	37854959	SP1	-	Distal Intergenic	chr8	37854581	37855081	ADRB3	*	9
5014717	chr8	37823665	37823675	E2F1	+	Promoter (<=1kb)	chr8	37823595	37824095	ADRB3	*	10
5014718	chr8	37823921	37823931	E2F1	+	Promoter (<=1kb)	chr8	37823595	37824095	ADRB3	*	10
5014719	chr8	37823665	37823675	E2F1	-	Promoter (<=1kb)	chr8	37823595	37824095	ADRB3	*	10
5048676	chr8	37854949	37854958	E2F6	-	Distal Intergenic	chr8	37854581	37855081	ADRB3	*	9
5065506	chr8	37854943	37854956	E2F4	-	Distal Intergenic	chr8	37854581	37855081	ADRB3	*	13
5116485	chr8	37823335	37823350	SPI1	+	Promoter (<=1kb)	chr8	37822963	37823463	ADRB3	*	15
5116486	chr8	37854963	37854978	SPI1	-	Distal Intergenic	chr8	37854581	37855081	ADRB3	*	15
5116487	chr8	37855040	37855055	SPI1	-	Distal Intergenic	chr8	37854581	37855081	ADRB3	*	15
5116488	chr8	37855179	37855194	SPI1	-	Distal Intergenic	chr8	37855109	37855609	ADRB3	*	15
5116489	chr8	37855225	37855240	SPI1	-	Distal Intergenic	chr8	37855109	37855609	ADRB3	*	15
5116490	chr8	37855249	37855264	SPI1	-	Distal Intergenic	chr8	37855109	37855609	ADRB3	*	15
5116491	chr8	37855255	37855270	SPI1	-	Distal Intergenic	chr8	37855109	37855609	ADRB3	*	15
5406247	chr8	37821096	37821107	FOXF1	-	Promoter (3-4kb)	chr8	37820637	37821137	ADRB3	*	11
5485380	chr8	37821098	37821108	FOXA2	-	Promoter (3-4kb)	chr8	37820637	37821137	ADRB3	*	10
5485381	chr8	37843487	37843497	FOXA2	-	Distal Intergenic	chr8	37843292	37843792	ADRB3	*	10
5507018	chr8	37821049	37821058	FOXP2	+	Promoter (3-4kb)	chr8	37820637	37821137	ADRB3	*	9
5637215	chr8	37821096	37821107	FOXI1	-	Promoter (3-4kb)	chr8	37820637	37821137	ADRB3	*	11
5637216	chr8	37843485	37843496	FOXI1	-	Distal Intergenic	chr8	37843292	37843792	ADRB3	*	11
5669616	chr8	37819628	37819639	FOXA3	-	Promoter (4-5kb)	chr8	37819611	37820111	ADRB3	*	11
5669617	chr8	37821098	37821109	FOXA3	-	Promoter (3-4kb)	chr8	37820637	37821137	ADRB3	*	11
5669618	chr8	37843487	37843498	FOXA3	-	Distal Intergenic	chr8	37843292	37843792	ADRB3	*	11
5696671	chr8	37821098	37821107	FOXB1	-	Promoter (3-4kb)	chr8	37820637	37821137	ADRB3	*	9
5759498	chr8	37821049	37821059	FOXE1	+	Promoter (3-4kb)	chr8	37820637	37821137	ADRB3	*	10
5792130	chr8	37821099	37821107	FOXS1	-	Promoter (3-4kb)	chr8	37820637	37821137	ADRB3	*	8
5862342	chr8	37821096	37821106	FOXI2	-	Promoter (3-4kb)	chr8	37820637	37821137	ADRB3	*	10
6011150	chr8	37843765	37843773	GATA6	-	Distal Intergenic	chr8	37843292	37843792	ADRB3	*	8
6062924	chr8	37819989	37819994	UBP1	-	Promoter (4-5kb)	chr8	37819611	37820111	ADRB3	*	5
6062925	chr8	37820095	37820100	UBP1	-	Promoter (4-5kb)	chr8	37819611	37820111	ADRB3	*	5
6062926	chr8	37823214	37823219	UBP1	-	Promoter (<=1kb)	chr8	37822963	37823463	ADRB3	*	5
6125193	chr8	37843309	37843314	ISL1	+	Distal Intergenic	chr8	37843292	37843792	ADRB3	*	5
6179670	chr8	37854837	37854843	PITX1	-	Distal Intergenic	chr8	37854581	37855081	ADRB3	*	6
6224785	chr8	37843547	37843553	CRX	-	Distal Intergenic	chr8	37843292	37843792	ADRB3	*	6
6224786	chr8	37854837	37854843	CRX	-	Distal Intergenic	chr8	37854581	37855081	ADRB3	*	6
6349959	chr8	37823695	37823704	TLX1	+	Promoter (<=1kb)	chr8	37823595	37824095	ADRB3	*	9
6359285	chr8	37854837	37854844	PITX3	-	Distal Intergenic	chr8	37854581	37855081	ADRB3	*	7
6466367	chr8	37843547	37843553	OTX1	-	Distal Intergenic	chr8	37843292	37843792	ADRB3	*	6
6570948	chr8	37843694	37843702	HOXB1	+	Distal Intergenic	chr8	37843292	37843792	ADRB3	*	8
6763322	chr8	37854751	37854766	BARX1	+	Distal Intergenic	chr8	37854581	37855081	ADRB3	*	15
6788014	chr8	37820973	37820981	GSC	-	Promoter (3-4kb)	chr8	37820637	37821137	ADRB3	*	8
6788015	chr8	37854836	37854844	GSC	-	Distal Intergenic	chr8	37854581	37855081	ADRB3	*	8
6796429	chr8	37819825	37819837	MEIS2	+	Promoter (4-5kb)	chr8	37819611	37820111	ADRB3	*	12
6796430	chr8	37819825	37819837	MEIS2	-	Promoter (4-5kb)	chr8	37819611	37820111	ADRB3	*	12
6833696	chr8	37819645	37819652	NKX28	+	Promoter (4-5kb)	chr8	37819611	37820111	ADRB3	*	7
6833697	chr8	37819886	37819893	NKX28	+	Promoter (4-5kb)	chr8	37819611	37820111	ADRB3	*	7
7000513	chr8	37855586	37855594	HOXB13	-	Distal Intergenic	chr8	37855109	37855609	ADRB3	*	8
7080654	chr8	37854758	37854769	NKX61	+	Distal Intergenic	chr8	37854581	37855081	ADRB3	*	11
7128911	chr8	37823695	37823704	TLX3	+	Promoter (<=1kb)	chr8	37823595	37824095	ADRB3	*	9
7253115	chr8	37821033	37821044	DRGX	-	Promoter (3-4kb)	chr8	37820637	37821137	ADRB3	*	11
7478733	chr8	37819826	37819836	TGIF2LY	+	Promoter (4-5kb)	chr8	37819611	37820111	ADRB3	*	10
7478734	chr8	37819826	37819836	TGIF2LY	-	Promoter (4-5kb)	chr8	37819611	37820111	ADRB3	*	10
7536290	chr8	37819646	37819654	NKX26	+	Promoter (4-5kb)	chr8	37819611	37820111	ADRB3	*	8
7546788	chr8	37854832	37854842	ALX1	-	Distal Intergenic	chr8	37854581	37855081	ADRB3	*	10
7652098	chr8	37820942	37820952	PBX1	-	Promoter (3-4kb)	chr8	37820637	37821137	ADRB3	*	10
7691481	chr8	37820973	37820981	DMBX1	-	Promoter (3-4kb)	chr8	37820637	37821137	ADRB3	*	8
7735987	chr8	37855411	37855424	PBX2	+	Distal Intergenic	chr8	37855109	37855609	ADRB3	*	13
7762169	chr8	37855411	37855424	AL8454643	+	Distal Intergenic	chr8	37855109	37855609	ADRB3	*	13
7876422	chr8	37854833	37854842	DUX4L5	-	Distal Intergenic	chr8	37854581	37855081	ADRB3	*	9
7887627	chr8	37854833	37854842	ENSG00000227522	-	Distal Intergenic	chr8	37854581	37855081	ADRB3	*	9
7898832	chr8	37854833	37854842	DUX4L2	-	Distal Intergenic	chr8	37854581	37855081	ADRB3	*	9
7910037	chr8	37854833	37854842	DUX4L3	-	Distal Intergenic	chr8	37854581	37855081	ADRB3	*	9
7921242	chr8	37854833	37854842	DUX4L6	-	Distal Intergenic	chr8	37854581	37855081	ADRB3	*	9
7932447	chr8	37854833	37854842	ENSG00000228710	-	Distal Intergenic	chr8	37854581	37855081	ADRB3	*	9
7948634	chr8	37854833	37854842	CT4768282	-	Distal Intergenic	chr8	37854581	37855081	ADRB3	*	9
7959839	chr8	37854833	37854842	ENSG00000230380	-	Distal Intergenic	chr8	37854581	37855081	ADRB3	*	9
7971044	chr8	37854833	37854842	ENSG00000230776	-	Distal Intergenic	chr8	37854581	37855081	ADRB3	*	9
7982249	chr8	37854833	37854842	AL5921702	-	Distal Intergenic	chr8	37854581	37855081	ADRB3	*	9
7994539	chr8	37855411	37855424	BX9272396	+	Distal Intergenic	chr8	37855109	37855609	ADRB3	*	13
8005107	chr8	37854833	37854842	ENSG00000232923	-	Distal Intergenic	chr8	37854581	37855081	ADRB3	*	9
8016312	chr8	37854833	37854842	ENSG00000233294	-	Distal Intergenic	chr8	37854581	37855081	ADRB3	*	9
8027517	chr8	37854833	37854842	ENSG00000233361	-	Distal Intergenic	chr8	37854581	37855081	ADRB3	*	9
8038722	chr8	37854833	37854842	ENSG00000233698	-	Distal Intergenic	chr8	37854581	37855081	ADRB3	*	9
8049927	chr8	37854833	37854842	ENSG00000233794	-	Distal Intergenic	chr8	37854581	37855081	ADRB3	*	9
8060926	chr8	37819824	37819832	ENSG00000234254	-	Promoter (4-5kb)	chr8	37819611	37820111	ADRB3	*	8
8073213	chr8	37854833	37854842	ENSG00000234550	-	Distal Intergenic	chr8	37854581	37855081	ADRB3	*	9
8091007	chr8	37854833	37854842	ENSG00000236207	-	Distal Intergenic	chr8	37854581	37855081	ADRB3	*	9
8103297	chr8	37855411	37855424	CR9338788	+	Distal Intergenic	chr8	37855109	37855609	ADRB3	*	13
8114950	chr8	37855411	37855424	AL6628305	+	Distal Intergenic	chr8	37855109	37855609	ADRB3	*	13
8125518	chr8	37854833	37854842	ENSG00000237516	-	Distal Intergenic	chr8	37854581	37855081	ADRB3	*	9
8136723	chr8	37854833	37854842	ENSG00000250589	-	Distal Intergenic	chr8	37854581	37855081	ADRB3	*	9
8147928	chr8	37854833	37854842	DUX4	-	Distal Intergenic	chr8	37854581	37855081	ADRB3	*	9
8167070	chr8	37820016	37820033	PAX2	-	Promoter (4-5kb)	chr8	37819611	37820111	ADRB3	*	17
8208040	chr8	37843299	37843314	POU1F1	+	Distal Intergenic	chr8	37843292	37843792	ADRB3	*	15
8296609	chr8	37843302	37843314	POU4F1	+	Distal Intergenic	chr8	37843292	37843792	ADRB3	*	12
8533448	chr8	37855176	37855195	IRF3	-	Distal Intergenic	chr8	37855109	37855609	ADRB3	*	19
8533449	chr8	37855246	37855265	IRF3	-	Distal Intergenic	chr8	37855109	37855609	ADRB3	*	19
8533450	chr8	37855252	37855271	IRF3	-	Distal Intergenic	chr8	37855109	37855609	ADRB3	*	19
8533451	chr8	37855276	37855295	IRF3	-	Distal Intergenic	chr8	37855109	37855609	ADRB3	*	19
8533452	chr8	37855290	37855309	IRF3	-	Distal Intergenic	chr8	37855109	37855609	ADRB3	*	19
8581988	chr8	37855248	37855264	IRF2	-	Distal Intergenic	chr8	37855109	37855609	ADRB3	*	16
8837667	chr8	37855433	37855450	NR1H3	+	Distal Intergenic	chr8	37855109	37855609	ADRB3	*	17
8881439	chr8	37819641	37819655	RARB	-	Promoter (4-5kb)	chr8	37819611	37820111	ADRB3	*	14
9003420	chr8	37819886	37819894	NR5A2	-	Promoter (4-5kb)	chr8	37819611	37820111	ADRB3	*	8
9071972	chr8	37823963	37823979	THRA	+	Promoter (<=1kb)	chr8	37823595	37824095	ADRB3	*	16
9071973	chr8	37823963	37823979	THRA	-	Promoter (<=1kb)	chr8	37823595	37824095	ADRB3	*	16
9129970	chr8	37819887	37819894	NR5A1	-	Promoter (4-5kb)	chr8	37819611	37820111	ADRB3	*	7
9208289	chr8	37819639	37819655	NR6A1	-	Promoter (4-5kb)	chr8	37819611	37820111	ADRB3	*	16
9208290	chr8	37819880	37819896	NR6A1	-	Promoter (4-5kb)	chr8	37819611	37820111	ADRB3	*	16
9208291	chr8	37819886	37819902	NR6A1	-	Promoter (4-5kb)	chr8	37819611	37820111	ADRB3	*	16
9510223	chr8	37854726	37854734	LCOR	-	Distal Intergenic	chr8	37854581	37855081	ADRB3	*	8
9608231	chr8	37819697	37819707	RELB	-	Promoter (4-5kb)	chr8	37819611	37820111	ADRB3	*	10
9608232	chr8	37843677	37843687	RELB	-	Distal Intergenic	chr8	37843292	37843792	ADRB3	*	10
9623358	chr8	37843677	37843686	NFKB1	-	Distal Intergenic	chr8	37843292	37843792	ADRB3	*	9
9664605	chr8	37824028	37824040	RELA	+	Promoter (<=1kb)	chr8	37823595	37824095	ADRB3	*	12
9717585	chr8	37819725	37819742	RFX5	+	Promoter (4-5kb)	chr8	37819611	37820111	ADRB3	*	17
9854950	chr8	37820082	37820095	ENSG00000250096	+	Promoter (4-5kb)	chr8	37819611	37820111	ADRB3	*	13
9892755	chr8	37823287	37823300	NFIX	-	Promoter (<=1kb)	chr8	37822963	37823463	ADRB3	*	13
9911697	chr8	37820921	37820928	SMAD4	-	Promoter (3-4kb)	chr8	37820637	37821137	ADRB3	*	7
9950583	chr8	37820067	37820071	NFIC	+	Promoter (4-5kb)	chr8	37819611	37820111	ADRB3	*	4
9950584	chr8	37822976	37822980	NFIC	-	Promoter (1-2kb)	chr8	37822963	37823463	ADRB3	*	4
10014261	chr8	37823287	37823300	NFIA	-	Promoter (<=1kb)	chr8	37822963	37823463	ADRB3	*	13
10064974	chr8	37843342	37843351	SMAD2	+	Distal Intergenic	chr8	37843292	37843792	ADRB3	*	9
10132340	chr8	37843591	37843601	TCF7	-	Distal Intergenic	chr8	37843292	37843792	ADRB3	*	10
10241468	chr8	37820890	37820903	LEF1	-	Promoter (3-4kb)	chr8	37820637	37821137	ADRB3	*	13
10241469	chr8	37843589	37843602	LEF1	-	Distal Intergenic	chr8	37843292	37843792	ADRB3	*	13
10241470	chr8	37855429	37855442	LEF1	+	Distal Intergenic	chr8	37855109	37855609	ADRB3	*	13
10268676	chr8	37820891	37820901	TCF7L2	-	Promoter (3-4kb)	chr8	37820637	37821137	ADRB3	*	10
10268677	chr8	37843590	37843600	TCF7L2	-	Distal Intergenic	chr8	37843292	37843792	ADRB3	*	10
10385088	chr8	37821051	37821061	SRY	+	Promoter (3-4kb)	chr8	37820637	37821137	ADRB3	*	10
10385089	chr8	37843314	37843324	SRY	-	Distal Intergenic	chr8	37843292	37843792	ADRB3	*	10
10457691	chr8	37820029	37820035	STAT6	-	Promoter (4-5kb)	chr8	37819611	37820111	ADRB3	*	6
10457692	chr8	37854591	37854597	STAT6	+	Distal Intergenic	chr8	37854581	37855081	ADRB3	*	6
10605901	chr8	37820079	37820088	TBR1	-	Promoter (4-5kb)	chr8	37819611	37820111	ADRB3	*	9
10930994	chr8	37821058	37821071	SPZ1	+	Promoter (3-4kb)	chr8	37820637	37821137	ADRB3	*	13
10949647	chr8	37823828	37823836	NR0B1	+	Promoter (<=1kb)	chr8	37823595	37824095	ADRB3	*	8
10949648	chr8	37823880	37823888	NR0B1	+	Promoter (<=1kb)	chr8	37823595	37824095	ADRB3	*	8
10949649	chr8	37843732	37843740	NR0B1	-	Distal Intergenic	chr8	37843292	37843792	ADRB3	*	8
11012459	chr8	37854919	37854934	PURA	+	Distal Intergenic	chr8	37854581	37855081	ADRB3	*	15
11068442	chr8	37824036	37824051	TOPORS	+	Promoter (<=1kb)	chr8	37823595	37824095	ADRB3	*	15
11093513	chr8	37843321	37843327	CPEB1	+	Distal Intergenic	chr8	37843292	37843792	ADRB3	*	6
11152825	chr8	37819836	37819844	SOHLH2	-	Promoter (4-5kb)	chr8	37819611	37820111	ADRB3	*	8
11219964	chr8	37843669	37843682	BCL11B	+	Distal Intergenic	chr8	37843292	37843792	ADRB3	*	13
11219965	chr8	37855254	37855267	BCL11B	-	Distal Intergenic	chr8	37855109	37855609	ADRB3	*	13
11219966	chr8	37855324	37855337	BCL11B	-	Distal Intergenic	chr8	37855109	37855609	ADRB3	*	13
11499207	chr8	37819623	37819631	ASCL1	+	Promoter (4-5kb)	chr8	37819611	37820111	ADRB3	*	8
11499208	chr8	37819623	37819631	ASCL1	-	Promoter (4-5kb)	chr8	37819611	37820111	ADRB3	*	8
11707389	chr8	37823867	37823886	TFCP2L1	+	Promoter (<=1kb)	chr8	37823595	37824095	ADRB3	*	19

## Sheet: GABRG2
	motif_seqname	motif_start	motif_end	motif	motif_strand	peaktype	gene_seqname	genepeak_start	genepeak_end	gene	genes_strand	base number of overlapping
35666	chr7	126893118	126893130	TFAP2D	+	Promoter (<=1kb)	chr7	126892824	126893324	GRM8	*	12
35667	chr7	126893261	126893273	TFAP2D	+	Promoter (<=1kb)	chr7	126892824	126893324	GRM8	*	12
35668	chr7	126892885	126892897	TFAP2D	-	Promoter (<=1kb)	chr7	126892824	126893324	GRM8	*	12
35669	chr7	126892978	126892990	TFAP2D	-	Promoter (<=1kb)	chr7	126892824	126893324	GRM8	*	12
35670	chr7	126893759	126893771	TFAP2D	-	Promoter (<=1kb)	chr7	126893333	126893833	GRM8	*	12
35671	chr7	126893885	126893897	TFAP2D	+	Promoter (<=1kb)	chr7	126893862	126894362	GRM8	*	12
71170	chr7	126932216	126932229	TFAP2C	-	Distal Intergenic	chr7	126931910	126932410	GRM8	*	13
290720	chr7	126929984	126929989	HMGA1	+	Distal Intergenic	chr7	126929978	126930478	GRM8	*	5
326581	chr7	126887799	126887807	ARNTL2	-	Promoter (4-5kb)	chr7	126887794	126888294	GRM8	*	8
333411	chr7	126887927	126887943	AHRR	-	Promoter (4-5kb)	chr7	126887794	126888294	GRM8	*	16
333412	chr7	126894108	126894124	AHRR	-	Promoter (<=1kb)	chr7	126893862	126894362	GRM8	*	16
340259	chr7	126887798	126887806	TFE3	-	Promoter (4-5kb)	chr7	126887794	126888294	GRM8	*	8
352754	chr7	126887798	126887806	MNT	+	Promoter (4-5kb)	chr7	126887794	126888294	GRM8	*	8
364733	chr7	126897169	126897183	TCF3	+	Promoter (4-5kb)	chr7	126896710	126897210	GRM8	*	14
437836	chr7	126887798	126887806	TFEC	+	Promoter (4-5kb)	chr7	126887794	126888294	GRM8	*	8
437837	chr7	126887798	126887806	TFEC	-	Promoter (4-5kb)	chr7	126887794	126888294	GRM8	*	8
445578	chr7	126887927	126887943	AHR	-	Promoter (4-5kb)	chr7	126887794	126888294	GRM8	*	16
445579	chr7	126894108	126894124	AHR	-	Promoter (<=1kb)	chr7	126893862	126894362	GRM8	*	16
450931	chr7	126887798	126887806	MLX	+	Promoter (4-5kb)	chr7	126887794	126888294	GRM8	*	8
450932	chr7	126887798	126887806	MLX	-	Promoter (4-5kb)	chr7	126887794	126888294	GRM8	*	8
473042	chr7	126887798	126887806	TFEB	-	Promoter (4-5kb)	chr7	126887794	126888294	GRM8	*	8
555895	chr7	126887798	126887804	MYCL1	+	Promoter (4-5kb)	chr7	126887794	126888294	GRM8	*	6
572170	chr7	126897172	126897180	ID3	-	Promoter (4-5kb)	chr7	126896710	126897210	GRM8	*	8
572171	chr7	126902078	126902086	ID3	+	Distal Intergenic	chr7	126901900	126902400	GRM8	*	8
591440	chr7	126896248	126896255	TCF21	-	Promoter (3-4kb)	chr7	126896088	126896588	GRM8	*	7
679221	chr7	126880840	126880848	BHLHE23	+	Promoter (2-3kb)	chr7	126880638	126881138	GRM8	*	8
679222	chr7	126880840	126880848	BHLHE23	-	Promoter (2-3kb)	chr7	126880638	126881138	GRM8	*	8
679223	chr7	126896247	126896255	BHLHE23	+	Promoter (3-4kb)	chr7	126896088	126896588	GRM8	*	8
679224	chr7	126896247	126896255	BHLHE23	-	Promoter (3-4kb)	chr7	126896088	126896588	GRM8	*	8
713327	chr7	126897172	126897180	MYOD1	-	Promoter (4-5kb)	chr7	126896710	126897210	GRM8	*	8
713328	chr7	126902078	126902086	MYOD1	+	Distal Intergenic	chr7	126901900	126902400	GRM8	*	8
834276	chr7	126887797	126887805	USF1	+	Promoter (4-5kb)	chr7	126887794	126888294	GRM8	*	8
834277	chr7	126887799	126887807	USF1	-	Promoter (4-5kb)	chr7	126887794	126888294	GRM8	*	8
848241	chr7	126896476	126896486	TAL1	+	Promoter (3-4kb)	chr7	126896088	126896588	GRM8	*	10
926478	chr7	126891289	126891298	EBF1	-	Promoter (1-2kb)	chr7	126891234	126891734	GRM8	*	9
926479	chr7	126893783	126893792	EBF1	-	Promoter (<=1kb)	chr7	126893333	126893833	GRM8	*	9
926480	chr7	126897049	126897058	EBF1	-	Promoter (3-4kb)	chr7	126896710	126897210	GRM8	*	9
961396	chr7	126897172	126897180	MESP1	-	Promoter (4-5kb)	chr7	126896710	126897210	GRM8	*	8
1069945	chr7	126897172	126897180	ID4	-	Promoter (4-5kb)	chr7	126896710	126897210	GRM8	*	8
1069946	chr7	126902078	126902086	ID4	+	Distal Intergenic	chr7	126901900	126902400	GRM8	*	8
1162114	chr7	126897172	126897180	MSC	+	Promoter (4-5kb)	chr7	126896710	126897210	GRM8	*	8
1162115	chr7	126897172	126897180	MSC	-	Promoter (4-5kb)	chr7	126896710	126897210	GRM8	*	8
1162116	chr7	126904492	126904500	MSC	+	Distal Intergenic	chr7	126904368	126904868	GRM8	*	8
1195178	chr7	126880840	126880848	BHLHA15	+	Promoter (2-3kb)	chr7	126880638	126881138	GRM8	*	8
1195179	chr7	126880840	126880848	BHLHA15	-	Promoter (2-3kb)	chr7	126880638	126881138	GRM8	*	8
1195180	chr7	126896247	126896255	BHLHA15	+	Promoter (3-4kb)	chr7	126896088	126896588	GRM8	*	8
1195181	chr7	126896247	126896255	BHLHA15	-	Promoter (3-4kb)	chr7	126896088	126896588	GRM8	*	8
1279888	chr7	126880840	126880848	OLIG1	+	Promoter (2-3kb)	chr7	126880638	126881138	GRM8	*	8
1279889	chr7	126880840	126880848	OLIG1	-	Promoter (2-3kb)	chr7	126880638	126881138	GRM8	*	8
1279890	chr7	126896247	126896255	OLIG1	+	Promoter (3-4kb)	chr7	126896088	126896588	GRM8	*	8
1279891	chr7	126896247	126896255	OLIG1	-	Promoter (3-4kb)	chr7	126896088	126896588	GRM8	*	8
1290306	chr7	126904445	126904453	MITF	+	Distal Intergenic	chr7	126904368	126904868	GRM8	*	8
1348832	chr7	126893768	126893776	HES4	-	Promoter (<=1kb)	chr7	126893333	126893833	GRM8	*	8
1359931	chr7	126891415	126891434	SCXA	+	Promoter (<=1kb)	chr7	126891234	126891734	GRM8	*	19
1359932	chr7	126896465	126896484	SCXA	+	Promoter (3-4kb)	chr7	126896088	126896588	GRM8	*	19
1359933	chr7	126896490	126896509	SCXA	+	Promoter (3-4kb)	chr7	126896088	126896588	GRM8	*	19
1359934	chr7	126896396	126896415	SCXA	-	Promoter (3-4kb)	chr7	126896088	126896588	GRM8	*	19
1428546	chr7	126893585	126893593	TWIST2	-	Promoter (<=1kb)	chr7	126893333	126893833	GRM8	*	8
1428547	chr7	126896218	126896226	TWIST2	+	Promoter (3-4kb)	chr7	126896088	126896588	GRM8	*	8
1428548	chr7	126896247	126896255	TWIST2	+	Promoter (3-4kb)	chr7	126896088	126896588	GRM8	*	8
1484314	chr7	126888256	126888265	CREM	+	Promoter (4-5kb)	chr7	126887794	126888294	GRM8	*	9
1522353	chr7	126889114	126889124	NFE2L2	-	Promoter (3-4kb)	chr7	126888822	126889322	GRM8	*	10
1533635	chr7	126892903	126892913	ATF6	-	Promoter (<=1kb)	chr7	126892824	126893324	GRM8	*	10
1586145	chr7	126895279	126895288	NRL	+	Promoter (2-3kb)	chr7	126895171	126895671	GRM8	*	9
1669583	chr7	126897113	126897123	NFIL3	-	Promoter (3-4kb)	chr7	126896710	126897210	GRM8	*	10
1694833	chr7	126890340	126890350	ATF5	-	Promoter (2-3kb)	chr7	126889934	126890434	GRM8	*	10
1694834	chr7	126895242	126895252	ATF5	+	Promoter (2-3kb)	chr7	126895171	126895671	GRM8	*	10
1694835	chr7	126902377	126902387	ATF5	-	Distal Intergenic	chr7	126901900	126902400	GRM8	*	10
1694836	chr7	126904624	126904634	ATF5	-	Distal Intergenic	chr7	126904368	126904868	GRM8	*	10
1894907	chr7	126902236	126902245	CEBPD	+	Distal Intergenic	chr7	126901900	126902400	GRM8	*	9
1919170	chr7	126895263	126895269	ENSG00000250542	+	Promoter (2-3kb)	chr7	126895171	126895671	GRM8	*	6
1957936	chr7	126894166	126894183	ZFX	+	Promoter (1-2kb)	chr7	126893862	126894362	GRM8	*	17
2143779	chr7	126896859	126896864	SNAI2	-	Promoter (3-4kb)	chr7	126896710	126897210	GRM8	*	5
2220760	chr7	126892051	126892069	ZNF76	-	Promoter (<=1kb)	chr7	126892032	126892532	GRM8	*	18
2220761	chr7	126896878	126896896	ZNF76	+	Promoter (3-4kb)	chr7	126896710	126897210	GRM8	*	18
2220762	chr7	126904721	126904739	ZNF76	+	Distal Intergenic	chr7	126904368	126904868	GRM8	*	18
2220763	chr7	126931940	126931958	ZNF76	+	Distal Intergenic	chr7	126931910	126932410	GRM8	*	18
2244107	chr7	126891723	126891729	KLF6	-	Promoter (<=1kb)	chr7	126891234	126891734	GRM8	*	6
2244108	chr7	126892985	126892991	KLF6	+	Promoter (<=1kb)	chr7	126892824	126893324	GRM8	*	6
2244109	chr7	126893362	126893368	KLF6	-	Promoter (<=1kb)	chr7	126893333	126893833	GRM8	*	6
2244110	chr7	126893713	126893719	KLF6	-	Promoter (<=1kb)	chr7	126893333	126893833	GRM8	*	6
2244111	chr7	126893748	126893754	KLF6	-	Promoter (<=1kb)	chr7	126893333	126893833	GRM8	*	6
2310808	chr7	126893800	126893812	GLI2	-	Promoter (<=1kb)	chr7	126893333	126893833	GRM8	*	12
2310809	chr7	126895287	126895299	GLI2	-	Promoter (2-3kb)	chr7	126895171	126895671	GRM8	*	12
2327024	chr7	126893513	126893533	REST	+	Promoter (<=1kb)	chr7	126893333	126893833	GRM8	*	20
2354979	chr7	126886694	126886704	HIVEP1	-	Promoter (3-4kb)	chr7	126886515	126887015	GRM8	*	10
2354980	chr7	126901968	126901978	HIVEP1	-	Distal Intergenic	chr7	126901900	126902400	GRM8	*	10
2402206	chr7	126893254	126893265	PATZ1	+	Promoter (<=1kb)	chr7	126892824	126893324	GRM8	*	11
2402207	chr7	126893278	126893289	PATZ1	-	Promoter (<=1kb)	chr7	126892824	126893324	GRM8	*	11
2402208	chr7	126948982	126948993	PATZ1	+	Distal Intergenic	chr7	126948863	126949363	GRM8	*	11
2477536	chr7	126892104	126892112	KLF5	+	Promoter (<=1kb)	chr7	126892032	126892532	GRM8	*	8
2477537	chr7	126893254	126893262	KLF5	+	Promoter (<=1kb)	chr7	126892824	126893324	GRM8	*	8
2477538	chr7	126893359	126893367	KLF5	-	Promoter (<=1kb)	chr7	126893333	126893833	GRM8	*	8
2477539	chr7	126893710	126893718	KLF5	-	Promoter (<=1kb)	chr7	126893333	126893833	GRM8	*	8
2477540	chr7	126893745	126893753	KLF5	-	Promoter (<=1kb)	chr7	126893333	126893833	GRM8	*	8
2542943	chr7	126892858	126892871	CTCF	+	Promoter (<=1kb)	chr7	126892824	126893324	GRM8	*	13
2542944	chr7	126894132	126894145	CTCF	-	Promoter (<=1kb)	chr7	126893862	126894362	GRM8	*	13
2837849	chr7	126949099	126949108	GLI1	-	Distal Intergenic	chr7	126948863	126949363	GRM8	*	9
2882082	chr7	126892104	126892112	KLF7	+	Promoter (<=1kb)	chr7	126892032	126892532	GRM8	*	8
2906222	chr7	126894033	126894041	PLAGL1	-	Promoter (<=1kb)	chr7	126893862	126894362	GRM8	*	8
3017389	chr7	126891721	126891734	EGR2	-	Promoter (<=1kb)	chr7	126891234	126891734	GRM8	*	13
3017390	chr7	126892088	126892101	EGR2	-	Promoter (<=1kb)	chr7	126892032	126892532	GRM8	*	13
3040890	chr7	126892859	126892872	CTCFL	+	Promoter (<=1kb)	chr7	126892824	126893324	GRM8	*	13
3040891	chr7	126892883	126892896	CTCFL	+	Promoter (<=1kb)	chr7	126892824	126893324	GRM8	*	13
3040892	chr7	126894158	126894171	CTCFL	+	Promoter (1-2kb)	chr7	126893862	126894362	GRM8	*	13
3207077	chr7	126897076	126897086	ZNF384	+	Promoter (3-4kb)	chr7	126896710	126897210	GRM8	*	10
3207078	chr7	126931922	126931932	ZNF384	+	Distal Intergenic	chr7	126931910	126932410	GRM8	*	10
3207079	chr7	126948929	126948939	ZNF384	+	Distal Intergenic	chr7	126948863	126949363	GRM8	*	10
3392490	chr7	126892228	126892236	ZIC5	+	Promoter (<=1kb)	chr7	126892032	126892532	GRM8	*	8
3406193	chr7	126889035	126889047	PRDM16	+	Promoter (3-4kb)	chr7	126888822	126889322	GRM8	*	12
3406194	chr7	126889059	126889071	PRDM16	+	Promoter (3-4kb)	chr7	126888822	126889322	GRM8	*	12
3406195	chr7	126897133	126897145	PRDM16	+	Promoter (3-4kb)	chr7	126896710	126897210	GRM8	*	12
3478771	chr7	126891676	126891686	ZNF75A	-	Promoter (<=1kb)	chr7	126891234	126891734	GRM8	*	10
3517176	chr7	126893349	126893357	ZNF281	-	Promoter (<=1kb)	chr7	126893333	126893833	GRM8	*	8
3517177	chr7	126893362	126893370	ZNF281	-	Promoter (<=1kb)	chr7	126893333	126893833	GRM8	*	8
3573898	chr7	126891721	126891734	ZNF148	-	Promoter (<=1kb)	chr7	126891234	126891734	GRM8	*	13
3573899	chr7	126892311	126892324	ZNF148	-	Promoter (<=1kb)	chr7	126892032	126892532	GRM8	*	13
3573900	chr7	126893248	126893261	ZNF148	+	Promoter (<=1kb)	chr7	126892824	126893324	GRM8	*	13
3573901	chr7	126893354	126893367	ZNF148	-	Promoter (<=1kb)	chr7	126893333	126893833	GRM8	*	13
3573902	chr7	126893355	126893368	ZNF148	-	Promoter (<=1kb)	chr7	126893333	126893833	GRM8	*	13
3573903	chr7	126893360	126893373	ZNF148	-	Promoter (<=1kb)	chr7	126893333	126893833	GRM8	*	13
3573904	chr7	126893739	126893752	ZNF148	-	Promoter (<=1kb)	chr7	126893333	126893833	GRM8	*	13
3573905	chr7	126893746	126893759	ZNF148	-	Promoter (<=1kb)	chr7	126893333	126893833	GRM8	*	13
3573906	chr7	126894201	126894214	ZNF148	+	Promoter (1-2kb)	chr7	126893862	126894362	GRM8	*	13
3573907	chr7	126894202	126894215	ZNF148	+	Promoter (1-2kb)	chr7	126893862	126894362	GRM8	*	13
3573908	chr7	126894204	126894217	ZNF148	+	Promoter (1-2kb)	chr7	126893862	126894362	GRM8	*	13
3670574	chr7	126891648	126891663	KLF15	+	Promoter (<=1kb)	chr7	126891234	126891734	GRM8	*	15
3670575	chr7	126893247	126893262	KLF15	+	Promoter (<=1kb)	chr7	126892824	126893324	GRM8	*	15
3670576	chr7	126893277	126893292	KLF15	-	Promoter (<=1kb)	chr7	126892824	126893324	GRM8	*	15
3670577	chr7	126893736	126893751	KLF15	-	Promoter (<=1kb)	chr7	126893333	126893833	GRM8	*	15
3670578	chr7	126894187	126894202	KLF15	+	Promoter (1-2kb)	chr7	126893862	126894362	GRM8	*	15
3670579	chr7	126894203	126894218	KLF15	+	Promoter (1-2kb)	chr7	126893862	126894362	GRM8	*	15
3739903	chr7	126890033	126890043	SP8	-	Promoter (2-3kb)	chr7	126889934	126890434	GRM8	*	10
3763129	chr7	126930203	126930211	OSR2	-	Distal Intergenic	chr7	126929978	126930478	GRM8	*	8
3789834	chr7	126891722	126891732	ZNF219	-	Promoter (<=1kb)	chr7	126891234	126891734	GRM8	*	10
3825575	chr7	126931937	126931957	ZNF143	+	Distal Intergenic	chr7	126931910	126932410	GRM8	*	20
3864731	chr7	126891720	126891733	SP2	-	Promoter (<=1kb)	chr7	126891234	126891734	GRM8	*	13
3864732	chr7	126892099	126892112	SP2	+	Promoter (<=1kb)	chr7	126892032	126892532	GRM8	*	13
3864733	chr7	126893183	126893196	SP2	+	Promoter (<=1kb)	chr7	126892824	126893324	GRM8	*	13
3864734	chr7	126893199	126893212	SP2	+	Promoter (<=1kb)	chr7	126892824	126893324	GRM8	*	13
3864735	chr7	126893359	126893372	SP2	-	Promoter (<=1kb)	chr7	126893333	126893833	GRM8	*	13
3864736	chr7	126893710	126893723	SP2	-	Promoter (<=1kb)	chr7	126893333	126893833	GRM8	*	13
3864737	chr7	126893745	126893758	SP2	-	Promoter (<=1kb)	chr7	126893333	126893833	GRM8	*	13
3919597	chr7	126949190	126949207	ZNF232	-	Distal Intergenic	chr7	126948863	126949363	GRM8	*	17
3961185	chr7	126904842	126904849	ZNF32	-	Distal Intergenic	chr7	126904368	126904868	GRM8	*	7
4025825	chr7	126888162	126888177	ZNF282	-	Promoter (4-5kb)	chr7	126887794	126888294	GRM8	*	15
4025826	chr7	126902278	126902293	ZNF282	-	Distal Intergenic	chr7	126901900	126902400	GRM8	*	15
4043847	chr7	126890033	126890043	SP7	-	Promoter (2-3kb)	chr7	126889934	126890434	GRM8	*	10
4094552	chr7	126887947	126887960	ZNF274	-	Promoter (4-5kb)	chr7	126887794	126888294	GRM8	*	13
4094553	chr7	126896905	126896918	ZNF274	+	Promoter (3-4kb)	chr7	126896710	126897210	GRM8	*	13
4094554	chr7	126930113	126930126	ZNF274	+	Distal Intergenic	chr7	126929978	126930478	GRM8	*	13
4211071	chr7	126891298	126891311	ZIC4	+	Promoter (1-2kb)	chr7	126891234	126891734	GRM8	*	13
4231709	chr7	126888243	126888256	ZNF683	+	Promoter (4-5kb)	chr7	126887794	126888294	GRM8	*	13
4231710	chr7	126890312	126890325	ZNF683	-	Promoter (2-3kb)	chr7	126889934	126890434	GRM8	*	13
4231711	chr7	126894059	126894072	ZNF683	+	Promoter (<=1kb)	chr7	126893862	126894362	GRM8	*	13
4231712	chr7	126895597	126895610	ZNF683	+	Promoter (2-3kb)	chr7	126895171	126895671	GRM8	*	13
4231713	chr7	126896413	126896426	ZNF683	+	Promoter (3-4kb)	chr7	126896088	126896588	GRM8	*	13
4329555	chr7	126891721	126891734	ZBTB7A	-	Promoter (<=1kb)	chr7	126891234	126891734	GRM8	*	13
4329556	chr7	126892048	126892061	ZBTB7A	-	Promoter (<=1kb)	chr7	126892032	126892532	GRM8	*	13
4329557	chr7	126892519	126892532	ZBTB7A	-	Promoter (<=1kb)	chr7	126892032	126892532	GRM8	*	13
4329558	chr7	126892884	126892897	ZBTB7A	+	Promoter (<=1kb)	chr7	126892824	126893324	GRM8	*	13
4329559	chr7	126892980	126892993	ZBTB7A	+	Promoter (<=1kb)	chr7	126892824	126893324	GRM8	*	13
4329560	chr7	126893259	126893272	ZBTB7A	-	Promoter (<=1kb)	chr7	126892824	126893324	GRM8	*	13
4406587	chr7	126881094	126881107	ZSCAN4	-	Promoter (2-3kb)	chr7	126880638	126881138	GRM8	*	13
4406588	chr7	126895189	126895202	ZSCAN4	+	Promoter (2-3kb)	chr7	126895171	126895671	GRM8	*	13
4406589	chr7	126896488	126896501	ZSCAN4	+	Promoter (3-4kb)	chr7	126896088	126896588	GRM8	*	13
4406590	chr7	126896740	126896753	ZSCAN4	-	Promoter (3-4kb)	chr7	126896710	126897210	GRM8	*	13
4613591	chr7	126888281	126888288	ZBTB3	+	Promoter (4-5kb)	chr7	126887794	126888294	GRM8	*	7
4661251	chr7	126891676	126891686	ZNF75D	-	Promoter (<=1kb)	chr7	126891234	126891734	GRM8	*	10
4679133	chr7	126893062	126893074	MTF1	-	Promoter (<=1kb)	chr7	126892824	126893324	GRM8	*	12
4679134	chr7	126893766	126893778	MTF1	+	Promoter (<=1kb)	chr7	126893333	126893833	GRM8	*	12
4679135	chr7	126896481	126896493	MTF1	-	Promoter (3-4kb)	chr7	126896088	126896588	GRM8	*	12
4740237	chr7	126893359	126893368	SP5	-	Promoter (<=1kb)	chr7	126893333	126893833	GRM8	*	9
4740238	chr7	126893745	126893754	SP5	-	Promoter (<=1kb)	chr7	126893333	126893833	GRM8	*	9
4847116	chr7	126893949	126893958	YBX1	+	Promoter (<=1kb)	chr7	126893862	126894362	GRM8	*	9
4847117	chr7	126896787	126896796	YBX1	-	Promoter (3-4kb)	chr7	126896710	126897210	GRM8	*	9
4926379	chr7	126896197	126896204	LIN54	-	Promoter (3-4kb)	chr7	126896088	126896588	GRM8	*	7
4926380	chr7	126904384	126904391	LIN54	-	Distal Intergenic	chr7	126904368	126904868	GRM8	*	7
4926381	chr7	126930441	126930448	LIN54	+	Distal Intergenic	chr7	126929978	126930478	GRM8	*	7
4926382	chr7	126930101	126930108	LIN54	-	Distal Intergenic	chr7	126929978	126930478	GRM8	*	7
4971389	chr7	126888229	126888238	DMRT3	+	Promoter (4-5kb)	chr7	126887794	126888294	GRM8	*	9
4971390	chr7	126896278	126896287	DMRT3	-	Promoter (3-4kb)	chr7	126896088	126896588	GRM8	*	9
5004852	chr7	126893156	126893168	TFDP3	-	Promoter (<=1kb)	chr7	126892824	126893324	GRM8	*	12
5004853	chr7	126893604	126893616	TFDP3	-	Promoter (<=1kb)	chr7	126893333	126893833	GRM8	*	12
5048061	chr7	126891679	126891688	E2F6	-	Promoter (<=1kb)	chr7	126891234	126891734	GRM8	*	9
5048062	chr7	126893181	126893190	E2F6	+	Promoter (<=1kb)	chr7	126892824	126893324	GRM8	*	9
5048063	chr7	126893204	126893213	E2F6	+	Promoter (<=1kb)	chr7	126892824	126893324	GRM8	*	9
5048064	chr7	126893403	126893412	E2F6	+	Promoter (<=1kb)	chr7	126893333	126893833	GRM8	*	9
5115216	chr7	126881000	126881015	SPI1	+	Promoter (2-3kb)	chr7	126880638	126881138	GRM8	*	15
5115217	chr7	126888243	126888258	SPI1	+	Promoter (4-5kb)	chr7	126887794	126888294	GRM8	*	15
5115218	chr7	126896803	126896818	SPI1	+	Promoter (3-4kb)	chr7	126896710	126897210	GRM8	*	15
5115219	chr7	126902051	126902066	SPI1	+	Distal Intergenic	chr7	126901900	126902400	GRM8	*	15
5115220	chr7	126902380	126902395	SPI1	-	Distal Intergenic	chr7	126901900	126902400	GRM8	*	15
5168634	chr7	126892315	126892328	ELF2	-	Promoter (<=1kb)	chr7	126892032	126892532	GRM8	*	13
5194932	chr7	126892125	126892137	ELF1	+	Promoter (<=1kb)	chr7	126892032	126892532	GRM8	*	12
5194933	chr7	126902052	126902064	ELF1	+	Distal Intergenic	chr7	126901900	126902400	GRM8	*	12
5213566	chr7	126892388	126892398	EHF	-	Promoter (<=1kb)	chr7	126892032	126892532	GRM8	*	10
5213567	chr7	126949144	126949154	EHF	+	Distal Intergenic	chr7	126948863	126949363	GRM8	*	10
5231396	chr7	126893178	126893191	ETV6	+	Promoter (<=1kb)	chr7	126892824	126893324	GRM8	*	13
5231397	chr7	126893410	126893423	ETV6	+	Promoter (<=1kb)	chr7	126893333	126893833	GRM8	*	13
5246461	chr7	126902051	126902063	SPIB	+	Distal Intergenic	chr7	126901900	126902400	GRM8	*	12
5246462	chr7	126949114	126949126	SPIB	-	Distal Intergenic	chr7	126948863	126949363	GRM8	*	12
5267838	chr7	126889070	126889078	ERG	+	Promoter (3-4kb)	chr7	126888822	126889322	GRM8	*	8
5316945	chr7	126893373	126893385	SPIC	+	Promoter (<=1kb)	chr7	126893333	126893833	GRM8	*	12
5316946	chr7	126904658	126904670	SPIC	-	Distal Intergenic	chr7	126904368	126904868	GRM8	*	12
5316947	chr7	126949114	126949126	SPIC	-	Distal Intergenic	chr7	126948863	126949363	GRM8	*	12
5343610	chr7	126949344	126949349	FOXP3	-	Distal Intergenic	chr7	126948863	126949363	GRM8	*	5
5354649	chr7	126904424	126904438	FOXC1	-	Distal Intergenic	chr7	126904368	126904868	GRM8	*	14
5354650	chr7	126948902	126948916	FOXC1	+	Distal Intergenic	chr7	126948863	126949363	GRM8	*	14
5377559	chr7	126932343	126932351	FOXJ2	+	Distal Intergenic	chr7	126931910	126932410	GRM8	*	8
5377560	chr7	126948904	126948912	FOXJ2	+	Distal Intergenic	chr7	126948863	126949363	GRM8	*	8
5405866	chr7	126896117	126896128	FOXF1	-	Promoter (2-3kb)	chr7	126896088	126896588	GRM8	*	11
5405867	chr7	126948904	126948915	FOXF1	+	Distal Intergenic	chr7	126948863	126949363	GRM8	*	11
5434394	chr7	126948903	126948914	FOXM1	+	Distal Intergenic	chr7	126948863	126949363	GRM8	*	11
5434395	chr7	126948907	126948918	FOXM1	+	Distal Intergenic	chr7	126948863	126949363	GRM8	*	11
5458280	chr7	126948907	126948913	FOXP1	+	Distal Intergenic	chr7	126948863	126949363	GRM8	*	6
5538570	chr7	126948907	126948913	FOXP4	+	Distal Intergenic	chr7	126948863	126949363	GRM8	*	6
5600143	chr7	126896117	126896127	FOXQ1	-	Promoter (2-3kb)	chr7	126896088	126896588	GRM8	*	10
5600144	chr7	126897000	126897010	FOXQ1	-	Promoter (3-4kb)	chr7	126896710	126897210	GRM8	*	10
5600145	chr7	126948905	126948915	FOXQ1	+	Distal Intergenic	chr7	126948863	126949363	GRM8	*	10
5758562	chr7	126890119	126890129	FOXE1	+	Promoter (2-3kb)	chr7	126889934	126890434	GRM8	*	10
5758563	chr7	126891388	126891398	FOXE1	-	Promoter (1-2kb)	chr7	126891234	126891734	GRM8	*	10
5758564	chr7	126896117	126896127	FOXE1	-	Promoter (2-3kb)	chr7	126896088	126896588	GRM8	*	10
5758565	chr7	126930181	126930191	FOXE1	+	Distal Intergenic	chr7	126929978	126930478	GRM8	*	10
5758566	chr7	126948905	126948915	FOXE1	+	Distal Intergenic	chr7	126948863	126949363	GRM8	*	10
5791623	chr7	126892483	126892491	FOXS1	+	Promoter (<=1kb)	chr7	126892032	126892532	GRM8	*	8
5791624	chr7	126896120	126896128	FOXS1	-	Promoter (2-3kb)	chr7	126896088	126896588	GRM8	*	8
5791625	chr7	126897003	126897011	FOXS1	-	Promoter (3-4kb)	chr7	126896710	126897210	GRM8	*	8
5791626	chr7	126904428	126904436	FOXS1	-	Distal Intergenic	chr7	126904368	126904868	GRM8	*	8
5791627	chr7	126948904	126948912	FOXS1	+	Distal Intergenic	chr7	126948863	126949363	GRM8	*	8
5861368	chr7	126889144	126889154	FOXI2	+	Promoter (3-4kb)	chr7	126888822	126889322	GRM8	*	10
5861369	chr7	126929989	126929999	FOXI2	-	Distal Intergenic	chr7	126929978	126930478	GRM8	*	10
5880804	chr7	126949343	126949349	FOXE3	-	Distal Intergenic	chr7	126948863	126949363	GRM8	*	6
5945413	chr7	126904428	126904436	FOXB2	-	Distal Intergenic	chr7	126904368	126904868	GRM8	*	8
5960038	chr7	126889056	126889064	KIAA0415	+	Promoter (3-4kb)	chr7	126888822	126889322	GRM8	*	8
5960039	chr7	126904427	126904435	KIAA0415	-	Distal Intergenic	chr7	126904368	126904868	GRM8	*	8
5960040	chr7	126948905	126948913	KIAA0415	+	Distal Intergenic	chr7	126948863	126949363	GRM8	*	8
5985785	chr7	126888237	126888243	GATA3	+	Promoter (4-5kb)	chr7	126887794	126888294	GRM8	*	6
5985786	chr7	126894229	126894235	GATA3	+	Promoter (1-2kb)	chr7	126893862	126894362	GRM8	*	6
5985787	chr7	126904402	126904408	GATA3	+	Distal Intergenic	chr7	126904368	126904868	GRM8	*	6
6001878	chr7	126888038	126888045	GATA4	+	Promoter (4-5kb)	chr7	126887794	126888294	GRM8	*	7
6001879	chr7	126904400	126904407	GATA4	+	Distal Intergenic	chr7	126904368	126904868	GRM8	*	7
6010948	chr7	126904400	126904408	GATA6	+	Distal Intergenic	chr7	126904368	126904868	GRM8	*	8
6018941	chr7	126888235	126888243	GATA2	+	Promoter (4-5kb)	chr7	126887794	126888294	GRM8	*	8
6018942	chr7	126894227	126894235	GATA2	+	Promoter (1-2kb)	chr7	126893862	126894362	GRM8	*	8
6018943	chr7	126904400	126904408	GATA2	+	Distal Intergenic	chr7	126904368	126904868	GRM8	*	8
6141509	chr7	126930373	126930381	BARX2	+	Distal Intergenic	chr7	126929978	126930478	GRM8	*	8
6163833	chr7	126896151	126896159	GSC2	+	Promoter (3-4kb)	chr7	126896088	126896588	GRM8	*	8
6163834	chr7	126896868	126896876	GSC2	+	Promoter (3-4kb)	chr7	126896710	126897210	GRM8	*	8
6163835	chr7	126949012	126949020	GSC2	-	Distal Intergenic	chr7	126948863	126949363	GRM8	*	8
6172232	chr7	126890239	126890245	DLX3	-	Promoter (2-3kb)	chr7	126889934	126890434	GRM8	*	6
6179431	chr7	126896869	126896875	PITX1	+	Promoter (3-4kb)	chr7	126896710	126897210	GRM8	*	6
6196919	chr7	126904849	126904856	LHX5	-	Distal Intergenic	chr7	126904368	126904868	GRM8	*	7
6196920	chr7	126949203	126949210	LHX5	+	Distal Intergenic	chr7	126948863	126949363	GRM8	*	7
6255188	chr7	126895472	126895479	HOXA2	+	Promoter (2-3kb)	chr7	126895171	126895671	GRM8	*	7
6285058	chr7	126889143	126889151	HOXA13	+	Promoter (3-4kb)	chr7	126888822	126889322	GRM8	*	8
6285059	chr7	126890239	126890247	HOXA13	+	Promoter (2-3kb)	chr7	126889934	126890434	GRM8	*	8
6285060	chr7	126893866	126893874	HOXA13	-	Promoter (<=1kb)	chr7	126893862	126894362	GRM8	*	8
6285061	chr7	126897191	126897199	HOXA13	+	Promoter (4-5kb)	chr7	126896710	126897210	GRM8	*	8
6285062	chr7	126932343	126932351	HOXA13	+	Distal Intergenic	chr7	126931910	126932410	GRM8	*	8
6300169	chr7	126890238	126890245	NOBOX	-	Promoter (2-3kb)	chr7	126889934	126890434	GRM8	*	7
6307573	chr7	126888053	126888061	MEOX2	+	Promoter (4-5kb)	chr7	126887794	126888294	GRM8	*	8
6317610	chr7	126904849	126904857	LHX2	+	Distal Intergenic	chr7	126904368	126904868	GRM8	*	8
6324672	chr7	126897119	126897125	LHX6	+	Promoter (3-4kb)	chr7	126896710	126897210	GRM8	*	6
6337818	chr7	126888050	126888061	LHX3	+	Promoter (4-5kb)	chr7	126887794	126888294	GRM8	*	11
6359071	chr7	126896868	126896875	PITX3	+	Promoter (3-4kb)	chr7	126896710	126897210	GRM8	*	7
6379456	chr7	126895500	126895511	HNF1B	+	Promoter (2-3kb)	chr7	126895171	126895671	GRM8	*	11
6379457	chr7	126896328	126896339	HNF1B	+	Promoter (3-4kb)	chr7	126896088	126896588	GRM8	*	11
6379458	chr7	126904452	126904463	HNF1B	+	Distal Intergenic	chr7	126904368	126904868	GRM8	*	11
6379459	chr7	126904452	126904463	HNF1B	-	Distal Intergenic	chr7	126904368	126904868	GRM8	*	11
6388319	chr7	126890239	126890245	DLX4	-	Promoter (2-3kb)	chr7	126889934	126890434	GRM8	*	6
6411895	chr7	126892431	126892440	PHOX2B	+	Promoter (<=1kb)	chr7	126892032	126892532	GRM8	*	9
6469464	chr7	126890239	126890245	DLX2	-	Promoter (2-3kb)	chr7	126889934	126890434	GRM8	*	6
6486370	chr7	126890239	126890245	PRRX1	-	Promoter (2-3kb)	chr7	126889934	126890434	GRM8	*	6
6486371	chr7	126904851	126904857	PRRX1	+	Distal Intergenic	chr7	126904368	126904868	GRM8	*	6
6579812	chr7	126890239	126890245	MSX2	-	Promoter (2-3kb)	chr7	126889934	126890434	GRM8	*	6
6587637	chr7	126904852	126904857	LHX4	-	Distal Intergenic	chr7	126904368	126904868	GRM8	*	5
6634635	chr7	126890238	126890246	ESX1	-	Promoter (2-3kb)	chr7	126889934	126890434	GRM8	*	8
6640697	chr7	126890238	126890245	BARHL1	-	Promoter (2-3kb)	chr7	126889934	126890434	GRM8	*	7
6664211	chr7	126896843	126896851	SIX1	-	Promoter (3-4kb)	chr7	126896710	126897210	GRM8	*	8
6668759	chr7	126890238	126890244	HOXD1	+	Promoter (2-3kb)	chr7	126889934	126890434	GRM8	*	6
6738682	chr7	126890238	126890246	MNX1	-	Promoter (2-3kb)	chr7	126889934	126890434	GRM8	*	8
6738683	chr7	126949201	126949209	MNX1	-	Distal Intergenic	chr7	126948863	126949363	GRM8	*	8
6762940	chr7	126888044	126888059	BARX1	+	Promoter (4-5kb)	chr7	126887794	126888294	GRM8	*	15
6762941	chr7	126890229	126890244	BARX1	-	Promoter (2-3kb)	chr7	126889934	126890434	GRM8	*	15
6762942	chr7	126949192	126949207	BARX1	+	Distal Intergenic	chr7	126948863	126949363	GRM8	*	15
6777874	chr7	126904849	126904856	LHX1	-	Distal Intergenic	chr7	126904368	126904868	GRM8	*	7
6777875	chr7	126949203	126949210	LHX1	+	Distal Intergenic	chr7	126948863	126949363	GRM8	*	7
6787735	chr7	126896151	126896159	GSC	+	Promoter (3-4kb)	chr7	126896088	126896588	GRM8	*	8
6787736	chr7	126896868	126896876	GSC	+	Promoter (3-4kb)	chr7	126896710	126897210	GRM8	*	8
6787737	chr7	126949012	126949020	GSC	-	Distal Intergenic	chr7	126948863	126949363	GRM8	*	8
6796205	chr7	126893597	126893609	MEIS2	-	Promoter (<=1kb)	chr7	126893333	126893833	GRM8	*	12
6806067	chr7	126890238	126890246	RAX	-	Promoter (2-3kb)	chr7	126889934	126890434	GRM8	*	8
6883082	chr7	126904851	126904857	LMX1B	+	Distal Intergenic	chr7	126904368	126904868	GRM8	*	6
6890873	chr7	126896279	126896284	SIX3	+	Promoter (3-4kb)	chr7	126896088	126896588	GRM8	*	5
6890874	chr7	126896846	126896851	SIX3	-	Promoter (3-4kb)	chr7	126896710	126897210	GRM8	*	5
6914968	chr7	126888054	126888061	ZFHX3	+	Promoter (4-5kb)	chr7	126887794	126888294	GRM8	*	7
6914969	chr7	126904850	126904857	ZFHX3	-	Distal Intergenic	chr7	126904368	126904868	GRM8	*	7
6925900	chr7	126890239	126890245	LHX9	-	Promoter (2-3kb)	chr7	126889934	126890434	GRM8	*	6
6925901	chr7	126904851	126904857	LHX9	+	Distal Intergenic	chr7	126904368	126904868	GRM8	*	6
6946078	chr7	126932054	126932062	DLX1	+	Distal Intergenic	chr7	126931910	126932410	GRM8	*	8
7000001	chr7	126889142	126889150	HOXB13	-	Promoter (3-4kb)	chr7	126888822	126889322	GRM8	*	8
7000002	chr7	126897190	126897198	HOXB13	-	Promoter (4-5kb)	chr7	126896710	126897210	GRM8	*	8
7000003	chr7	126932342	126932350	HOXB13	-	Distal Intergenic	chr7	126931910	126932410	GRM8	*	8
7041695	chr7	126892498	126892505	LHX8	+	Promoter (<=1kb)	chr7	126892032	126892532	GRM8	*	7
7041696	chr7	126897119	126897126	LHX8	+	Promoter (3-4kb)	chr7	126896710	126897210	GRM8	*	7
7167948	chr7	126888054	126888061	NKX63	-	Promoter (4-5kb)	chr7	126887794	126888294	GRM8	*	7
7167949	chr7	126904850	126904857	NKX63	+	Distal Intergenic	chr7	126904368	126904868	GRM8	*	7
7197618	chr7	126892431	126892440	PHOX2A	+	Promoter (<=1kb)	chr7	126892032	126892532	GRM8	*	9
7239644	chr7	126896152	126896158	OTX2	+	Promoter (3-4kb)	chr7	126896088	126896588	GRM8	*	6
7239645	chr7	126904576	126904582	OTX2	-	Distal Intergenic	chr7	126904368	126904868	GRM8	*	6
7264069	chr7	126887844	126887854	NKX31	-	Promoter (4-5kb)	chr7	126887794	126888294	GRM8	*	10
7264070	chr7	126929985	126929995	NKX31	-	Distal Intergenic	chr7	126929978	126930478	GRM8	*	10
7264071	chr7	126949200	126949210	NKX31	-	Distal Intergenic	chr7	126948863	126949363	GRM8	*	10
7282940	chr7	126890239	126890245	PRRX2	-	Promoter (2-3kb)	chr7	126889934	126890434	GRM8	*	6
7282941	chr7	126904851	126904857	PRRX2	+	Distal Intergenic	chr7	126904368	126904868	GRM8	*	6
7289515	chr7	126890238	126890246	GBX2	-	Promoter (2-3kb)	chr7	126889934	126890434	GRM8	*	8
7302744	chr7	126890238	126890246	GSX1	-	Promoter (2-3kb)	chr7	126889934	126890434	GRM8	*	8
7302745	chr7	126904850	126904858	GSX1	+	Distal Intergenic	chr7	126904368	126904868	GRM8	*	8
7375934	chr7	126932013	126932021	HOXB9	+	Distal Intergenic	chr7	126931910	126932410	GRM8	*	8
7397949	chr7	126896333	126896338	AC0125311	-	Promoter (3-4kb)	chr7	126896088	126896588	GRM8	*	5
7416779	chr7	126890239	126890245	RAX2	-	Promoter (2-3kb)	chr7	126889934	126890434	GRM8	*	6
7416780	chr7	126904851	126904857	RAX2	+	Distal Intergenic	chr7	126904368	126904868	GRM8	*	6
7477927	chr7	126893598	126893608	TGIF2LY	-	Promoter (<=1kb)	chr7	126893333	126893833	GRM8	*	10
7546279	chr7	126892431	126892441	ALX1	+	Promoter (<=1kb)	chr7	126892032	126892532	GRM8	*	10
7626989	chr7	126896845	126896850	SIX6	-	Promoter (3-4kb)	chr7	126896710	126897210	GRM8	*	5
7626990	chr7	126932062	126932067	SIX6	-	Distal Intergenic	chr7	126931910	126932410	GRM8	*	5
7659700	chr7	126890239	126890245	SHOX	-	Promoter (2-3kb)	chr7	126889934	126890434	GRM8	*	6
7659701	chr7	126904851	126904857	SHOX	+	Distal Intergenic	chr7	126904368	126904868	GRM8	*	6
7677418	chr7	126881033	126881042	HMX2	+	Promoter (2-3kb)	chr7	126880638	126881138	GRM8	*	9
7677419	chr7	126890238	126890247	HMX2	-	Promoter (2-3kb)	chr7	126889934	126890434	GRM8	*	9
7746326	chr7	126892430	126892441	DUXA	+	Promoter (<=1kb)	chr7	126892032	126892532	GRM8	*	11
7793276	chr7	126892431	126892440	ENSG00000215754	+	Promoter (<=1kb)	chr7	126892032	126892532	GRM8	*	9
7804269	chr7	126892431	126892440	ENSG00000217642	+	Promoter (<=1kb)	chr7	126892032	126892532	GRM8	*	9
7815262	chr7	126892431	126892440	ENSG00000224558	+	Promoter (<=1kb)	chr7	126892032	126892532	GRM8	*	9
7836580	chr7	126892431	126892440	ENSG00000225958	+	Promoter (<=1kb)	chr7	126892032	126892532	GRM8	*	9
7857898	chr7	126892431	126892440	ENSG00000226866	+	Promoter (<=1kb)	chr7	126892032	126892532	GRM8	*	9
8177184	chr7	126904851	126904857	PAX4	+	Distal Intergenic	chr7	126904368	126904868	GRM8	*	6
8177185	chr7	126904851	126904857	PAX4	-	Distal Intergenic	chr7	126904368	126904868	GRM8	*	6
8223708	chr7	126902237	126902251	POU4F3	-	Distal Intergenic	chr7	126901900	126902400	GRM8	*	14
8296074	chr7	126902239	126902251	POU4F1	-	Distal Intergenic	chr7	126901900	126902400	GRM8	*	12
8313889	chr7	126896194	126896208	POU3F2	+	Promoter (3-4kb)	chr7	126896088	126896588	GRM8	*	14
8313890	chr7	126930154	126930168	POU3F2	-	Distal Intergenic	chr7	126929978	126930478	GRM8	*	14
8322779	chr7	126896194	126896207	POU3F1	+	Promoter (3-4kb)	chr7	126896088	126896588	GRM8	*	13
8346588	chr7	126886887	126886898	POU3F3	+	Promoter (3-4kb)	chr7	126886515	126887015	GRM8	*	11
8346589	chr7	126888058	126888069	POU3F3	+	Promoter (4-5kb)	chr7	126887794	126888294	GRM8	*	11
8346590	chr7	126904427	126904438	POU3F3	+	Distal Intergenic	chr7	126904368	126904868	GRM8	*	11
8346591	chr7	126949192	126949203	POU3F3	+	Distal Intergenic	chr7	126948863	126949363	GRM8	*	11
8363918	chr7	126886916	126886931	POU5F1	+	Promoter (3-4kb)	chr7	126886515	126887015	GRM8	*	15
8363919	chr7	126888060	126888075	POU5F1	+	Promoter (4-5kb)	chr7	126887794	126888294	GRM8	*	15
8363920	chr7	126893023	126893038	POU5F1	+	Promoter (<=1kb)	chr7	126892824	126893324	GRM8	*	15
8363921	chr7	126930408	126930423	POU5F1	+	Distal Intergenic	chr7	126929978	126930478	GRM8	*	15
8377851	chr7	126888060	126888067	POU5F1B	+	Promoter (4-5kb)	chr7	126887794	126888294	GRM8	*	7
8377852	chr7	126949194	126949201	POU5F1B	+	Distal Intergenic	chr7	126948863	126949363	GRM8	*	7
8468798	chr7	126880648	126880667	IRF1	+	Promoter (2-3kb)	chr7	126880638	126881138	GRM8	*	19
8468799	chr7	126880654	126880673	IRF1	+	Promoter (2-3kb)	chr7	126880638	126881138	GRM8	*	19
8468800	chr7	126888239	126888258	IRF1	+	Promoter (4-5kb)	chr7	126887794	126888294	GRM8	*	19
8468801	chr7	126895593	126895612	IRF1	+	Promoter (2-3kb)	chr7	126895171	126895671	GRM8	*	19
8468802	chr7	126904398	126904417	IRF1	+	Distal Intergenic	chr7	126904368	126904868	GRM8	*	19
8532592	chr7	126880645	126880664	IRF3	+	Promoter (2-3kb)	chr7	126880638	126881138	GRM8	*	19
8532593	chr7	126880651	126880670	IRF3	+	Promoter (2-3kb)	chr7	126880638	126881138	GRM8	*	19
8532594	chr7	126904401	126904420	IRF3	+	Distal Intergenic	chr7	126904368	126904868	GRM8	*	19
8617187	chr7	126880734	126880744	AC0021266	+	Promoter (2-3kb)	chr7	126880638	126881138	GRM8	*	10
8617188	chr7	126888092	126888102	AC0021266	+	Promoter (4-5kb)	chr7	126887794	126888294	GRM8	*	10
8617189	chr7	126895646	126895656	AC0021266	+	Promoter (2-3kb)	chr7	126895171	126895671	GRM8	*	10
8637539	chr7	126880734	126880746	MEF2A	+	Promoter (2-3kb)	chr7	126880638	126881138	GRM8	*	12
8637540	chr7	126888092	126888104	MEF2A	+	Promoter (4-5kb)	chr7	126887794	126888294	GRM8	*	12
8690384	chr7	126880992	126881008	SRF	+	Promoter (2-3kb)	chr7	126880638	126881138	GRM8	*	16
8690385	chr7	126888872	126888888	SRF	+	Promoter (3-4kb)	chr7	126888822	126889322	GRM8	*	16
8690386	chr7	126891396	126891412	SRF	-	Promoter (1-2kb)	chr7	126891234	126891734	GRM8	*	16
8752480	chr7	126893911	126893916	MECP2	+	Promoter (<=1kb)	chr7	126893862	126894362	GRM8	*	5
8953261	chr7	126895308	126895320	PPARD	-	Promoter (2-3kb)	chr7	126895171	126895671	GRM8	*	12
8953262	chr7	126904643	126904655	PPARD	+	Distal Intergenic	chr7	126904368	126904868	GRM8	*	12
8970390	chr7	126889295	126889303	NR2E1	+	Promoter (3-4kb)	chr7	126888822	126889322	GRM8	*	8
8970391	chr7	126896091	126896099	NR2E1	+	Promoter (2-3kb)	chr7	126896088	126896588	GRM8	*	8
9045020	chr7	126892227	126892238	NR2C1	-	Promoter (<=1kb)	chr7	126892032	126892532	GRM8	*	11
9058988	chr7	126888988	126888995	NR4A1	-	Promoter (3-4kb)	chr7	126888822	126889322	GRM8	*	7
9058989	chr7	126890053	126890060	NR4A1	-	Promoter (2-3kb)	chr7	126889934	126890434	GRM8	*	7
9129572	chr7	126890052	126890059	NR5A1	-	Promoter (2-3kb)	chr7	126889934	126890434	GRM8	*	7
9129573	chr7	126897130	126897137	NR5A1	-	Promoter (3-4kb)	chr7	126896710	126897210	GRM8	*	7
9194345	chr7	126890322	126890339	NR1I2	+	Promoter (2-3kb)	chr7	126889934	126890434	GRM8	*	17
9292610	chr7	126888986	126888995	ESRRA	-	Promoter (3-4kb)	chr7	126888822	126889322	GRM8	*	9
9292611	chr7	126890051	126890060	ESRRA	-	Promoter (2-3kb)	chr7	126889934	126890434	GRM8	*	9
9292612	chr7	126897129	126897138	ESRRA	-	Promoter (3-4kb)	chr7	126896710	126897210	GRM8	*	9
9304528	chr7	126904643	126904653	NR2F1	+	Distal Intergenic	chr7	126904368	126904868	GRM8	*	10
9323315	chr7	126888988	126888994	NR2F2	-	Promoter (3-4kb)	chr7	126888822	126889322	GRM8	*	6
9323316	chr7	126890053	126890059	NR2F2	-	Promoter (2-3kb)	chr7	126889934	126890434	GRM8	*	6
9458523	chr7	126880802	126880819	TP73	+	Promoter (2-3kb)	chr7	126880638	126881138	GRM8	*	17
9458524	chr7	126893967	126893984	TP73	-	Promoter (<=1kb)	chr7	126893862	126894362	GRM8	*	17
9458525	chr7	126896544	126896561	TP73	-	Promoter (3-4kb)	chr7	126896088	126896588	GRM8	*	17
9518787	chr7	126887811	126887821	PROX1	-	Promoter (4-5kb)	chr7	126887794	126888294	GRM8	*	10
9527087	chr7	126888161	126888169	NFATC3	+	Promoter (4-5kb)	chr7	126887794	126888294	GRM8	*	8
9527088	chr7	126904435	126904443	NFATC3	+	Distal Intergenic	chr7	126904368	126904868	GRM8	*	8
9527089	chr7	126930419	126930427	NFATC3	-	Distal Intergenic	chr7	126929978	126930478	GRM8	*	8
9527090	chr7	126932148	126932156	NFATC3	-	Distal Intergenic	chr7	126931910	126932410	GRM8	*	8
9541067	chr7	126892108	126892119	NFKB2	+	Promoter (<=1kb)	chr7	126892032	126892532	GRM8	*	11
9541068	chr7	126892109	126892120	NFKB2	+	Promoter (<=1kb)	chr7	126892032	126892532	GRM8	*	11
9541069	chr7	126892108	126892119	NFKB2	-	Promoter (<=1kb)	chr7	126892032	126892532	GRM8	*	11
9541070	chr7	126892109	126892120	NFKB2	-	Promoter (<=1kb)	chr7	126892032	126892532	GRM8	*	11
9622968	chr7	126896787	126896796	NFKB1	-	Promoter (3-4kb)	chr7	126896710	126897210	GRM8	*	9
9640741	chr7	126880904	126880922	NFATC1	+	Promoter (2-3kb)	chr7	126880638	126881138	GRM8	*	18
9640742	chr7	126891385	126891403	NFATC1	+	Promoter (1-2kb)	chr7	126891234	126891734	GRM8	*	18
9640743	chr7	126902267	126902285	NFATC1	+	Distal Intergenic	chr7	126901900	126902400	GRM8	*	18
9640744	chr7	126902265	126902283	NFATC1	-	Distal Intergenic	chr7	126901900	126902400	GRM8	*	18
9640745	chr7	126932148	126932166	NFATC1	-	Distal Intergenic	chr7	126931910	126932410	GRM8	*	18
9652524	chr7	126891692	126891700	REL	+	Promoter (<=1kb)	chr7	126891234	126891734	GRM8	*	8
9652525	chr7	126893906	126893914	REL	-	Promoter (<=1kb)	chr7	126893862	126894362	GRM8	*	8
9664093	chr7	126901967	126901979	RELA	-	Distal Intergenic	chr7	126901900	126902400	GRM8	*	12
9678998	chr7	126949089	126949103	RFX3	+	Distal Intergenic	chr7	126948863	126949363	GRM8	*	14
9678999	chr7	126949089	126949103	RFX3	-	Distal Intergenic	chr7	126948863	126949363	GRM8	*	14
9688641	chr7	126904481	126904498	RFX2	+	Distal Intergenic	chr7	126904368	126904868	GRM8	*	17
9688642	chr7	126949090	126949107	RFX2	+	Distal Intergenic	chr7	126948863	126949363	GRM8	*	17
9688643	chr7	126949085	126949102	RFX2	-	Distal Intergenic	chr7	126948863	126949363	GRM8	*	17
9698947	chr7	126949089	126949103	RFX4	+	Distal Intergenic	chr7	126948863	126949363	GRM8	*	14
9698948	chr7	126949089	126949103	RFX4	-	Distal Intergenic	chr7	126948863	126949363	GRM8	*	14
9730746	chr7	126880726	126880734	RFX7	-	Promoter (2-3kb)	chr7	126880638	126881138	GRM8	*	8
9730747	chr7	126904485	126904493	RFX7	+	Distal Intergenic	chr7	126904368	126904868	GRM8	*	8
9730748	chr7	126949094	126949102	RFX7	+	Distal Intergenic	chr7	126948863	126949363	GRM8	*	8
9730749	chr7	126949137	126949145	RFX7	+	Distal Intergenic	chr7	126948863	126949363	GRM8	*	8
9756071	chr7	126880726	126880733	RFX8	-	Promoter (2-3kb)	chr7	126880638	126881138	GRM8	*	7
9756072	chr7	126904486	126904493	RFX8	+	Distal Intergenic	chr7	126904368	126904868	GRM8	*	7
9756073	chr7	126949095	126949102	RFX8	+	Distal Intergenic	chr7	126948863	126949363	GRM8	*	7
9854351	chr7	126895415	126895428	ENSG00000250096	-	Promoter (2-3kb)	chr7	126895171	126895671	GRM8	*	13
9875638	chr7	126880640	126880656	AIRE	+	Promoter (2-3kb)	chr7	126880638	126881138	GRM8	*	16
9875639	chr7	126932069	126932085	AIRE	-	Distal Intergenic	chr7	126931910	126932410	GRM8	*	16
9911213	chr7	126892443	126892450	SMAD4	-	Promoter (<=1kb)	chr7	126892032	126892532	GRM8	*	7
9911214	chr7	126896089	126896096	SMAD4	+	Promoter (2-3kb)	chr7	126896088	126896588	GRM8	*	7
9911215	chr7	126904857	126904864	SMAD4	-	Distal Intergenic	chr7	126904368	126904868	GRM8	*	7
9911216	chr7	126932174	126932181	SMAD4	+	Distal Intergenic	chr7	126931910	126932410	GRM8	*	7
9949202	chr7	126887899	126887903	NFIC	+	Promoter (4-5kb)	chr7	126887794	126888294	GRM8	*	4
9949203	chr7	126889203	126889207	NFIC	-	Promoter (3-4kb)	chr7	126888822	126889322	GRM8	*	4
9949204	chr7	126890198	126890202	NFIC	+	Promoter (2-3kb)	chr7	126889934	126890434	GRM8	*	4
9949205	chr7	126890186	126890190	NFIC	-	Promoter (2-3kb)	chr7	126889934	126890434	GRM8	*	4
9949206	chr7	126891488	126891492	NFIC	-	Promoter (<=1kb)	chr7	126891234	126891734	GRM8	*	4
9949207	chr7	126904594	126904598	NFIC	+	Distal Intergenic	chr7	126904368	126904868	GRM8	*	4
9949208	chr7	126904668	126904672	NFIC	+	Distal Intergenic	chr7	126904368	126904868	GRM8	*	4
9949209	chr7	126932084	126932088	NFIC	-	Distal Intergenic	chr7	126931910	126932410	GRM8	*	4
10064676	chr7	126904856	126904865	SMAD2	-	Distal Intergenic	chr7	126904368	126904868	GRM8	*	9
10080574	chr7	126890205	126890216	SOX8	+	Promoter (2-3kb)	chr7	126889934	126890434	GRM8	*	11
10080575	chr7	126896564	126896575	SOX8	-	Promoter (3-4kb)	chr7	126896088	126896588	GRM8	*	11
10091513	chr7	126896237	126896245	SOX30	+	Promoter (3-4kb)	chr7	126896088	126896588	GRM8	*	8
10175344	chr7	126901941	126901947	SOX4	+	Distal Intergenic	chr7	126901900	126902400	GRM8	*	6
10175345	chr7	126932193	126932199	SOX4	-	Distal Intergenic	chr7	126931910	126932410	GRM8	*	6
10175346	chr7	126948910	126948916	SOX4	-	Distal Intergenic	chr7	126948863	126949363	GRM8	*	6
10216554	chr7	126930185	126930191	SOX5	+	Distal Intergenic	chr7	126929978	126930478	GRM8	*	6
10296255	chr7	126929980	126929996	SOX17	-	Distal Intergenic	chr7	126929978	126930478	GRM8	*	16
10351389	chr7	126930179	126930194	SOX2	+	Distal Intergenic	chr7	126929978	126930478	GRM8	*	15
10416397	chr7	126880992	126881005	STAT1	+	Promoter (2-3kb)	chr7	126880638	126881138	GRM8	*	13
10502034	chr7	126948914	126948927	STAT2	+	Distal Intergenic	chr7	126948863	126949363	GRM8	*	13
10560063	chr7	126889193	126889210	TBX15	+	Promoter (3-4kb)	chr7	126888822	126889322	GRM8	*	17
10560064	chr7	126894122	126894139	TBX15	+	Promoter (<=1kb)	chr7	126893862	126894362	GRM8	*	17
10591781	chr7	126880691	126880713	TBX3	-	Promoter (2-3kb)	chr7	126880638	126881138	GRM8	*	22
10639204	chr7	126893396	126893410	TBX20	-	Promoter (<=1kb)	chr7	126893333	126893833	GRM8	*	14
10639205	chr7	126904694	126904708	TBX20	-	Distal Intergenic	chr7	126904368	126904868	GRM8	*	14
10667356	chr7	126891250	126891268	TBX1	-	Promoter (1-2kb)	chr7	126891234	126891734	GRM8	*	18
10683045	chr7	126932293	126932302	TBP	-	Distal Intergenic	chr7	126931910	126932410	GRM8	*	9
10683046	chr7	126949215	126949224	TBP	+	Distal Intergenic	chr7	126948863	126949363	GRM8	*	9
10708129	chr7	126894340	126894355	TEAD3	-	Promoter (1-2kb)	chr7	126893862	126894362	GRM8	*	15
10708130	chr7	126930076	126930091	TEAD3	-	Distal Intergenic	chr7	126929978	126930478	GRM8	*	15
10805458	chr7	126896393	126896404	ENO1	+	Promoter (3-4kb)	chr7	126896088	126896588	GRM8	*	11
10820445	chr7	126896912	126896924	EP300	+	Promoter (3-4kb)	chr7	126896710	126897210	GRM8	*	12
10840307	chr7	126889141	126889150	CEBPZ	+	Promoter (3-4kb)	chr7	126888822	126889322	GRM8	*	9
10840308	chr7	126932341	126932350	CEBPZ	+	Distal Intergenic	chr7	126931910	126932410	GRM8	*	9
10969502	chr7	126896506	126896518	BPTF	+	Promoter (3-4kb)	chr7	126896088	126896588	GRM8	*	12
11067816	chr7	126880854	126880869	TOPORS	+	Promoter (2-3kb)	chr7	126880638	126881138	GRM8	*	15
11067817	chr7	126902382	126902397	TOPORS	-	Distal Intergenic	chr7	126901900	126902400	GRM8	*	15
11092837	chr7	126904497	126904503	CPEB1	+	Distal Intergenic	chr7	126904368	126904868	GRM8	*	6
11092838	chr7	126904529	126904535	CPEB1	-	Distal Intergenic	chr7	126904368	126904868	GRM8	*	6
11177446	chr7	126896476	126896486	TAL2	+	Promoter (3-4kb)	chr7	126896088	126896588	GRM8	*	10
11218991	chr7	126888925	126888938	BCL11B	+	Promoter (3-4kb)	chr7	126888822	126889322	GRM8	*	13
11218992	chr7	126891596	126891609	BCL11B	-	Promoter (<=1kb)	chr7	126891234	126891734	GRM8	*	13
11218993	chr7	126895215	126895228	BCL11B	+	Promoter (2-3kb)	chr7	126895171	126895671	GRM8	*	13
11218994	chr7	126896416	126896429	BCL11B	+	Promoter (3-4kb)	chr7	126896088	126896588	GRM8	*	13
11218995	chr7	126896806	126896819	BCL11B	+	Promoter (3-4kb)	chr7	126896710	126897210	GRM8	*	13
11218996	chr7	126902379	126902392	BCL11B	-	Distal Intergenic	chr7	126901900	126902400	GRM8	*	13
11218997	chr7	126949077	126949090	BCL11B	-	Distal Intergenic	chr7	126948863	126949363	GRM8	*	13
11269832	chr7	126894236	126894243	CSDA	+	Promoter (1-2kb)	chr7	126893862	126894362	GRM8	*	7
11269833	chr7	126896104	126896111	CSDA	-	Promoter (2-3kb)	chr7	126896088	126896588	GRM8	*	7
11269834	chr7	126932209	126932216	CSDA	-	Distal Intergenic	chr7	126931910	126932410	GRM8	*	7
11269835	chr7	126932401	126932408	CSDA	-	Distal Intergenic	chr7	126931910	126932410	GRM8	*	7
11297175	chr7	126904427	126904435	FOXD4	-	Distal Intergenic	chr7	126904368	126904868	GRM8	*	8
11297176	chr7	126948905	126948913	FOXD4	+	Distal Intergenic	chr7	126948863	126949363	GRM8	*	8
11309102	chr7	126904427	126904435	FOXD4L1	-	Distal Intergenic	chr7	126904368	126904868	GRM8	*	8
11309103	chr7	126948905	126948913	FOXD4L1	+	Distal Intergenic	chr7	126948863	126949363	GRM8	*	8
11320438	chr7	126949344	126949349	FOXD4L3	-	Distal Intergenic	chr7	126948863	126949363	GRM8	*	5
11330974	chr7	126949344	126949349	FOXD4L5	-	Distal Intergenic	chr7	126948863	126949363	GRM8	*	5
11341510	chr7	126949344	126949349	FOXD4L6	-	Distal Intergenic	chr7	126948863	126949363	GRM8	*	5
11349538	chr7	126890238	126890245	NANOGP1	-	Promoter (2-3kb)	chr7	126889934	126890434	GRM8	*	7
11361867	chr7	126888060	126888073	AL7735441	+	Promoter (4-5kb)	chr7	126887794	126888294	GRM8	*	13
11361868	chr7	126893023	126893036	AL7735441	+	Promoter (<=1kb)	chr7	126892824	126893324	GRM8	*	13
11361869	chr7	126930408	126930421	AL7735441	+	Distal Intergenic	chr7	126929978	126930478	GRM8	*	13
11380918	chr7	126888060	126888073	CR3882292	+	Promoter (4-5kb)	chr7	126887794	126888294	GRM8	*	13
11380919	chr7	126893023	126893036	CR3882292	+	Promoter (<=1kb)	chr7	126892824	126893324	GRM8	*	13
11380920	chr7	126930408	126930421	CR3882292	+	Distal Intergenic	chr7	126929978	126930478	GRM8	*	13
11399969	chr7	126888060	126888073	AL6628334	+	Promoter (4-5kb)	chr7	126887794	126888294	GRM8	*	13
11399970	chr7	126893023	126893036	AL6628334	+	Promoter (<=1kb)	chr7	126892824	126893324	GRM8	*	13
11399971	chr7	126930408	126930421	AL6628334	+	Distal Intergenic	chr7	126929978	126930478	GRM8	*	13
11419020	chr7	126888060	126888073	CR7598154	+	Promoter (4-5kb)	chr7	126887794	126888294	GRM8	*	13
11419021	chr7	126893023	126893036	CR7598154	+	Promoter (<=1kb)	chr7	126892824	126893324	GRM8	*	13
11419022	chr7	126930408	126930421	CR7598154	+	Distal Intergenic	chr7	126929978	126930478	GRM8	*	13
11438071	chr7	126888060	126888073	BX0885802	+	Promoter (4-5kb)	chr7	126887794	126888294	GRM8	*	13
11438072	chr7	126893023	126893036	BX0885802	+	Promoter (<=1kb)	chr7	126892824	126893324	GRM8	*	13
11438073	chr7	126930408	126930421	BX0885802	+	Distal Intergenic	chr7	126929978	126930478	GRM8	*	13
11557994	chr7	126949098	126949107	KLF2	-	Distal Intergenic	chr7	126948863	126949363	GRM8	*	9
11671012	chr7	126930134	126930142	FOXL2	-	Distal Intergenic	chr7	126929978	126930478	GRM8	*	8
11671013	chr7	126948906	126948914	FOXL2	+	Distal Intergenic	chr7	126948863	126949363	GRM8	*	8
11707014	chr7	126890259	126890278	TFCP2L1	+	Promoter (2-3kb)	chr7	126889934	126890434	GRM8	*	19
11707015	chr7	126948876	126948895	TFCP2L1	+	Distal Intergenic	chr7	126948863	126949363	GRM8	*	19
11721560	chr7	126892431	126892440	LINE11277	+	Promoter (<=1kb)	chr7	126892032	126892532	GRM8	*	9
11732553	chr7	126892431	126892440	LINE11282	+	Promoter (<=1kb)	chr7	126892032	126892532	GRM8	*	9
11781270	chr7	126888060	126888073	CR8477943	+	Promoter (4-5kb)	chr7	126887794	126888294	GRM8	*	13
11781271	chr7	126893023	126893036	CR8477943	+	Promoter (<=1kb)	chr7	126892824	126893324	GRM8	*	13
11781272	chr7	126930408	126930421	CR8477943	+	Distal Intergenic	chr7	126929978	126930478	GRM8	*	13
11836849	chr7	126889193	126889210	TBX18	+	Promoter (3-4kb)	chr7	126888822	126889322	GRM8	*	17
11836850	chr7	126894122	126894139	TBX18	+	Promoter (<=1kb)	chr7	126893862	126894362	GRM8	*	17
11845595	chr7	126889193	126889210	TBX22	+	Promoter (3-4kb)	chr7	126888822	126889322	GRM8	*	17
11845596	chr7	126894122	126894139	TBX22	+	Promoter (<=1kb)	chr7	126893862	126894362	GRM8	*	17

## Sheet: GRIA2
	motif_seqname	motif_start	motif_end	motif	motif_strand	peaktype	gene_seqname	genepeak_start	genepeak_end	gene	genes_strand	base number of overlapping
30148	chr4	158141627	158141639	TFAP2D	+	Promoter (<=1kb)	chr4	158141587	158142087	GRIA2	*	12
30149	chr4	158300884	158300896	TFAP2D	-	Distal Intergenic	chr4	158300623	158301123	GRIA2	*	12
30150	chr4	158303213	158303225	TFAP2D	-	Distal Intergenic	chr4	158302866	158303366	GRIA2	*	12
243236	chr4	158141129	158141138	ARID5A	+	Promoter (<=1kb)	chr4	158140803	158141303	GRIA2	*	9
243237	chr4	158296420	158296429	ARID5A	-	Distal Intergenic	chr4	158295953	158296453	GRIA2	*	9
243238	chr4	158300687	158300696	ARID5A	-	Distal Intergenic	chr4	158300623	158301123	GRIA2	*	9
243239	chr4	158310741	158310750	ARID5A	+	Distal Intergenic	chr4	158310739	158311239	GRIA2	*	9
243240	chr4	158310742	158310751	ARID5A	-	Distal Intergenic	chr4	158310739	158311239	GRIA2	*	9
361533	chr4	158116063	158116077	TCF3	+	Distal Intergenic	chr4	158116009	158116509	GRIA2	*	14
378595	chr4	158116226	158116234	SREBF1	-	Distal Intergenic	chr4	158116009	158116509	GRIA2	*	8
378597	chr4	158301075	158301083	SREBF1	-	Distal Intergenic	chr4	158300623	158301123	GRIA2	*	8
419927	chr4	158141712	158141720	TCFL5	+	Promoter (<=1kb)	chr4	158141587	158142087	GRIA2	*	8
419928	chr4	158141712	158141720	TCFL5	-	Promoter (<=1kb)	chr4	158141587	158142087	GRIA2	*	8
458034	chr4	158116066	158116074	MYF6	+	Distal Intergenic	chr4	158116009	158116509	GRIA2	*	8
458035	chr4	158116066	158116074	MYF6	-	Distal Intergenic	chr4	158116009	158116509	GRIA2	*	8
479347	chr4	158311072	158311082	HAND1	+	Distal Intergenic	chr4	158310739	158311239	GRIA2	*	10
516183	chr4	158141743	158141754	EPAS1	+	Promoter (<=1kb)	chr4	158141587	158142087	GRIA2	*	11
516184	chr4	158141789	158141800	EPAS1	-	Promoter (<=1kb)	chr4	158141587	158142087	GRIA2	*	11
516185	chr4	158141799	158141810	EPAS1	-	Promoter (<=1kb)	chr4	158141587	158142087	GRIA2	*	11
516186	chr4	158141801	158141812	EPAS1	-	Promoter (<=1kb)	chr4	158141587	158142087	GRIA2	*	11
516187	chr4	158141807	158141818	EPAS1	-	Promoter (<=1kb)	chr4	158141587	158142087	GRIA2	*	11
516188	chr4	158141809	158141820	EPAS1	-	Promoter (<=1kb)	chr4	158141587	158142087	GRIA2	*	11
516189	chr4	158141811	158141822	EPAS1	-	Promoter (<=1kb)	chr4	158141587	158142087	GRIA2	*	11
516190	chr4	158141813	158141824	EPAS1	-	Promoter (<=1kb)	chr4	158141587	158142087	GRIA2	*	11
516191	chr4	158141815	158141826	EPAS1	-	Promoter (<=1kb)	chr4	158141587	158142087	GRIA2	*	11
516192	chr4	158141817	158141828	EPAS1	-	Promoter (<=1kb)	chr4	158141587	158142087	GRIA2	*	11
516193	chr4	158141879	158141890	EPAS1	-	Promoter (<=1kb)	chr4	158141587	158142087	GRIA2	*	11
516194	chr4	158141893	158141904	EPAS1	-	Promoter (<=1kb)	chr4	158141587	158142087	GRIA2	*	11
516195	chr4	158143015	158143026	EPAS1	-	Promoter (<=1kb)	chr4	158142936	158143436	GRIA2	*	11
516196	chr4	158143019	158143030	EPAS1	-	Promoter (<=1kb)	chr4	158142936	158143436	GRIA2	*	11
516197	chr4	158143067	158143078	EPAS1	-	Promoter (<=1kb)	chr4	158142936	158143436	GRIA2	*	11
619350	chr4	158143420	158143431	MYOG	+	Promoter (1-2kb)	chr4	158142936	158143436	GRIA2	*	11
619351	chr4	158143419	158143430	MYOG	-	Promoter (1-2kb)	chr4	158142936	158143436	GRIA2	*	11
619352	chr4	158144080	158144091	MYOG	-	Promoter (1-2kb)	chr4	158144031	158144531	GRIA2	*	11
619353	chr4	158144891	158144902	MYOG	+	Promoter (2-3kb)	chr4	158144589	158145089	GRIA2	*	11
619354	chr4	158298259	158298270	MYOG	+	Distal Intergenic	chr4	158297937	158298437	GRIA2	*	11
619355	chr4	158311120	158311131	MYOG	+	Distal Intergenic	chr4	158310739	158311239	GRIA2	*	11
678745	chr4	158144975	158144983	BHLHE23	+	Promoter (2-3kb)	chr4	158144589	158145089	GRIA2	*	8
678746	chr4	158144975	158144983	BHLHE23	-	Promoter (2-3kb)	chr4	158144589	158145089	GRIA2	*	8
1025301	chr4	158144975	158144983	NEUROD2	+	Promoter (2-3kb)	chr4	158144589	158145089	GRIA2	*	8
1025302	chr4	158144975	158144983	NEUROD2	-	Promoter (2-3kb)	chr4	158144589	158145089	GRIA2	*	8
1038947	chr4	158143421	158143429	NHLH1	+	Promoter (1-2kb)	chr4	158142936	158143436	GRIA2	*	8
1038948	chr4	158143421	158143429	NHLH1	-	Promoter (1-2kb)	chr4	158142936	158143436	GRIA2	*	8
1038949	chr4	158144082	158144090	NHLH1	+	Promoter (1-2kb)	chr4	158144031	158144531	GRIA2	*	8
1038950	chr4	158144082	158144090	NHLH1	-	Promoter (1-2kb)	chr4	158144031	158144531	GRIA2	*	8
1105872	chr4	158144975	158144983	OLIG3	+	Promoter (2-3kb)	chr4	158144589	158145089	GRIA2	*	8
1105873	chr4	158144975	158144983	OLIG3	-	Promoter (2-3kb)	chr4	158144589	158145089	GRIA2	*	8
1123167	chr4	158143421	158143429	NHLH2	+	Promoter (1-2kb)	chr4	158142936	158143436	GRIA2	*	8
1123168	chr4	158143421	158143429	NHLH2	-	Promoter (1-2kb)	chr4	158142936	158143436	GRIA2	*	8
1123169	chr4	158144082	158144090	NHLH2	+	Promoter (1-2kb)	chr4	158144031	158144531	GRIA2	*	8
1123170	chr4	158144082	158144090	NHLH2	-	Promoter (1-2kb)	chr4	158144031	158144531	GRIA2	*	8
1123171	chr4	158311121	158311129	NHLH2	-	Distal Intergenic	chr4	158310739	158311239	GRIA2	*	8
1145936	chr4	158144975	158144983	NEUROG2	+	Promoter (2-3kb)	chr4	158144589	158145089	GRIA2	*	8
1145937	chr4	158144975	158144983	NEUROG2	-	Promoter (2-3kb)	chr4	158144589	158145089	GRIA2	*	8
1184172	chr4	158144975	158144983	ATOH7	+	Promoter (2-3kb)	chr4	158144589	158145089	GRIA2	*	8
1184173	chr4	158144975	158144983	ATOH7	-	Promoter (2-3kb)	chr4	158144589	158145089	GRIA2	*	8
1184175	chr4	158310983	158310991	ATOH7	-	Distal Intergenic	chr4	158310739	158311239	GRIA2	*	8
1192482	chr4	158144975	158144983	BHLHA15	+	Promoter (2-3kb)	chr4	158144589	158145089	GRIA2	*	8
1192483	chr4	158144975	158144983	BHLHA15	-	Promoter (2-3kb)	chr4	158144589	158145089	GRIA2	*	8
1302379	chr4	158116066	158116073	ENSG00000187728	+	Distal Intergenic	chr4	158116009	158116509	GRIA2	*	7
1302380	chr4	158144975	158144982	ENSG00000187728	+	Promoter (2-3kb)	chr4	158144589	158145089	GRIA2	*	7
1302381	chr4	158144976	158144983	ENSG00000187728	-	Promoter (2-3kb)	chr4	158144589	158145089	GRIA2	*	7
1395214	chr4	158300988	158300998	HES5	+	Distal Intergenic	chr4	158300623	158301123	GRIA2	*	10
1395215	chr4	158300988	158300998	HES5	-	Distal Intergenic	chr4	158300623	158301123	GRIA2	*	10
1404814	chr4	158116226	158116234	SREBF2	-	Distal Intergenic	chr4	158116009	158116509	GRIA2	*	8
1404816	chr4	158301075	158301083	SREBF2	-	Distal Intergenic	chr4	158300623	158301123	GRIA2	*	8
1417344	chr4	158144975	158144983	OLIG2	+	Promoter (2-3kb)	chr4	158144589	158145089	GRIA2	*	8
1417345	chr4	158144975	158144983	OLIG2	-	Promoter (2-3kb)	chr4	158144589	158145089	GRIA2	*	8
1439034	chr4	158143073	158143079	MGA	+	Promoter (<=1kb)	chr4	158142936	158143436	GRIA2	*	6
1439036	chr4	158296332	158296338	MGA	-	Distal Intergenic	chr4	158295953	158296453	GRIA2	*	6
1472205	chr4	158146743	158146754	NFE2L1	+	Promoter (4-5kb)	chr4	158146605	158147105	GRIA2	*	11
1532781	chr4	158144256	158144266	ATF6	-	Promoter (1-2kb)	chr4	158144031	158144531	GRIA2	*	10
1584306	chr4	158140425	158140434	NRL	-	Promoter (<=1kb)	chr4	158140147	158140647	GRIA2	*	9
1628392	chr4	158146305	158146315	CREB5	+	Promoter (3-4kb)	chr4	158146040	158146540	GRIA2	*	10
1628393	chr4	158146305	158146315	CREB5	-	Promoter (3-4kb)	chr4	158146040	158146540	GRIA2	*	10
1663197	chr4	158141292	158141301	ATF3	+	Promoter (<=1kb)	chr4	158140803	158141303	GRIA2	*	9
1668569	chr4	158143557	158143567	NFIL3	+	Promoter (1-2kb)	chr4	158143476	158143976	GRIA2	*	10
1668570	chr4	158143557	158143567	NFIL3	-	Promoter (1-2kb)	chr4	158143476	158143976	GRIA2	*	10
1673573	chr4	158143557	158143567	TEF	+	Promoter (1-2kb)	chr4	158143476	158143976	GRIA2	*	10
1673574	chr4	158143557	158143567	TEF	-	Promoter (1-2kb)	chr4	158143476	158143976	GRIA2	*	10
1673575	chr4	158145779	158145789	TEF	+	Promoter (3-4kb)	chr4	158145311	158145811	GRIA2	*	10
1689899	chr4	158144519	158144529	ATF5	+	Promoter (2-3kb)	chr4	158144031	158144531	GRIA2	*	10
1689901	chr4	158296009	158296019	ATF5	+	Distal Intergenic	chr4	158295953	158296453	GRIA2	*	10
1689902	chr4	158298223	158298233	ATF5	+	Distal Intergenic	chr4	158297937	158298437	GRIA2	*	10
1726116	chr4	158146304	158146316	ATF7	-	Promoter (3-4kb)	chr4	158146040	158146540	GRIA2	*	12
1746880	chr4	158145652	158145661	CEBPB	+	Promoter (3-4kb)	chr4	158145311	158145811	GRIA2	*	9
1754640	chr4	158140512	158140523	DDIT3	-	Promoter (<=1kb)	chr4	158140147	158140647	GRIA2	*	11
1754641	chr4	158141027	158141038	DDIT3	+	Promoter (<=1kb)	chr4	158140803	158141303	GRIA2	*	11
1886415	chr4	158144256	158144262	ATF6B	-	Promoter (1-2kb)	chr4	158144031	158144531	GRIA2	*	6
1900930	chr4	158144256	158144262	CR9257962	-	Promoter (1-2kb)	chr4	158144031	158144531	GRIA2	*	6
1905461	chr4	158144256	158144262	AL6628286	-	Promoter (1-2kb)	chr4	158144031	158144531	GRIA2	*	6
2021574	chr4	158141844	158141863	ZNF263	+	Promoter (<=1kb)	chr4	158141587	158142087	GRIA2	*	19
2021575	chr4	158141855	158141874	ZNF263	+	Promoter (<=1kb)	chr4	158141587	158142087	GRIA2	*	19
2021576	chr4	158141715	158141734	ZNF263	-	Promoter (<=1kb)	chr4	158141587	158142087	GRIA2	*	19
2021577	chr4	158143636	158143655	ZNF263	+	Promoter (1-2kb)	chr4	158143476	158143976	GRIA2	*	19
2021578	chr4	158144274	158144293	ZNF263	-	Promoter (1-2kb)	chr4	158144031	158144531	GRIA2	*	19
2021579	chr4	158303037	158303056	ZNF263	-	Distal Intergenic	chr4	158302866	158303366	GRIA2	*	19
2021580	chr4	158303041	158303060	ZNF263	-	Distal Intergenic	chr4	158302866	158303366	GRIA2	*	19
2021581	chr4	158303044	158303063	ZNF263	-	Distal Intergenic	chr4	158302866	158303366	GRIA2	*	19
2164647	chr4	158143037	158143044	ZIC2	+	Promoter (<=1kb)	chr4	158142936	158143436	GRIA2	*	7
2187971	chr4	158140290	158140303	PRDM1	+	Promoter (<=1kb)	chr4	158140147	158140647	GRIA2	*	13
2187972	chr4	158143167	158143180	PRDM1	+	Promoter (<=1kb)	chr4	158142936	158143436	GRIA2	*	13
2187973	chr4	158144876	158144889	PRDM1	+	Promoter (2-3kb)	chr4	158144589	158145089	GRIA2	*	13
2187974	chr4	158145759	158145772	PRDM1	+	Promoter (3-4kb)	chr4	158145311	158145811	GRIA2	*	13
2187975	chr4	158145765	158145778	PRDM1	+	Promoter (3-4kb)	chr4	158145311	158145811	GRIA2	*	13
2187976	chr4	158146171	158146184	PRDM1	+	Promoter (3-4kb)	chr4	158146040	158146540	GRIA2	*	13
2187977	chr4	158146391	158146404	PRDM1	+	Promoter (3-4kb)	chr4	158146040	158146540	GRIA2	*	13
2187978	chr4	158146461	158146474	PRDM1	-	Promoter (4-5kb)	chr4	158146040	158146540	GRIA2	*	13
2187979	chr4	158146485	158146498	PRDM1	-	Promoter (4-5kb)	chr4	158146040	158146540	GRIA2	*	13
2187982	chr4	158311180	158311193	PRDM1	-	Distal Intergenic	chr4	158310739	158311239	GRIA2	*	13
2324603	chr4	158141979	158141999	REST	+	Promoter (<=1kb)	chr4	158141587	158142087	GRIA2	*	20
2398134	chr4	158141704	158141715	PATZ1	+	Promoter (<=1kb)	chr4	158141587	158142087	GRIA2	*	11
2398135	chr4	158143625	158143636	PATZ1	+	Promoter (1-2kb)	chr4	158143476	158143976	GRIA2	*	11
2398136	chr4	158298398	158298409	PATZ1	+	Distal Intergenic	chr4	158297937	158298437	GRIA2	*	11
2398137	chr4	158298399	158298410	PATZ1	+	Distal Intergenic	chr4	158297937	158298437	GRIA2	*	11
2428441	chr4	158144083	158144096	YY1	-	Promoter (1-2kb)	chr4	158144031	158144531	GRIA2	*	13
2539722	chr4	158143775	158143788	CTCF	+	Promoter (1-2kb)	chr4	158143476	158143976	GRIA2	*	13
2762668	chr4	158143701	158143716	SP4	+	Promoter (1-2kb)	chr4	158143476	158143976	GRIA2	*	15
2762669	chr4	158303240	158303255	SP4	+	Distal Intergenic	chr4	158302866	158303366	GRIA2	*	15
2806355	chr4	158143062	158143075	KLF3	+	Promoter (<=1kb)	chr4	158142936	158143436	GRIA2	*	13
2822525	chr4	158140819	158140830	PRDM4	-	Promoter (<=1kb)	chr4	158140803	158141303	GRIA2	*	11
2852951	chr4	158116104	158116118	BCL6	-	Distal Intergenic	chr4	158116009	158116509	GRIA2	*	14
2852952	chr4	158140528	158140542	BCL6	+	Promoter (<=1kb)	chr4	158140147	158140647	GRIA2	*	14
2852953	chr4	158140632	158140646	BCL6	-	Promoter (<=1kb)	chr4	158140147	158140647	GRIA2	*	14
2852954	chr4	158140985	158140999	BCL6	-	Promoter (<=1kb)	chr4	158140803	158141303	GRIA2	*	14
2867116	chr4	158116496	158116507	ZBTB47	-	Distal Intergenic	chr4	158116009	158116509	GRIA2	*	11
2867117	chr4	158143883	158143894	ZBTB47	-	Promoter (1-2kb)	chr4	158143476	158143976	GRIA2	*	11
2867118	chr4	158145572	158145583	ZBTB47	-	Promoter (3-4kb)	chr4	158145311	158145811	GRIA2	*	11
2867119	chr4	158145734	158145745	ZBTB47	-	Promoter (3-4kb)	chr4	158145311	158145811	GRIA2	*	11
2867120	chr4	158146279	158146290	ZBTB47	+	Promoter (3-4kb)	chr4	158146040	158146540	GRIA2	*	11
2963108	chr4	158144187	158144200	BCL11A	-	Promoter (1-2kb)	chr4	158144031	158144531	GRIA2	*	13
2963109	chr4	158144873	158144886	BCL11A	+	Promoter (2-3kb)	chr4	158144589	158145089	GRIA2	*	13
2963110	chr4	158145317	158145330	BCL11A	+	Promoter (2-3kb)	chr4	158145311	158145811	GRIA2	*	13
2963111	chr4	158145413	158145426	BCL11A	+	Promoter (3-4kb)	chr4	158145311	158145811	GRIA2	*	13
2963112	chr4	158146454	158146467	BCL11A	-	Promoter (4-5kb)	chr4	158146040	158146540	GRIA2	*	13
2963113	chr4	158146464	158146477	BCL11A	-	Promoter (4-5kb)	chr4	158146040	158146540	GRIA2	*	13
2963114	chr4	158146490	158146503	BCL11A	-	Promoter (4-5kb)	chr4	158146040	158146540	GRIA2	*	13
2963115	chr4	158146519	158146532	BCL11A	-	Promoter (4-5kb)	chr4	158146040	158146540	GRIA2	*	13
3026420	chr4	158140896	158140907	IKZF4	-	Promoter (<=1kb)	chr4	158140803	158141303	GRIA2	*	11
3026421	chr4	158144249	158144260	IKZF4	-	Promoter (1-2kb)	chr4	158144031	158144531	GRIA2	*	11
3026422	chr4	158310946	158310957	IKZF4	-	Distal Intergenic	chr4	158310739	158311239	GRIA2	*	11
3114485	chr4	158141802	158141820	RREB1	+	Promoter (<=1kb)	chr4	158141587	158142087	GRIA2	*	18
3114486	chr4	158141806	158141824	RREB1	+	Promoter (<=1kb)	chr4	158141587	158142087	GRIA2	*	18
3114487	chr4	158141808	158141826	RREB1	+	Promoter (<=1kb)	chr4	158141587	158142087	GRIA2	*	18
3114488	chr4	158143014	158143032	RREB1	+	Promoter (<=1kb)	chr4	158142936	158143436	GRIA2	*	18
3114489	chr4	158143031	158143049	RREB1	+	Promoter (<=1kb)	chr4	158142936	158143436	GRIA2	*	18
3114490	chr4	158143034	158143052	RREB1	+	Promoter (<=1kb)	chr4	158142936	158143436	GRIA2	*	18
3114491	chr4	158143036	158143054	RREB1	+	Promoter (<=1kb)	chr4	158142936	158143436	GRIA2	*	18
3114492	chr4	158143615	158143633	RREB1	+	Promoter (1-2kb)	chr4	158143476	158143976	GRIA2	*	18
3114493	chr4	158143620	158143638	RREB1	+	Promoter (1-2kb)	chr4	158143476	158143976	GRIA2	*	18
3215053	chr4	158141679	158141687	ZBTB1	+	Promoter (<=1kb)	chr4	158141587	158142087	GRIA2	*	8
3223638	chr4	158140596	158140605	FEZF1	-	Promoter (<=1kb)	chr4	158140147	158140647	GRIA2	*	9
3223639	chr4	158144235	158144244	FEZF1	+	Promoter (1-2kb)	chr4	158144031	158144531	GRIA2	*	9
3244083	chr4	158141703	158141712	KLF16	+	Promoter (<=1kb)	chr4	158141587	158142087	GRIA2	*	9
3244084	chr4	158143623	158143632	KLF16	+	Promoter (1-2kb)	chr4	158143476	158143976	GRIA2	*	9
3244085	chr4	158143625	158143634	KLF16	+	Promoter (1-2kb)	chr4	158143476	158143976	GRIA2	*	9
3244086	chr4	158298398	158298407	KLF16	+	Distal Intergenic	chr4	158297937	158298437	GRIA2	*	9
3244087	chr4	158298399	158298408	KLF16	+	Distal Intergenic	chr4	158297937	158298437	GRIA2	*	9
3313530	chr4	158143626	158143634	KLF4	+	Promoter (1-2kb)	chr4	158143476	158143976	GRIA2	*	8
3313531	chr4	158143631	158143639	KLF4	+	Promoter (1-2kb)	chr4	158143476	158143976	GRIA2	*	8
3364821	chr4	158143623	158143631	ZNF740	+	Promoter (1-2kb)	chr4	158143476	158143976	GRIA2	*	8
3364822	chr4	158143629	158143637	ZNF740	+	Promoter (1-2kb)	chr4	158143476	158143976	GRIA2	*	8
3364823	chr4	158298396	158298404	ZNF740	+	Distal Intergenic	chr4	158297937	158298437	GRIA2	*	8
3364824	chr4	158298398	158298406	ZNF740	+	Distal Intergenic	chr4	158297937	158298437	GRIA2	*	8
3364825	chr4	158298399	158298407	ZNF740	+	Distal Intergenic	chr4	158297937	158298437	GRIA2	*	8
3364826	chr4	158298400	158298408	ZNF740	+	Distal Intergenic	chr4	158297937	158298437	GRIA2	*	8
3429020	chr4	158140596	158140605	FEZF2	-	Promoter (<=1kb)	chr4	158140147	158140647	GRIA2	*	9
3429021	chr4	158144235	158144244	FEZF2	+	Promoter (1-2kb)	chr4	158144031	158144531	GRIA2	*	9
3464058	chr4	158143946	158143961	BCL6B	-	Promoter (1-2kb)	chr4	158143476	158143976	GRIA2	*	15
3464059	chr4	158144149	158144164	BCL6B	-	Promoter (1-2kb)	chr4	158144031	158144531	GRIA2	*	15
3464060	chr4	158146682	158146697	BCL6B	+	Promoter (4-5kb)	chr4	158146605	158147105	GRIA2	*	15
3464062	chr4	158310946	158310961	BCL6B	-	Distal Intergenic	chr4	158310739	158311239	GRIA2	*	15
3493319	chr4	158116458	158116480	GFI1	-	Distal Intergenic	chr4	158116009	158116509	GRIA2	*	22
3493320	chr4	158144310	158144332	GFI1	+	Promoter (1-2kb)	chr4	158144031	158144531	GRIA2	*	22
3493321	chr4	158145051	158145073	GFI1	+	Promoter (2-3kb)	chr4	158144589	158145089	GRIA2	*	22
3785508	chr4	158298397	158298407	ZNF219	+	Distal Intergenic	chr4	158297937	158298437	GRIA2	*	10
3785509	chr4	158298398	158298408	ZNF219	+	Distal Intergenic	chr4	158297937	158298437	GRIA2	*	10
3785510	chr4	158298399	158298409	ZNF219	+	Distal Intergenic	chr4	158297937	158298437	GRIA2	*	10
3785511	chr4	158300889	158300899	ZNF219	+	Distal Intergenic	chr4	158300623	158301123	GRIA2	*	10
3811606	chr4	158298401	158298409	ZNF202	+	Distal Intergenic	chr4	158297937	158298437	GRIA2	*	8
3811607	chr4	158311217	158311225	ZNF202	+	Distal Intergenic	chr4	158310739	158311239	GRIA2	*	8
3824094	chr4	158311074	158311094	ZNF143	+	Distal Intergenic	chr4	158310739	158311239	GRIA2	*	20
3957278	chr4	158144484	158144491	ZNF32	+	Promoter (2-3kb)	chr4	158144031	158144531	GRIA2	*	7
3957279	chr4	158146992	158146999	ZNF32	+	Promoter (4-5kb)	chr4	158146605	158147105	GRIA2	*	7
3957280	chr4	158146994	158147001	ZNF32	+	Promoter (4-5kb)	chr4	158146605	158147105	GRIA2	*	7
3957281	chr4	158146996	158147003	ZNF32	+	Promoter (4-5kb)	chr4	158146605	158147105	GRIA2	*	7
3957282	chr4	158146993	158147000	ZNF32	-	Promoter (4-5kb)	chr4	158146605	158147105	GRIA2	*	7
3957283	chr4	158146995	158147002	ZNF32	-	Promoter (4-5kb)	chr4	158146605	158147105	GRIA2	*	7
3957284	chr4	158146997	158147004	ZNF32	-	Promoter (4-5kb)	chr4	158146605	158147105	GRIA2	*	7
3995122	chr4	158116383	158116391	ZNF35	+	Distal Intergenic	chr4	158116009	158116509	GRIA2	*	8
3995123	chr4	158145687	158145695	ZNF35	+	Promoter (3-4kb)	chr4	158145311	158145811	GRIA2	*	8
3995124	chr4	158145691	158145699	ZNF35	+	Promoter (3-4kb)	chr4	158145311	158145811	GRIA2	*	8
3995128	chr4	158302898	158302906	ZNF35	-	Distal Intergenic	chr4	158302866	158303366	GRIA2	*	8
4076873	chr4	158143244	158143254	ZNF524	+	Promoter (<=1kb)	chr4	158142936	158143436	GRIA2	*	10
4120887	chr4	158141703	158141712	SP3	+	Promoter (<=1kb)	chr4	158141587	158142087	GRIA2	*	9
4120888	chr4	158143623	158143632	SP3	+	Promoter (1-2kb)	chr4	158143476	158143976	GRIA2	*	9
4120889	chr4	158143625	158143634	SP3	+	Promoter (1-2kb)	chr4	158143476	158143976	GRIA2	*	9
4209202	chr4	158143138	158143151	ZIC4	-	Promoter (<=1kb)	chr4	158142936	158143436	GRIA2	*	13
4303725	chr4	158143373	158143388	ZNF713	-	Promoter (<=1kb)	chr4	158142936	158143436	GRIA2	*	15
4303726	chr4	158146860	158146875	ZNF713	+	Promoter (4-5kb)	chr4	158146605	158147105	GRIA2	*	15
4303728	chr4	158311053	158311068	ZNF713	+	Distal Intergenic	chr4	158310739	158311239	GRIA2	*	15
4324533	chr4	158141704	158141717	ZBTB7A	+	Promoter (<=1kb)	chr4	158141587	158142087	GRIA2	*	13
4324534	chr4	158143135	158143148	ZBTB7A	-	Promoter (<=1kb)	chr4	158142936	158143436	GRIA2	*	13
4324535	chr4	158143714	158143727	ZBTB7A	+	Promoter (1-2kb)	chr4	158143476	158143976	GRIA2	*	13
4404174	chr4	158141781	158141794	ZSCAN4	+	Promoter (<=1kb)	chr4	158141587	158142087	GRIA2	*	13
4404175	chr4	158141791	158141804	ZSCAN4	+	Promoter (<=1kb)	chr4	158141587	158142087	GRIA2	*	13
4404176	chr4	158143013	158143026	ZSCAN4	+	Promoter (<=1kb)	chr4	158142936	158143436	GRIA2	*	13
4404177	chr4	158143061	158143074	ZSCAN4	+	Promoter (<=1kb)	chr4	158142936	158143436	GRIA2	*	13
4423845	chr4	158303166	158303178	PLAG1	-	Distal Intergenic	chr4	158302866	158303366	GRIA2	*	12
4587731	chr4	158144889	158144897	SNAI3	+	Promoter (2-3kb)	chr4	158144589	158145089	GRIA2	*	8
4636515	chr4	158140896	158140907	IKZF1	-	Promoter (<=1kb)	chr4	158140803	158141303	GRIA2	*	11
4636516	chr4	158144249	158144260	IKZF1	-	Promoter (1-2kb)	chr4	158144031	158144531	GRIA2	*	11
4636517	chr4	158310946	158310957	IKZF1	-	Distal Intergenic	chr4	158310739	158311239	GRIA2	*	11
4678044	chr4	158144251	158144263	MTF1	-	Promoter (1-2kb)	chr4	158144031	158144531	GRIA2	*	12
4678045	chr4	158297967	158297979	MTF1	+	Distal Intergenic	chr4	158297937	158298437	GRIA2	*	12
4689057	chr4	158303243	158303252	SP6	+	Distal Intergenic	chr4	158302866	158303366	GRIA2	*	9
4716149	chr4	158296226	158296242	ZSCAN16	+	Distal Intergenic	chr4	158295953	158296453	GRIA2	*	16
4726537	chr4	158116496	158116507	ZNF652	-	Distal Intergenic	chr4	158116009	158116509	GRIA2	*	11
4726538	chr4	158143883	158143894	ZNF652	-	Promoter (1-2kb)	chr4	158143476	158143976	GRIA2	*	11
4726539	chr4	158145572	158145583	ZNF652	-	Promoter (3-4kb)	chr4	158145311	158145811	GRIA2	*	11
4726540	chr4	158145734	158145745	ZNF652	-	Promoter (3-4kb)	chr4	158145311	158145811	GRIA2	*	11
4726541	chr4	158146279	158146290	ZNF652	+	Promoter (3-4kb)	chr4	158146040	158146540	GRIA2	*	11
4784808	chr4	158143624	158143634	SP9	+	Promoter (1-2kb)	chr4	158143476	158143976	GRIA2	*	10
4784809	chr4	158143703	158143713	SP9	+	Promoter (1-2kb)	chr4	158143476	158143976	GRIA2	*	10
4784810	chr4	158298398	158298408	SP9	+	Distal Intergenic	chr4	158297937	158298437	GRIA2	*	10
4970044	chr4	158296114	158296123	DMRT3	+	Distal Intergenic	chr4	158295953	158296453	GRIA2	*	9
5024967	chr4	158310973	158310983	E2F8	+	Distal Intergenic	chr4	158310739	158311239	GRIA2	*	10
5045522	chr4	158141719	158141728	E2F6	-	Promoter (<=1kb)	chr4	158141587	158142087	GRIA2	*	9
5148469	chr4	158143685	158143694	ETV2	-	Promoter (1-2kb)	chr4	158143476	158143976	GRIA2	*	9
5164978	chr4	158144091	158144104	ELF2	-	Promoter (1-2kb)	chr4	158144031	158144531	GRIA2	*	13
5164979	chr4	158303047	158303060	ELF2	-	Distal Intergenic	chr4	158302866	158303366	GRIA2	*	13
5187744	chr4	158142053	158142061	ETV3	-	Promoter (<=1kb)	chr4	158141587	158142087	GRIA2	*	8
5261160	chr4	158143685	158143694	GABPA	-	Promoter (1-2kb)	chr4	158143476	158143976	GRIA2	*	9
5292294	chr4	158143684	158143693	ELK4	-	Promoter (1-2kb)	chr4	158143476	158143976	GRIA2	*	9
5313847	chr4	158140372	158140384	SPIC	+	Promoter (<=1kb)	chr4	158140147	158140647	GRIA2	*	12
5313848	chr4	158296295	158296307	SPIC	-	Distal Intergenic	chr4	158295953	158296453	GRIA2	*	12
5313849	chr4	158298215	158298227	SPIC	+	Distal Intergenic	chr4	158297937	158298437	GRIA2	*	12
5335965	chr4	158143685	158143693	ETV5	-	Promoter (1-2kb)	chr4	158143476	158143976	GRIA2	*	8
5428496	chr4	158141274	158141285	FOXM1	-	Promoter (<=1kb)	chr4	158140803	158141303	GRIA2	*	11
5428497	chr4	158143956	158143967	FOXM1	+	Promoter (1-2kb)	chr4	158143476	158143976	GRIA2	*	11
5428498	chr4	158144442	158144453	FOXM1	-	Promoter (2-3kb)	chr4	158144031	158144531	GRIA2	*	11
5428499	chr4	158144908	158144919	FOXM1	+	Promoter (2-3kb)	chr4	158144589	158145089	GRIA2	*	11
5428500	chr4	158145686	158145697	FOXM1	-	Promoter (3-4kb)	chr4	158145311	158145811	GRIA2	*	11
5428501	chr4	158145690	158145701	FOXM1	-	Promoter (3-4kb)	chr4	158145311	158145811	GRIA2	*	11
5428503	chr4	158302932	158302943	FOXM1	+	Distal Intergenic	chr4	158302866	158303366	GRIA2	*	11
5467677	chr4	158296233	158296239	FOXO3	-	Distal Intergenic	chr4	158295953	158296453	GRIA2	*	6
5467678	chr4	158311162	158311168	FOXO3	-	Distal Intergenic	chr4	158310739	158311239	GRIA2	*	6
5480495	chr4	158141275	158141285	FOXA2	-	Promoter (<=1kb)	chr4	158140803	158141303	GRIA2	*	10
5480496	chr4	158145691	158145701	FOXA2	-	Promoter (3-4kb)	chr4	158145311	158145811	GRIA2	*	10
5480498	chr4	158296233	158296243	FOXA2	-	Distal Intergenic	chr4	158295953	158296453	GRIA2	*	10
5480499	chr4	158298377	158298387	FOXA2	-	Distal Intergenic	chr4	158297937	158298437	GRIA2	*	10
5480500	chr4	158311162	158311172	FOXA2	-	Distal Intergenic	chr4	158310739	158311239	GRIA2	*	10
5503454	chr4	158116382	158116391	FOXP2	-	Distal Intergenic	chr4	158116009	158116509	GRIA2	*	9
5503455	chr4	158296232	158296241	FOXP2	-	Distal Intergenic	chr4	158295953	158296453	GRIA2	*	9
5503456	chr4	158311161	158311170	FOXP2	-	Distal Intergenic	chr4	158310739	158311239	GRIA2	*	9
5547950	chr4	158296232	158296244	FOXF2	-	Distal Intergenic	chr4	158295953	158296453	GRIA2	*	12
5558003	chr4	158116383	158116389	FOXK2	-	Distal Intergenic	chr4	158116009	158116509	GRIA2	*	6
5558004	chr4	158144447	158144453	FOXK2	-	Promoter (2-3kb)	chr4	158144031	158144531	GRIA2	*	6
5558005	chr4	158296233	158296239	FOXK2	-	Distal Intergenic	chr4	158295953	158296453	GRIA2	*	6
5558006	chr4	158311162	158311168	FOXK2	-	Distal Intergenic	chr4	158310739	158311239	GRIA2	*	6
5570097	chr4	158116383	158116389	FOXO1	-	Distal Intergenic	chr4	158116009	158116509	GRIA2	*	6
5570098	chr4	158144447	158144453	FOXO1	-	Promoter (2-3kb)	chr4	158144031	158144531	GRIA2	*	6
5570101	chr4	158296233	158296239	FOXO1	-	Distal Intergenic	chr4	158295953	158296453	GRIA2	*	6
5570102	chr4	158311162	158311168	FOXO1	-	Distal Intergenic	chr4	158310739	158311239	GRIA2	*	6
5596374	chr4	158116381	158116391	FOXQ1	-	Distal Intergenic	chr4	158116009	158116509	GRIA2	*	10
5596375	chr4	158144387	158144397	FOXQ1	+	Promoter (1-2kb)	chr4	158144031	158144531	GRIA2	*	10
5596376	chr4	158144445	158144455	FOXQ1	-	Promoter (2-3kb)	chr4	158144031	158144531	GRIA2	*	10
5596379	chr4	158311160	158311170	FOXQ1	-	Distal Intergenic	chr4	158310739	158311239	GRIA2	*	10
5630632	chr4	158116381	158116392	FOXI1	-	Distal Intergenic	chr4	158116009	158116509	GRIA2	*	11
5630633	chr4	158140560	158140571	FOXI1	-	Promoter (<=1kb)	chr4	158140147	158140647	GRIA2	*	11
5630634	chr4	158141273	158141284	FOXI1	-	Promoter (<=1kb)	chr4	158140803	158141303	GRIA2	*	11
5630635	chr4	158144262	158144273	FOXI1	+	Promoter (1-2kb)	chr4	158144031	158144531	GRIA2	*	11
5630636	chr4	158145333	158145344	FOXI1	+	Promoter (2-3kb)	chr4	158145311	158145811	GRIA2	*	11
5630637	chr4	158145685	158145696	FOXI1	-	Promoter (3-4kb)	chr4	158145311	158145811	GRIA2	*	11
5630638	chr4	158145689	158145700	FOXI1	-	Promoter (3-4kb)	chr4	158145311	158145811	GRIA2	*	11
5710717	chr4	158116383	158116389	FOXG1	-	Distal Intergenic	chr4	158116009	158116509	GRIA2	*	6
5710718	chr4	158144447	158144453	FOXG1	-	Promoter (2-3kb)	chr4	158144031	158144531	GRIA2	*	6
5710719	chr4	158296233	158296239	FOXG1	-	Distal Intergenic	chr4	158295953	158296453	GRIA2	*	6
5710720	chr4	158311162	158311168	FOXG1	-	Distal Intergenic	chr4	158310739	158311239	GRIA2	*	6
5730445	chr4	158144882	158144894	FOXC2	+	Promoter (2-3kb)	chr4	158144589	158145089	GRIA2	*	12
5730446	chr4	158144882	158144894	FOXC2	-	Promoter (2-3kb)	chr4	158144589	158145089	GRIA2	*	12
5730447	chr4	158146710	158146722	FOXC2	+	Promoter (4-5kb)	chr4	158146605	158147105	GRIA2	*	12
5787569	chr4	158144687	158144695	FOXS1	-	Promoter (2-3kb)	chr4	158144589	158145089	GRIA2	*	8
5787570	chr4	158145333	158145341	FOXS1	+	Promoter (2-3kb)	chr4	158145311	158145811	GRIA2	*	8
5787573	chr4	158296234	158296242	FOXS1	-	Distal Intergenic	chr4	158295953	158296453	GRIA2	*	8
5787574	chr4	158311163	158311171	FOXS1	-	Distal Intergenic	chr4	158310739	158311239	GRIA2	*	8
5810073	chr4	158116380	158116389	FOXO4	-	Distal Intergenic	chr4	158116009	158116509	GRIA2	*	9
5810074	chr4	158144444	158144453	FOXO4	-	Promoter (2-3kb)	chr4	158144031	158144531	GRIA2	*	9
5810075	chr4	158145692	158145701	FOXO4	-	Promoter (3-4kb)	chr4	158145311	158145811	GRIA2	*	9
5810077	chr4	158296230	158296239	FOXO4	-	Distal Intergenic	chr4	158295953	158296453	GRIA2	*	9
5810078	chr4	158311159	158311168	FOXO4	-	Distal Intergenic	chr4	158310739	158311239	GRIA2	*	9
5919265	chr4	158116383	158116389	FOXJ3	-	Distal Intergenic	chr4	158116009	158116509	GRIA2	*	6
5919266	chr4	158144447	158144453	FOXJ3	-	Promoter (2-3kb)	chr4	158144031	158144531	GRIA2	*	6
5919267	chr4	158296233	158296239	FOXJ3	-	Distal Intergenic	chr4	158295953	158296453	GRIA2	*	6
5919268	chr4	158311162	158311168	FOXJ3	-	Distal Intergenic	chr4	158310739	158311239	GRIA2	*	6
5957703	chr4	158144447	158144455	KIAA0415	-	Promoter (2-3kb)	chr4	158144031	158144531	GRIA2	*	8
5957705	chr4	158296233	158296241	KIAA0415	-	Distal Intergenic	chr4	158295953	158296453	GRIA2	*	8
5957706	chr4	158311162	158311170	KIAA0415	-	Distal Intergenic	chr4	158310739	158311239	GRIA2	*	8
5968517	chr4	158296233	158296239	FOXD1	-	Distal Intergenic	chr4	158295953	158296453	GRIA2	*	6
5968518	chr4	158311162	158311168	FOXD1	-	Distal Intergenic	chr4	158310739	158311239	GRIA2	*	6
5984993	chr4	158144158	158144164	GATA3	+	Promoter (1-2kb)	chr4	158144031	158144531	GRIA2	*	6
5999841	chr4	158302936	158302943	GATA4	+	Distal Intergenic	chr4	158302866	158303366	GRIA2	*	7
6016934	chr4	158302936	158302944	GATA2	+	Distal Intergenic	chr4	158302866	158303366	GRIA2	*	8
6085887	chr4	158116178	158116189	ARX	+	Distal Intergenic	chr4	158116009	158116509	GRIA2	*	11
6085888	chr4	158146195	158146206	ARX	+	Promoter (3-4kb)	chr4	158146040	158146540	GRIA2	*	11
6085889	chr4	158146195	158146206	ARX	-	Promoter (3-4kb)	chr4	158146040	158146540	GRIA2	*	11
6130866	chr4	158144152	158144164	HOXC8	-	Promoter (1-2kb)	chr4	158144031	158144531	GRIA2	*	12
6186296	chr4	158146100	158146110	HOXA9	+	Promoter (3-4kb)	chr4	158146040	158146540	GRIA2	*	10
6194604	chr4	158144655	158144662	LHX5	+	Promoter (2-3kb)	chr4	158144589	158145089	GRIA2	*	7
6194605	chr4	158144652	158144659	LHX5	-	Promoter (2-3kb)	chr4	158144589	158145089	GRIA2	*	7
6282538	chr4	158116384	158116392	HOXA13	-	Distal Intergenic	chr4	158116009	158116509	GRIA2	*	8
6282539	chr4	158140184	158140192	HOXA13	+	Promoter (1-2kb)	chr4	158140147	158140647	GRIA2	*	8
6282541	chr4	158311050	158311058	HOXA13	-	Distal Intergenic	chr4	158310739	158311239	GRIA2	*	8
6377189	chr4	158116366	158116377	HNF1B	-	Distal Intergenic	chr4	158116009	158116509	GRIA2	*	11
6377190	chr4	158144915	158144926	HNF1B	+	Promoter (2-3kb)	chr4	158144589	158145089	GRIA2	*	11
6377191	chr4	158144915	158144926	HNF1B	-	Promoter (2-3kb)	chr4	158144589	158145089	GRIA2	*	11
6395082	chr4	158144652	158144660	VTN	+	Promoter (2-3kb)	chr4	158144589	158145089	GRIA2	*	8
6395083	chr4	158144654	158144662	VTN	-	Promoter (2-3kb)	chr4	158144589	158145089	GRIA2	*	8
6409206	chr4	158116179	158116188	PHOX2B	+	Distal Intergenic	chr4	158116009	158116509	GRIA2	*	9
6409207	chr4	158144650	158144659	PHOX2B	+	Promoter (2-3kb)	chr4	158144589	158145089	GRIA2	*	9
6409208	chr4	158145062	158145071	PHOX2B	-	Promoter (2-3kb)	chr4	158144589	158145089	GRIA2	*	9
6409209	chr4	158146196	158146205	PHOX2B	+	Promoter (3-4kb)	chr4	158146040	158146540	GRIA2	*	9
6409210	chr4	158146196	158146205	PHOX2B	-	Promoter (3-4kb)	chr4	158146040	158146540	GRIA2	*	9
6420170	chr4	158140348	158140357	NKX32	-	Promoter (<=1kb)	chr4	158140147	158140647	GRIA2	*	9
6460150	chr4	158141171	158141179	TLX2	-	Promoter (<=1kb)	chr4	158140803	158141303	GRIA2	*	8
6460151	chr4	158144443	158144451	TLX2	+	Promoter (2-3kb)	chr4	158144031	158144531	GRIA2	*	8
6483940	chr4	158144654	158144660	PRRX1	+	Promoter (2-3kb)	chr4	158144589	158145089	GRIA2	*	6
6483941	chr4	158144654	158144660	PRRX1	-	Promoter (2-3kb)	chr4	158144589	158145089	GRIA2	*	6
6496364	chr4	158116065	158116075	TGIF2	+	Distal Intergenic	chr4	158116009	158116509	GRIA2	*	10
6496365	chr4	158116065	158116075	TGIF2	-	Distal Intergenic	chr4	158116009	158116509	GRIA2	*	10
6496366	chr4	158144891	158144901	TGIF2	-	Promoter (2-3kb)	chr4	158144589	158145089	GRIA2	*	10
6593885	chr4	158116145	158116158	HOXA7	+	Distal Intergenic	chr4	158116009	158116509	GRIA2	*	13
6593886	chr4	158298321	158298334	HOXA7	-	Distal Intergenic	chr4	158297937	158298437	GRIA2	*	13
6639254	chr4	158143963	158143970	BARHL1	-	Promoter (1-2kb)	chr4	158143476	158143976	GRIA2	*	7
6713810	chr4	158146101	158146109	HOXD11	+	Promoter (3-4kb)	chr4	158146040	158146540	GRIA2	*	8
6713812	chr4	158310913	158310921	HOXD11	+	Distal Intergenic	chr4	158310739	158311239	GRIA2	*	8
6735691	chr4	158144442	158144450	MNX1	+	Promoter (2-3kb)	chr4	158144031	158144531	GRIA2	*	8
6748599	chr4	158296348	158296355	CDX4	+	Distal Intergenic	chr4	158295953	158296453	GRIA2	*	7
6759692	chr4	158140237	158140252	BARX1	-	Promoter (1-2kb)	chr4	158140147	158140647	GRIA2	*	15
6775559	chr4	158144655	158144662	LHX1	+	Promoter (2-3kb)	chr4	158144589	158145089	GRIA2	*	7
6775560	chr4	158144652	158144659	LHX1	-	Promoter (2-3kb)	chr4	158144589	158145089	GRIA2	*	7
6814127	chr4	158116403	158116416	HNF1A	+	Distal Intergenic	chr4	158116009	158116509	GRIA2	*	13
6814128	chr4	158144914	158144927	HNF1A	-	Promoter (2-3kb)	chr4	158144589	158145089	GRIA2	*	13
6814129	chr4	158146969	158146982	HNF1A	+	Promoter (4-5kb)	chr4	158146605	158147105	GRIA2	*	13
6831947	chr4	158143247	158143254	NKX28	+	Promoter (<=1kb)	chr4	158142936	158143436	GRIA2	*	7
6933430	chr4	158145526	158145536	MEIS1	+	Promoter (3-4kb)	chr4	158145311	158145811	GRIA2	*	10
6933432	chr4	158301098	158301108	MEIS1	+	Distal Intergenic	chr4	158300623	158301123	GRIA2	*	10
6978173	chr4	158116078	158116088	TGIF2LX	+	Distal Intergenic	chr4	158116009	158116509	GRIA2	*	10
6978174	chr4	158116065	158116075	TGIF2LX	-	Distal Intergenic	chr4	158116009	158116509	GRIA2	*	10
6978175	chr4	158116078	158116088	TGIF2LX	-	Distal Intergenic	chr4	158116009	158116509	GRIA2	*	10
6978176	chr4	158144891	158144901	TGIF2LX	-	Promoter (2-3kb)	chr4	158144589	158145089	GRIA2	*	10
6978177	chr4	158146055	158146065	TGIF2LX	-	Promoter (3-4kb)	chr4	158146040	158146540	GRIA2	*	10
7026465	chr4	158116065	158116075	PKNOX1	+	Distal Intergenic	chr4	158116009	158116509	GRIA2	*	10
7026466	chr4	158116065	158116075	PKNOX1	-	Distal Intergenic	chr4	158116009	158116509	GRIA2	*	10
7026467	chr4	158144891	158144901	PKNOX1	+	Promoter (2-3kb)	chr4	158144589	158145089	GRIA2	*	10
7026468	chr4	158144891	158144901	PKNOX1	-	Promoter (2-3kb)	chr4	158144589	158145089	GRIA2	*	10
7026469	chr4	158146055	158146065	PKNOX1	-	Promoter (3-4kb)	chr4	158146040	158146540	GRIA2	*	10
7049160	chr4	158144654	158144660	LMX1A	+	Promoter (2-3kb)	chr4	158144589	158145089	GRIA2	*	6
7049161	chr4	158144654	158144660	LMX1A	-	Promoter (2-3kb)	chr4	158144589	158145089	GRIA2	*	6
7103962	chr4	158300864	158300872	PITX2	+	Distal Intergenic	chr4	158300623	158301123	GRIA2	*	8
7103963	chr4	158302999	158303007	PITX2	+	Distal Intergenic	chr4	158302866	158303366	GRIA2	*	8
7174089	chr4	158300762	158300768	ZHX1	-	Distal Intergenic	chr4	158300623	158301123	GRIA2	*	6
7208833	chr4	158116065	158116075	PKNOX2	+	Distal Intergenic	chr4	158116009	158116509	GRIA2	*	10
7208834	chr4	158146055	158146065	PKNOX2	-	Promoter (3-4kb)	chr4	158146040	158146540	GRIA2	*	10
7249627	chr4	158116178	158116189	DRGX	+	Distal Intergenic	chr4	158116009	158116509	GRIA2	*	11
7249628	chr4	158116178	158116189	DRGX	-	Distal Intergenic	chr4	158116009	158116509	GRIA2	*	11
7249629	chr4	158144649	158144660	DRGX	+	Promoter (2-3kb)	chr4	158144589	158145089	GRIA2	*	11
7249630	chr4	158145061	158145072	DRGX	-	Promoter (2-3kb)	chr4	158144589	158145089	GRIA2	*	11
7249631	chr4	158146195	158146206	DRGX	+	Promoter (3-4kb)	chr4	158146040	158146540	GRIA2	*	11
7249632	chr4	158146195	158146206	DRGX	-	Promoter (3-4kb)	chr4	158146040	158146540	GRIA2	*	11
7262100	chr4	158140168	158140178	NKX31	-	Promoter (1-2kb)	chr4	158140147	158140647	GRIA2	*	10
7262101	chr4	158144795	158144805	NKX31	-	Promoter (2-3kb)	chr4	158144589	158145089	GRIA2	*	10
7262102	chr4	158145483	158145493	NKX31	+	Promoter (3-4kb)	chr4	158145311	158145811	GRIA2	*	10
7262103	chr4	158147058	158147068	NKX31	+	Promoter (4-5kb)	chr4	158146605	158147105	GRIA2	*	10
7271654	chr4	158116384	158116397	PBX3	-	Distal Intergenic	chr4	158116009	158116509	GRIA2	*	13
7301551	chr4	158144653	158144661	GSX1	-	Promoter (2-3kb)	chr4	158144589	158145089	GRIA2	*	8
7331215	chr4	158140184	158140191	HOXD12	+	Promoter (1-2kb)	chr4	158140147	158140647	GRIA2	*	7
7331219	chr4	158296349	158296356	HOXD12	+	Distal Intergenic	chr4	158295953	158296453	GRIA2	*	7
7354329	chr4	158140281	158140291	IRX1	-	Promoter (1-2kb)	chr4	158140147	158140647	GRIA2	*	10
7354330	chr4	158144754	158144764	IRX1	+	Promoter (2-3kb)	chr4	158144589	158145089	GRIA2	*	10
7354331	chr4	158144629	158144639	IRX1	-	Promoter (2-3kb)	chr4	158144589	158145089	GRIA2	*	10
7354332	chr4	158145442	158145452	IRX1	-	Promoter (3-4kb)	chr4	158145311	158145811	GRIA2	*	10
7354333	chr4	158146761	158146771	IRX1	+	Promoter (4-5kb)	chr4	158146605	158147105	GRIA2	*	10
7363425	chr4	158116028	158116038	IRX2	-	Distal Intergenic	chr4	158116009	158116509	GRIA2	*	10
7363426	chr4	158144629	158144639	IRX2	-	Promoter (2-3kb)	chr4	158144589	158145089	GRIA2	*	10
7431657	chr4	158116179	158116188	PROP1	+	Distal Intergenic	chr4	158116009	158116509	GRIA2	*	9
7431658	chr4	158116179	158116188	PROP1	-	Distal Intergenic	chr4	158116009	158116509	GRIA2	*	9
7431659	chr4	158146196	158146205	PROP1	+	Promoter (3-4kb)	chr4	158146040	158146540	GRIA2	*	9
7431660	chr4	158146196	158146205	PROP1	-	Promoter (3-4kb)	chr4	158146040	158146540	GRIA2	*	9
7431664	chr4	158300767	158300776	PROP1	-	Distal Intergenic	chr4	158300623	158301123	GRIA2	*	9
7488367	chr4	158116028	158116038	IRX5	-	Distal Intergenic	chr4	158116009	158116509	GRIA2	*	10
7488368	chr4	158144629	158144639	IRX5	-	Promoter (2-3kb)	chr4	158144589	158145089	GRIA2	*	10
7496569	chr4	158300947	158300955	SIX5	+	Distal Intergenic	chr4	158300623	158301123	GRIA2	*	8
7496570	chr4	158302889	158302897	SIX5	+	Distal Intergenic	chr4	158302866	158303366	GRIA2	*	8
7507362	chr4	158144888	158144897	TGIF1	-	Promoter (2-3kb)	chr4	158144589	158145089	GRIA2	*	9
7518334	chr4	158140281	158140291	IRX3	-	Promoter (1-2kb)	chr4	158140147	158140647	GRIA2	*	10
7518335	chr4	158144754	158144764	IRX3	+	Promoter (2-3kb)	chr4	158144589	158145089	GRIA2	*	10
7518336	chr4	158144629	158144639	IRX3	-	Promoter (2-3kb)	chr4	158144589	158145089	GRIA2	*	10
7518337	chr4	158145442	158145452	IRX3	-	Promoter (3-4kb)	chr4	158145311	158145811	GRIA2	*	10
7518338	chr4	158146761	158146771	IRX3	+	Promoter (4-5kb)	chr4	158146605	158147105	GRIA2	*	10
7544281	chr4	158116179	158116189	ALX1	+	Distal Intergenic	chr4	158116009	158116509	GRIA2	*	10
7544282	chr4	158146196	158146206	ALX1	+	Promoter (3-4kb)	chr4	158146040	158146540	GRIA2	*	10
7555194	chr4	158144653	158144661	GSX2	-	Promoter (2-3kb)	chr4	158144589	158145089	GRIA2	*	8
7578771	chr4	158146101	158146109	HOXC10	-	Promoter (3-4kb)	chr4	158146040	158146540	GRIA2	*	8
7626063	chr4	158146060	158146065	SIX6	-	Promoter (3-4kb)	chr4	158146040	158146540	GRIA2	*	5
7633662	chr4	158144653	158144661	MIXL1	+	Promoter (2-3kb)	chr4	158144589	158145089	GRIA2	*	8
7633663	chr4	158144653	158144661	MIXL1	-	Promoter (2-3kb)	chr4	158144589	158145089	GRIA2	*	8
7650421	chr4	158146697	158146707	PBX1	+	Promoter (4-5kb)	chr4	158146605	158147105	GRIA2	*	10
7666323	chr4	158144441	158144450	HMX3	+	Promoter (2-3kb)	chr4	158144031	158144531	GRIA2	*	9
7733358	chr4	158298319	158298332	PBX2	-	Distal Intergenic	chr4	158297937	158298437	GRIA2	*	13
7759540	chr4	158298319	158298332	AL8454643	-	Distal Intergenic	chr4	158297937	158298437	GRIA2	*	13
7781770	chr4	158116248	158116257	HMX1	+	Distal Intergenic	chr4	158116009	158116509	GRIA2	*	9
7781771	chr4	158144441	158144450	HMX1	+	Promoter (2-3kb)	chr4	158144031	158144531	GRIA2	*	9
7790874	chr4	158145062	158145071	ENSG00000215754	-	Promoter (2-3kb)	chr4	158144589	158145089	GRIA2	*	9
7790875	chr4	158146692	158146701	ENSG00000215754	+	Promoter (4-5kb)	chr4	158146605	158147105	GRIA2	*	9
7801867	chr4	158145062	158145071	ENSG00000217642	-	Promoter (2-3kb)	chr4	158144589	158145089	GRIA2	*	9
7801868	chr4	158146692	158146701	ENSG00000217642	+	Promoter (4-5kb)	chr4	158146605	158147105	GRIA2	*	9
7812860	chr4	158145062	158145071	ENSG00000224558	-	Promoter (2-3kb)	chr4	158144589	158145089	GRIA2	*	9
7812861	chr4	158146692	158146701	ENSG00000224558	+	Promoter (4-5kb)	chr4	158146605	158147105	GRIA2	*	9
7834178	chr4	158145062	158145071	ENSG00000225958	-	Promoter (2-3kb)	chr4	158144589	158145089	GRIA2	*	9
7834179	chr4	158146692	158146701	ENSG00000225958	+	Promoter (4-5kb)	chr4	158146605	158147105	GRIA2	*	9
7855496	chr4	158145062	158145071	ENSG00000226866	-	Promoter (2-3kb)	chr4	158144589	158145089	GRIA2	*	9
7855497	chr4	158146692	158146701	ENSG00000226866	+	Promoter (4-5kb)	chr4	158146605	158147105	GRIA2	*	9
7991910	chr4	158298319	158298332	BX9272396	-	Distal Intergenic	chr4	158297937	158298437	GRIA2	*	13
8059212	chr4	158140314	158140322	ENSG00000234254	-	Promoter (<=1kb)	chr4	158140147	158140647	GRIA2	*	8
8059213	chr4	158143659	158143667	ENSG00000234254	+	Promoter (1-2kb)	chr4	158143476	158143976	GRIA2	*	8
8059214	chr4	158144889	158144897	ENSG00000234254	-	Promoter (2-3kb)	chr4	158144589	158145089	GRIA2	*	8
8100668	chr4	158298319	158298332	CR9338788	-	Distal Intergenic	chr4	158297937	158298437	GRIA2	*	13
8112321	chr4	158298319	158298332	AL6628305	-	Distal Intergenic	chr4	158297937	158298437	GRIA2	*	13
8161618	chr4	158140244	158140252	PAX7	+	Promoter (1-2kb)	chr4	158140147	158140647	GRIA2	*	8
8161619	chr4	158140244	158140252	PAX7	-	Promoter (1-2kb)	chr4	158140147	158140647	GRIA2	*	8
8161620	chr4	158310833	158310841	PAX7	+	Distal Intergenic	chr4	158310739	158311239	GRIA2	*	8
8161621	chr4	158310833	158310841	PAX7	-	Distal Intergenic	chr4	158310739	158311239	GRIA2	*	8
8244661	chr4	158116125	158116132	POU2F3	-	Distal Intergenic	chr4	158116009	158116509	GRIA2	*	7
8244662	chr4	158140973	158140980	POU2F3	+	Promoter (<=1kb)	chr4	158140803	158141303	GRIA2	*	7
8244663	chr4	158296441	158296448	POU2F3	+	Distal Intergenic	chr4	158295953	158296453	GRIA2	*	7
8257737	chr4	158116123	158116133	POU2F1	-	Distal Intergenic	chr4	158116009	158116509	GRIA2	*	10
8257738	chr4	158140972	158140982	POU2F1	+	Promoter (<=1kb)	chr4	158140803	158141303	GRIA2	*	10
8257739	chr4	158146124	158146134	POU2F1	+	Promoter (3-4kb)	chr4	158146040	158146540	GRIA2	*	10
8257741	chr4	158296440	158296450	POU2F1	+	Distal Intergenic	chr4	158295953	158296453	GRIA2	*	10
8272079	chr4	158140239	158140253	POU4F2	+	Promoter (1-2kb)	chr4	158140147	158140647	GRIA2	*	14
8272083	chr4	158310832	158310846	POU4F2	-	Distal Intergenic	chr4	158310739	158311239	GRIA2	*	14
8292847	chr4	158310834	158310846	POU4F1	-	Distal Intergenic	chr4	158310739	158311239	GRIA2	*	12
8399185	chr4	158116155	158116166	HSF4	+	Distal Intergenic	chr4	158116009	158116509	GRIA2	*	11
8414073	chr4	158144958	158144969	HSF1	+	Promoter (2-3kb)	chr4	158144589	158145089	GRIA2	*	11
8451631	chr4	158143163	158143182	IRF1	+	Promoter (<=1kb)	chr4	158142936	158143436	GRIA2	*	19
8451632	chr4	158144872	158144891	IRF1	+	Promoter (2-3kb)	chr4	158144589	158145089	GRIA2	*	19
8451633	chr4	158145761	158145780	IRF1	+	Promoter (3-4kb)	chr4	158145311	158145811	GRIA2	*	19
8451634	chr4	158146387	158146406	IRF1	+	Promoter (3-4kb)	chr4	158146040	158146540	GRIA2	*	19
8451635	chr4	158146449	158146468	IRF1	-	Promoter (4-5kb)	chr4	158146040	158146540	GRIA2	*	19
8451636	chr4	158146459	158146478	IRF1	-	Promoter (4-5kb)	chr4	158146040	158146540	GRIA2	*	19
8451637	chr4	158146483	158146502	IRF1	-	Promoter (4-5kb)	chr4	158146040	158146540	GRIA2	*	19
8451638	chr4	158146769	158146788	IRF1	-	Promoter (4-5kb)	chr4	158146605	158147105	GRIA2	*	19
8451643	chr4	158302901	158302920	IRF1	+	Distal Intergenic	chr4	158302866	158303366	GRIA2	*	19
8451644	chr4	158302907	158302926	IRF1	+	Distal Intergenic	chr4	158302866	158303366	GRIA2	*	19
8451645	chr4	158302914	158302933	IRF1	+	Distal Intergenic	chr4	158302866	158303366	GRIA2	*	19
8451646	chr4	158302920	158302939	IRF1	+	Distal Intergenic	chr4	158302866	158303366	GRIA2	*	19
8451647	chr4	158302922	158302941	IRF1	+	Distal Intergenic	chr4	158302866	158303366	GRIA2	*	19
8451648	chr4	158303317	158303336	IRF1	+	Distal Intergenic	chr4	158302866	158303366	GRIA2	*	19
8451649	chr4	158303323	158303342	IRF1	+	Distal Intergenic	chr4	158302866	158303366	GRIA2	*	19
8451650	chr4	158303324	158303343	IRF1	+	Distal Intergenic	chr4	158302866	158303366	GRIA2	*	19
8451651	chr4	158303329	158303348	IRF1	+	Distal Intergenic	chr4	158302866	158303366	GRIA2	*	19
8451652	chr4	158303334	158303353	IRF1	+	Distal Intergenic	chr4	158302866	158303366	GRIA2	*	19
8529158	chr4	158145758	158145777	IRF3	+	Promoter (3-4kb)	chr4	158145311	158145811	GRIA2	*	19
8529160	chr4	158311169	158311188	IRF3	-	Distal Intergenic	chr4	158310739	158311239	GRIA2	*	19
8529161	chr4	158311175	158311194	IRF3	-	Distal Intergenic	chr4	158310739	158311239	GRIA2	*	19
8592154	chr4	158116276	158116292	IRF7	-	Distal Intergenic	chr4	158116009	158116509	GRIA2	*	16
8592155	chr4	158145763	158145779	IRF7	+	Promoter (3-4kb)	chr4	158145311	158145811	GRIA2	*	16
8592156	chr4	158146169	158146185	IRF7	+	Promoter (3-4kb)	chr4	158146040	158146540	GRIA2	*	16
8592157	chr4	158146450	158146466	IRF7	-	Promoter (4-5kb)	chr4	158146040	158146540	GRIA2	*	16
8592160	chr4	158311179	158311195	IRF7	-	Distal Intergenic	chr4	158310739	158311239	GRIA2	*	16
8602503	chr4	158143680	158143693	IRF9	-	Promoter (1-2kb)	chr4	158143476	158143976	GRIA2	*	13
8602504	chr4	158146453	158146466	IRF9	-	Promoter (4-5kb)	chr4	158146040	158146540	GRIA2	*	13
8614033	chr4	158140494	158140504	AC0021266	-	Promoter (<=1kb)	chr4	158140147	158140647	GRIA2	*	10
8614035	chr4	158300657	158300667	AC0021266	+	Distal Intergenic	chr4	158300623	158301123	GRIA2	*	10
8614036	chr4	158300958	158300968	AC0021266	+	Distal Intergenic	chr4	158300623	158301123	GRIA2	*	10
8658516	chr4	158140493	158140506	MEF2C	-	Promoter (<=1kb)	chr4	158140147	158140647	GRIA2	*	13
8658517	chr4	158144673	158144686	MEF2C	-	Promoter (2-3kb)	chr4	158144589	158145089	GRIA2	*	13
8658520	chr4	158296349	158296362	MEF2C	+	Distal Intergenic	chr4	158295953	158296453	GRIA2	*	13
8658521	chr4	158300956	158300969	MEF2C	+	Distal Intergenic	chr4	158300623	158301123	GRIA2	*	13
8658522	chr4	158302901	158302914	MEF2C	+	Distal Intergenic	chr4	158302866	158303366	GRIA2	*	13
8751024	chr4	158141591	158141596	MECP2	-	Promoter (<=1kb)	chr4	158141587	158142087	GRIA2	*	5
8751025	chr4	158143908	158143913	MECP2	+	Promoter (1-2kb)	chr4	158143476	158143976	GRIA2	*	5
8761536	chr4	158300769	158300782	CDC5L	+	Distal Intergenic	chr4	158300623	158301123	GRIA2	*	13
8785040	chr4	158310941	158310960	SMARCC2	+	Distal Intergenic	chr4	158310739	158311239	GRIA2	*	19
8816875	chr4	158144504	158144510	C11orf9	+	Promoter (2-3kb)	chr4	158144031	158144531	GRIA2	*	6
8835465	chr4	158303122	158303139	NR1H3	+	Distal Intergenic	chr4	158302866	158303366	GRIA2	*	17
8869076	chr4	158144682	158144692	RORA	+	Promoter (2-3kb)	chr4	158144589	158145089	GRIA2	*	10
8879218	chr4	158144682	158144696	RARB	+	Promoter (2-3kb)	chr4	158144589	158145089	GRIA2	*	14
8879220	chr4	158300906	158300920	RARB	-	Distal Intergenic	chr4	158300623	158301123	GRIA2	*	14
8893087	chr4	158143338	158143349	PGR	+	Promoter (<=1kb)	chr4	158142936	158143436	GRIA2	*	11
8893088	chr4	158143336	158143347	PGR	-	Promoter (<=1kb)	chr4	158142936	158143436	GRIA2	*	11
8940899	chr4	158143244	158143258	VDR	+	Promoter (<=1kb)	chr4	158142936	158143436	GRIA2	*	14
8940900	chr4	158298028	158298042	VDR	-	Distal Intergenic	chr4	158297937	158298437	GRIA2	*	14
8987292	chr4	158143332	158143351	NR3C1	+	Promoter (<=1kb)	chr4	158142936	158143436	GRIA2	*	19
8987293	chr4	158143334	158143353	NR3C1	-	Promoter (<=1kb)	chr4	158142936	158143436	GRIA2	*	19
9018112	chr4	158303124	158303132	NR4A3	+	Distal Intergenic	chr4	158302866	158303366	GRIA2	*	8
9082149	chr4	158144680	158144692	NR1D1	+	Promoter (2-3kb)	chr4	158144589	158145089	GRIA2	*	12
9144652	chr4	158141756	158141769	ESR2	+	Promoter (<=1kb)	chr4	158141587	158142087	GRIA2	*	13
9144654	chr4	158303116	158303129	ESR2	+	Distal Intergenic	chr4	158302866	158303366	GRIA2	*	13
9181729	chr4	158144681	158144692	RORC	+	Promoter (2-3kb)	chr4	158144589	158145089	GRIA2	*	11
9277236	chr4	158143335	158143350	AR	+	Promoter (<=1kb)	chr4	158142936	158143436	GRIA2	*	15
9277237	chr4	158143335	158143350	AR	-	Promoter (<=1kb)	chr4	158142936	158143436	GRIA2	*	15
9302729	chr4	158303125	158303135	NR2F1	+	Distal Intergenic	chr4	158302866	158303366	GRIA2	*	10
9321519	chr4	158303125	158303131	NR2F2	+	Distal Intergenic	chr4	158302866	158303366	GRIA2	*	6
9368862	chr4	158303125	158303137	RXRB	+	Distal Intergenic	chr4	158302866	158303366	GRIA2	*	12
9441495	chr4	158140572	158140590	TP63	+	Promoter (<=1kb)	chr4	158140147	158140647	GRIA2	*	18
9441496	chr4	158143597	158143615	TP63	+	Promoter (1-2kb)	chr4	158143476	158143976	GRIA2	*	18
9441497	chr4	158298406	158298424	TP63	-	Distal Intergenic	chr4	158297937	158298437	GRIA2	*	18
9481889	chr4	158141832	158141844	PAX8	-	Promoter (<=1kb)	chr4	158141587	158142087	GRIA2	*	12
9553906	chr4	158144218	158144226	NFATC4	-	Promoter (1-2kb)	chr4	158144031	158144531	GRIA2	*	8
9553907	chr4	158144734	158144742	NFATC4	+	Promoter (2-3kb)	chr4	158144589	158145089	GRIA2	*	8
9553908	chr4	158146516	158146524	NFATC4	+	Promoter (4-5kb)	chr4	158146040	158146540	GRIA2	*	8
9553909	chr4	158146176	158146184	NFATC4	-	Promoter (3-4kb)	chr4	158146040	158146540	GRIA2	*	8
9553911	chr4	158296293	158296301	NFATC4	+	Distal Intergenic	chr4	158295953	158296453	GRIA2	*	8
9604975	chr4	158310967	158310977	RELB	+	Distal Intergenic	chr4	158310739	158311239	GRIA2	*	10
9676715	chr4	158146421	158146435	RFX3	+	Promoter (4-5kb)	chr4	158146040	158146540	GRIA2	*	14
9676716	chr4	158146421	158146435	RFX3	-	Promoter (4-5kb)	chr4	158146040	158146540	GRIA2	*	14
9686749	chr4	158146417	158146434	RFX2	-	Promoter (4-5kb)	chr4	158146040	158146540	GRIA2	*	17
9715287	chr4	158140526	158140543	RFX5	-	Promoter (<=1kb)	chr4	158140147	158140647	GRIA2	*	17
9740603	chr4	158146422	158146430	RFX6	-	Promoter (4-5kb)	chr4	158146040	158146540	GRIA2	*	8
9772059	chr4	158116419	158116432	RUNX2	-	Distal Intergenic	chr4	158116009	158116509	GRIA2	*	13
9772060	chr4	158146862	158146875	RUNX2	-	Promoter (4-5kb)	chr4	158146605	158147105	GRIA2	*	13
9772061	chr4	158296151	158296164	RUNX2	-	Distal Intergenic	chr4	158295953	158296453	GRIA2	*	13
9873204	chr4	158144427	158144443	AIRE	+	Promoter (2-3kb)	chr4	158144031	158144531	GRIA2	*	16
9873205	chr4	158144436	158144452	AIRE	+	Promoter (2-3kb)	chr4	158144031	158144531	GRIA2	*	16
9873206	chr4	158144446	158144462	AIRE	+	Promoter (2-3kb)	chr4	158144031	158144531	GRIA2	*	16
10117921	chr4	158140424	158140432	CIC	-	Promoter (<=1kb)	chr4	158140147	158140647	GRIA2	*	8
10117922	chr4	158141079	158141087	CIC	-	Promoter (<=1kb)	chr4	158140803	158141303	GRIA2	*	8
10130226	chr4	158143750	158143760	TCF7	+	Promoter (1-2kb)	chr4	158143476	158143976	GRIA2	*	10
10173013	chr4	158296302	158296308	SOX4	+	Distal Intergenic	chr4	158295953	158296453	GRIA2	*	6
10265135	chr4	158143751	158143761	TCF7L2	+	Promoter (1-2kb)	chr4	158143476	158143976	GRIA2	*	10
10265136	chr4	158145048	158145058	TCF7L2	-	Promoter (2-3kb)	chr4	158144589	158145089	GRIA2	*	10
10280713	chr4	158145047	158145057	TCF7L1	+	Promoter (2-3kb)	chr4	158144589	158145089	GRIA2	*	10
10280714	chr4	158296315	158296325	TCF7L1	+	Distal Intergenic	chr4	158295953	158296453	GRIA2	*	10
10304212	chr4	158146072	158146082	SOX14	-	Promoter (3-4kb)	chr4	158146040	158146540	GRIA2	*	10
10312930	chr4	158147056	158147070	SOX7	-	Promoter (4-5kb)	chr4	158146605	158147105	GRIA2	*	14
10312932	chr4	158300725	158300739	SOX7	+	Distal Intergenic	chr4	158300623	158301123	GRIA2	*	14
10327157	chr4	158144159	158144166	SOX11	-	Promoter (1-2kb)	chr4	158144031	158144531	GRIA2	*	7
10327160	chr4	158311161	158311168	SOX11	+	Distal Intergenic	chr4	158310739	158311239	GRIA2	*	7
10442841	chr4	158116433	158116439	STAT4	+	Distal Intergenic	chr4	158116009	158116509	GRIA2	*	6
10442842	chr4	158140855	158140861	STAT4	-	Promoter (<=1kb)	chr4	158140803	158141303	GRIA2	*	6
10529402	chr4	158116436	158116449	STAT5B	+	Distal Intergenic	chr4	158116009	158116509	GRIA2	*	13
10529403	chr4	158140525	158140538	STAT5B	+	Promoter (<=1kb)	chr4	158140147	158140647	GRIA2	*	13
10529404	chr4	158140525	158140538	STAT5B	-	Promoter (<=1kb)	chr4	158140147	158140647	GRIA2	*	13
10529405	chr4	158140989	158141002	STAT5B	+	Promoter (<=1kb)	chr4	158140803	158141303	GRIA2	*	13
10578379	chr4	158146735	158146741	TBX4	+	Promoter (4-5kb)	chr4	158146605	158147105	GRIA2	*	6
10578382	chr4	158296332	158296338	TBX4	-	Distal Intergenic	chr4	158295953	158296453	GRIA2	*	6
10578383	chr4	158298259	158298265	TBX4	-	Distal Intergenic	chr4	158297937	158298437	GRIA2	*	6
10664509	chr4	158143011	158143029	TBX1	+	Promoter (<=1kb)	chr4	158142936	158143436	GRIA2	*	18
10664510	chr4	158296320	158296338	TBX1	-	Distal Intergenic	chr4	158295953	158296453	GRIA2	*	18
10692604	chr4	158140153	158140158	TBPL2	-	Promoter (1-2kb)	chr4	158140147	158140647	GRIA2	*	5
10739936	chr4	158143326	158143333	THAP1	+	Promoter (<=1kb)	chr4	158142936	158143436	GRIA2	*	7
10739937	chr4	158303179	158303186	THAP1	+	Distal Intergenic	chr4	158302866	158303366	GRIA2	*	7
10770363	chr4	158116423	158116432	CBFB	+	Distal Intergenic	chr4	158116009	158116509	GRIA2	*	9
10770364	chr4	158143326	158143335	CBFB	-	Promoter (<=1kb)	chr4	158142936	158143436	GRIA2	*	9
10770365	chr4	158146866	158146875	CBFB	+	Promoter (4-5kb)	chr4	158146605	158147105	GRIA2	*	9
10770366	chr4	158298107	158298116	CBFB	+	Distal Intergenic	chr4	158297937	158298437	GRIA2	*	9
10770367	chr4	158298194	158298203	CBFB	-	Distal Intergenic	chr4	158297937	158298437	GRIA2	*	9
10803992	chr4	158300932	158300943	ENO1	+	Distal Intergenic	chr4	158300623	158301123	GRIA2	*	11
10831939	chr4	158141741	158141751	NRF1	+	Promoter (<=1kb)	chr4	158141587	158142087	GRIA2	*	10
10831940	chr4	158141826	158141836	NRF1	+	Promoter (<=1kb)	chr4	158141587	158142087	GRIA2	*	10
10831941	chr4	158141741	158141751	NRF1	-	Promoter (<=1kb)	chr4	158141587	158142087	GRIA2	*	10
10831942	chr4	158141826	158141836	NRF1	-	Promoter (<=1kb)	chr4	158141587	158142087	GRIA2	*	10
10831943	chr4	158143092	158143102	NRF1	-	Promoter (<=1kb)	chr4	158142936	158143436	GRIA2	*	10
10847555	chr4	158145541	158145552	NFYB	-	Promoter (3-4kb)	chr4	158145311	158145811	GRIA2	*	11
10861969	chr4	158143420	158143430	LMO2	+	Promoter (1-2kb)	chr4	158142936	158143436	GRIA2	*	10
10928621	chr4	158144278	158144291	SPZ1	-	Promoter (1-2kb)	chr4	158144031	158144531	GRIA2	*	13
10928622	chr4	158310970	158310983	SPZ1	-	Distal Intergenic	chr4	158310739	158311239	GRIA2	*	13
10947142	chr4	158141701	158141709	NR0B1	-	Promoter (<=1kb)	chr4	158141587	158142087	GRIA2	*	8
10965092	chr4	158145692	158145704	BPTF	+	Promoter (3-4kb)	chr4	158145311	158145811	GRIA2	*	12
10965096	chr4	158296225	158296237	BPTF	+	Distal Intergenic	chr4	158295953	158296453	GRIA2	*	12
11002692	chr4	158141884	158141899	PURA	-	Promoter (<=1kb)	chr4	158141587	158142087	GRIA2	*	15
11002693	chr4	158143622	158143637	PURA	-	Promoter (1-2kb)	chr4	158143476	158143976	GRIA2	*	15
11002694	chr4	158143632	158143647	PURA	-	Promoter (1-2kb)	chr4	158143476	158143976	GRIA2	*	15
11002695	chr4	158143638	158143653	PURA	-	Promoter (1-2kb)	chr4	158143476	158143976	GRIA2	*	15
11002696	chr4	158143799	158143814	PURA	-	Promoter (1-2kb)	chr4	158143476	158143976	GRIA2	*	15
11002697	chr4	158298392	158298407	PURA	-	Distal Intergenic	chr4	158297937	158298437	GRIA2	*	15
11002698	chr4	158298393	158298408	PURA	-	Distal Intergenic	chr4	158297937	158298437	GRIA2	*	15
11063458	chr4	158143758	158143773	TOPORS	+	Promoter (1-2kb)	chr4	158143476	158143976	GRIA2	*	15
11063459	chr4	158143909	158143924	TOPORS	+	Promoter (1-2kb)	chr4	158143476	158143976	GRIA2	*	15
11088216	chr4	158145620	158145626	CPEB1	+	Promoter (3-4kb)	chr4	158145311	158145811	GRIA2	*	6
11088220	chr4	158296351	158296357	CPEB1	-	Distal Intergenic	chr4	158295953	158296453	GRIA2	*	6
11088221	chr4	158302903	158302909	CPEB1	-	Distal Intergenic	chr4	158302866	158303366	GRIA2	*	6
11088222	chr4	158302909	158302915	CPEB1	-	Distal Intergenic	chr4	158302866	158303366	GRIA2	*	6
11110705	chr4	158303149	158303171	ZNF350	+	Distal Intergenic	chr4	158302866	158303366	GRIA2	*	22
11110706	chr4	158303146	158303168	ZNF350	-	Distal Intergenic	chr4	158302866	158303366	GRIA2	*	22
11158498	chr4	158144975	158144983	NEUROD4	+	Promoter (2-3kb)	chr4	158144589	158145089	GRIA2	*	8
11158499	chr4	158144975	158144983	NEUROD4	-	Promoter (2-3kb)	chr4	158144589	158145089	GRIA2	*	8
11166171	chr4	158144975	158144983	NEUROD6	+	Promoter (2-3kb)	chr4	158144589	158145089	GRIA2	*	8
11166172	chr4	158144975	158144983	NEUROD6	-	Promoter (2-3kb)	chr4	158144589	158145089	GRIA2	*	8
11252894	chr4	158116114	158116121	YBX2	+	Distal Intergenic	chr4	158116009	158116509	GRIA2	*	7
11252895	chr4	158145547	158145554	YBX2	+	Promoter (3-4kb)	chr4	158145311	158145811	GRIA2	*	7
11252896	chr4	158146213	158146220	YBX2	+	Promoter (3-4kb)	chr4	158146040	158146540	GRIA2	*	7
11252897	chr4	158302891	158302898	YBX2	-	Distal Intergenic	chr4	158302866	158303366	GRIA2	*	7
11294648	chr4	158144447	158144455	FOXD4	-	Promoter (2-3kb)	chr4	158144031	158144531	GRIA2	*	8
11294649	chr4	158296233	158296241	FOXD4	-	Distal Intergenic	chr4	158295953	158296453	GRIA2	*	8
11294650	chr4	158311162	158311170	FOXD4	-	Distal Intergenic	chr4	158310739	158311239	GRIA2	*	8
11306575	chr4	158144447	158144455	FOXD4L1	-	Promoter (2-3kb)	chr4	158144031	158144531	GRIA2	*	8
11306576	chr4	158296233	158296241	FOXD4L1	-	Distal Intergenic	chr4	158295953	158296453	GRIA2	*	8
11306577	chr4	158311162	158311170	FOXD4L1	-	Distal Intergenic	chr4	158310739	158311239	GRIA2	*	8
11348448	chr4	158116250	158116257	NANOGP1	+	Distal Intergenic	chr4	158116009	158116509	GRIA2	*	7
11348449	chr4	158144443	158144450	NANOGP1	+	Promoter (2-3kb)	chr4	158144031	158144531	GRIA2	*	7
11450030	chr4	158144682	158144691	NR1D2	+	Promoter (2-3kb)	chr4	158144589	158145089	GRIA2	*	9
11463304	chr4	158143422	158143429	MYF5	-	Promoter (1-2kb)	chr4	158142936	158143436	GRIA2	*	7
11463305	chr4	158144083	158144090	MYF5	-	Promoter (1-2kb)	chr4	158144031	158144531	GRIA2	*	7
11463306	chr4	158311108	158311115	MYF5	+	Distal Intergenic	chr4	158310739	158311239	GRIA2	*	7
11463307	chr4	158311121	158311128	MYF5	+	Distal Intergenic	chr4	158310739	158311239	GRIA2	*	7
11493115	chr4	158116066	158116074	ASCL1	+	Distal Intergenic	chr4	158116009	158116509	GRIA2	*	8
11493116	chr4	158116066	158116074	ASCL1	-	Distal Intergenic	chr4	158116009	158116509	GRIA2	*	8
11493117	chr4	158143421	158143429	ASCL1	+	Promoter (1-2kb)	chr4	158142936	158143436	GRIA2	*	8
11493118	chr4	158143421	158143429	ASCL1	-	Promoter (1-2kb)	chr4	158142936	158143436	GRIA2	*	8
11493119	chr4	158144082	158144090	ASCL1	+	Promoter (1-2kb)	chr4	158144031	158144531	GRIA2	*	8
11493120	chr4	158144082	158144090	ASCL1	-	Promoter (1-2kb)	chr4	158144031	158144531	GRIA2	*	8
11542591	chr4	158146743	158146754	NFE2L3	+	Promoter (4-5kb)	chr4	158146605	158147105	GRIA2	*	11
11595062	chr4	158141143	158141153	ZFP42	-	Promoter (<=1kb)	chr4	158140803	158141303	GRIA2	*	10
11608810	chr4	158141747	158141754	ZFP161	+	Promoter (<=1kb)	chr4	158141587	158142087	GRIA2	*	7
11608811	chr4	158141711	158141718	ZFP161	-	Promoter (<=1kb)	chr4	158141587	158142087	GRIA2	*	7
11608812	chr4	158141825	158141832	ZFP161	-	Promoter (<=1kb)	chr4	158141587	158142087	GRIA2	*	7
11618732	chr4	158144249	158144259	LINE4118	-	Promoter (1-2kb)	chr4	158144031	158144531	GRIA2	*	10
11618733	chr4	158310818	158310828	LINE4118	+	Distal Intergenic	chr4	158310739	158311239	GRIA2	*	10
11635108	chr4	158300812	158300818	DMRTC2	+	Distal Intergenic	chr4	158300623	158301123	GRIA2	*	6
11668149	chr4	158116382	158116390	FOXL2	-	Distal Intergenic	chr4	158116009	158116509	GRIA2	*	8
11668150	chr4	158144446	158144454	FOXL2	-	Promoter (2-3kb)	chr4	158144031	158144531	GRIA2	*	8
11668152	chr4	158296232	158296240	FOXL2	-	Distal Intergenic	chr4	158295953	158296453	GRIA2	*	8
11668153	chr4	158311161	158311169	FOXL2	-	Distal Intergenic	chr4	158310739	158311239	GRIA2	*	8
11682697	chr4	158296234	158296239	FOXD4L4	-	Distal Intergenic	chr4	158295953	158296453	GRIA2	*	5
11682698	chr4	158311163	158311168	FOXD4L4	-	Distal Intergenic	chr4	158310739	158311239	GRIA2	*	5
11693637	chr4	158296234	158296239	FOXD4L2	-	Distal Intergenic	chr4	158295953	158296453	GRIA2	*	5
11693638	chr4	158311163	158311168	FOXD4L2	-	Distal Intergenic	chr4	158310739	158311239	GRIA2	*	5
11705028	chr4	158140568	158140587	TFCP2L1	-	Promoter (<=1kb)	chr4	158140147	158140647	GRIA2	*	19
11705029	chr4	158143600	158143619	TFCP2L1	+	Promoter (1-2kb)	chr4	158143476	158143976	GRIA2	*	19
11719158	chr4	158145062	158145071	LINE11277	-	Promoter (2-3kb)	chr4	158144589	158145089	GRIA2	*	9
11719159	chr4	158146692	158146701	LINE11277	+	Promoter (4-5kb)	chr4	158146605	158147105	GRIA2	*	9
11730151	chr4	158145062	158145071	LINE11282	-	Promoter (2-3kb)	chr4	158144589	158145089	GRIA2	*	9
11730152	chr4	158146692	158146701	LINE11282	+	Promoter (4-5kb)	chr4	158146605	158147105	GRIA2	*	9
11751525	chr4	158144655	158144661	NKX62	-	Promoter (2-3kb)	chr4	158144589	158145089	GRIA2	*	6

## Sheet: GRIA4
	motif_seqname	motif_start	motif_end	motif	motif_strand	peaktype	gene_seqname	genepeak_start	genepeak_end	gene	genes_strand	base number of overlapping
12023	chr11	105482693	105482703	TFAP2B	-	Promoter (1-2kb)	chr11	105482239	105482739	GRIA4	*	10
79138	chr11	105395226	105395239	TFAP2C	+	Distal Intergenic	chr11	105394980	105395480	GRIA4	*	13
179384	chr11	105300385	105300405	ARID3A	-	Distal Intergenic	chr11	105300231	105300731	GRIA4	*	20
179385	chr11	105337306	105337326	ARID3A	-	Distal Intergenic	chr11	105337260	105337760	GRIA4	*	20
179386	chr11	105337647	105337667	ARID3A	-	Distal Intergenic	chr11	105337260	105337760	GRIA4	*	20
179387	chr11	105358101	105358121	ARID3A	-	Distal Intergenic	chr11	105357636	105358136	GRIA4	*	20
179388	chr11	105358102	105358122	ARID3A	-	Distal Intergenic	chr11	105357636	105358136	GRIA4	*	20
179389	chr11	105358103	105358123	ARID3A	-	Distal Intergenic	chr11	105357636	105358136	GRIA4	*	20
179390	chr11	105358104	105358124	ARID3A	-	Distal Intergenic	chr11	105357636	105358136	GRIA4	*	20
179391	chr11	105358105	105358125	ARID3A	-	Distal Intergenic	chr11	105357636	105358136	GRIA4	*	20
179392	chr11	105360139	105360159	ARID3A	+	Distal Intergenic	chr11	105360126	105360626	GRIA4	*	20
179393	chr11	105360140	105360160	ARID3A	+	Distal Intergenic	chr11	105360126	105360626	GRIA4	*	20
179394	chr11	105463108	105463128	ARID3A	-	Distal Intergenic	chr11	105462728	105463228	GRIA4	*	20
179395	chr11	105477797	105477817	ARID3A	-	Promoter (2-3kb)	chr11	105477707	105478207	GRIA4	*	20
179396	chr11	105482174	105482194	ARID3A	-	Promoter (<=1kb)	chr11	105481738	105482238	GRIA4	*	20
179397	chr11	105482177	105482197	ARID3A	-	Promoter (<=1kb)	chr11	105481738	105482238	GRIA4	*	20
179398	chr11	105483237	105483257	ARID3A	+	Promoter (1-2kb)	chr11	105482839	105483339	GRIA4	*	20
179399	chr11	105483996	105484016	ARID3A	+	Promoter (2-3kb)	chr11	105483600	105484100	GRIA4	*	20
179400	chr11	105483955	105483975	ARID3A	-	Promoter (2-3kb)	chr11	105483600	105484100	GRIA4	*	20
179401	chr11	105483959	105483979	ARID3A	-	Promoter (2-3kb)	chr11	105483600	105484100	GRIA4	*	20
179402	chr11	105485358	105485378	ARID3A	+	Promoter (3-4kb)	chr11	105485312	105485812	GRIA4	*	20
179403	chr11	105485369	105485389	ARID3A	+	Promoter (3-4kb)	chr11	105485312	105485812	GRIA4	*	20
179404	chr11	105485759	105485779	ARID3A	-	Promoter (4-5kb)	chr11	105485312	105485812	GRIA4	*	20
233440	chr11	105301316	105301325	ARID3B	+	Distal Intergenic	chr11	105301265	105301765	GRIA4	*	9
233441	chr11	105301417	105301426	ARID3B	+	Distal Intergenic	chr11	105301265	105301765	GRIA4	*	9
233442	chr11	105301315	105301324	ARID3B	-	Distal Intergenic	chr11	105301265	105301765	GRIA4	*	9
295182	chr11	105300276	105300281	HMGA1	-	Distal Intergenic	chr11	105300231	105300731	GRIA4	*	5
295183	chr11	105301373	105301378	HMGA1	-	Distal Intergenic	chr11	105301265	105301765	GRIA4	*	5
295184	chr11	105357947	105357952	HMGA1	+	Distal Intergenic	chr11	105357636	105358136	GRIA4	*	5
295185	chr11	105463136	105463141	HMGA1	-	Distal Intergenic	chr11	105462728	105463228	GRIA4	*	5
295186	chr11	105482114	105482119	HMGA1	-	Promoter (<=1kb)	chr11	105481738	105482238	GRIA4	*	5
295187	chr11	105482640	105482645	HMGA1	-	Promoter (1-2kb)	chr11	105482239	105482739	GRIA4	*	5
295188	chr11	105483974	105483979	HMGA1	+	Promoter (2-3kb)	chr11	105483600	105484100	GRIA4	*	5
309335	chr11	105300401	105300414	HMGA2	+	Distal Intergenic	chr11	105300231	105300731	GRIA4	*	13
309336	chr11	105359256	105359269	HMGA2	+	Distal Intergenic	chr11	105359138	105359638	GRIA4	*	13
309337	chr11	105463128	105463141	HMGA2	-	Distal Intergenic	chr11	105462728	105463228	GRIA4	*	13
309338	chr11	105485687	105485700	HMGA2	-	Promoter (4-5kb)	chr11	105485312	105485812	GRIA4	*	13
382848	chr11	105482025	105482033	SREBF1	-	Promoter (<=1kb)	chr11	105481738	105482238	GRIA4	*	8
382849	chr11	105485524	105485532	SREBF1	+	Promoter (4-5kb)	chr11	105485312	105485812	GRIA4	*	8
483520	chr11	105337501	105337511	HAND1	+	Distal Intergenic	chr11	105337260	105337760	GRIA4	*	10
493276	chr11	105357826	105357837	HES1	-	Distal Intergenic	chr11	105357636	105358136	GRIA4	*	11
493277	chr11	105481411	105481422	HES1	-	Promoter (<=1kb)	chr11	105480970	105481470	GRIA4	*	11
534500	chr11	105481300	105481311	EPAS1	-	Promoter (<=1kb)	chr11	105480970	105481470	GRIA4	*	11
851908	chr11	105301728	105301738	TAL1	+	Distal Intergenic	chr11	105301265	105301765	GRIA4	*	10
932536	chr11	105395227	105395236	EBF1	+	Distal Intergenic	chr11	105394980	105395480	GRIA4	*	9
984474	chr11	105482466	105482485	PTF1A	+	Promoter (1-2kb)	chr11	105482239	105482739	GRIA4	*	19
1006785	chr11	105480238	105480245	ATOH8	+	Promoter (<=1kb)	chr11	105479931	105480431	GRIA4	*	7
1108248	chr11	105409475	105409483	OLIG3	-	Distal Intergenic	chr11	105409241	105409741	GRIA4	*	8
1187162	chr11	105409475	105409483	ATOH7	+	Distal Intergenic	chr11	105409241	105409741	GRIA4	*	8
1187163	chr11	105409475	105409483	ATOH7	-	Distal Intergenic	chr11	105409241	105409741	GRIA4	*	8
1281587	chr11	105409475	105409483	OLIG1	+	Distal Intergenic	chr11	105409241	105409741	GRIA4	*	8
1281588	chr11	105409475	105409483	OLIG1	-	Distal Intergenic	chr11	105409241	105409741	GRIA4	*	8
1292931	chr11	105478186	105478194	MITF	+	Promoter (2-3kb)	chr11	105477707	105478207	GRIA4	*	8
1307792	chr11	105409475	105409482	ENSG00000187728	+	Distal Intergenic	chr11	105409241	105409741	GRIA4	*	7
1383459	chr11	105337699	105337707	TCF4	-	Distal Intergenic	chr11	105337260	105337760	GRIA4	*	8
1430339	chr11	105409475	105409483	TWIST2	+	Distal Intergenic	chr11	105409241	105409741	GRIA4	*	8
1430340	chr11	105409475	105409483	TWIST2	-	Distal Intergenic	chr11	105409241	105409741	GRIA4	*	8
1451989	chr11	105483695	105483707	CREB3L3	+	Promoter (2-3kb)	chr11	105483600	105484100	GRIA4	*	12
1451990	chr11	105483889	105483901	CREB3L3	+	Promoter (2-3kb)	chr11	105483600	105484100	GRIA4	*	12
1451991	chr11	105483889	105483901	CREB3L3	-	Promoter (2-3kb)	chr11	105483600	105484100	GRIA4	*	12
1497774	chr11	105483695	105483707	CREB3	+	Promoter (2-3kb)	chr11	105483600	105484100	GRIA4	*	12
1497775	chr11	105483889	105483901	CREB3	+	Promoter (2-3kb)	chr11	105483600	105484100	GRIA4	*	12
1497776	chr11	105483889	105483901	CREB3	-	Promoter (2-3kb)	chr11	105483600	105484100	GRIA4	*	12
1560853	chr11	105480125	105480137	BATF3	+	Promoter (<=1kb)	chr11	105479931	105480431	GRIA4	*	12
1560854	chr11	105480125	105480137	BATF3	-	Promoter (<=1kb)	chr11	105479931	105480431	GRIA4	*	12
1588520	chr11	105409479	105409488	NRL	+	Distal Intergenic	chr11	105409241	105409741	GRIA4	*	9
1652719	chr11	105481390	105481403	BACH1	+	Promoter (<=1kb)	chr11	105480970	105481470	GRIA4	*	13
1659634	chr11	105478184	105478196	CREB3L1	+	Promoter (2-3kb)	chr11	105477707	105478207	GRIA4	*	12
1827491	chr11	105357769	105357788	MAFA	-	Distal Intergenic	chr11	105357636	105358136	GRIA4	*	19
1827492	chr11	105395094	105395113	MAFA	-	Distal Intergenic	chr11	105394980	105395480	GRIA4	*	19
1827493	chr11	105481993	105482012	MAFA	-	Promoter (<=1kb)	chr11	105481738	105482238	GRIA4	*	19
1915757	chr11	105409298	105409306	CEBPA	+	Distal Intergenic	chr11	105409241	105409741	GRIA4	*	8
1931744	chr11	105480240	105480245	ZEB1	-	Promoter (<=1kb)	chr11	105479931	105480431	GRIA4	*	5
2225236	chr11	105409698	105409716	ZNF76	+	Distal Intergenic	chr11	105409241	105409741	GRIA4	*	18
2225237	chr11	105409447	105409465	ZNF76	-	Distal Intergenic	chr11	105409241	105409741	GRIA4	*	18
2225238	chr11	105482721	105482739	ZNF76	+	Promoter (1-2kb)	chr11	105482239	105482739	GRIA4	*	18
2313642	chr11	105395006	105395018	GLI2	+	Distal Intergenic	chr11	105394980	105395480	GRIA4	*	12
2444213	chr11	105481166	105481173	KLF8	+	Promoter (<=1kb)	chr11	105480970	105481470	GRIA4	*	7
2826588	chr11	105483257	105483268	PRDM4	-	Promoter (1-2kb)	chr11	105482839	105483339	GRIA4	*	11
2950950	chr11	105483724	105483739	ZNF410	+	Promoter (2-3kb)	chr11	105483600	105484100	GRIA4	*	15
2976001	chr11	105463062	105463075	BCL11A	+	Distal Intergenic	chr11	105462728	105463228	GRIA4	*	13
2976002	chr11	105477730	105477743	BCL11A	+	Promoter (3-4kb)	chr11	105477707	105478207	GRIA4	*	13
2976003	chr11	105480053	105480066	BCL11A	+	Promoter (<=1kb)	chr11	105479931	105480431	GRIA4	*	13
2976004	chr11	105480098	105480111	BCL11A	-	Promoter (<=1kb)	chr11	105479931	105480431	GRIA4	*	13
2976005	chr11	105482580	105482593	BCL11A	-	Promoter (1-2kb)	chr11	105482239	105482739	GRIA4	*	13
2976006	chr11	105483192	105483205	BCL11A	+	Promoter (1-2kb)	chr11	105482839	105483339	GRIA4	*	13
3150309	chr11	105357671	105357689	RREB1	-	Distal Intergenic	chr11	105357636	105358136	GRIA4	*	18
3150310	chr11	105357698	105357716	RREB1	-	Distal Intergenic	chr11	105357636	105358136	GRIA4	*	18
3150311	chr11	105360192	105360210	RREB1	+	Distal Intergenic	chr11	105360126	105360626	GRIA4	*	18
3150312	chr11	105482931	105482949	RREB1	+	Promoter (1-2kb)	chr11	105482839	105483339	GRIA4	*	18
3150313	chr11	105483635	105483653	RREB1	+	Promoter (2-3kb)	chr11	105483600	105484100	GRIA4	*	18
3150314	chr11	105483636	105483654	RREB1	+	Promoter (2-3kb)	chr11	105483600	105484100	GRIA4	*	18
3150315	chr11	105485520	105485538	RREB1	+	Promoter (4-5kb)	chr11	105485312	105485812	GRIA4	*	18
3257820	chr11	105483635	105483644	KLF16	+	Promoter (2-3kb)	chr11	105483600	105484100	GRIA4	*	9
3284163	chr11	105301500	105301509	ZSCAN10	-	Distal Intergenic	chr11	105301265	105301765	GRIA4	*	9
3284164	chr11	105477994	105478003	ZSCAN10	-	Promoter (2-3kb)	chr11	105477707	105478207	GRIA4	*	9
3284165	chr11	105481208	105481217	ZSCAN10	+	Promoter (<=1kb)	chr11	105480970	105481470	GRIA4	*	9
3284166	chr11	105484059	105484068	ZSCAN10	+	Promoter (2-3kb)	chr11	105483600	105484100	GRIA4	*	9
3395430	chr11	105301523	105301531	ZIC5	+	Distal Intergenic	chr11	105301265	105301765	GRIA4	*	8
3395431	chr11	105481165	105481173	ZIC5	+	Promoter (<=1kb)	chr11	105480970	105481470	GRIA4	*	8
3415380	chr11	105300373	105300380	OSR1	-	Distal Intergenic	chr11	105300231	105300731	GRIA4	*	7
3453822	chr11	105395010	105395020	ZBTB7B	+	Distal Intergenic	chr11	105394980	105395480	GRIA4	*	10
3467713	chr11	105463106	105463121	BCL6B	-	Distal Intergenic	chr11	105462728	105463228	GRIA4	*	15
3467714	chr11	105480357	105480372	BCL6B	-	Promoter (<=1kb)	chr11	105479931	105480431	GRIA4	*	15
3482253	chr11	105481341	105481351	ZNF75A	+	Promoter (<=1kb)	chr11	105480970	105481470	GRIA4	*	10
3482254	chr11	105485493	105485503	ZNF75A	+	Promoter (4-5kb)	chr11	105485312	105485812	GRIA4	*	10
3498115	chr11	105301664	105301686	GFI1	+	Distal Intergenic	chr11	105301265	105301765	GRIA4	*	22
3498116	chr11	105483284	105483306	GFI1	-	Promoter (1-2kb)	chr11	105482839	105483339	GRIA4	*	22
3498117	chr11	105483803	105483825	GFI1	-	Promoter (2-3kb)	chr11	105483600	105484100	GRIA4	*	22
3498118	chr11	105485472	105485494	GFI1	-	Promoter (4-5kb)	chr11	105485312	105485812	GRIA4	*	22
3745891	chr11	105483634	105483644	SP8	+	Promoter (2-3kb)	chr11	105483600	105484100	GRIA4	*	10
3764082	chr11	105300373	105300381	OSR2	-	Distal Intergenic	chr11	105300231	105300731	GRIA4	*	8
3795624	chr11	105357874	105357884	ZNF219	+	Distal Intergenic	chr11	105357636	105358136	GRIA4	*	10
4049835	chr11	105483634	105483644	SP7	+	Promoter (2-3kb)	chr11	105483600	105484100	GRIA4	*	10
4097933	chr11	105395350	105395363	ZNF274	+	Distal Intergenic	chr11	105394980	105395480	GRIA4	*	13
4097934	chr11	105480045	105480058	ZNF274	+	Promoter (<=1kb)	chr11	105479931	105480431	GRIA4	*	13
4097935	chr11	105482605	105482618	ZNF274	-	Promoter (1-2kb)	chr11	105482239	105482739	GRIA4	*	13
4108197	chr11	105483737	105483744	OVOL1	+	Promoter (2-3kb)	chr11	105483600	105484100	GRIA4	*	7
4236834	chr11	105301632	105301645	ZNF683	-	Distal Intergenic	chr11	105301265	105301765	GRIA4	*	13
4236835	chr11	105360315	105360328	ZNF683	-	Distal Intergenic	chr11	105360126	105360626	GRIA4	*	13
4236836	chr11	105480095	105480108	ZNF683	-	Promoter (<=1kb)	chr11	105479931	105480431	GRIA4	*	13
4236837	chr11	105482968	105482981	ZNF683	+	Promoter (1-2kb)	chr11	105482839	105483339	GRIA4	*	13
4236838	chr11	105485429	105485442	ZNF683	+	Promoter (4-5kb)	chr11	105485312	105485812	GRIA4	*	13
4336884	chr11	105481191	105481204	ZBTB7A	+	Promoter (<=1kb)	chr11	105480970	105481470	GRIA4	*	13
4409487	chr11	105483869	105483882	ZSCAN4	-	Promoter (2-3kb)	chr11	105483600	105484100	GRIA4	*	13
4649618	chr11	105481379	105481390	ZBTB6	+	Promoter (<=1kb)	chr11	105480970	105481470	GRIA4	*	11
4664733	chr11	105481341	105481351	ZNF75D	+	Promoter (<=1kb)	chr11	105480970	105481470	GRIA4	*	10
4664734	chr11	105485493	105485503	ZNF75D	+	Promoter (4-5kb)	chr11	105485312	105485812	GRIA4	*	10
4680103	chr11	105481797	105481809	MTF1	+	Promoter (<=1kb)	chr11	105481738	105482238	GRIA4	*	12
4719941	chr11	105359383	105359399	ZSCAN16	+	Distal Intergenic	chr11	105359138	105359638	GRIA4	*	16
4719942	chr11	105409643	105409659	ZSCAN16	-	Distal Intergenic	chr11	105409241	105409741	GRIA4	*	16
4759870	chr11	105395457	105395465	ZBTB12	-	Distal Intergenic	chr11	105394980	105395480	GRIA4	*	8
4766607	chr11	105395457	105395465	AL8448538	-	Distal Intergenic	chr11	105394980	105395480	GRIA4	*	8
4817942	chr11	105395457	105395465	CR7597843	-	Distal Intergenic	chr11	105394980	105395480	GRIA4	*	8
4824679	chr11	105395457	105395465	CR3882194	-	Distal Intergenic	chr11	105394980	105395480	GRIA4	*	8
4831416	chr11	105395457	105395465	AL66283413	-	Distal Intergenic	chr11	105394980	105395480	GRIA4	*	8
4880442	chr11	105301688	105301700	ONECUT2	+	Distal Intergenic	chr11	105301265	105301765	GRIA4	*	12
4880443	chr11	105462904	105462916	ONECUT2	+	Distal Intergenic	chr11	105462728	105463228	GRIA4	*	12
4880444	chr11	105483857	105483869	ONECUT2	+	Promoter (2-3kb)	chr11	105483600	105484100	GRIA4	*	12
4880445	chr11	105484037	105484049	ONECUT2	+	Promoter (2-3kb)	chr11	105483600	105484100	GRIA4	*	12
4880446	chr11	105485354	105485366	ONECUT2	+	Promoter (3-4kb)	chr11	105485312	105485812	GRIA4	*	12
4880447	chr11	105485499	105485511	ONECUT2	-	Promoter (4-5kb)	chr11	105485312	105485812	GRIA4	*	12
4929321	chr11	105301719	105301726	LIN54	+	Distal Intergenic	chr11	105301265	105301765	GRIA4	*	7
4929322	chr11	105359376	105359383	LIN54	-	Distal Intergenic	chr11	105359138	105359638	GRIA4	*	7
4929323	chr11	105360143	105360150	LIN54	+	Distal Intergenic	chr11	105360126	105360626	GRIA4	*	7
4929324	chr11	105485740	105485747	LIN54	+	Promoter (4-5kb)	chr11	105485312	105485812	GRIA4	*	7
4954034	chr11	105481315	105481323	DNMT1	-	Promoter (<=1kb)	chr11	105480970	105481470	GRIA4	*	8
5076444	chr11	105359622	105359627	BRCA1	-	Distal Intergenic	chr11	105359138	105359638	GRIA4	*	5
5173010	chr11	105337476	105337489	ELF2	-	Distal Intergenic	chr11	105337260	105337760	GRIA4	*	13
5173011	chr11	105482323	105482336	ELF2	-	Promoter (<=1kb)	chr11	105482239	105482739	GRIA4	*	13
5249968	chr11	105481966	105481978	SPIB	-	Promoter (<=1kb)	chr11	105481738	105482238	GRIA4	*	12
5249969	chr11	105482633	105482645	SPIB	-	Promoter (1-2kb)	chr11	105482239	105482739	GRIA4	*	12
5249970	chr11	105483221	105483233	SPIB	-	Promoter (1-2kb)	chr11	105482839	105483339	GRIA4	*	12
5281228	chr11	105482604	105482613	ETS2	-	Promoter (1-2kb)	chr11	105482239	105482739	GRIA4	*	9
5281229	chr11	105484057	105484066	ETS2	+	Promoter (2-3kb)	chr11	105483600	105484100	GRIA4	*	9
5320232	chr11	105481070	105481082	SPIC	+	Promoter (<=1kb)	chr11	105480970	105481470	GRIA4	*	12
5320233	chr11	105481966	105481978	SPIC	-	Promoter (<=1kb)	chr11	105481738	105482238	GRIA4	*	12
5320234	chr11	105483221	105483233	SPIC	-	Promoter (1-2kb)	chr11	105482839	105483339	GRIA4	*	12
5440309	chr11	105301402	105301413	FOXM1	+	Distal Intergenic	chr11	105301265	105301765	GRIA4	*	11
5440310	chr11	105357707	105357718	FOXM1	+	Distal Intergenic	chr11	105357636	105358136	GRIA4	*	11
5440311	chr11	105477910	105477921	FOXM1	-	Promoter (2-3kb)	chr11	105477707	105478207	GRIA4	*	11
5440312	chr11	105482350	105482361	FOXM1	-	Promoter (<=1kb)	chr11	105482239	105482739	GRIA4	*	11
5440313	chr11	105483233	105483244	FOXM1	-	Promoter (1-2kb)	chr11	105482839	105483339	GRIA4	*	11
5489795	chr11	105337543	105337553	FOXA2	-	Distal Intergenic	chr11	105337260	105337760	GRIA4	*	10
5489796	chr11	105477790	105477800	FOXA2	+	Promoter (2-3kb)	chr11	105477707	105478207	GRIA4	*	10
5510000	chr11	105337542	105337551	FOXP2	-	Distal Intergenic	chr11	105337260	105337760	GRIA4	*	9
5510001	chr11	105482354	105482363	FOXP2	-	Promoter (<=1kb)	chr11	105482239	105482739	GRIA4	*	9
5510002	chr11	105485387	105485396	FOXP2	+	Promoter (3-4kb)	chr11	105485312	105485812	GRIA4	*	9
5616379	chr11	105477792	105477800	FOXK1	+	Promoter (2-3kb)	chr11	105477707	105478207	GRIA4	*	8
5642283	chr11	105337541	105337552	FOXI1	-	Distal Intergenic	chr11	105337260	105337760	GRIA4	*	11
5642284	chr11	105477791	105477802	FOXI1	+	Promoter (2-3kb)	chr11	105477707	105478207	GRIA4	*	11
5642285	chr11	105482124	105482135	FOXI1	-	Promoter (<=1kb)	chr11	105481738	105482238	GRIA4	*	11
5642286	chr11	105485534	105485545	FOXI1	-	Promoter (4-5kb)	chr11	105485312	105485812	GRIA4	*	11
5675081	chr11	105337543	105337554	FOXA3	-	Distal Intergenic	chr11	105337260	105337760	GRIA4	*	11
5720991	chr11	105485369	105485375	FOXL1	-	Promoter (3-4kb)	chr11	105485312	105485812	GRIA4	*	6
5765711	chr11	105300572	105300582	FOXE1	+	Distal Intergenic	chr11	105300231	105300731	GRIA4	*	10
5765712	chr11	105359158	105359168	FOXE1	+	Distal Intergenic	chr11	105359138	105359638	GRIA4	*	10
5765713	chr11	105482185	105482195	FOXE1	+	Promoter (<=1kb)	chr11	105481738	105482238	GRIA4	*	10
5765714	chr11	105482353	105482363	FOXE1	-	Promoter (<=1kb)	chr11	105482239	105482739	GRIA4	*	10
5765715	chr11	105483973	105483983	FOXE1	+	Promoter (2-3kb)	chr11	105483600	105484100	GRIA4	*	10
5765716	chr11	105483991	105484001	FOXE1	-	Promoter (2-3kb)	chr11	105483600	105484100	GRIA4	*	10
5765717	chr11	105485387	105485397	FOXE1	+	Promoter (3-4kb)	chr11	105485312	105485812	GRIA4	*	10
5816856	chr11	105301654	105301663	FOXO4	+	Distal Intergenic	chr11	105301265	105301765	GRIA4	*	9
5816857	chr11	105483302	105483311	FOXO4	+	Promoter (1-2kb)	chr11	105482839	105483339	GRIA4	*	9
5816858	chr11	105483330	105483339	FOXO4	-	Promoter (1-2kb)	chr11	105482839	105483339	GRIA4	*	9
5866849	chr11	105337541	105337551	FOXI2	-	Distal Intergenic	chr11	105337260	105337760	GRIA4	*	10
5866850	chr11	105482124	105482134	FOXI2	-	Promoter (<=1kb)	chr11	105481738	105482238	GRIA4	*	10
5866851	chr11	105483323	105483333	FOXI2	-	Promoter (1-2kb)	chr11	105482839	105483339	GRIA4	*	10
5866852	chr11	105485534	105485544	FOXI2	-	Promoter (4-5kb)	chr11	105485312	105485812	GRIA4	*	10
5923164	chr11	105483966	105483972	FOXJ3	+	Promoter (2-3kb)	chr11	105483600	105484100	GRIA4	*	6
5948535	chr11	105477791	105477799	FOXB2	+	Promoter (3-4kb)	chr11	105477707	105478207	GRIA4	*	8
5980179	chr11	105337273	105337282	GATA1	-	Distal Intergenic	chr11	105337260	105337760	GRIA4	*	9
5980180	chr11	105481885	105481894	GATA1	+	Promoter (<=1kb)	chr11	105481738	105482238	GRIA4	*	9
6011868	chr11	105300659	105300667	GATA6	+	Distal Intergenic	chr11	105300231	105300731	GRIA4	*	8
6035001	chr11	105479954	105479962	GRHL1	-	Promoter (<=1kb)	chr11	105479931	105480431	GRIA4	*	8
6068228	chr11	105359356	105359361	UBP1	-	Distal Intergenic	chr11	105359138	105359638	GRIA4	*	5
6143383	chr11	105462913	105462921	BARX2	+	Distal Intergenic	chr11	105462728	105463228	GRIA4	*	8
6143384	chr11	105482895	105482903	BARX2	+	Promoter (1-2kb)	chr11	105482839	105483339	GRIA4	*	8
6157662	chr11	105300538	105300549	ALX4	+	Distal Intergenic	chr11	105300231	105300731	GRIA4	*	11
6157663	chr11	105300538	105300549	ALX4	-	Distal Intergenic	chr11	105300231	105300731	GRIA4	*	11
6157664	chr11	105483233	105483244	ALX4	-	Promoter (1-2kb)	chr11	105482839	105483339	GRIA4	*	11
6157665	chr11	105483809	105483820	ALX4	+	Promoter (2-3kb)	chr11	105483600	105484100	GRIA4	*	11
6157666	chr11	105485582	105485593	ALX4	+	Promoter (4-5kb)	chr11	105485312	105485812	GRIA4	*	11
6181660	chr11	105395076	105395082	PITX1	-	Distal Intergenic	chr11	105394980	105395480	GRIA4	*	6
6199213	chr11	105463104	105463111	LHX5	-	Distal Intergenic	chr11	105462728	105463228	GRIA4	*	7
6199214	chr11	105477774	105477781	LHX5	-	Promoter (3-4kb)	chr11	105477707	105478207	GRIA4	*	7
6199215	chr11	105482542	105482549	LHX5	-	Promoter (1-2kb)	chr11	105482239	105482739	GRIA4	*	7
6199216	chr11	105485585	105485592	LHX5	-	Promoter (4-5kb)	chr11	105485312	105485812	GRIA4	*	7
6213757	chr11	105482543	105482552	VSX1	-	Promoter (1-2kb)	chr11	105482239	105482739	GRIA4	*	9
6242148	chr11	105409623	105409629	DLX5	+	Distal Intergenic	chr11	105409241	105409741	GRIA4	*	6
6287411	chr11	105300400	105300408	HOXA13	-	Distal Intergenic	chr11	105300231	105300731	GRIA4	*	8
6301126	chr11	105409623	105409630	NOBOX	+	Distal Intergenic	chr11	105409241	105409741	GRIA4	*	7
6326314	chr11	105395046	105395052	LHX6	-	Distal Intergenic	chr11	105394980	105395480	GRIA4	*	6
6360882	chr11	105478085	105478092	PITX3	+	Promoter (2-3kb)	chr11	105477707	105478207	GRIA4	*	7
6381214	chr11	105395079	105395090	HNF1B	+	Distal Intergenic	chr11	105394980	105395480	GRIA4	*	11
6400664	chr11	105300248	105300256	VTN	-	Distal Intergenic	chr11	105300231	105300731	GRIA4	*	8
6400665	chr11	105477774	105477782	VTN	+	Promoter (3-4kb)	chr11	105477707	105478207	GRIA4	*	8
6400666	chr11	105482542	105482550	VTN	+	Promoter (1-2kb)	chr11	105482239	105482739	GRIA4	*	8
6400667	chr11	105485587	105485595	VTN	-	Promoter (4-5kb)	chr11	105485312	105485812	GRIA4	*	8
6440651	chr11	105463173	105463179	IRX4	-	Distal Intergenic	chr11	105462728	105463228	GRIA4	*	6
6478625	chr11	105300248	105300254	VAX2	-	Distal Intergenic	chr11	105300231	105300731	GRIA4	*	6
6478626	chr11	105463106	105463112	VAX2	+	Distal Intergenic	chr11	105462728	105463228	GRIA4	*	6
6488738	chr11	105477776	105477782	PRRX1	+	Promoter (3-4kb)	chr11	105477707	105478207	GRIA4	*	6
6488739	chr11	105482544	105482550	PRRX1	+	Promoter (1-2kb)	chr11	105482239	105482739	GRIA4	*	6
6488740	chr11	105485587	105485593	PRRX1	-	Promoter (4-5kb)	chr11	105485312	105485812	GRIA4	*	6
6607362	chr11	105300409	105300417	HOXC13	+	Distal Intergenic	chr11	105300231	105300731	GRIA4	*	8
6627232	chr11	105300409	105300416	HOXC12	-	Distal Intergenic	chr11	105300231	105300731	GRIA4	*	7
6627233	chr11	105483966	105483973	HOXC12	-	Promoter (2-3kb)	chr11	105483600	105484100	GRIA4	*	7
6650298	chr11	105409250	105409256	NKX24	-	Distal Intergenic	chr11	105409241	105409741	GRIA4	*	6
6650299	chr11	105478079	105478085	NKX24	+	Promoter (2-3kb)	chr11	105477707	105478207	GRIA4	*	6
6752546	chr11	105300408	105300415	CDX4	+	Distal Intergenic	chr11	105300231	105300731	GRIA4	*	7
6752547	chr11	105301420	105301427	CDX4	-	Distal Intergenic	chr11	105301265	105301765	GRIA4	*	7
6780168	chr11	105463104	105463111	LHX1	-	Distal Intergenic	chr11	105462728	105463228	GRIA4	*	7
6780169	chr11	105477774	105477781	LHX1	-	Promoter (3-4kb)	chr11	105477707	105478207	GRIA4	*	7
6780170	chr11	105482542	105482549	LHX1	-	Promoter (1-2kb)	chr11	105482239	105482739	GRIA4	*	7
6780171	chr11	105485585	105485592	LHX1	-	Promoter (4-5kb)	chr11	105485312	105485812	GRIA4	*	7
6789597	chr11	105395060	105395068	GSC	-	Distal Intergenic	chr11	105394980	105395480	GRIA4	*	8
6789598	chr11	105462765	105462773	GSC	-	Distal Intergenic	chr11	105462728	105463228	GRIA4	*	8
6789599	chr11	105478085	105478093	GSC	+	Promoter (2-3kb)	chr11	105477707	105478207	GRIA4	*	8
6826187	chr11	105463105	105463113	EMX1	+	Distal Intergenic	chr11	105462728	105463228	GRIA4	*	8
6826188	chr11	105482543	105482551	EMX1	+	Promoter (1-2kb)	chr11	105482239	105482739	GRIA4	*	8
6826189	chr11	105482543	105482551	EMX1	-	Promoter (1-2kb)	chr11	105482239	105482739	GRIA4	*	8
6853368	chr11	105477775	105477783	ZFHX2	+	Promoter (3-4kb)	chr11	105477707	105478207	GRIA4	*	8
6853369	chr11	105477775	105477783	ZFHX2	-	Promoter (3-4kb)	chr11	105477707	105478207	GRIA4	*	8
6853370	chr11	105482543	105482551	ZFHX2	+	Promoter (1-2kb)	chr11	105482239	105482739	GRIA4	*	8
6853371	chr11	105482543	105482551	ZFHX2	-	Promoter (1-2kb)	chr11	105482239	105482739	GRIA4	*	8
6899717	chr11	105477776	105477782	LBX1	+	Promoter (3-4kb)	chr11	105477707	105478207	GRIA4	*	6
6899718	chr11	105482544	105482550	LBX1	+	Promoter (1-2kb)	chr11	105482239	105482739	GRIA4	*	6
6899719	chr11	105485587	105485593	LBX1	-	Promoter (4-5kb)	chr11	105485312	105485812	GRIA4	*	6
6908803	chr11	105300248	105300254	PDX1	-	Distal Intergenic	chr11	105300231	105300731	GRIA4	*	6
6908804	chr11	105463106	105463112	PDX1	+	Distal Intergenic	chr11	105462728	105463228	GRIA4	*	6
6927653	chr11	105477776	105477782	LHX9	+	Promoter (3-4kb)	chr11	105477707	105478207	GRIA4	*	6
6927654	chr11	105482544	105482550	LHX9	+	Promoter (1-2kb)	chr11	105482239	105482739	GRIA4	*	6
6927655	chr11	105485587	105485593	LHX9	-	Promoter (4-5kb)	chr11	105485312	105485812	GRIA4	*	6
6947326	chr11	105482543	105482551	DLX1	+	Promoter (1-2kb)	chr11	105482239	105482739	GRIA4	*	8
6947327	chr11	105485695	105485703	DLX1	-	Promoter (4-5kb)	chr11	105485312	105485812	GRIA4	*	8
7011938	chr11	105463173	105463179	IRX6	-	Distal Intergenic	chr11	105462728	105463228	GRIA4	*	6
7042790	chr11	105337497	105337504	LHX8	-	Distal Intergenic	chr11	105337260	105337760	GRIA4	*	7
7052989	chr11	105300248	105300254	LMX1A	+	Distal Intergenic	chr11	105300231	105300731	GRIA4	*	6
7052990	chr11	105463106	105463112	LMX1A	-	Distal Intergenic	chr11	105462728	105463228	GRIA4	*	6
7052991	chr11	105477776	105477782	LMX1A	-	Promoter (3-4kb)	chr11	105477707	105478207	GRIA4	*	6
7052992	chr11	105482544	105482550	LMX1A	-	Promoter (1-2kb)	chr11	105482239	105482739	GRIA4	*	6
7052993	chr11	105485587	105485593	LMX1A	+	Promoter (4-5kb)	chr11	105485312	105485812	GRIA4	*	6
7060024	chr11	105482543	105482551	EN1	+	Promoter (1-2kb)	chr11	105482239	105482739	GRIA4	*	8
7094804	chr11	105477775	105477783	HESX1	+	Promoter (3-4kb)	chr11	105477707	105478207	GRIA4	*	8
7094805	chr11	105485695	105485703	HESX1	+	Promoter (4-5kb)	chr11	105485312	105485812	GRIA4	*	8
7114085	chr11	105337444	105337452	PITX2	-	Distal Intergenic	chr11	105337260	105337760	GRIA4	*	8
7114086	chr11	105357850	105357858	PITX2	+	Distal Intergenic	chr11	105357636	105358136	GRIA4	*	8
7114087	chr11	105395075	105395083	PITX2	-	Distal Intergenic	chr11	105394980	105395480	GRIA4	*	8
7169942	chr11	105300248	105300255	NKX63	-	Distal Intergenic	chr11	105300231	105300731	GRIA4	*	7
7169943	chr11	105395079	105395086	NKX63	+	Distal Intergenic	chr11	105394980	105395480	GRIA4	*	7
7169944	chr11	105463105	105463112	NKX63	+	Distal Intergenic	chr11	105462728	105463228	GRIA4	*	7
7169945	chr11	105477775	105477782	NKX63	+	Promoter (3-4kb)	chr11	105477707	105478207	GRIA4	*	7
7169946	chr11	105482543	105482550	NKX63	+	Promoter (1-2kb)	chr11	105482239	105482739	GRIA4	*	7
7169947	chr11	105485587	105485594	NKX63	-	Promoter (4-5kb)	chr11	105485312	105485812	GRIA4	*	7
7200669	chr11	105300539	105300548	PHOX2A	+	Distal Intergenic	chr11	105300231	105300731	GRIA4	*	9
7200670	chr11	105359250	105359259	PHOX2A	+	Distal Intergenic	chr11	105359138	105359638	GRIA4	*	9
7200671	chr11	105463107	105463116	PHOX2A	-	Distal Intergenic	chr11	105462728	105463228	GRIA4	*	9
7200672	chr11	105485583	105485592	PHOX2A	+	Promoter (4-5kb)	chr11	105485312	105485812	GRIA4	*	9
7241074	chr11	105462766	105462772	OTX2	-	Distal Intergenic	chr11	105462728	105463228	GRIA4	*	6
7284693	chr11	105477776	105477782	PRRX2	+	Promoter (3-4kb)	chr11	105477707	105478207	GRIA4	*	6
7284694	chr11	105482544	105482550	PRRX2	+	Promoter (1-2kb)	chr11	105482239	105482739	GRIA4	*	6
7284695	chr11	105485587	105485593	PRRX2	-	Promoter (4-5kb)	chr11	105485312	105485812	GRIA4	*	6
7290059	chr11	105463105	105463113	GBX2	+	Distal Intergenic	chr11	105462728	105463228	GRIA4	*	8
7304456	chr11	105395079	105395087	GSX1	+	Distal Intergenic	chr11	105394980	105395480	GRIA4	*	8
7304457	chr11	105477775	105477783	GSX1	+	Promoter (3-4kb)	chr11	105477707	105478207	GRIA4	*	8
7304458	chr11	105482543	105482551	GSX1	+	Promoter (1-2kb)	chr11	105482239	105482739	GRIA4	*	8
7304459	chr11	105485586	105485594	GSX1	-	Promoter (4-5kb)	chr11	105485312	105485812	GRIA4	*	8
7320695	chr11	105301319	105301325	HOXD4	+	Distal Intergenic	chr11	105301265	105301765	GRIA4	*	6
7320696	chr11	105301315	105301321	HOXD4	-	Distal Intergenic	chr11	105301265	105301765	GRIA4	*	6
7320697	chr11	105337385	105337391	HOXD4	+	Distal Intergenic	chr11	105337260	105337760	GRIA4	*	6
7320698	chr11	105337283	105337289	HOXD4	-	Distal Intergenic	chr11	105337260	105337760	GRIA4	*	6
7320699	chr11	105359254	105359260	HOXD4	+	Distal Intergenic	chr11	105359138	105359638	GRIA4	*	6
7320700	chr11	105462916	105462922	HOXD4	+	Distal Intergenic	chr11	105462728	105463228	GRIA4	*	6
7320701	chr11	105482898	105482904	HOXD4	+	Promoter (1-2kb)	chr11	105482839	105483339	GRIA4	*	6
7320702	chr11	105483238	105483244	HOXD4	+	Promoter (1-2kb)	chr11	105482839	105483339	GRIA4	*	6
7365636	chr11	105485747	105485757	IRX2	+	Promoter (4-5kb)	chr11	105485312	105485812	GRIA4	*	10
7378256	chr11	105300408	105300416	HOXB9	-	Distal Intergenic	chr11	105300231	105300731	GRIA4	*	8
7378257	chr11	105301419	105301427	HOXB9	+	Distal Intergenic	chr11	105301265	105301765	GRIA4	*	8
7389035	chr11	105463105	105463111	OTP	+	Distal Intergenic	chr11	105462728	105463228	GRIA4	*	6
7389036	chr11	105477775	105477781	OTP	+	Promoter (3-4kb)	chr11	105477707	105478207	GRIA4	*	6
7389037	chr11	105482543	105482549	OTP	+	Promoter (1-2kb)	chr11	105482239	105482739	GRIA4	*	6
7389038	chr11	105485697	105485703	OTP	-	Promoter (4-5kb)	chr11	105485312	105485812	GRIA4	*	6
7400826	chr11	105395080	105395085	AC0125311	+	Distal Intergenic	chr11	105394980	105395480	GRIA4	*	5
7400827	chr11	105409663	105409668	AC0125311	-	Distal Intergenic	chr11	105409241	105409741	GRIA4	*	5
7410535	chr11	105300247	105300255	HOXB2	-	Distal Intergenic	chr11	105300231	105300731	GRIA4	*	8
7410536	chr11	105463105	105463113	HOXB2	+	Distal Intergenic	chr11	105462728	105463228	GRIA4	*	8
7410537	chr11	105477775	105477783	HOXB2	+	Promoter (3-4kb)	chr11	105477707	105478207	GRIA4	*	8
7410538	chr11	105482543	105482551	HOXB2	+	Promoter (1-2kb)	chr11	105482239	105482739	GRIA4	*	8
7410539	chr11	105485695	105485703	HOXB2	-	Promoter (4-5kb)	chr11	105485312	105485812	GRIA4	*	8
7418532	chr11	105477776	105477782	RAX2	+	Promoter (3-4kb)	chr11	105477707	105478207	GRIA4	*	6
7418533	chr11	105482544	105482550	RAX2	+	Promoter (1-2kb)	chr11	105482239	105482739	GRIA4	*	6
7418534	chr11	105485587	105485593	RAX2	-	Promoter (4-5kb)	chr11	105485312	105485812	GRIA4	*	6
7438887	chr11	105300575	105300584	PROP1	+	Distal Intergenic	chr11	105300231	105300731	GRIA4	*	9
7438888	chr11	105300539	105300548	PROP1	-	Distal Intergenic	chr11	105300231	105300731	GRIA4	*	9
7438889	chr11	105337386	105337395	PROP1	-	Distal Intergenic	chr11	105337260	105337760	GRIA4	*	9
7438890	chr11	105359250	105359259	PROP1	+	Distal Intergenic	chr11	105359138	105359638	GRIA4	*	9
7438891	chr11	105359250	105359259	PROP1	-	Distal Intergenic	chr11	105359138	105359638	GRIA4	*	9
7438892	chr11	105463107	105463116	PROP1	-	Distal Intergenic	chr11	105462728	105463228	GRIA4	*	9
7438893	chr11	105477796	105477805	PROP1	+	Promoter (2-3kb)	chr11	105477707	105478207	GRIA4	*	9
7438894	chr11	105477796	105477805	PROP1	-	Promoter (2-3kb)	chr11	105477707	105478207	GRIA4	*	9
7438895	chr11	105483239	105483248	PROP1	-	Promoter (1-2kb)	chr11	105482839	105483339	GRIA4	*	9
7438896	chr11	105485583	105485592	PROP1	+	Promoter (4-5kb)	chr11	105485312	105485812	GRIA4	*	9
7464378	chr11	105482543	105482551	HOXD8	-	Promoter (1-2kb)	chr11	105482239	105482739	GRIA4	*	8
7464379	chr11	105485695	105485703	HOXD8	+	Promoter (4-5kb)	chr11	105485312	105485812	GRIA4	*	8
7511854	chr11	105463048	105463057	TGIF1	+	Distal Intergenic	chr11	105462728	105463228	GRIA4	*	9
7530627	chr11	105300486	105300497	LBX2	-	Distal Intergenic	chr11	105300231	105300731	GRIA4	*	11
7530628	chr11	105482545	105482556	LBX2	-	Promoter (1-2kb)	chr11	105482239	105482739	GRIA4	*	11
7560211	chr11	105463105	105463113	GSX2	+	Distal Intergenic	chr11	105462728	105463228	GRIA4	*	8
7560212	chr11	105477775	105477783	GSX2	+	Promoter (3-4kb)	chr11	105477707	105478207	GRIA4	*	8
7560213	chr11	105482543	105482551	GSX2	+	Promoter (1-2kb)	chr11	105482239	105482739	GRIA4	*	8
7560214	chr11	105485586	105485594	GSX2	-	Promoter (4-5kb)	chr11	105485312	105485812	GRIA4	*	8
7584499	chr11	105301418	105301426	HOXC10	+	Distal Intergenic	chr11	105301265	105301765	GRIA4	*	8
7584500	chr11	105395122	105395130	HOXC10	-	Distal Intergenic	chr11	105394980	105395480	GRIA4	*	8
7584501	chr11	105482456	105482464	HOXC10	+	Promoter (1-2kb)	chr11	105482239	105482739	GRIA4	*	8
7646225	chr11	105301421	105301426	DBX2	-	Distal Intergenic	chr11	105301265	105301765	GRIA4	*	5
7646226	chr11	105409624	105409629	DBX2	-	Distal Intergenic	chr11	105409241	105409741	GRIA4	*	5
7653158	chr11	105359479	105359489	PBX1	+	Distal Intergenic	chr11	105359138	105359638	GRIA4	*	10
7661345	chr11	105477776	105477782	SHOX	+	Promoter (3-4kb)	chr11	105477707	105478207	GRIA4	*	6
7661346	chr11	105482544	105482550	SHOX	+	Promoter (1-2kb)	chr11	105482239	105482739	GRIA4	*	6
7661347	chr11	105485587	105485593	SHOX	-	Promoter (4-5kb)	chr11	105485312	105485812	GRIA4	*	6
7669192	chr11	105301418	105301427	HMX3	+	Distal Intergenic	chr11	105301265	105301765	GRIA4	*	9
7669193	chr11	105462914	105462923	HMX3	+	Distal Intergenic	chr11	105462728	105463228	GRIA4	*	9
7692325	chr11	105462765	105462773	DMBX1	-	Distal Intergenic	chr11	105462728	105463228	GRIA4	*	8
7737726	chr11	105360197	105360210	PBX2	-	Distal Intergenic	chr11	105360126	105360626	GRIA4	*	13
7747985	chr11	105337303	105337314	DUXA	+	Distal Intergenic	chr11	105337260	105337760	GRIA4	*	11
7747986	chr11	105485582	105485593	DUXA	+	Promoter (4-5kb)	chr11	105485312	105485812	GRIA4	*	11
7763908	chr11	105360197	105360210	AL8454643	-	Distal Intergenic	chr11	105360126	105360626	GRIA4	*	13
7772468	chr11	105477775	105477783	NOTO	+	Promoter (3-4kb)	chr11	105477707	105478207	GRIA4	*	8
7772469	chr11	105482543	105482551	NOTO	+	Promoter (1-2kb)	chr11	105482239	105482739	GRIA4	*	8
7772470	chr11	105482543	105482551	NOTO	-	Promoter (1-2kb)	chr11	105482239	105482739	GRIA4	*	8
7996278	chr11	105360197	105360210	BX9272396	-	Distal Intergenic	chr11	105360126	105360626	GRIA4	*	13
8105036	chr11	105360197	105360210	CR9338788	-	Distal Intergenic	chr11	105360126	105360626	GRIA4	*	13
8116689	chr11	105360197	105360210	AL6628305	-	Distal Intergenic	chr11	105360126	105360626	GRIA4	*	13
8180290	chr11	105477776	105477782	PAX4	+	Promoter (3-4kb)	chr11	105477707	105478207	GRIA4	*	6
8180291	chr11	105477776	105477782	PAX4	-	Promoter (3-4kb)	chr11	105477707	105478207	GRIA4	*	6
8180292	chr11	105482544	105482550	PAX4	+	Promoter (1-2kb)	chr11	105482239	105482739	GRIA4	*	6
8180293	chr11	105482544	105482550	PAX4	-	Promoter (1-2kb)	chr11	105482239	105482739	GRIA4	*	6
8180294	chr11	105485587	105485593	PAX4	+	Promoter (4-5kb)	chr11	105485312	105485812	GRIA4	*	6
8180295	chr11	105485587	105485593	PAX4	-	Promoter (4-5kb)	chr11	105485312	105485812	GRIA4	*	6
8195505	chr11	105477790	105477798	POU2F2	-	Promoter (3-4kb)	chr11	105477707	105478207	GRIA4	*	8
8195506	chr11	105481437	105481445	POU2F2	+	Promoter (<=1kb)	chr11	105480970	105481470	GRIA4	*	8
8248339	chr11	105395064	105395071	POU2F3	+	Distal Intergenic	chr11	105394980	105395480	GRIA4	*	7
8248340	chr11	105462769	105462776	POU2F3	+	Distal Intergenic	chr11	105462728	105463228	GRIA4	*	7
8248341	chr11	105477791	105477798	POU2F3	-	Promoter (3-4kb)	chr11	105477707	105478207	GRIA4	*	7
8278938	chr11	105301621	105301635	POU4F2	+	Distal Intergenic	chr11	105301265	105301765	GRIA4	*	14
8278939	chr11	105359207	105359221	POU4F2	-	Distal Intergenic	chr11	105359138	105359638	GRIA4	*	14
8278940	chr11	105360152	105360166	POU4F2	-	Distal Intergenic	chr11	105360126	105360626	GRIA4	*	14
8301531	chr11	105301621	105301633	POU4F1	+	Distal Intergenic	chr11	105301265	105301765	GRIA4	*	12
8301532	chr11	105359209	105359221	POU4F1	-	Distal Intergenic	chr11	105359138	105359638	GRIA4	*	12
8301533	chr11	105359369	105359381	POU4F1	-	Distal Intergenic	chr11	105359138	105359638	GRIA4	*	12
8301534	chr11	105360154	105360166	POU4F1	-	Distal Intergenic	chr11	105360126	105360626	GRIA4	*	12
8301535	chr11	105395124	105395136	POU4F1	-	Distal Intergenic	chr11	105394980	105395480	GRIA4	*	12
8333848	chr11	105395064	105395071	POU3F4	+	Distal Intergenic	chr11	105394980	105395480	GRIA4	*	7
8333849	chr11	105462769	105462776	POU3F4	+	Distal Intergenic	chr11	105462728	105463228	GRIA4	*	7
8333850	chr11	105477791	105477798	POU3F4	-	Promoter (3-4kb)	chr11	105477707	105478207	GRIA4	*	7
8392372	chr11	105337295	105337306	HSF2	+	Distal Intergenic	chr11	105337260	105337760	GRIA4	*	11
8392373	chr11	105485685	105485696	HSF2	+	Promoter (4-5kb)	chr11	105485312	105485812	GRIA4	*	11
8486685	chr11	105300383	105300402	IRF1	+	Distal Intergenic	chr11	105300231	105300731	GRIA4	*	19
8486686	chr11	105301354	105301373	IRF1	-	Distal Intergenic	chr11	105301265	105301765	GRIA4	*	19
8486687	chr11	105301630	105301649	IRF1	-	Distal Intergenic	chr11	105301265	105301765	GRIA4	*	19
8486688	chr11	105301679	105301698	IRF1	-	Distal Intergenic	chr11	105301265	105301765	GRIA4	*	19
8486689	chr11	105301684	105301703	IRF1	-	Distal Intergenic	chr11	105301265	105301765	GRIA4	*	19
8486690	chr11	105301685	105301704	IRF1	-	Distal Intergenic	chr11	105301265	105301765	GRIA4	*	19
8486691	chr11	105301690	105301709	IRF1	-	Distal Intergenic	chr11	105301265	105301765	GRIA4	*	19
8486692	chr11	105337447	105337466	IRF1	-	Distal Intergenic	chr11	105337260	105337760	GRIA4	*	19
8486693	chr11	105358101	105358120	IRF1	+	Distal Intergenic	chr11	105357636	105358136	GRIA4	*	19
8486694	chr11	105358102	105358121	IRF1	+	Distal Intergenic	chr11	105357636	105358136	GRIA4	*	19
8486695	chr11	105358103	105358122	IRF1	+	Distal Intergenic	chr11	105357636	105358136	GRIA4	*	19
8486696	chr11	105358104	105358123	IRF1	+	Distal Intergenic	chr11	105357636	105358136	GRIA4	*	19
8486697	chr11	105358105	105358124	IRF1	+	Distal Intergenic	chr11	105357636	105358136	GRIA4	*	19
8486698	chr11	105358106	105358125	IRF1	+	Distal Intergenic	chr11	105357636	105358136	GRIA4	*	19
8486699	chr11	105358107	105358126	IRF1	+	Distal Intergenic	chr11	105357636	105358136	GRIA4	*	19
8486700	chr11	105358111	105358130	IRF1	+	Distal Intergenic	chr11	105357636	105358136	GRIA4	*	19
8486701	chr11	105477729	105477748	IRF1	+	Promoter (3-4kb)	chr11	105477707	105478207	GRIA4	*	19
8486702	chr11	105477912	105477931	IRF1	-	Promoter (2-3kb)	chr11	105477707	105478207	GRIA4	*	19
8486703	chr11	105482179	105482198	IRF1	+	Promoter (<=1kb)	chr11	105481738	105482238	GRIA4	*	19
8486704	chr11	105482342	105482361	IRF1	-	Promoter (<=1kb)	chr11	105482239	105482739	GRIA4	*	19
8486705	chr11	105482347	105482366	IRF1	-	Promoter (<=1kb)	chr11	105482239	105482739	GRIA4	*	19
8486706	chr11	105483191	105483210	IRF1	+	Promoter (1-2kb)	chr11	105482839	105483339	GRIA4	*	19
8486707	chr11	105485425	105485444	IRF1	+	Promoter (4-5kb)	chr11	105485312	105485812	GRIA4	*	19
8536507	chr11	105300508	105300527	IRF3	+	Distal Intergenic	chr11	105300231	105300731	GRIA4	*	19
8536508	chr11	105301682	105301701	IRF3	-	Distal Intergenic	chr11	105301265	105301765	GRIA4	*	19
8536509	chr11	105477726	105477745	IRF3	+	Promoter (3-4kb)	chr11	105477707	105478207	GRIA4	*	19
8572487	chr11	105301634	105301646	IRF8	-	Distal Intergenic	chr11	105301265	105301765	GRIA4	*	12
8583840	chr11	105301629	105301645	IRF2	-	Distal Intergenic	chr11	105301265	105301765	GRIA4	*	16
8583841	chr11	105337446	105337462	IRF2	-	Distal Intergenic	chr11	105337260	105337760	GRIA4	*	16
8595832	chr11	105477731	105477747	IRF7	+	Promoter (3-4kb)	chr11	105477707	105478207	GRIA4	*	16
8595833	chr11	105485427	105485443	IRF7	+	Promoter (4-5kb)	chr11	105485312	105485812	GRIA4	*	16
8620717	chr11	105357943	105357953	AC0021266	+	Distal Intergenic	chr11	105357636	105358136	GRIA4	*	10
8620718	chr11	105359313	105359323	AC0021266	+	Distal Intergenic	chr11	105359138	105359638	GRIA4	*	10
8710089	chr11	105300282	105300292	MEF2D	+	Distal Intergenic	chr11	105300231	105300731	GRIA4	*	10
8710090	chr11	105357943	105357953	MEF2D	+	Distal Intergenic	chr11	105357636	105358136	GRIA4	*	10
8710091	chr11	105359313	105359323	MEF2D	+	Distal Intergenic	chr11	105359138	105359638	GRIA4	*	10
8710092	chr11	105360217	105360227	MEF2D	+	Distal Intergenic	chr11	105360126	105360626	GRIA4	*	10
8754567	chr11	105481252	105481257	MECP2	+	Promoter (<=1kb)	chr11	105480970	105481470	GRIA4	*	5
8773276	chr11	105300436	105300444	MYB	-	Distal Intergenic	chr11	105300231	105300731	GRIA4	*	8
8857306	chr11	105301693	105301705	NR2E3	+	Distal Intergenic	chr11	105301265	105301765	GRIA4	*	12
8857307	chr11	105357948	105357960	NR2E3	-	Distal Intergenic	chr11	105357636	105358136	GRIA4	*	12
8857308	chr11	105359455	105359467	NR2E3	-	Distal Intergenic	chr11	105359138	105359638	GRIA4	*	12
8857309	chr11	105360453	105360465	NR2E3	+	Distal Intergenic	chr11	105360126	105360626	GRIA4	*	12
8857310	chr11	105485501	105485513	NR2E3	-	Promoter (4-5kb)	chr11	105485312	105485812	GRIA4	*	12
8883897	chr11	105301637	105301651	RARB	+	Distal Intergenic	chr11	105301265	105301765	GRIA4	*	14
8883898	chr11	105360460	105360474	RARB	+	Distal Intergenic	chr11	105360126	105360626	GRIA4	*	14
8883899	chr11	105360474	105360488	RARB	-	Distal Intergenic	chr11	105360126	105360626	GRIA4	*	14
8883900	chr11	105395256	105395270	RARB	+	Distal Intergenic	chr11	105394980	105395480	GRIA4	*	14
8883901	chr11	105409586	105409600	RARB	+	Distal Intergenic	chr11	105409241	105409741	GRIA4	*	14
8897391	chr11	105357907	105357918	PGR	-	Distal Intergenic	chr11	105357636	105358136	GRIA4	*	11
8955416	chr11	105480021	105480033	PPARD	-	Promoter (<=1kb)	chr11	105479931	105480431	GRIA4	*	12
8955417	chr11	105482855	105482867	PPARD	-	Promoter (1-2kb)	chr11	105482839	105483339	GRIA4	*	12
8974519	chr11	105300629	105300637	NR2E1	-	Distal Intergenic	chr11	105300231	105300731	GRIA4	*	8
8974520	chr11	105483890	105483898	NR2E1	+	Promoter (2-3kb)	chr11	105483600	105484100	GRIA4	*	8
9023380	chr11	105482860	105482868	NR4A3	-	Promoter (1-2kb)	chr11	105482839	105483339	GRIA4	*	8
9086694	chr11	105395165	105395177	NR1D1	-	Distal Intergenic	chr11	105394980	105395480	GRIA4	*	12
9086695	chr11	105485666	105485678	NR1D1	-	Promoter (4-5kb)	chr11	105485312	105485812	GRIA4	*	12
9096805	chr11	105482853	105482870	NR1H2	-	Promoter (1-2kb)	chr11	105482839	105483339	GRIA4	*	17
9096806	chr11	105485592	105485609	NR1H2	-	Promoter (4-5kb)	chr11	105485312	105485812	GRIA4	*	17
9108398	chr11	105481082	105481097	RARA	-	Promoter (<=1kb)	chr11	105480970	105481470	GRIA4	*	15
9174258	chr11	105480002	105480018	NR1I3	-	Promoter (<=1kb)	chr11	105479931	105480431	GRIA4	*	16
9185669	chr11	105395165	105395176	RORC	-	Distal Intergenic	chr11	105394980	105395480	GRIA4	*	11
9185670	chr11	105485516	105485527	RORC	-	Promoter (4-5kb)	chr11	105485312	105485812	GRIA4	*	11
9211498	chr11	105479993	105480009	NR6A1	-	Promoter (<=1kb)	chr11	105479931	105480431	GRIA4	*	16
9222504	chr11	105483689	105483705	THRB	+	Promoter (2-3kb)	chr11	105483600	105484100	GRIA4	*	16
9222505	chr11	105483689	105483705	THRB	-	Promoter (2-3kb)	chr11	105483600	105484100	GRIA4	*	16
9231844	chr11	105485410	105485417	NR3C2	-	Promoter (3-4kb)	chr11	105485312	105485812	GRIA4	*	7
9268627	chr11	105482854	105482867	HNF4G	-	Promoter (1-2kb)	chr11	105482839	105483339	GRIA4	*	13
9306822	chr11	105300625	105300635	NR2F1	-	Distal Intergenic	chr11	105300231	105300731	GRIA4	*	10
9326323	chr11	105300629	105300635	NR2F2	-	Distal Intergenic	chr11	105300231	105300731	GRIA4	*	6
9383623	chr11	105483891	105483897	AL8445277	+	Promoter (2-3kb)	chr11	105483600	105484100	GRIA4	*	6
9395486	chr11	105483891	105483897	AL6628245	+	Promoter (2-3kb)	chr11	105483600	105484100	GRIA4	*	6
9407349	chr11	105483891	105483897	CR7597334	+	Promoter (2-3kb)	chr11	105483600	105484100	GRIA4	*	6
9419212	chr11	105483891	105483897	CR3545653	+	Promoter (2-3kb)	chr11	105483600	105484100	GRIA4	*	6
9431075	chr11	105483891	105483897	CR9368773	+	Promoter (2-3kb)	chr11	105483600	105484100	GRIA4	*	6
9461498	chr11	105481256	105481273	TP73	-	Promoter (<=1kb)	chr11	105480970	105481470	GRIA4	*	17
9475155	chr11	105481266	105481284	TP53	-	Promoter (<=1kb)	chr11	105480970	105481470	GRIA4	*	18
9483621	chr11	105360260	105360272	PAX8	-	Distal Intergenic	chr11	105360126	105360626	GRIA4	*	12
9596176	chr11	105360355	105360367	NFAT5	-	Distal Intergenic	chr11	105360126	105360626	GRIA4	*	12
9596177	chr11	105409254	105409266	NFAT5	+	Distal Intergenic	chr11	105409241	105409741	GRIA4	*	12
9596178	chr11	105409254	105409266	NFAT5	-	Distal Intergenic	chr11	105409241	105409741	GRIA4	*	12
9596179	chr11	105485572	105485584	NFAT5	+	Promoter (4-5kb)	chr11	105485312	105485812	GRIA4	*	12
9625873	chr11	105360357	105360366	NFKB1	-	Distal Intergenic	chr11	105360126	105360626	GRIA4	*	9
9643672	chr11	105359247	105359265	NFATC1	+	Distal Intergenic	chr11	105359138	105359638	GRIA4	*	18
9643673	chr11	105395400	105395418	NFATC1	+	Distal Intergenic	chr11	105394980	105395480	GRIA4	*	18
9643674	chr11	105395398	105395416	NFATC1	-	Distal Intergenic	chr11	105394980	105395480	GRIA4	*	18
9643675	chr11	105482255	105482273	NFATC1	+	Promoter (<=1kb)	chr11	105482239	105482739	GRIA4	*	18
9643676	chr11	105482648	105482666	NFATC1	+	Promoter (1-2kb)	chr11	105482239	105482739	GRIA4	*	18
9643677	chr11	105482253	105482271	NFATC1	-	Promoter (<=1kb)	chr11	105482239	105482739	GRIA4	*	18
9643678	chr11	105482647	105482665	NFATC1	-	Promoter (1-2kb)	chr11	105482239	105482739	GRIA4	*	18
9643679	chr11	105485432	105485450	NFATC1	-	Promoter (4-5kb)	chr11	105485312	105485812	GRIA4	*	18
9680012	chr11	105360348	105360362	RFX3	+	Distal Intergenic	chr11	105360126	105360626	GRIA4	*	14
9680013	chr11	105360348	105360362	RFX3	-	Distal Intergenic	chr11	105360126	105360626	GRIA4	*	14
9690767	chr11	105360344	105360361	RFX2	-	Distal Intergenic	chr11	105360126	105360626	GRIA4	*	17
9690768	chr11	105482397	105482414	RFX2	-	Promoter (<=1kb)	chr11	105482239	105482739	GRIA4	*	17
9701024	chr11	105360348	105360362	RFX4	-	Distal Intergenic	chr11	105360126	105360626	GRIA4	*	14
9709394	chr11	105337345	105337360	RFX1	-	Distal Intergenic	chr11	105337260	105337760	GRIA4	*	15
9709395	chr11	105483271	105483286	RFX1	-	Promoter (1-2kb)	chr11	105482839	105483339	GRIA4	*	15
9720384	chr11	105409506	105409523	RFX5	+	Distal Intergenic	chr11	105409241	105409741	GRIA4	*	17
9720385	chr11	105482396	105482413	RFX5	+	Promoter (<=1kb)	chr11	105482239	105482739	GRIA4	*	17
9745512	chr11	105360349	105360357	RFX6	-	Distal Intergenic	chr11	105360126	105360626	GRIA4	*	8
9745513	chr11	105482402	105482410	RFX6	-	Promoter (<=1kb)	chr11	105482239	105482739	GRIA4	*	8
9757783	chr11	105478102	105478109	RFX8	+	Promoter (2-3kb)	chr11	105477707	105478207	GRIA4	*	7
9764662	chr11	105360193	105360201	RUNX3	-	Distal Intergenic	chr11	105360126	105360626	GRIA4	*	8
9780076	chr11	105359278	105359291	RUNX2	-	Distal Intergenic	chr11	105359138	105359638	GRIA4	*	13
9780077	chr11	105360189	105360202	RUNX2	-	Distal Intergenic	chr11	105360126	105360626	GRIA4	*	13
10028491	chr11	105478055	105478063	SMAD3	+	Promoter (2-3kb)	chr11	105477707	105478207	GRIA4	*	8
10028492	chr11	105478055	105478063	SMAD3	-	Promoter (2-3kb)	chr11	105477707	105478207	GRIA4	*	8
10046695	chr11	105357934	105357944	SMAD1	+	Distal Intergenic	chr11	105357636	105358136	GRIA4	*	10
10093774	chr11	105409437	105409445	SOX30	+	Distal Intergenic	chr11	105409241	105409741	GRIA4	*	8
10093775	chr11	105462919	105462927	SOX30	-	Distal Intergenic	chr11	105462728	105463228	GRIA4	*	8
10093776	chr11	105477914	105477922	SOX30	-	Promoter (2-3kb)	chr11	105477707	105478207	GRIA4	*	8
10122099	chr11	105409481	105409489	CIC	+	Distal Intergenic	chr11	105409241	105409741	GRIA4	*	8
10133959	chr11	105301576	105301586	TCF7	+	Distal Intergenic	chr11	105301265	105301765	GRIA4	*	10
10133960	chr11	105337404	105337414	TCF7	-	Distal Intergenic	chr11	105337260	105337760	GRIA4	*	10
10133961	chr11	105360321	105360331	TCF7	+	Distal Intergenic	chr11	105360126	105360626	GRIA4	*	10
10146770	chr11	105357714	105357727	SOX10	+	Distal Intergenic	chr11	105357636	105358136	GRIA4	*	13
10146771	chr11	105357714	105357727	SOX10	-	Distal Intergenic	chr11	105357636	105358136	GRIA4	*	13
10146772	chr11	105477734	105477747	SOX10	-	Promoter (3-4kb)	chr11	105477707	105478207	GRIA4	*	13
10164293	chr11	105301333	105301339	BBX	-	Distal Intergenic	chr11	105301265	105301765	GRIA4	*	6
10164294	chr11	105409279	105409285	BBX	+	Distal Intergenic	chr11	105409241	105409741	GRIA4	*	6
10178065	chr11	105395286	105395292	SOX4	-	Distal Intergenic	chr11	105394980	105395480	GRIA4	*	6
10178066	chr11	105483228	105483234	SOX4	+	Promoter (1-2kb)	chr11	105482839	105483339	GRIA4	*	6
10190242	chr11	105357714	105357727	SOX21	+	Distal Intergenic	chr11	105357636	105358136	GRIA4	*	13
10190243	chr11	105357714	105357727	SOX21	-	Distal Intergenic	chr11	105357636	105358136	GRIA4	*	13
10190244	chr11	105484031	105484044	SOX21	-	Promoter (2-3kb)	chr11	105483600	105484100	GRIA4	*	13
10198921	chr11	105395282	105395294	SOX9	+	Distal Intergenic	chr11	105394980	105395480	GRIA4	*	12
10218385	chr11	105409440	105409446	SOX5	+	Distal Intergenic	chr11	105409241	105409741	GRIA4	*	6
10258095	chr11	105395285	105395291	SOX13	-	Distal Intergenic	chr11	105394980	105395480	GRIA4	*	6
10258096	chr11	105477913	105477919	SOX13	+	Promoter (2-3kb)	chr11	105477707	105478207	GRIA4	*	6
10271508	chr11	105300463	105300473	TCF7L2	+	Distal Intergenic	chr11	105300231	105300731	GRIA4	*	10
10271509	chr11	105337403	105337413	TCF7L2	-	Distal Intergenic	chr11	105337260	105337760	GRIA4	*	10
10271510	chr11	105480021	105480031	TCF7L2	-	Promoter (<=1kb)	chr11	105479931	105480431	GRIA4	*	10
10286277	chr11	105301578	105301588	TCF7L1	-	Distal Intergenic	chr11	105301265	105301765	GRIA4	*	10
10286278	chr11	105337402	105337412	TCF7L1	+	Distal Intergenic	chr11	105337260	105337760	GRIA4	*	10
10332037	chr11	105395283	105395290	SOX11	-	Distal Intergenic	chr11	105394980	105395480	GRIA4	*	7
10332038	chr11	105462919	105462926	SOX11	+	Distal Intergenic	chr11	105462728	105463228	GRIA4	*	7
10342743	chr11	105395283	105395291	SOX12	-	Distal Intergenic	chr11	105394980	105395480	GRIA4	*	8
10342744	chr11	105477913	105477921	SOX12	+	Promoter (2-3kb)	chr11	105477707	105478207	GRIA4	*	8
10342745	chr11	105477938	105477946	SOX12	-	Promoter (2-3kb)	chr11	105477707	105478207	GRIA4	*	8
10366880	chr11	105300313	105300321	SOX1	+	Distal Intergenic	chr11	105300231	105300731	GRIA4	*	8
10366881	chr11	105301413	105301421	SOX1	+	Distal Intergenic	chr11	105301265	105301765	GRIA4	*	8
10366882	chr11	105480093	105480101	SOX1	+	Promoter (<=1kb)	chr11	105479931	105480431	GRIA4	*	8
10406013	chr11	105357714	105357727	SOX18	+	Distal Intergenic	chr11	105357636	105358136	GRIA4	*	13
10406014	chr11	105357714	105357727	SOX18	-	Distal Intergenic	chr11	105357636	105358136	GRIA4	*	13
10446217	chr11	105479944	105479950	STAT4	+	Promoter (<=1kb)	chr11	105479931	105480431	GRIA4	*	6
10460708	chr11	105337674	105337680	STAT6	-	Distal Intergenic	chr11	105337260	105337760	GRIA4	*	6
10460709	chr11	105479944	105479950	STAT6	+	Promoter (<=1kb)	chr11	105479931	105480431	GRIA4	*	6
10460710	chr11	105481966	105481972	STAT6	-	Promoter (<=1kb)	chr11	105481738	105482238	GRIA4	*	6
10510982	chr11	105300509	105300522	STAT2	+	Distal Intergenic	chr11	105300231	105300731	GRIA4	*	13
10510983	chr11	105357815	105357828	STAT2	+	Distal Intergenic	chr11	105357636	105358136	GRIA4	*	13
10510984	chr11	105409633	105409646	STAT2	+	Distal Intergenic	chr11	105409241	105409741	GRIA4	*	13
10510985	chr11	105477733	105477746	STAT2	+	Promoter (3-4kb)	chr11	105477707	105478207	GRIA4	*	13
10510986	chr11	105478116	105478129	STAT2	-	Promoter (2-3kb)	chr11	105477707	105478207	GRIA4	*	13
10510987	chr11	105483195	105483208	STAT2	+	Promoter (1-2kb)	chr11	105482839	105483339	GRIA4	*	13
10510988	chr11	105485429	105485442	STAT2	+	Promoter (4-5kb)	chr11	105485312	105485812	GRIA4	*	13
10534271	chr11	105337651	105337664	STAT5B	+	Distal Intergenic	chr11	105337260	105337760	GRIA4	*	13
10534272	chr11	105337651	105337664	STAT5B	-	Distal Intergenic	chr11	105337260	105337760	GRIA4	*	13
10534273	chr11	105395191	105395204	STAT5B	+	Distal Intergenic	chr11	105394980	105395480	GRIA4	*	13
10534274	chr11	105395191	105395204	STAT5B	-	Distal Intergenic	chr11	105394980	105395480	GRIA4	*	13
10534275	chr11	105482326	105482339	STAT5B	-	Promoter (<=1kb)	chr11	105482239	105482739	GRIA4	*	13
10550825	chr11	105463048	105463054	TBX5	+	Distal Intergenic	chr11	105462728	105463228	GRIA4	*	6
10550826	chr11	105462871	105462877	TBX5	-	Distal Intergenic	chr11	105462728	105463228	GRIA4	*	6
10595199	chr11	105357796	105357818	TBX3	+	Distal Intergenic	chr11	105357636	105358136	GRIA4	*	22
10595200	chr11	105359299	105359321	TBX3	+	Distal Intergenic	chr11	105359138	105359638	GRIA4	*	22
10641646	chr11	105409540	105409554	TBX20	-	Distal Intergenic	chr11	105409241	105409741	GRIA4	*	14
10698832	chr11	105300384	105300389	TBPL2	+	Distal Intergenic	chr11	105300231	105300731	GRIA4	*	5
10698833	chr11	105463125	105463130	TBPL2	-	Distal Intergenic	chr11	105462728	105463228	GRIA4	*	5
10698834	chr11	105482118	105482123	TBPL2	-	Promoter (<=1kb)	chr11	105481738	105482238	GRIA4	*	5
10698835	chr11	105484090	105484095	TBPL2	-	Promoter (2-3kb)	chr11	105483600	105484100	GRIA4	*	5
10698836	chr11	105485765	105485770	TBPL2	+	Promoter (4-5kb)	chr11	105485312	105485812	GRIA4	*	5
10709837	chr11	105484066	105484081	TEAD3	+	Promoter (2-3kb)	chr11	105483600	105484100	GRIA4	*	15
10720983	chr11	105480182	105480192	TEAD1	+	Promoter (<=1kb)	chr11	105479931	105480431	GRIA4	*	10
10744393	chr11	105482692	105482699	THAP1	+	Promoter (1-2kb)	chr11	105482239	105482739	GRIA4	*	7
10744394	chr11	105483718	105483725	THAP1	+	Promoter (2-3kb)	chr11	105483600	105484100	GRIA4	*	7
10775694	chr11	105360193	105360202	CBFB	+	Distal Intergenic	chr11	105360126	105360626	GRIA4	*	9
10808883	chr11	105409565	105409576	ENO1	+	Distal Intergenic	chr11	105409241	105409741	GRIA4	*	11
10823215	chr11	105481206	105481218	EP300	+	Promoter (<=1kb)	chr11	105480970	105481470	GRIA4	*	12
10952196	chr11	105483931	105483939	NR0B1	+	Promoter (2-3kb)	chr11	105483600	105484100	GRIA4	*	8
11097426	chr11	105300411	105300417	CPEB1	-	Distal Intergenic	chr11	105300231	105300731	GRIA4	*	6
11097427	chr11	105482347	105482353	CPEB1	+	Promoter (<=1kb)	chr11	105482239	105482739	GRIA4	*	6
11181113	chr11	105301728	105301738	TAL2	+	Distal Intergenic	chr11	105301265	105301765	GRIA4	*	10
11257338	chr11	105358093	105358100	YBX2	-	Distal Intergenic	chr11	105357636	105358136	GRIA4	*	7
11350658	chr11	105301420	105301427	NANOGP1	+	Distal Intergenic	chr11	105301265	105301765	GRIA4	*	7
11350659	chr11	105462916	105462923	NANOGP1	+	Distal Intergenic	chr11	105462728	105463228	GRIA4	*	7
11364884	chr11	105301391	105301404	AL7735441	+	Distal Intergenic	chr11	105301265	105301765	GRIA4	*	13
11364885	chr11	105409260	105409273	AL7735441	+	Distal Intergenic	chr11	105409241	105409741	GRIA4	*	13
11364886	chr11	105463168	105463181	AL7735441	+	Distal Intergenic	chr11	105462728	105463228	GRIA4	*	13
11364887	chr11	105482641	105482654	AL7735441	-	Promoter (1-2kb)	chr11	105482239	105482739	GRIA4	*	13
11364888	chr11	105483229	105483242	AL7735441	-	Promoter (1-2kb)	chr11	105482839	105483339	GRIA4	*	13
11383935	chr11	105301391	105301404	CR3882292	+	Distal Intergenic	chr11	105301265	105301765	GRIA4	*	13
11383936	chr11	105409260	105409273	CR3882292	+	Distal Intergenic	chr11	105409241	105409741	GRIA4	*	13
11383937	chr11	105463168	105463181	CR3882292	+	Distal Intergenic	chr11	105462728	105463228	GRIA4	*	13
11383938	chr11	105482641	105482654	CR3882292	-	Promoter (1-2kb)	chr11	105482239	105482739	GRIA4	*	13
11383939	chr11	105483229	105483242	CR3882292	-	Promoter (1-2kb)	chr11	105482839	105483339	GRIA4	*	13
11402986	chr11	105301391	105301404	AL6628334	+	Distal Intergenic	chr11	105301265	105301765	GRIA4	*	13
11402987	chr11	105409260	105409273	AL6628334	+	Distal Intergenic	chr11	105409241	105409741	GRIA4	*	13
11402988	chr11	105463168	105463181	AL6628334	+	Distal Intergenic	chr11	105462728	105463228	GRIA4	*	13
11402989	chr11	105482641	105482654	AL6628334	-	Promoter (1-2kb)	chr11	105482239	105482739	GRIA4	*	13
11402990	chr11	105483229	105483242	AL6628334	-	Promoter (1-2kb)	chr11	105482839	105483339	GRIA4	*	13
11422037	chr11	105301391	105301404	CR7598154	+	Distal Intergenic	chr11	105301265	105301765	GRIA4	*	13
11422038	chr11	105409260	105409273	CR7598154	+	Distal Intergenic	chr11	105409241	105409741	GRIA4	*	13
11422039	chr11	105463168	105463181	CR7598154	+	Distal Intergenic	chr11	105462728	105463228	GRIA4	*	13
11422040	chr11	105482641	105482654	CR7598154	-	Promoter (1-2kb)	chr11	105482239	105482739	GRIA4	*	13
11422041	chr11	105483229	105483242	CR7598154	-	Promoter (1-2kb)	chr11	105482839	105483339	GRIA4	*	13
11441088	chr11	105301391	105301404	BX0885802	+	Distal Intergenic	chr11	105301265	105301765	GRIA4	*	13
11441089	chr11	105409260	105409273	BX0885802	+	Distal Intergenic	chr11	105409241	105409741	GRIA4	*	13
11441090	chr11	105463168	105463181	BX0885802	+	Distal Intergenic	chr11	105462728	105463228	GRIA4	*	13
11441091	chr11	105482641	105482654	BX0885802	-	Promoter (1-2kb)	chr11	105482239	105482739	GRIA4	*	13
11441092	chr11	105483229	105483242	BX0885802	-	Promoter (1-2kb)	chr11	105482839	105483339	GRIA4	*	13
11532101	chr11	105360455	105360462	ATOH1	-	Distal Intergenic	chr11	105360126	105360626	GRIA4	*	7
11610809	chr11	105481213	105481220	ZFP161	-	Promoter (<=1kb)	chr11	105480970	105481470	GRIA4	*	7
11648413	chr11	105477792	105477800	FOXJ1	+	Promoter (2-3kb)	chr11	105477707	105478207	GRIA4	*	8
11648414	chr11	105485398	105485406	FOXJ1	+	Promoter (3-4kb)	chr11	105485312	105485812	GRIA4	*	8
11784287	chr11	105301391	105301404	CR8477943	+	Distal Intergenic	chr11	105301265	105301765	GRIA4	*	13
11784288	chr11	105409260	105409273	CR8477943	+	Distal Intergenic	chr11	105409241	105409741	GRIA4	*	13
11784289	chr11	105463168	105463181	CR8477943	+	Distal Intergenic	chr11	105462728	105463228	GRIA4	*	13
11784290	chr11	105482641	105482654	CR8477943	-	Promoter (1-2kb)	chr11	105482239	105482739	GRIA4	*	13
11784291	chr11	105483229	105483242	CR8477943	-	Promoter (1-2kb)	chr11	105482839	105483339	GRIA4	*	13
11806632	chr11	105481314	105481327	SMAD5	+	Promoter (<=1kb)	chr11	105480970	105481470	GRIA4	*	13
11819954	chr11	105480193	105480201	SMAD9	-	Promoter (<=1kb)	chr11	105479931	105480431	GRIA4	*	8

## Sheet: GRM8
	motif_seqname	motif_start	motif_end	motif	motif_strand	peaktype	gene_seqname	genepeak_start	genepeak_end	gene	genes_strand	base number of overlapping
35666	chr7	126893118	126893130	TFAP2D	+	Promoter (<=1kb)	chr7	126892824	126893324	GRM8	*	12
35667	chr7	126893261	126893273	TFAP2D	+	Promoter (<=1kb)	chr7	126892824	126893324	GRM8	*	12
35668	chr7	126892885	126892897	TFAP2D	-	Promoter (<=1kb)	chr7	126892824	126893324	GRM8	*	12
35669	chr7	126892978	126892990	TFAP2D	-	Promoter (<=1kb)	chr7	126892824	126893324	GRM8	*	12
35670	chr7	126893759	126893771	TFAP2D	-	Promoter (<=1kb)	chr7	126893333	126893833	GRM8	*	12
35671	chr7	126893885	126893897	TFAP2D	+	Promoter (<=1kb)	chr7	126893862	126894362	GRM8	*	12
71170	chr7	126932216	126932229	TFAP2C	-	Distal Intergenic	chr7	126931910	126932410	GRM8	*	13
290720	chr7	126929984	126929989	HMGA1	+	Distal Intergenic	chr7	126929978	126930478	GRM8	*	5
326581	chr7	126887799	126887807	ARNTL2	-	Promoter (4-5kb)	chr7	126887794	126888294	GRM8	*	8
333411	chr7	126887927	126887943	AHRR	-	Promoter (4-5kb)	chr7	126887794	126888294	GRM8	*	16
333412	chr7	126894108	126894124	AHRR	-	Promoter (<=1kb)	chr7	126893862	126894362	GRM8	*	16
340259	chr7	126887798	126887806	TFE3	-	Promoter (4-5kb)	chr7	126887794	126888294	GRM8	*	8
352754	chr7	126887798	126887806	MNT	+	Promoter (4-5kb)	chr7	126887794	126888294	GRM8	*	8
364733	chr7	126897169	126897183	TCF3	+	Promoter (4-5kb)	chr7	126896710	126897210	GRM8	*	14
437836	chr7	126887798	126887806	TFEC	+	Promoter (4-5kb)	chr7	126887794	126888294	GRM8	*	8
437837	chr7	126887798	126887806	TFEC	-	Promoter (4-5kb)	chr7	126887794	126888294	GRM8	*	8
445578	chr7	126887927	126887943	AHR	-	Promoter (4-5kb)	chr7	126887794	126888294	GRM8	*	16
445579	chr7	126894108	126894124	AHR	-	Promoter (<=1kb)	chr7	126893862	126894362	GRM8	*	16
450931	chr7	126887798	126887806	MLX	+	Promoter (4-5kb)	chr7	126887794	126888294	GRM8	*	8
450932	chr7	126887798	126887806	MLX	-	Promoter (4-5kb)	chr7	126887794	126888294	GRM8	*	8
473042	chr7	126887798	126887806	TFEB	-	Promoter (4-5kb)	chr7	126887794	126888294	GRM8	*	8
555895	chr7	126887798	126887804	MYCL1	+	Promoter (4-5kb)	chr7	126887794	126888294	GRM8	*	6
572170	chr7	126897172	126897180	ID3	-	Promoter (4-5kb)	chr7	126896710	126897210	GRM8	*	8
572171	chr7	126902078	126902086	ID3	+	Distal Intergenic	chr7	126901900	126902400	GRM8	*	8
591440	chr7	126896248	126896255	TCF21	-	Promoter (3-4kb)	chr7	126896088	126896588	GRM8	*	7
679221	chr7	126880840	126880848	BHLHE23	+	Promoter (2-3kb)	chr7	126880638	126881138	GRM8	*	8
679222	chr7	126880840	126880848	BHLHE23	-	Promoter (2-3kb)	chr7	126880638	126881138	GRM8	*	8
679223	chr7	126896247	126896255	BHLHE23	+	Promoter (3-4kb)	chr7	126896088	126896588	GRM8	*	8
679224	chr7	126896247	126896255	BHLHE23	-	Promoter (3-4kb)	chr7	126896088	126896588	GRM8	*	8
713327	chr7	126897172	126897180	MYOD1	-	Promoter (4-5kb)	chr7	126896710	126897210	GRM8	*	8
713328	chr7	126902078	126902086	MYOD1	+	Distal Intergenic	chr7	126901900	126902400	GRM8	*	8
834276	chr7	126887797	126887805	USF1	+	Promoter (4-5kb)	chr7	126887794	126888294	GRM8	*	8
834277	chr7	126887799	126887807	USF1	-	Promoter (4-5kb)	chr7	126887794	126888294	GRM8	*	8
848241	chr7	126896476	126896486	TAL1	+	Promoter (3-4kb)	chr7	126896088	126896588	GRM8	*	10
926478	chr7	126891289	126891298	EBF1	-	Promoter (1-2kb)	chr7	126891234	126891734	GRM8	*	9
926479	chr7	126893783	126893792	EBF1	-	Promoter (<=1kb)	chr7	126893333	126893833	GRM8	*	9
926480	chr7	126897049	126897058	EBF1	-	Promoter (3-4kb)	chr7	126896710	126897210	GRM8	*	9
961396	chr7	126897172	126897180	MESP1	-	Promoter (4-5kb)	chr7	126896710	126897210	GRM8	*	8
1069945	chr7	126897172	126897180	ID4	-	Promoter (4-5kb)	chr7	126896710	126897210	GRM8	*	8
1069946	chr7	126902078	126902086	ID4	+	Distal Intergenic	chr7	126901900	126902400	GRM8	*	8
1162114	chr7	126897172	126897180	MSC	+	Promoter (4-5kb)	chr7	126896710	126897210	GRM8	*	8
1162115	chr7	126897172	126897180	MSC	-	Promoter (4-5kb)	chr7	126896710	126897210	GRM8	*	8
1162116	chr7	126904492	126904500	MSC	+	Distal Intergenic	chr7	126904368	126904868	GRM8	*	8
1195178	chr7	126880840	126880848	BHLHA15	+	Promoter (2-3kb)	chr7	126880638	126881138	GRM8	*	8
1195179	chr7	126880840	126880848	BHLHA15	-	Promoter (2-3kb)	chr7	126880638	126881138	GRM8	*	8
1195180	chr7	126896247	126896255	BHLHA15	+	Promoter (3-4kb)	chr7	126896088	126896588	GRM8	*	8
1195181	chr7	126896247	126896255	BHLHA15	-	Promoter (3-4kb)	chr7	126896088	126896588	GRM8	*	8
1279888	chr7	126880840	126880848	OLIG1	+	Promoter (2-3kb)	chr7	126880638	126881138	GRM8	*	8
1279889	chr7	126880840	126880848	OLIG1	-	Promoter (2-3kb)	chr7	126880638	126881138	GRM8	*	8
1279890	chr7	126896247	126896255	OLIG1	+	Promoter (3-4kb)	chr7	126896088	126896588	GRM8	*	8
1279891	chr7	126896247	126896255	OLIG1	-	Promoter (3-4kb)	chr7	126896088	126896588	GRM8	*	8
1290306	chr7	126904445	126904453	MITF	+	Distal Intergenic	chr7	126904368	126904868	GRM8	*	8
1348832	chr7	126893768	126893776	HES4	-	Promoter (<=1kb)	chr7	126893333	126893833	GRM8	*	8
1359931	chr7	126891415	126891434	SCXA	+	Promoter (<=1kb)	chr7	126891234	126891734	GRM8	*	19
1359932	chr7	126896465	126896484	SCXA	+	Promoter (3-4kb)	chr7	126896088	126896588	GRM8	*	19
1359933	chr7	126896490	126896509	SCXA	+	Promoter (3-4kb)	chr7	126896088	126896588	GRM8	*	19
1359934	chr7	126896396	126896415	SCXA	-	Promoter (3-4kb)	chr7	126896088	126896588	GRM8	*	19
1428546	chr7	126893585	126893593	TWIST2	-	Promoter (<=1kb)	chr7	126893333	126893833	GRM8	*	8
1428547	chr7	126896218	126896226	TWIST2	+	Promoter (3-4kb)	chr7	126896088	126896588	GRM8	*	8
1428548	chr7	126896247	126896255	TWIST2	+	Promoter (3-4kb)	chr7	126896088	126896588	GRM8	*	8
1484314	chr7	126888256	126888265	CREM	+	Promoter (4-5kb)	chr7	126887794	126888294	GRM8	*	9
1522353	chr7	126889114	126889124	NFE2L2	-	Promoter (3-4kb)	chr7	126888822	126889322	GRM8	*	10
1533635	chr7	126892903	126892913	ATF6	-	Promoter (<=1kb)	chr7	126892824	126893324	GRM8	*	10
1586145	chr7	126895279	126895288	NRL	+	Promoter (2-3kb)	chr7	126895171	126895671	GRM8	*	9
1669583	chr7	126897113	126897123	NFIL3	-	Promoter (3-4kb)	chr7	126896710	126897210	GRM8	*	10
1694833	chr7	126890340	126890350	ATF5	-	Promoter (2-3kb)	chr7	126889934	126890434	GRM8	*	10
1694834	chr7	126895242	126895252	ATF5	+	Promoter (2-3kb)	chr7	126895171	126895671	GRM8	*	10
1694835	chr7	126902377	126902387	ATF5	-	Distal Intergenic	chr7	126901900	126902400	GRM8	*	10
1694836	chr7	126904624	126904634	ATF5	-	Distal Intergenic	chr7	126904368	126904868	GRM8	*	10
1894907	chr7	126902236	126902245	CEBPD	+	Distal Intergenic	chr7	126901900	126902400	GRM8	*	9
1919170	chr7	126895263	126895269	ENSG00000250542	+	Promoter (2-3kb)	chr7	126895171	126895671	GRM8	*	6
1957936	chr7	126894166	126894183	ZFX	+	Promoter (1-2kb)	chr7	126893862	126894362	GRM8	*	17
2143779	chr7	126896859	126896864	SNAI2	-	Promoter (3-4kb)	chr7	126896710	126897210	GRM8	*	5
2220760	chr7	126892051	126892069	ZNF76	-	Promoter (<=1kb)	chr7	126892032	126892532	GRM8	*	18
2220761	chr7	126896878	126896896	ZNF76	+	Promoter (3-4kb)	chr7	126896710	126897210	GRM8	*	18
2220762	chr7	126904721	126904739	ZNF76	+	Distal Intergenic	chr7	126904368	126904868	GRM8	*	18
2220763	chr7	126931940	126931958	ZNF76	+	Distal Intergenic	chr7	126931910	126932410	GRM8	*	18
2244107	chr7	126891723	126891729	KLF6	-	Promoter (<=1kb)	chr7	126891234	126891734	GRM8	*	6
2244108	chr7	126892985	126892991	KLF6	+	Promoter (<=1kb)	chr7	126892824	126893324	GRM8	*	6
2244109	chr7	126893362	126893368	KLF6	-	Promoter (<=1kb)	chr7	126893333	126893833	GRM8	*	6
2244110	chr7	126893713	126893719	KLF6	-	Promoter (<=1kb)	chr7	126893333	126893833	GRM8	*	6
2244111	chr7	126893748	126893754	KLF6	-	Promoter (<=1kb)	chr7	126893333	126893833	GRM8	*	6
2310808	chr7	126893800	126893812	GLI2	-	Promoter (<=1kb)	chr7	126893333	126893833	GRM8	*	12
2310809	chr7	126895287	126895299	GLI2	-	Promoter (2-3kb)	chr7	126895171	126895671	GRM8	*	12
2327024	chr7	126893513	126893533	REST	+	Promoter (<=1kb)	chr7	126893333	126893833	GRM8	*	20
2354979	chr7	126886694	126886704	HIVEP1	-	Promoter (3-4kb)	chr7	126886515	126887015	GRM8	*	10
2354980	chr7	126901968	126901978	HIVEP1	-	Distal Intergenic	chr7	126901900	126902400	GRM8	*	10
2402206	chr7	126893254	126893265	PATZ1	+	Promoter (<=1kb)	chr7	126892824	126893324	GRM8	*	11
2402207	chr7	126893278	126893289	PATZ1	-	Promoter (<=1kb)	chr7	126892824	126893324	GRM8	*	11
2402208	chr7	126948982	126948993	PATZ1	+	Distal Intergenic	chr7	126948863	126949363	GRM8	*	11
2477536	chr7	126892104	126892112	KLF5	+	Promoter (<=1kb)	chr7	126892032	126892532	GRM8	*	8
2477537	chr7	126893254	126893262	KLF5	+	Promoter (<=1kb)	chr7	126892824	126893324	GRM8	*	8
2477538	chr7	126893359	126893367	KLF5	-	Promoter (<=1kb)	chr7	126893333	126893833	GRM8	*	8
2477539	chr7	126893710	126893718	KLF5	-	Promoter (<=1kb)	chr7	126893333	126893833	GRM8	*	8
2477540	chr7	126893745	126893753	KLF5	-	Promoter (<=1kb)	chr7	126893333	126893833	GRM8	*	8
2542943	chr7	126892858	126892871	CTCF	+	Promoter (<=1kb)	chr7	126892824	126893324	GRM8	*	13
2542944	chr7	126894132	126894145	CTCF	-	Promoter (<=1kb)	chr7	126893862	126894362	GRM8	*	13
2837849	chr7	126949099	126949108	GLI1	-	Distal Intergenic	chr7	126948863	126949363	GRM8	*	9
2882082	chr7	126892104	126892112	KLF7	+	Promoter (<=1kb)	chr7	126892032	126892532	GRM8	*	8
2906222	chr7	126894033	126894041	PLAGL1	-	Promoter (<=1kb)	chr7	126893862	126894362	GRM8	*	8
3017389	chr7	126891721	126891734	EGR2	-	Promoter (<=1kb)	chr7	126891234	126891734	GRM8	*	13
3017390	chr7	126892088	126892101	EGR2	-	Promoter (<=1kb)	chr7	126892032	126892532	GRM8	*	13
3040890	chr7	126892859	126892872	CTCFL	+	Promoter (<=1kb)	chr7	126892824	126893324	GRM8	*	13
3040891	chr7	126892883	126892896	CTCFL	+	Promoter (<=1kb)	chr7	126892824	126893324	GRM8	*	13
3040892	chr7	126894158	126894171	CTCFL	+	Promoter (1-2kb)	chr7	126893862	126894362	GRM8	*	13
3207077	chr7	126897076	126897086	ZNF384	+	Promoter (3-4kb)	chr7	126896710	126897210	GRM8	*	10
3207078	chr7	126931922	126931932	ZNF384	+	Distal Intergenic	chr7	126931910	126932410	GRM8	*	10
3207079	chr7	126948929	126948939	ZNF384	+	Distal Intergenic	chr7	126948863	126949363	GRM8	*	10
3392490	chr7	126892228	126892236	ZIC5	+	Promoter (<=1kb)	chr7	126892032	126892532	GRM8	*	8
3406193	chr7	126889035	126889047	PRDM16	+	Promoter (3-4kb)	chr7	126888822	126889322	GRM8	*	12
3406194	chr7	126889059	126889071	PRDM16	+	Promoter (3-4kb)	chr7	126888822	126889322	GRM8	*	12
3406195	chr7	126897133	126897145	PRDM16	+	Promoter (3-4kb)	chr7	126896710	126897210	GRM8	*	12
3478771	chr7	126891676	126891686	ZNF75A	-	Promoter (<=1kb)	chr7	126891234	126891734	GRM8	*	10
3517176	chr7	126893349	126893357	ZNF281	-	Promoter (<=1kb)	chr7	126893333	126893833	GRM8	*	8
3517177	chr7	126893362	126893370	ZNF281	-	Promoter (<=1kb)	chr7	126893333	126893833	GRM8	*	8
3573898	chr7	126891721	126891734	ZNF148	-	Promoter (<=1kb)	chr7	126891234	126891734	GRM8	*	13
3573899	chr7	126892311	126892324	ZNF148	-	Promoter (<=1kb)	chr7	126892032	126892532	GRM8	*	13
3573900	chr7	126893248	126893261	ZNF148	+	Promoter (<=1kb)	chr7	126892824	126893324	GRM8	*	13
3573901	chr7	126893354	126893367	ZNF148	-	Promoter (<=1kb)	chr7	126893333	126893833	GRM8	*	13
3573902	chr7	126893355	126893368	ZNF148	-	Promoter (<=1kb)	chr7	126893333	126893833	GRM8	*	13
3573903	chr7	126893360	126893373	ZNF148	-	Promoter (<=1kb)	chr7	126893333	126893833	GRM8	*	13
3573904	chr7	126893739	126893752	ZNF148	-	Promoter (<=1kb)	chr7	126893333	126893833	GRM8	*	13
3573905	chr7	126893746	126893759	ZNF148	-	Promoter (<=1kb)	chr7	126893333	126893833	GRM8	*	13
3573906	chr7	126894201	126894214	ZNF148	+	Promoter (1-2kb)	chr7	126893862	126894362	GRM8	*	13
3573907	chr7	126894202	126894215	ZNF148	+	Promoter (1-2kb)	chr7	126893862	126894362	GRM8	*	13
3573908	chr7	126894204	126894217	ZNF148	+	Promoter (1-2kb)	chr7	126893862	126894362	GRM8	*	13
3670574	chr7	126891648	126891663	KLF15	+	Promoter (<=1kb)	chr7	126891234	126891734	GRM8	*	15
3670575	chr7	126893247	126893262	KLF15	+	Promoter (<=1kb)	chr7	126892824	126893324	GRM8	*	15
3670576	chr7	126893277	126893292	KLF15	-	Promoter (<=1kb)	chr7	126892824	126893324	GRM8	*	15
3670577	chr7	126893736	126893751	KLF15	-	Promoter (<=1kb)	chr7	126893333	126893833	GRM8	*	15
3670578	chr7	126894187	126894202	KLF15	+	Promoter (1-2kb)	chr7	126893862	126894362	GRM8	*	15
3670579	chr7	126894203	126894218	KLF15	+	Promoter (1-2kb)	chr7	126893862	126894362	GRM8	*	15
3739903	chr7	126890033	126890043	SP8	-	Promoter (2-3kb)	chr7	126889934	126890434	GRM8	*	10
3763129	chr7	126930203	126930211	OSR2	-	Distal Intergenic	chr7	126929978	126930478	GRM8	*	8
3789834	chr7	126891722	126891732	ZNF219	-	Promoter (<=1kb)	chr7	126891234	126891734	GRM8	*	10
3825575	chr7	126931937	126931957	ZNF143	+	Distal Intergenic	chr7	126931910	126932410	GRM8	*	20
3864731	chr7	126891720	126891733	SP2	-	Promoter (<=1kb)	chr7	126891234	126891734	GRM8	*	13
3864732	chr7	126892099	126892112	SP2	+	Promoter (<=1kb)	chr7	126892032	126892532	GRM8	*	13
3864733	chr7	126893183	126893196	SP2	+	Promoter (<=1kb)	chr7	126892824	126893324	GRM8	*	13
3864734	chr7	126893199	126893212	SP2	+	Promoter (<=1kb)	chr7	126892824	126893324	GRM8	*	13
3864735	chr7	126893359	126893372	SP2	-	Promoter (<=1kb)	chr7	126893333	126893833	GRM8	*	13
3864736	chr7	126893710	126893723	SP2	-	Promoter (<=1kb)	chr7	126893333	126893833	GRM8	*	13
3864737	chr7	126893745	126893758	SP2	-	Promoter (<=1kb)	chr7	126893333	126893833	GRM8	*	13
3919597	chr7	126949190	126949207	ZNF232	-	Distal Intergenic	chr7	126948863	126949363	GRM8	*	17
3961185	chr7	126904842	126904849	ZNF32	-	Distal Intergenic	chr7	126904368	126904868	GRM8	*	7
4025825	chr7	126888162	126888177	ZNF282	-	Promoter (4-5kb)	chr7	126887794	126888294	GRM8	*	15
4025826	chr7	126902278	126902293	ZNF282	-	Distal Intergenic	chr7	126901900	126902400	GRM8	*	15
4043847	chr7	126890033	126890043	SP7	-	Promoter (2-3kb)	chr7	126889934	126890434	GRM8	*	10
4094552	chr7	126887947	126887960	ZNF274	-	Promoter (4-5kb)	chr7	126887794	126888294	GRM8	*	13
4094553	chr7	126896905	126896918	ZNF274	+	Promoter (3-4kb)	chr7	126896710	126897210	GRM8	*	13
4094554	chr7	126930113	126930126	ZNF274	+	Distal Intergenic	chr7	126929978	126930478	GRM8	*	13
4211071	chr7	126891298	126891311	ZIC4	+	Promoter (1-2kb)	chr7	126891234	126891734	GRM8	*	13
4231709	chr7	126888243	126888256	ZNF683	+	Promoter (4-5kb)	chr7	126887794	126888294	GRM8	*	13
4231710	chr7	126890312	126890325	ZNF683	-	Promoter (2-3kb)	chr7	126889934	126890434	GRM8	*	13
4231711	chr7	126894059	126894072	ZNF683	+	Promoter (<=1kb)	chr7	126893862	126894362	GRM8	*	13
4231712	chr7	126895597	126895610	ZNF683	+	Promoter (2-3kb)	chr7	126895171	126895671	GRM8	*	13
4231713	chr7	126896413	126896426	ZNF683	+	Promoter (3-4kb)	chr7	126896088	126896588	GRM8	*	13
4329555	chr7	126891721	126891734	ZBTB7A	-	Promoter (<=1kb)	chr7	126891234	126891734	GRM8	*	13
4329556	chr7	126892048	126892061	ZBTB7A	-	Promoter (<=1kb)	chr7	126892032	126892532	GRM8	*	13
4329557	chr7	126892519	126892532	ZBTB7A	-	Promoter (<=1kb)	chr7	126892032	126892532	GRM8	*	13
4329558	chr7	126892884	126892897	ZBTB7A	+	Promoter (<=1kb)	chr7	126892824	126893324	GRM8	*	13
4329559	chr7	126892980	126892993	ZBTB7A	+	Promoter (<=1kb)	chr7	126892824	126893324	GRM8	*	13
4329560	chr7	126893259	126893272	ZBTB7A	-	Promoter (<=1kb)	chr7	126892824	126893324	GRM8	*	13
4406587	chr7	126881094	126881107	ZSCAN4	-	Promoter (2-3kb)	chr7	126880638	126881138	GRM8	*	13
4406588	chr7	126895189	126895202	ZSCAN4	+	Promoter (2-3kb)	chr7	126895171	126895671	GRM8	*	13
4406589	chr7	126896488	126896501	ZSCAN4	+	Promoter (3-4kb)	chr7	126896088	126896588	GRM8	*	13
4406590	chr7	126896740	126896753	ZSCAN4	-	Promoter (3-4kb)	chr7	126896710	126897210	GRM8	*	13
4613591	chr7	126888281	126888288	ZBTB3	+	Promoter (4-5kb)	chr7	126887794	126888294	GRM8	*	7
4661251	chr7	126891676	126891686	ZNF75D	-	Promoter (<=1kb)	chr7	126891234	126891734	GRM8	*	10
4679133	chr7	126893062	126893074	MTF1	-	Promoter (<=1kb)	chr7	126892824	126893324	GRM8	*	12
4679134	chr7	126893766	126893778	MTF1	+	Promoter (<=1kb)	chr7	126893333	126893833	GRM8	*	12
4679135	chr7	126896481	126896493	MTF1	-	Promoter (3-4kb)	chr7	126896088	126896588	GRM8	*	12
4740237	chr7	126893359	126893368	SP5	-	Promoter (<=1kb)	chr7	126893333	126893833	GRM8	*	9
4740238	chr7	126893745	126893754	SP5	-	Promoter (<=1kb)	chr7	126893333	126893833	GRM8	*	9
4847116	chr7	126893949	126893958	YBX1	+	Promoter (<=1kb)	chr7	126893862	126894362	GRM8	*	9
4847117	chr7	126896787	126896796	YBX1	-	Promoter (3-4kb)	chr7	126896710	126897210	GRM8	*	9
4926379	chr7	126896197	126896204	LIN54	-	Promoter (3-4kb)	chr7	126896088	126896588	GRM8	*	7
4926380	chr7	126904384	126904391	LIN54	-	Distal Intergenic	chr7	126904368	126904868	GRM8	*	7
4926381	chr7	126930441	126930448	LIN54	+	Distal Intergenic	chr7	126929978	126930478	GRM8	*	7
4926382	chr7	126930101	126930108	LIN54	-	Distal Intergenic	chr7	126929978	126930478	GRM8	*	7
4971389	chr7	126888229	126888238	DMRT3	+	Promoter (4-5kb)	chr7	126887794	126888294	GRM8	*	9
4971390	chr7	126896278	126896287	DMRT3	-	Promoter (3-4kb)	chr7	126896088	126896588	GRM8	*	9
5004852	chr7	126893156	126893168	TFDP3	-	Promoter (<=1kb)	chr7	126892824	126893324	GRM8	*	12
5004853	chr7	126893604	126893616	TFDP3	-	Promoter (<=1kb)	chr7	126893333	126893833	GRM8	*	12
5048061	chr7	126891679	126891688	E2F6	-	Promoter (<=1kb)	chr7	126891234	126891734	GRM8	*	9
5048062	chr7	126893181	126893190	E2F6	+	Promoter (<=1kb)	chr7	126892824	126893324	GRM8	*	9
5048063	chr7	126893204	126893213	E2F6	+	Promoter (<=1kb)	chr7	126892824	126893324	GRM8	*	9
5048064	chr7	126893403	126893412	E2F6	+	Promoter (<=1kb)	chr7	126893333	126893833	GRM8	*	9
5115216	chr7	126881000	126881015	SPI1	+	Promoter (2-3kb)	chr7	126880638	126881138	GRM8	*	15
5115217	chr7	126888243	126888258	SPI1	+	Promoter (4-5kb)	chr7	126887794	126888294	GRM8	*	15
5115218	chr7	126896803	126896818	SPI1	+	Promoter (3-4kb)	chr7	126896710	126897210	GRM8	*	15
5115219	chr7	126902051	126902066	SPI1	+	Distal Intergenic	chr7	126901900	126902400	GRM8	*	15
5115220	chr7	126902380	126902395	SPI1	-	Distal Intergenic	chr7	126901900	126902400	GRM8	*	15
5168634	chr7	126892315	126892328	ELF2	-	Promoter (<=1kb)	chr7	126892032	126892532	GRM8	*	13
5194932	chr7	126892125	126892137	ELF1	+	Promoter (<=1kb)	chr7	126892032	126892532	GRM8	*	12
5194933	chr7	126902052	126902064	ELF1	+	Distal Intergenic	chr7	126901900	126902400	GRM8	*	12
5213566	chr7	126892388	126892398	EHF	-	Promoter (<=1kb)	chr7	126892032	126892532	GRM8	*	10
5213567	chr7	126949144	126949154	EHF	+	Distal Intergenic	chr7	126948863	126949363	GRM8	*	10
5231396	chr7	126893178	126893191	ETV6	+	Promoter (<=1kb)	chr7	126892824	126893324	GRM8	*	13
5231397	chr7	126893410	126893423	ETV6	+	Promoter (<=1kb)	chr7	126893333	126893833	GRM8	*	13
5246461	chr7	126902051	126902063	SPIB	+	Distal Intergenic	chr7	126901900	126902400	GRM8	*	12
5246462	chr7	126949114	126949126	SPIB	-	Distal Intergenic	chr7	126948863	126949363	GRM8	*	12
5267838	chr7	126889070	126889078	ERG	+	Promoter (3-4kb)	chr7	126888822	126889322	GRM8	*	8
5316945	chr7	126893373	126893385	SPIC	+	Promoter (<=1kb)	chr7	126893333	126893833	GRM8	*	12
5316946	chr7	126904658	126904670	SPIC	-	Distal Intergenic	chr7	126904368	126904868	GRM8	*	12
5316947	chr7	126949114	126949126	SPIC	-	Distal Intergenic	chr7	126948863	126949363	GRM8	*	12
5343610	chr7	126949344	126949349	FOXP3	-	Distal Intergenic	chr7	126948863	126949363	GRM8	*	5
5354649	chr7	126904424	126904438	FOXC1	-	Distal Intergenic	chr7	126904368	126904868	GRM8	*	14
5354650	chr7	126948902	126948916	FOXC1	+	Distal Intergenic	chr7	126948863	126949363	GRM8	*	14
5377559	chr7	126932343	126932351	FOXJ2	+	Distal Intergenic	chr7	126931910	126932410	GRM8	*	8
5377560	chr7	126948904	126948912	FOXJ2	+	Distal Intergenic	chr7	126948863	126949363	GRM8	*	8
5405866	chr7	126896117	126896128	FOXF1	-	Promoter (2-3kb)	chr7	126896088	126896588	GRM8	*	11
5405867	chr7	126948904	126948915	FOXF1	+	Distal Intergenic	chr7	126948863	126949363	GRM8	*	11
5434394	chr7	126948903	126948914	FOXM1	+	Distal Intergenic	chr7	126948863	126949363	GRM8	*	11
5434395	chr7	126948907	126948918	FOXM1	+	Distal Intergenic	chr7	126948863	126949363	GRM8	*	11
5458280	chr7	126948907	126948913	FOXP1	+	Distal Intergenic	chr7	126948863	126949363	GRM8	*	6
5538570	chr7	126948907	126948913	FOXP4	+	Distal Intergenic	chr7	126948863	126949363	GRM8	*	6
5600143	chr7	126896117	126896127	FOXQ1	-	Promoter (2-3kb)	chr7	126896088	126896588	GRM8	*	10
5600144	chr7	126897000	126897010	FOXQ1	-	Promoter (3-4kb)	chr7	126896710	126897210	GRM8	*	10
5600145	chr7	126948905	126948915	FOXQ1	+	Distal Intergenic	chr7	126948863	126949363	GRM8	*	10
5758562	chr7	126890119	126890129	FOXE1	+	Promoter (2-3kb)	chr7	126889934	126890434	GRM8	*	10
5758563	chr7	126891388	126891398	FOXE1	-	Promoter (1-2kb)	chr7	126891234	126891734	GRM8	*	10
5758564	chr7	126896117	126896127	FOXE1	-	Promoter (2-3kb)	chr7	126896088	126896588	GRM8	*	10
5758565	chr7	126930181	126930191	FOXE1	+	Distal Intergenic	chr7	126929978	126930478	GRM8	*	10
5758566	chr7	126948905	126948915	FOXE1	+	Distal Intergenic	chr7	126948863	126949363	GRM8	*	10
5791623	chr7	126892483	126892491	FOXS1	+	Promoter (<=1kb)	chr7	126892032	126892532	GRM8	*	8
5791624	chr7	126896120	126896128	FOXS1	-	Promoter (2-3kb)	chr7	126896088	126896588	GRM8	*	8
5791625	chr7	126897003	126897011	FOXS1	-	Promoter (3-4kb)	chr7	126896710	126897210	GRM8	*	8
5791626	chr7	126904428	126904436	FOXS1	-	Distal Intergenic	chr7	126904368	126904868	GRM8	*	8
5791627	chr7	126948904	126948912	FOXS1	+	Distal Intergenic	chr7	126948863	126949363	GRM8	*	8
5861368	chr7	126889144	126889154	FOXI2	+	Promoter (3-4kb)	chr7	126888822	126889322	GRM8	*	10
5861369	chr7	126929989	126929999	FOXI2	-	Distal Intergenic	chr7	126929978	126930478	GRM8	*	10
5880804	chr7	126949343	126949349	FOXE3	-	Distal Intergenic	chr7	126948863	126949363	GRM8	*	6
5945413	chr7	126904428	126904436	FOXB2	-	Distal Intergenic	chr7	126904368	126904868	GRM8	*	8
5960038	chr7	126889056	126889064	KIAA0415	+	Promoter (3-4kb)	chr7	126888822	126889322	GRM8	*	8
5960039	chr7	126904427	126904435	KIAA0415	-	Distal Intergenic	chr7	126904368	126904868	GRM8	*	8
5960040	chr7	126948905	126948913	KIAA0415	+	Distal Intergenic	chr7	126948863	126949363	GRM8	*	8
5985785	chr7	126888237	126888243	GATA3	+	Promoter (4-5kb)	chr7	126887794	126888294	GRM8	*	6
5985786	chr7	126894229	126894235	GATA3	+	Promoter (1-2kb)	chr7	126893862	126894362	GRM8	*	6
5985787	chr7	126904402	126904408	GATA3	+	Distal Intergenic	chr7	126904368	126904868	GRM8	*	6
6001878	chr7	126888038	126888045	GATA4	+	Promoter (4-5kb)	chr7	126887794	126888294	GRM8	*	7
6001879	chr7	126904400	126904407	GATA4	+	Distal Intergenic	chr7	126904368	126904868	GRM8	*	7
6010948	chr7	126904400	126904408	GATA6	+	Distal Intergenic	chr7	126904368	126904868	GRM8	*	8
6018941	chr7	126888235	126888243	GATA2	+	Promoter (4-5kb)	chr7	126887794	126888294	GRM8	*	8
6018942	chr7	126894227	126894235	GATA2	+	Promoter (1-2kb)	chr7	126893862	126894362	GRM8	*	8
6018943	chr7	126904400	126904408	GATA2	+	Distal Intergenic	chr7	126904368	126904868	GRM8	*	8
6141509	chr7	126930373	126930381	BARX2	+	Distal Intergenic	chr7	126929978	126930478	GRM8	*	8
6163833	chr7	126896151	126896159	GSC2	+	Promoter (3-4kb)	chr7	126896088	126896588	GRM8	*	8
6163834	chr7	126896868	126896876	GSC2	+	Promoter (3-4kb)	chr7	126896710	126897210	GRM8	*	8
6163835	chr7	126949012	126949020	GSC2	-	Distal Intergenic	chr7	126948863	126949363	GRM8	*	8
6172232	chr7	126890239	126890245	DLX3	-	Promoter (2-3kb)	chr7	126889934	126890434	GRM8	*	6
6179431	chr7	126896869	126896875	PITX1	+	Promoter (3-4kb)	chr7	126896710	126897210	GRM8	*	6
6196919	chr7	126904849	126904856	LHX5	-	Distal Intergenic	chr7	126904368	126904868	GRM8	*	7
6196920	chr7	126949203	126949210	LHX5	+	Distal Intergenic	chr7	126948863	126949363	GRM8	*	7
6255188	chr7	126895472	126895479	HOXA2	+	Promoter (2-3kb)	chr7	126895171	126895671	GRM8	*	7
6285058	chr7	126889143	126889151	HOXA13	+	Promoter (3-4kb)	chr7	126888822	126889322	GRM8	*	8
6285059	chr7	126890239	126890247	HOXA13	+	Promoter (2-3kb)	chr7	126889934	126890434	GRM8	*	8
6285060	chr7	126893866	126893874	HOXA13	-	Promoter (<=1kb)	chr7	126893862	126894362	GRM8	*	8
6285061	chr7	126897191	126897199	HOXA13	+	Promoter (4-5kb)	chr7	126896710	126897210	GRM8	*	8
6285062	chr7	126932343	126932351	HOXA13	+	Distal Intergenic	chr7	126931910	126932410	GRM8	*	8
6300169	chr7	126890238	126890245	NOBOX	-	Promoter (2-3kb)	chr7	126889934	126890434	GRM8	*	7
6307573	chr7	126888053	126888061	MEOX2	+	Promoter (4-5kb)	chr7	126887794	126888294	GRM8	*	8
6317610	chr7	126904849	126904857	LHX2	+	Distal Intergenic	chr7	126904368	126904868	GRM8	*	8
6324672	chr7	126897119	126897125	LHX6	+	Promoter (3-4kb)	chr7	126896710	126897210	GRM8	*	6
6337818	chr7	126888050	126888061	LHX3	+	Promoter (4-5kb)	chr7	126887794	126888294	GRM8	*	11
6359071	chr7	126896868	126896875	PITX3	+	Promoter (3-4kb)	chr7	126896710	126897210	GRM8	*	7
6379456	chr7	126895500	126895511	HNF1B	+	Promoter (2-3kb)	chr7	126895171	126895671	GRM8	*	11
6379457	chr7	126896328	126896339	HNF1B	+	Promoter (3-4kb)	chr7	126896088	126896588	GRM8	*	11
6379458	chr7	126904452	126904463	HNF1B	+	Distal Intergenic	chr7	126904368	126904868	GRM8	*	11
6379459	chr7	126904452	126904463	HNF1B	-	Distal Intergenic	chr7	126904368	126904868	GRM8	*	11
6388319	chr7	126890239	126890245	DLX4	-	Promoter (2-3kb)	chr7	126889934	126890434	GRM8	*	6
6411895	chr7	126892431	126892440	PHOX2B	+	Promoter (<=1kb)	chr7	126892032	126892532	GRM8	*	9
6469464	chr7	126890239	126890245	DLX2	-	Promoter (2-3kb)	chr7	126889934	126890434	GRM8	*	6
6486370	chr7	126890239	126890245	PRRX1	-	Promoter (2-3kb)	chr7	126889934	126890434	GRM8	*	6
6486371	chr7	126904851	126904857	PRRX1	+	Distal Intergenic	chr7	126904368	126904868	GRM8	*	6
6579812	chr7	126890239	126890245	MSX2	-	Promoter (2-3kb)	chr7	126889934	126890434	GRM8	*	6
6587637	chr7	126904852	126904857	LHX4	-	Distal Intergenic	chr7	126904368	126904868	GRM8	*	5
6634635	chr7	126890238	126890246	ESX1	-	Promoter (2-3kb)	chr7	126889934	126890434	GRM8	*	8
6640697	chr7	126890238	126890245	BARHL1	-	Promoter (2-3kb)	chr7	126889934	126890434	GRM8	*	7
6664211	chr7	126896843	126896851	SIX1	-	Promoter (3-4kb)	chr7	126896710	126897210	GRM8	*	8
6668759	chr7	126890238	126890244	HOXD1	+	Promoter (2-3kb)	chr7	126889934	126890434	GRM8	*	6
6738682	chr7	126890238	126890246	MNX1	-	Promoter (2-3kb)	chr7	126889934	126890434	GRM8	*	8
6738683	chr7	126949201	126949209	MNX1	-	Distal Intergenic	chr7	126948863	126949363	GRM8	*	8
6762940	chr7	126888044	126888059	BARX1	+	Promoter (4-5kb)	chr7	126887794	126888294	GRM8	*	15
6762941	chr7	126890229	126890244	BARX1	-	Promoter (2-3kb)	chr7	126889934	126890434	GRM8	*	15
6762942	chr7	126949192	126949207	BARX1	+	Distal Intergenic	chr7	126948863	126949363	GRM8	*	15
6777874	chr7	126904849	126904856	LHX1	-	Distal Intergenic	chr7	126904368	126904868	GRM8	*	7
6777875	chr7	126949203	126949210	LHX1	+	Distal Intergenic	chr7	126948863	126949363	GRM8	*	7
6787735	chr7	126896151	126896159	GSC	+	Promoter (3-4kb)	chr7	126896088	126896588	GRM8	*	8
6787736	chr7	126896868	126896876	GSC	+	Promoter (3-4kb)	chr7	126896710	126897210	GRM8	*	8
6787737	chr7	126949012	126949020	GSC	-	Distal Intergenic	chr7	126948863	126949363	GRM8	*	8
6796205	chr7	126893597	126893609	MEIS2	-	Promoter (<=1kb)	chr7	126893333	126893833	GRM8	*	12
6806067	chr7	126890238	126890246	RAX	-	Promoter (2-3kb)	chr7	126889934	126890434	GRM8	*	8
6883082	chr7	126904851	126904857	LMX1B	+	Distal Intergenic	chr7	126904368	126904868	GRM8	*	6
6890873	chr7	126896279	126896284	SIX3	+	Promoter (3-4kb)	chr7	126896088	126896588	GRM8	*	5
6890874	chr7	126896846	126896851	SIX3	-	Promoter (3-4kb)	chr7	126896710	126897210	GRM8	*	5
6914968	chr7	126888054	126888061	ZFHX3	+	Promoter (4-5kb)	chr7	126887794	126888294	GRM8	*	7
6914969	chr7	126904850	126904857	ZFHX3	-	Distal Intergenic	chr7	126904368	126904868	GRM8	*	7
6925900	chr7	126890239	126890245	LHX9	-	Promoter (2-3kb)	chr7	126889934	126890434	GRM8	*	6
6925901	chr7	126904851	126904857	LHX9	+	Distal Intergenic	chr7	126904368	126904868	GRM8	*	6
6946078	chr7	126932054	126932062	DLX1	+	Distal Intergenic	chr7	126931910	126932410	GRM8	*	8
7000001	chr7	126889142	126889150	HOXB13	-	Promoter (3-4kb)	chr7	126888822	126889322	GRM8	*	8
7000002	chr7	126897190	126897198	HOXB13	-	Promoter (4-5kb)	chr7	126896710	126897210	GRM8	*	8
7000003	chr7	126932342	126932350	HOXB13	-	Distal Intergenic	chr7	126931910	126932410	GRM8	*	8
7041695	chr7	126892498	126892505	LHX8	+	Promoter (<=1kb)	chr7	126892032	126892532	GRM8	*	7
7041696	chr7	126897119	126897126	LHX8	+	Promoter (3-4kb)	chr7	126896710	126897210	GRM8	*	7
7167948	chr7	126888054	126888061	NKX63	-	Promoter (4-5kb)	chr7	126887794	126888294	GRM8	*	7
7167949	chr7	126904850	126904857	NKX63	+	Distal Intergenic	chr7	126904368	126904868	GRM8	*	7
7197618	chr7	126892431	126892440	PHOX2A	+	Promoter (<=1kb)	chr7	126892032	126892532	GRM8	*	9
7239644	chr7	126896152	126896158	OTX2	+	Promoter (3-4kb)	chr7	126896088	126896588	GRM8	*	6
7239645	chr7	126904576	126904582	OTX2	-	Distal Intergenic	chr7	126904368	126904868	GRM8	*	6
7264069	chr7	126887844	126887854	NKX31	-	Promoter (4-5kb)	chr7	126887794	126888294	GRM8	*	10
7264070	chr7	126929985	126929995	NKX31	-	Distal Intergenic	chr7	126929978	126930478	GRM8	*	10
7264071	chr7	126949200	126949210	NKX31	-	Distal Intergenic	chr7	126948863	126949363	GRM8	*	10
7282940	chr7	126890239	126890245	PRRX2	-	Promoter (2-3kb)	chr7	126889934	126890434	GRM8	*	6
7282941	chr7	126904851	126904857	PRRX2	+	Distal Intergenic	chr7	126904368	126904868	GRM8	*	6
7289515	chr7	126890238	126890246	GBX2	-	Promoter (2-3kb)	chr7	126889934	126890434	GRM8	*	8
7302744	chr7	126890238	126890246	GSX1	-	Promoter (2-3kb)	chr7	126889934	126890434	GRM8	*	8
7302745	chr7	126904850	126904858	GSX1	+	Distal Intergenic	chr7	126904368	126904868	GRM8	*	8
7375934	chr7	126932013	126932021	HOXB9	+	Distal Intergenic	chr7	126931910	126932410	GRM8	*	8
7397949	chr7	126896333	126896338	AC0125311	-	Promoter (3-4kb)	chr7	126896088	126896588	GRM8	*	5
7416779	chr7	126890239	126890245	RAX2	-	Promoter (2-3kb)	chr7	126889934	126890434	GRM8	*	6
7416780	chr7	126904851	126904857	RAX2	+	Distal Intergenic	chr7	126904368	126904868	GRM8	*	6
7477927	chr7	126893598	126893608	TGIF2LY	-	Promoter (<=1kb)	chr7	126893333	126893833	GRM8	*	10
7546279	chr7	126892431	126892441	ALX1	+	Promoter (<=1kb)	chr7	126892032	126892532	GRM8	*	10
7626989	chr7	126896845	126896850	SIX6	-	Promoter (3-4kb)	chr7	126896710	126897210	GRM8	*	5
7626990	chr7	126932062	126932067	SIX6	-	Distal Intergenic	chr7	126931910	126932410	GRM8	*	5
7659700	chr7	126890239	126890245	SHOX	-	Promoter (2-3kb)	chr7	126889934	126890434	GRM8	*	6
7659701	chr7	126904851	126904857	SHOX	+	Distal Intergenic	chr7	126904368	126904868	GRM8	*	6
7677418	chr7	126881033	126881042	HMX2	+	Promoter (2-3kb)	chr7	126880638	126881138	GRM8	*	9
7677419	chr7	126890238	126890247	HMX2	-	Promoter (2-3kb)	chr7	126889934	126890434	GRM8	*	9
7746326	chr7	126892430	126892441	DUXA	+	Promoter (<=1kb)	chr7	126892032	126892532	GRM8	*	11
7793276	chr7	126892431	126892440	ENSG00000215754	+	Promoter (<=1kb)	chr7	126892032	126892532	GRM8	*	9
7804269	chr7	126892431	126892440	ENSG00000217642	+	Promoter (<=1kb)	chr7	126892032	126892532	GRM8	*	9
7815262	chr7	126892431	126892440	ENSG00000224558	+	Promoter (<=1kb)	chr7	126892032	126892532	GRM8	*	9
7836580	chr7	126892431	126892440	ENSG00000225958	+	Promoter (<=1kb)	chr7	126892032	126892532	GRM8	*	9
7857898	chr7	126892431	126892440	ENSG00000226866	+	Promoter (<=1kb)	chr7	126892032	126892532	GRM8	*	9
8177184	chr7	126904851	126904857	PAX4	+	Distal Intergenic	chr7	126904368	126904868	GRM8	*	6
8177185	chr7	126904851	126904857	PAX4	-	Distal Intergenic	chr7	126904368	126904868	GRM8	*	6
8223708	chr7	126902237	126902251	POU4F3	-	Distal Intergenic	chr7	126901900	126902400	GRM8	*	14
8296074	chr7	126902239	126902251	POU4F1	-	Distal Intergenic	chr7	126901900	126902400	GRM8	*	12
8313889	chr7	126896194	126896208	POU3F2	+	Promoter (3-4kb)	chr7	126896088	126896588	GRM8	*	14
8313890	chr7	126930154	126930168	POU3F2	-	Distal Intergenic	chr7	126929978	126930478	GRM8	*	14
8322779	chr7	126896194	126896207	POU3F1	+	Promoter (3-4kb)	chr7	126896088	126896588	GRM8	*	13
8346588	chr7	126886887	126886898	POU3F3	+	Promoter (3-4kb)	chr7	126886515	126887015	GRM8	*	11
8346589	chr7	126888058	126888069	POU3F3	+	Promoter (4-5kb)	chr7	126887794	126888294	GRM8	*	11
8346590	chr7	126904427	126904438	POU3F3	+	Distal Intergenic	chr7	126904368	126904868	GRM8	*	11
8346591	chr7	126949192	126949203	POU3F3	+	Distal Intergenic	chr7	126948863	126949363	GRM8	*	11
8363918	chr7	126886916	126886931	POU5F1	+	Promoter (3-4kb)	chr7	126886515	126887015	GRM8	*	15
8363919	chr7	126888060	126888075	POU5F1	+	Promoter (4-5kb)	chr7	126887794	126888294	GRM8	*	15
8363920	chr7	126893023	126893038	POU5F1	+	Promoter (<=1kb)	chr7	126892824	126893324	GRM8	*	15
8363921	chr7	126930408	126930423	POU5F1	+	Distal Intergenic	chr7	126929978	126930478	GRM8	*	15
8377851	chr7	126888060	126888067	POU5F1B	+	Promoter (4-5kb)	chr7	126887794	126888294	GRM8	*	7
8377852	chr7	126949194	126949201	POU5F1B	+	Distal Intergenic	chr7	126948863	126949363	GRM8	*	7
8468798	chr7	126880648	126880667	IRF1	+	Promoter (2-3kb)	chr7	126880638	126881138	GRM8	*	19
8468799	chr7	126880654	126880673	IRF1	+	Promoter (2-3kb)	chr7	126880638	126881138	GRM8	*	19
8468800	chr7	126888239	126888258	IRF1	+	Promoter (4-5kb)	chr7	126887794	126888294	GRM8	*	19
8468801	chr7	126895593	126895612	IRF1	+	Promoter (2-3kb)	chr7	126895171	126895671	GRM8	*	19
8468802	chr7	126904398	126904417	IRF1	+	Distal Intergenic	chr7	126904368	126904868	GRM8	*	19
8532592	chr7	126880645	126880664	IRF3	+	Promoter (2-3kb)	chr7	126880638	126881138	GRM8	*	19
8532593	chr7	126880651	126880670	IRF3	+	Promoter (2-3kb)	chr7	126880638	126881138	GRM8	*	19
8532594	chr7	126904401	126904420	IRF3	+	Distal Intergenic	chr7	126904368	126904868	GRM8	*	19
8617187	chr7	126880734	126880744	AC0021266	+	Promoter (2-3kb)	chr7	126880638	126881138	GRM8	*	10
8617188	chr7	126888092	126888102	AC0021266	+	Promoter (4-5kb)	chr7	126887794	126888294	GRM8	*	10
8617189	chr7	126895646	126895656	AC0021266	+	Promoter (2-3kb)	chr7	126895171	126895671	GRM8	*	10
8637539	chr7	126880734	126880746	MEF2A	+	Promoter (2-3kb)	chr7	126880638	126881138	GRM8	*	12
8637540	chr7	126888092	126888104	MEF2A	+	Promoter (4-5kb)	chr7	126887794	126888294	GRM8	*	12
8690384	chr7	126880992	126881008	SRF	+	Promoter (2-3kb)	chr7	126880638	126881138	GRM8	*	16
8690385	chr7	126888872	126888888	SRF	+	Promoter (3-4kb)	chr7	126888822	126889322	GRM8	*	16
8690386	chr7	126891396	126891412	SRF	-	Promoter (1-2kb)	chr7	126891234	126891734	GRM8	*	16
8752480	chr7	126893911	126893916	MECP2	+	Promoter (<=1kb)	chr7	126893862	126894362	GRM8	*	5
8953261	chr7	126895308	126895320	PPARD	-	Promoter (2-3kb)	chr7	126895171	126895671	GRM8	*	12
8953262	chr7	126904643	126904655	PPARD	+	Distal Intergenic	chr7	126904368	126904868	GRM8	*	12
8970390	chr7	126889295	126889303	NR2E1	+	Promoter (3-4kb)	chr7	126888822	126889322	GRM8	*	8
8970391	chr7	126896091	126896099	NR2E1	+	Promoter (2-3kb)	chr7	126896088	126896588	GRM8	*	8
9045020	chr7	126892227	126892238	NR2C1	-	Promoter (<=1kb)	chr7	126892032	126892532	GRM8	*	11
9058988	chr7	126888988	126888995	NR4A1	-	Promoter (3-4kb)	chr7	126888822	126889322	GRM8	*	7
9058989	chr7	126890053	126890060	NR4A1	-	Promoter (2-3kb)	chr7	126889934	126890434	GRM8	*	7
9129572	chr7	126890052	126890059	NR5A1	-	Promoter (2-3kb)	chr7	126889934	126890434	GRM8	*	7
9129573	chr7	126897130	126897137	NR5A1	-	Promoter (3-4kb)	chr7	126896710	126897210	GRM8	*	7
9194345	chr7	126890322	126890339	NR1I2	+	Promoter (2-3kb)	chr7	126889934	126890434	GRM8	*	17
9292610	chr7	126888986	126888995	ESRRA	-	Promoter (3-4kb)	chr7	126888822	126889322	GRM8	*	9
9292611	chr7	126890051	126890060	ESRRA	-	Promoter (2-3kb)	chr7	126889934	126890434	GRM8	*	9
9292612	chr7	126897129	126897138	ESRRA	-	Promoter (3-4kb)	chr7	126896710	126897210	GRM8	*	9
9304528	chr7	126904643	126904653	NR2F1	+	Distal Intergenic	chr7	126904368	126904868	GRM8	*	10
9323315	chr7	126888988	126888994	NR2F2	-	Promoter (3-4kb)	chr7	126888822	126889322	GRM8	*	6
9323316	chr7	126890053	126890059	NR2F2	-	Promoter (2-3kb)	chr7	126889934	126890434	GRM8	*	6
9458523	chr7	126880802	126880819	TP73	+	Promoter (2-3kb)	chr7	126880638	126881138	GRM8	*	17
9458524	chr7	126893967	126893984	TP73	-	Promoter (<=1kb)	chr7	126893862	126894362	GRM8	*	17
9458525	chr7	126896544	126896561	TP73	-	Promoter (3-4kb)	chr7	126896088	126896588	GRM8	*	17
9518787	chr7	126887811	126887821	PROX1	-	Promoter (4-5kb)	chr7	126887794	126888294	GRM8	*	10
9527087	chr7	126888161	126888169	NFATC3	+	Promoter (4-5kb)	chr7	126887794	126888294	GRM8	*	8
9527088	chr7	126904435	126904443	NFATC3	+	Distal Intergenic	chr7	126904368	126904868	GRM8	*	8
9527089	chr7	126930419	126930427	NFATC3	-	Distal Intergenic	chr7	126929978	126930478	GRM8	*	8
9527090	chr7	126932148	126932156	NFATC3	-	Distal Intergenic	chr7	126931910	126932410	GRM8	*	8
9541067	chr7	126892108	126892119	NFKB2	+	Promoter (<=1kb)	chr7	126892032	126892532	GRM8	*	11
9541068	chr7	126892109	126892120	NFKB2	+	Promoter (<=1kb)	chr7	126892032	126892532	GRM8	*	11
9541069	chr7	126892108	126892119	NFKB2	-	Promoter (<=1kb)	chr7	126892032	126892532	GRM8	*	11
9541070	chr7	126892109	126892120	NFKB2	-	Promoter (<=1kb)	chr7	126892032	126892532	GRM8	*	11
9622968	chr7	126896787	126896796	NFKB1	-	Promoter (3-4kb)	chr7	126896710	126897210	GRM8	*	9
9640741	chr7	126880904	126880922	NFATC1	+	Promoter (2-3kb)	chr7	126880638	126881138	GRM8	*	18
9640742	chr7	126891385	126891403	NFATC1	+	Promoter (1-2kb)	chr7	126891234	126891734	GRM8	*	18
9640743	chr7	126902267	126902285	NFATC1	+	Distal Intergenic	chr7	126901900	126902400	GRM8	*	18
9640744	chr7	126902265	126902283	NFATC1	-	Distal Intergenic	chr7	126901900	126902400	GRM8	*	18
9640745	chr7	126932148	126932166	NFATC1	-	Distal Intergenic	chr7	126931910	126932410	GRM8	*	18
9652524	chr7	126891692	126891700	REL	+	Promoter (<=1kb)	chr7	126891234	126891734	GRM8	*	8
9652525	chr7	126893906	126893914	REL	-	Promoter (<=1kb)	chr7	126893862	126894362	GRM8	*	8
9664093	chr7	126901967	126901979	RELA	-	Distal Intergenic	chr7	126901900	126902400	GRM8	*	12
9678998	chr7	126949089	126949103	RFX3	+	Distal Intergenic	chr7	126948863	126949363	GRM8	*	14
9678999	chr7	126949089	126949103	RFX3	-	Distal Intergenic	chr7	126948863	126949363	GRM8	*	14
9688641	chr7	126904481	126904498	RFX2	+	Distal Intergenic	chr7	126904368	126904868	GRM8	*	17
9688642	chr7	126949090	126949107	RFX2	+	Distal Intergenic	chr7	126948863	126949363	GRM8	*	17
9688643	chr7	126949085	126949102	RFX2	-	Distal Intergenic	chr7	126948863	126949363	GRM8	*	17
9698947	chr7	126949089	126949103	RFX4	+	Distal Intergenic	chr7	126948863	126949363	GRM8	*	14
9698948	chr7	126949089	126949103	RFX4	-	Distal Intergenic	chr7	126948863	126949363	GRM8	*	14
9730746	chr7	126880726	126880734	RFX7	-	Promoter (2-3kb)	chr7	126880638	126881138	GRM8	*	8
9730747	chr7	126904485	126904493	RFX7	+	Distal Intergenic	chr7	126904368	126904868	GRM8	*	8
9730748	chr7	126949094	126949102	RFX7	+	Distal Intergenic	chr7	126948863	126949363	GRM8	*	8
9730749	chr7	126949137	126949145	RFX7	+	Distal Intergenic	chr7	126948863	126949363	GRM8	*	8
9756071	chr7	126880726	126880733	RFX8	-	Promoter (2-3kb)	chr7	126880638	126881138	GRM8	*	7
9756072	chr7	126904486	126904493	RFX8	+	Distal Intergenic	chr7	126904368	126904868	GRM8	*	7
9756073	chr7	126949095	126949102	RFX8	+	Distal Intergenic	chr7	126948863	126949363	GRM8	*	7
9854351	chr7	126895415	126895428	ENSG00000250096	-	Promoter (2-3kb)	chr7	126895171	126895671	GRM8	*	13
9875638	chr7	126880640	126880656	AIRE	+	Promoter (2-3kb)	chr7	126880638	126881138	GRM8	*	16
9875639	chr7	126932069	126932085	AIRE	-	Distal Intergenic	chr7	126931910	126932410	GRM8	*	16
9911213	chr7	126892443	126892450	SMAD4	-	Promoter (<=1kb)	chr7	126892032	126892532	GRM8	*	7
9911214	chr7	126896089	126896096	SMAD4	+	Promoter (2-3kb)	chr7	126896088	126896588	GRM8	*	7
9911215	chr7	126904857	126904864	SMAD4	-	Distal Intergenic	chr7	126904368	126904868	GRM8	*	7
9911216	chr7	126932174	126932181	SMAD4	+	Distal Intergenic	chr7	126931910	126932410	GRM8	*	7
9949202	chr7	126887899	126887903	NFIC	+	Promoter (4-5kb)	chr7	126887794	126888294	GRM8	*	4
9949203	chr7	126889203	126889207	NFIC	-	Promoter (3-4kb)	chr7	126888822	126889322	GRM8	*	4
9949204	chr7	126890198	126890202	NFIC	+	Promoter (2-3kb)	chr7	126889934	126890434	GRM8	*	4
9949205	chr7	126890186	126890190	NFIC	-	Promoter (2-3kb)	chr7	126889934	126890434	GRM8	*	4
9949206	chr7	126891488	126891492	NFIC	-	Promoter (<=1kb)	chr7	126891234	126891734	GRM8	*	4
9949207	chr7	126904594	126904598	NFIC	+	Distal Intergenic	chr7	126904368	126904868	GRM8	*	4
9949208	chr7	126904668	126904672	NFIC	+	Distal Intergenic	chr7	126904368	126904868	GRM8	*	4
9949209	chr7	126932084	126932088	NFIC	-	Distal Intergenic	chr7	126931910	126932410	GRM8	*	4
10064676	chr7	126904856	126904865	SMAD2	-	Distal Intergenic	chr7	126904368	126904868	GRM8	*	9
10080574	chr7	126890205	126890216	SOX8	+	Promoter (2-3kb)	chr7	126889934	126890434	GRM8	*	11
10080575	chr7	126896564	126896575	SOX8	-	Promoter (3-4kb)	chr7	126896088	126896588	GRM8	*	11
10091513	chr7	126896237	126896245	SOX30	+	Promoter (3-4kb)	chr7	126896088	126896588	GRM8	*	8
10175344	chr7	126901941	126901947	SOX4	+	Distal Intergenic	chr7	126901900	126902400	GRM8	*	6
10175345	chr7	126932193	126932199	SOX4	-	Distal Intergenic	chr7	126931910	126932410	GRM8	*	6
10175346	chr7	126948910	126948916	SOX4	-	Distal Intergenic	chr7	126948863	126949363	GRM8	*	6
10216554	chr7	126930185	126930191	SOX5	+	Distal Intergenic	chr7	126929978	126930478	GRM8	*	6
10296255	chr7	126929980	126929996	SOX17	-	Distal Intergenic	chr7	126929978	126930478	GRM8	*	16
10351389	chr7	126930179	126930194	SOX2	+	Distal Intergenic	chr7	126929978	126930478	GRM8	*	15
10416397	chr7	126880992	126881005	STAT1	+	Promoter (2-3kb)	chr7	126880638	126881138	GRM8	*	13
10502034	chr7	126948914	126948927	STAT2	+	Distal Intergenic	chr7	126948863	126949363	GRM8	*	13
10560063	chr7	126889193	126889210	TBX15	+	Promoter (3-4kb)	chr7	126888822	126889322	GRM8	*	17
10560064	chr7	126894122	126894139	TBX15	+	Promoter (<=1kb)	chr7	126893862	126894362	GRM8	*	17
10591781	chr7	126880691	126880713	TBX3	-	Promoter (2-3kb)	chr7	126880638	126881138	GRM8	*	22
10639204	chr7	126893396	126893410	TBX20	-	Promoter (<=1kb)	chr7	126893333	126893833	GRM8	*	14
10639205	chr7	126904694	126904708	TBX20	-	Distal Intergenic	chr7	126904368	126904868	GRM8	*	14
10667356	chr7	126891250	126891268	TBX1	-	Promoter (1-2kb)	chr7	126891234	126891734	GRM8	*	18
10683045	chr7	126932293	126932302	TBP	-	Distal Intergenic	chr7	126931910	126932410	GRM8	*	9
10683046	chr7	126949215	126949224	TBP	+	Distal Intergenic	chr7	126948863	126949363	GRM8	*	9
10708129	chr7	126894340	126894355	TEAD3	-	Promoter (1-2kb)	chr7	126893862	126894362	GRM8	*	15
10708130	chr7	126930076	126930091	TEAD3	-	Distal Intergenic	chr7	126929978	126930478	GRM8	*	15
10805458	chr7	126896393	126896404	ENO1	+	Promoter (3-4kb)	chr7	126896088	126896588	GRM8	*	11
10820445	chr7	126896912	126896924	EP300	+	Promoter (3-4kb)	chr7	126896710	126897210	GRM8	*	12
10840307	chr7	126889141	126889150	CEBPZ	+	Promoter (3-4kb)	chr7	126888822	126889322	GRM8	*	9
10840308	chr7	126932341	126932350	CEBPZ	+	Distal Intergenic	chr7	126931910	126932410	GRM8	*	9
10969502	chr7	126896506	126896518	BPTF	+	Promoter (3-4kb)	chr7	126896088	126896588	GRM8	*	12
11067816	chr7	126880854	126880869	TOPORS	+	Promoter (2-3kb)	chr7	126880638	126881138	GRM8	*	15
11067817	chr7	126902382	126902397	TOPORS	-	Distal Intergenic	chr7	126901900	126902400	GRM8	*	15
11092837	chr7	126904497	126904503	CPEB1	+	Distal Intergenic	chr7	126904368	126904868	GRM8	*	6
11092838	chr7	126904529	126904535	CPEB1	-	Distal Intergenic	chr7	126904368	126904868	GRM8	*	6
11177446	chr7	126896476	126896486	TAL2	+	Promoter (3-4kb)	chr7	126896088	126896588	GRM8	*	10
11218991	chr7	126888925	126888938	BCL11B	+	Promoter (3-4kb)	chr7	126888822	126889322	GRM8	*	13
11218992	chr7	126891596	126891609	BCL11B	-	Promoter (<=1kb)	chr7	126891234	126891734	GRM8	*	13
11218993	chr7	126895215	126895228	BCL11B	+	Promoter (2-3kb)	chr7	126895171	126895671	GRM8	*	13
11218994	chr7	126896416	126896429	BCL11B	+	Promoter (3-4kb)	chr7	126896088	126896588	GRM8	*	13
11218995	chr7	126896806	126896819	BCL11B	+	Promoter (3-4kb)	chr7	126896710	126897210	GRM8	*	13
11218996	chr7	126902379	126902392	BCL11B	-	Distal Intergenic	chr7	126901900	126902400	GRM8	*	13
11218997	chr7	126949077	126949090	BCL11B	-	Distal Intergenic	chr7	126948863	126949363	GRM8	*	13
11269832	chr7	126894236	126894243	CSDA	+	Promoter (1-2kb)	chr7	126893862	126894362	GRM8	*	7
11269833	chr7	126896104	126896111	CSDA	-	Promoter (2-3kb)	chr7	126896088	126896588	GRM8	*	7
11269834	chr7	126932209	126932216	CSDA	-	Distal Intergenic	chr7	126931910	126932410	GRM8	*	7
11269835	chr7	126932401	126932408	CSDA	-	Distal Intergenic	chr7	126931910	126932410	GRM8	*	7
11297175	chr7	126904427	126904435	FOXD4	-	Distal Intergenic	chr7	126904368	126904868	GRM8	*	8
11297176	chr7	126948905	126948913	FOXD4	+	Distal Intergenic	chr7	126948863	126949363	GRM8	*	8
11309102	chr7	126904427	126904435	FOXD4L1	-	Distal Intergenic	chr7	126904368	126904868	GRM8	*	8
11309103	chr7	126948905	126948913	FOXD4L1	+	Distal Intergenic	chr7	126948863	126949363	GRM8	*	8
11320438	chr7	126949344	126949349	FOXD4L3	-	Distal Intergenic	chr7	126948863	126949363	GRM8	*	5
11330974	chr7	126949344	126949349	FOXD4L5	-	Distal Intergenic	chr7	126948863	126949363	GRM8	*	5
11341510	chr7	126949344	126949349	FOXD4L6	-	Distal Intergenic	chr7	126948863	126949363	GRM8	*	5
11349538	chr7	126890238	126890245	NANOGP1	-	Promoter (2-3kb)	chr7	126889934	126890434	GRM8	*	7
11361867	chr7	126888060	126888073	AL7735441	+	Promoter (4-5kb)	chr7	126887794	126888294	GRM8	*	13
11361868	chr7	126893023	126893036	AL7735441	+	Promoter (<=1kb)	chr7	126892824	126893324	GRM8	*	13
11361869	chr7	126930408	126930421	AL7735441	+	Distal Intergenic	chr7	126929978	126930478	GRM8	*	13
11380918	chr7	126888060	126888073	CR3882292	+	Promoter (4-5kb)	chr7	126887794	126888294	GRM8	*	13
11380919	chr7	126893023	126893036	CR3882292	+	Promoter (<=1kb)	chr7	126892824	126893324	GRM8	*	13
11380920	chr7	126930408	126930421	CR3882292	+	Distal Intergenic	chr7	126929978	126930478	GRM8	*	13
11399969	chr7	126888060	126888073	AL6628334	+	Promoter (4-5kb)	chr7	126887794	126888294	GRM8	*	13
11399970	chr7	126893023	126893036	AL6628334	+	Promoter (<=1kb)	chr7	126892824	126893324	GRM8	*	13
11399971	chr7	126930408	126930421	AL6628334	+	Distal Intergenic	chr7	126929978	126930478	GRM8	*	13
11419020	chr7	126888060	126888073	CR7598154	+	Promoter (4-5kb)	chr7	126887794	126888294	GRM8	*	13
11419021	chr7	126893023	126893036	CR7598154	+	Promoter (<=1kb)	chr7	126892824	126893324	GRM8	*	13
11419022	chr7	126930408	126930421	CR7598154	+	Distal Intergenic	chr7	126929978	126930478	GRM8	*	13
11438071	chr7	126888060	126888073	BX0885802	+	Promoter (4-5kb)	chr7	126887794	126888294	GRM8	*	13
11438072	chr7	126893023	126893036	BX0885802	+	Promoter (<=1kb)	chr7	126892824	126893324	GRM8	*	13
11438073	chr7	126930408	126930421	BX0885802	+	Distal Intergenic	chr7	126929978	126930478	GRM8	*	13
11557994	chr7	126949098	126949107	KLF2	-	Distal Intergenic	chr7	126948863	126949363	GRM8	*	9
11671012	chr7	126930134	126930142	FOXL2	-	Distal Intergenic	chr7	126929978	126930478	GRM8	*	8
11671013	chr7	126948906	126948914	FOXL2	+	Distal Intergenic	chr7	126948863	126949363	GRM8	*	8
11707014	chr7	126890259	126890278	TFCP2L1	+	Promoter (2-3kb)	chr7	126889934	126890434	GRM8	*	19
11707015	chr7	126948876	126948895	TFCP2L1	+	Distal Intergenic	chr7	126948863	126949363	GRM8	*	19
11721560	chr7	126892431	126892440	LINE11277	+	Promoter (<=1kb)	chr7	126892032	126892532	GRM8	*	9
11732553	chr7	126892431	126892440	LINE11282	+	Promoter (<=1kb)	chr7	126892032	126892532	GRM8	*	9
11781270	chr7	126888060	126888073	CR8477943	+	Promoter (4-5kb)	chr7	126887794	126888294	GRM8	*	13
11781271	chr7	126893023	126893036	CR8477943	+	Promoter (<=1kb)	chr7	126892824	126893324	GRM8	*	13
11781272	chr7	126930408	126930421	CR8477943	+	Distal Intergenic	chr7	126929978	126930478	GRM8	*	13
11836849	chr7	126889193	126889210	TBX18	+	Promoter (3-4kb)	chr7	126888822	126889322	GRM8	*	17
11836850	chr7	126894122	126894139	TBX18	+	Promoter (<=1kb)	chr7	126893862	126894362	GRM8	*	17
11845595	chr7	126889193	126889210	TBX22	+	Promoter (3-4kb)	chr7	126888822	126889322	GRM8	*	17
11845596	chr7	126894122	126894139	TBX22	+	Promoter (<=1kb)	chr7	126893862	126894362	GRM8	*	17
